# Supplementary material for: Malignancy and NF-κB signalling strengthen coordination between expression of mitochondrial and nuclear-encoded oxidative phosphorylation genes
Source: Genome Biol. 2021 Dec 2;22:328. doi: 10.1186/s13059-021-02541-6 (PMC8638269; doi:10.1186/s13059-021-02541-6)
Supplement: Supplementary file 6 — Additional File 6. GTEx top 1000 Gene Ontology. Gene Ontology enrichment for the top 1000 genes, whose expression across GTEx tissues is most positively correlated with tissue mtOXPHOS-nuOXPHOS correlation. Note the spreadsheet has multiple tabs corresponding to different gene set libraries interrogated. [file 13059_2021_2541_MOESM6_ESM.xlsx]

## Sheet: FDR0.05_GO_Molecular_Function_2
Term	Overlap	P.value	Adjusted.P.value	Old.P.value	Old.Adjusted.P.value	Odds.Ratio	Combined.Score	Genes
immunoglobulin receptor binding (GO:0034987)	44/81	2.67542e-41	8.53459e-39	0	0	32.2205	3010.1	IGHV3OR16-10;IGHV4-4;IGHV3OR16-12;IGHV2-5;IGHV6-1;IGHV3-20;IGHV3-64;IGHV1OR15-1;IGHV3-21;IGHV3-43;IGHV3-23;IGHV4-59;IGHV1-45;IGHV4-39;IGHV2-70D;IGHV1-24;IGHV3-48;IGHV1OR15-9;JCHAIN;IGKC;IGHV1-69D;IGHV3-7;IGHV4OR15-8;IGHA2;IGHV5-51;IGHV3-72;IGHV3-73;IGHV3-74;IGHV3-53;IGLC7;IGHV3-33;IGHV3-11;IGHV3-35;IGHV3-13;IGHV3-15;IGHV4-28;IGHV3-38;IGHV3-16;IGHV2OR16-5;IGHV1-18;IGHV1-69-2;IGHV7-81;IGHV3OR16-13;…
serine-type endopeptidase activity (GO:0004252)	39/196	8.66462e-18	1.38201e-15	0	0	6.6416	260.93	IGHV2-5;IGKV2D-30;IGHV3-23;IGHV4-59;IGHV4-39;IGLV3-1;IGHV3-48;IGLV2-11;IGLV3-25;IGLV1-40;IGKV1-16;IGKC;IGLV6-57;IGLV1-47;IGKV2-29;IGKV1-17;IGLV3-21;IGKV2-28;IGKV1-39;IGKV3-15;IGKV1-33;IGHV3-7;IGHV3-53;IGLC7;IGKV2D-40;IGHV3-33;IGHV3-11;IGKV5-2;IGKV1-5;IGHV3-13;IGKV3D-20;IGKV1D-39;IGKV1D-16;IGKV1D-33;IGKV1D-12;IGLV1-51;IGLV2-23;IGKV4-1;IGKV3-20
serine-type peptidase activity (GO:0008236)	39/220	5.3435e-16	5.68192e-14	0	0	5.7537	202.332	IGHV2-5;IGKV2D-30;IGHV3-23;IGHV4-59;IGHV4-39;IGLV3-1;IGHV3-48;IGLV2-11;IGLV3-25;IGLV1-40;IGKV1-16;IGKC;IGLV6-57;IGLV1-47;IGKV2-29;IGKV1-17;IGLV3-21;IGKV2-28;IGKV1-39;IGKV3-15;IGKV1-33;IGHV3-7;IGHV3-53;IGLC7;IGKV2D-40;IGHV3-33;IGHV3-11;IGKV5-2;IGKV1-5;IGHV3-13;IGKV3D-20;IGKV1D-39;IGKV1D-16;IGKV1D-33;IGKV1D-12;IGLV1-51;IGLV2-23;IGKV4-1;IGKV3-20
endopeptidase activity (GO:0004175)	42/354	4.86313e-11	3.87834e-09	0	0	3.58501	85.1324	USP37;IGHV2-5;IGKV2D-30;IGHV3-23;IGHV4-59;IGHV4-39;IGLV3-1;IGHV3-48;IGLV2-11;IGLV3-25;IGLV1-40;IGKV1-16;IGKC;IGLV6-57;IGLV1-47;IGKV2-29;IGKV1-17;IGLV3-21;IGKV2-28;IGKV1-39;IGKV3-15;CASP2;IGKV1-33;IGHV3-7;IGHV3-53;IGLC7;IGKV2D-40;IGHV3-33;IGHV3-11;IGKV5-2;IGKV1-5;ERAP1;IGHV3-13;IGKV3D-20;IGKV1D-39;IGKV1D-16;IGKV1D-33;IGKV1D-12;IGLV1-51;IGLV2-23;IGKV4-1;IGKV3-20
ATP-dependent helicase activity (GO:0008026)	16/85	9.67443e-08	6.17229e-06	0	0	6.03402	97.4566	DDX59;MRE11;DDX27;DDX46;DHX8;DDX47;DDX11;DDX23;DDX20;CHD2;CHD1;DDX39A;DHX15;DHX37;DHX16;SNRNP200
RNA-dependent ATPase activity (GO:0008186)	13/68	1.2755e-06	6.78142e-05	0	0	6.13012	83.1991	DDX59;DDX27;DDX46;DHX8;DDX47;DDX11;DDX23;DDX20;DDX39A;DHX15;DHX37;DHX16;SNRNP200
RNA helicase activity (GO:0003724)	12/67	6.64842e-06	0.000265106	0	0	5.65094	67.3656	DDX59;DDX39A;DDX27;DDX46;DHX8;DDX47;DDX23;DHX15;DDX20;DHX37;DHX16;SNRNP200
ATP-dependent RNA helicase activity (GO:0004004)	12/67	6.64842e-06	0.000265106	0	0	5.65094	67.3656	DDX59;DDX39A;DDX27;DDX46;DHX8;DDX47;DDX23;DHX15;DDX20;DHX37;DHX16;SNRNP200
DNA replication origin binding (GO:0003688)	3/12	0.00906547	0.321321	0	0	8.55022	40.2141	DDX11;ORC2;MCM10
nuclear localization sequence binding (GO:0008139)	4/28	0.0198922	0.548568	0	0	4.27748	16.7567	NUP214;POM121;POM121B;NUP153
ATP-dependent DNA helicase activity (GO:0004003)	4/28	0.0198922	0.548568	0	0	4.27748	16.7567	MRE11;DDX11;CHD2;CHD1
DNA polymerase binding (GO:0070182)	3/16	0.0206358	0.548568	0	0	5.91815	22.9668	FANCI;RAD51;FANCD2
core promoter binding (GO:0001047)	8/97	0.0298845	0.733321	0	0	2.3115	8.11432	SFPQ;TBP;SP1;CHD2;RBMX;ESR2;EZH2;RELB
helicase activity (GO:0004386)	4/34	0.0377899	0.86107	0	0	3.42092	11.2059	DDX11;DHX15;DHX16;EIF4B
signal sequence binding (GO:0005048)	4/39	0.0579604	0.99999	0	0	2.93145	8.34876	NUP214;POM121;POM121B;NUP153
DNA helicase activity (GO:0003678)	4/40	0.0625651	0.99999	0	0	2.84987	7.89856	MRE11;DDX11;CHD2;CHD1
RNA polymerase II basal transcription factor binding (GO:0001091)	2/12	0.0727807	0.99999	0	0	5.12304	13.4239	FBL;TBP
double-stranded DNA binding (GO:0003690)	7/99	0.0798182	0.99999	0	0	1.95368	4.93891	MRE11;RAD51;PRKDC;SP1;DDX11;RPS3;MCM10
deoxyribonuclease activity (GO:0004536)	3/30	0.101948	0.99999	0	0	2.84741	6.50147	MRE11;RAD51;RPS3
single-stranded DNA binding (GO:0003697)	6/87	0.109786	0.99999	0	0	1.90054	4.19871	RAD51;POLR3C;DDX11;PRIM1;MCM10;JCHAIN
3'-5'-exoribonuclease activity (GO:0000175)	3/31	0.109872	0.99999	0	0	2.74557	6.06343	CNOT1;EXOSC9;XRN2
retinoic acid receptor binding (GO:0042974)	2/16	0.120027	0.99999	0	0	3.65855	7.75627	SNW1;CNOT1
DNA-dependent ATPase activity (GO:0008094)	5/72	0.134599	0.99999	0	0	1.91356	3.83756	MRE11;RAD51;DDX11;CHD2;CHD1
endodeoxyribonuclease activity (GO:0004520)	3/35	0.143736	0.99999	0	0	2.40187	4.6591	MRE11;RAD51;RPS3
transcriptional activator activity, RNA polymerase II distal enhancer sequence-specific binding (GO:0001205)	2/18	0.145823	0.99999	0	0	3.2009	6.16288	REL;NFKB1
lysine-acetylated histone binding (GO:0070577)	2/18	0.145823	0.99999	0	0	3.2009	6.16288	BAZ2A;ATAD2B
acetylation-dependent protein binding (GO:0140033)	2/18	0.145823	0.99999	0	0	3.2009	6.16288	BAZ2A;ATAD2B
translation initiation factor activity (GO:0003743)	3/36	0.152687	0.99999	0	0	2.32897	4.37699	EIF3L;EIF3D;EIF4B
RNA methyltransferase activity (GO:0008173)	2/19	0.159113	0.99999	0	0	3.01245	5.53731	FBL;TGS1
RNA polymerase binding (GO:0070063)	2/19	0.159113	0.99999	0	0	3.01245	5.53731	SCAF8;CCNT1
3'-5' exonuclease activity (GO:0008408)	3/38	0.171087	0.99999	0	0	2.19566	3.87661	MRE11;EXOSC9;XRN2
mitogen-activated protein kinase binding (GO:0051019)	2/20	0.172615	0.99999	0	0	2.84495	4.9977	TPR;PPM1D
RNA binding (GO:0003723)	59/1387	0.17836	0.99999	0	0	1.14712	1.97758	RPL30;DDX46;DDX47;CHD2;TIAL1;FBL;RPL18A;RPS18;DHX15;DHX16;RPS11;UTP14A;ABT1;SRRM2;TOP3B;DDX11;RPS6;PRPF4B;PRPF40A;SFPQ;DDX39A;NOA1;XRN2;ARHGEF1;PABPC1;SNRNP200;DDX27;DHX8;PRKDC;HEATR1;DDX23;BAZ2A;U2AF1;RPS15A;EXOSC9;TPR;RPS3;DHX37;UTP20;SF3B1;EIF4B;RPL19;PRPF38B;SF3A1;RSRC2;SSRP1;LSM8;SEPSECS;SNRNP40;SNW1;RPS27;CNOT1;EIF3L;HNRNPD;RPS20;BUD13;EIF3D;NOP53;RBMX
lysine N-methyltransferase activity (GO:0016278)	2/21	0.186292	0.99999	0	0	2.69507	4.5289	SETD2;EZH2
core promoter proximal region DNA binding (GO:0001159)	2/22	0.200114	0.99999	0	0	2.56019	4.119	TBP;SP1
chromo shadow domain binding (GO:0070087)	1/6	0.205698	0.99999	0	0	5.11755	8.09263	NIPBL
7SK snRNA binding (GO:0097322)	1/6	0.205698	0.99999	0	0	5.11755	8.09263	CCNT1
histone methyltransferase activity (H3-K36 specific) (GO:0046975)	1/6	0.205698	0.99999	0	0	5.11755	8.09263	SETD2
CD4 receptor binding (GO:0042609)	1/6	0.205698	0.99999	0	0	5.11755	8.09263	IL16
prostaglandin E receptor activity (GO:0004957)	1/6	0.205698	0.99999	0	0	5.11755	8.09263	PTGER2
G-protein coupled neurotransmitter receptor activity (GO:0099528)	1/6	0.205698	0.99999	0	0	5.11755	8.09263	DHX8
protein-lysine 6-oxidase activity (GO:0004720)	1/6	0.205698	0.99999	0	0	5.11755	8.09263	NUGGC
G-protein coupled acetylcholine receptor activity (GO:0016907)	1/6	0.205698	0.99999	0	0	5.11755	8.09263	DHX8
ADP-ribosylation factor binding (GO:0030306)	1/6	0.205698	0.99999	0	0	5.11755	8.09263	GGA3
hydroxymethyl-, formyl- and related transferase activity (GO:0016742)	1/6	0.205698	0.99999	0	0	5.11755	8.09263	SHMT1
small ribosomal subunit rRNA binding (GO:0070181)	1/7	0.235612	0.99999	0	0	4.26441	6.16449	RPS3
histone threonine kinase activity (GO:0035184)	1/7	0.235612	0.99999	0	0	4.26441	6.16449	HASPIN
G-quadruplex DNA binding (GO:0051880)	1/7	0.235612	0.99999	0	0	4.26441	6.16449	DDX11
interleukin-6 receptor binding (GO:0005138)	1/7	0.235612	0.99999	0	0	4.26441	6.16449	ERAP1
single-stranded DNA endodeoxyribonuclease activity (GO:0000014)	1/7	0.235612	0.99999	0	0	4.26441	6.16449	MRE11
exoribonuclease activity, producing 5'-phosphomonoesters (GO:0016896)	2/25	0.242152	0.99999	0	0	2.2259	3.15675	EXOSC9;XRN2
translation factor activity, RNA binding (GO:0008135)	4/67	0.245049	0.99999	0	0	1.62621	2.28694	EEF1G;EIF3L;EIF3D;EIF4B
sequence-specific double-stranded DNA binding (GO:1990837)	6/112	0.246713	0.99999	0	0	1.45041	2.02988	SFPQ;DDX11;ORC2;JMJD1C;MCM10;NFKB1
SH2 domain binding (GO:0042169)	2/26	0.256268	0.99999	0	0	2.13304	2.90421	SIT1;LAX1
aryl hydrocarbon receptor binding (GO:0017162)	1/8	0.264401	0.99999	0	0	3.65502	4.86222	TBP
rRNA methyltransferase activity (GO:0008649)	1/8	0.264401	0.99999	0	0	3.65502	4.86222	FBL
pre-mRNA 3'-splice site binding (GO:0030628)	1/8	0.264401	0.99999	0	0	3.65502	4.86222	U2AF1
alpha-(1->3)-fucosyltransferase activity (GO:0046920)	1/8	0.264401	0.99999	0	0	3.65502	4.86222	FUT4
telomerase activity (GO:0003720)	1/8	0.264401	0.99999	0	0	3.65502	4.86222	SNRNP40
oxidized DNA binding (GO:0032356)	1/8	0.264401	0.99999	0	0	3.65502	4.86222	RPS3
RNA-directed DNA polymerase activity (GO:0003964)	1/8	0.264401	0.99999	0	0	3.65502	4.86222	SNRNP40
RNA polymerase I CORE element sequence-specific DNA binding (GO:0001164)	1/8	0.264401	0.99999	0	0	3.65502	4.86222	BAZ2A
ligand-gated sodium channel activity (GO:0015280)	1/8	0.264401	0.99999	0	0	3.65502	4.86222	SCNN1B
NAD+ binding (GO:0070403)	1/8	0.264401	0.99999	0	0	3.65502	4.86222	PARP15
RNA polymerase I regulatory region sequence-specific DNA binding (GO:0001163)	1/8	0.264401	0.99999	0	0	3.65502	4.86222	BAZ2A
histone methyltransferase activity (GO:0042054)	3/48	0.270194	0.99999	0	0	1.70684	2.2336	FBL;SETD2;EZH2
cyclin-dependent protein serine/threonine kinase regulator activity (GO:0016538)	2/27	0.270397	0.99999	0	0	2.04762	2.67801	CCNK;CCNT1
armadillo repeat domain binding (GO:0070016)	1/9	0.292108	0.99999	0	0	3.19797	3.93553	CNOT1
2-acylglycerol-3-phosphate O-acyltransferase activity (GO:0047144)	1/9	0.292108	0.99999	0	0	3.19797	3.93553	MBOAT1
5S rRNA binding (GO:0008097)	1/9	0.292108	0.99999	0	0	3.19797	3.93553	NOP53
core promoter sequence-specific DNA binding (GO:0001046)	4/73	0.295387	0.99999	0	0	1.48434	1.8101	SP1;BAZ2A;CHD2;ESR2
endonuclease activity (GO:0004519)	4/73	0.295387	0.99999	0	0	1.48434	1.8101	MRE11;RAD51;SLFN14;RPS3
RNA polymerase II distal enhancer sequence-specific DNA binding (GO:0000980)	3/52	0.311618	0.99999	0	0	1.56718	1.8273	SFPQ;REL;NFKB1
store-operated calcium channel activity (GO:0015279)	1/10	0.318772	0.99999	0	0	2.84249	3.24977	ORAI1
prostaglandin receptor activity (GO:0004955)	1/10	0.318772	0.99999	0	0	2.84249	3.24977	PTGER2
death domain binding (GO:0070513)	1/10	0.318772	0.99999	0	0	2.84249	3.24977	IRGM
oxidized purine DNA binding (GO:0032357)	1/10	0.318772	0.99999	0	0	2.84249	3.24977	RPS3
repressing transcription factor binding (GO:0070491)	3/53	0.322018	0.99999	0	0	1.53576	1.74024	TBP;SP1;DDX20
U6 snRNA binding (GO:0017070)	1/11	0.344433	0.99999	0	0	2.55811	2.72658	LSM8
immunoglobulin binding (GO:0019865)	1/11	0.344433	0.99999	0	0	2.55811	2.72658	JCHAIN
ribosomal large subunit binding (GO:0043023)	1/11	0.344433	0.99999	0	0	2.55811	2.72658	LTN1
ATPase activity, coupled to movement of substances (GO:0043492)	3/56	0.353198	0.99999	0	0	1.4486	1.5076	ABCC4;ABCB5;ATP11B
nuclear hormone receptor binding (GO:0035257)	3/56	0.353198	0.99999	0	0	1.4486	1.5076	SNW1;CNOT1;JMJD1C
cyclin-dependent protein serine/threonine kinase activity (GO:0004693)	2/33	0.354367	0.99999	0	0	1.65079	1.71256	CCNK;PRPF4B
cyclin-dependent protein kinase activity (GO:0097472)	2/34	0.36808	0.99999	0	0	1.59912	1.59825	CCNK;PRPF4B
aminopeptidase activity (GO:0004177)	2/34	0.36808	0.99999	0	0	1.59912	1.59825	ERAP1;BLMH
microtubule plus-end binding (GO:0051010)	1/12	0.369129	0.99999	0	0	2.32544	2.31755	KIF18A
poly(A)-specific ribonuclease activity (GO:0004535)	1/12	0.369129	0.99999	0	0	2.32544	2.31755	CNOT1
C2H2 zinc finger domain binding (GO:0070742)	1/12	0.369129	0.99999	0	0	2.32544	2.31755	SRRM2
transcriptional repressor activity, RNA polymerase II activating transcription factor binding (GO:0098811)	1/12	0.369129	0.99999	0	0	2.32544	2.31755	KDM6A
DNA-(apurinic or apyrimidinic site) lyase activity (GO:0003906)	1/12	0.369129	0.99999	0	0	2.32544	2.31755	RPS3
annealing activity (GO:0097617)	1/12	0.369129	0.99999	0	0	2.32544	2.31755	EIF4B
ATPase-coupled anion transmembrane transporter activity (GO:0043225)	1/12	0.369129	0.99999	0	0	2.32544	2.31755	ABCC4
single-stranded DNA-dependent ATPase activity (GO:0043142)	1/12	0.369129	0.99999	0	0	2.32544	2.31755	RAD51
carbohydrate kinase activity (GO:0019200)	1/13	0.392895	0.99999	0	0	2.13154	1.99131	HK2
fucosyltransferase activity (GO:0008417)	1/13	0.392895	0.99999	0	0	2.13154	1.99131	FUT4
histone demethylase activity (H3-K9 specific) (GO:0032454)	1/13	0.392895	0.99999	0	0	2.13154	1.99131	JMJD1C
ubiquitin-ubiquitin ligase activity (GO:0034450)	1/13	0.392895	0.99999	0	0	2.13154	1.99131	UBE4A
translation elongation factor activity (GO:0003746)	1/13	0.392895	0.99999	0	0	2.13154	1.99131	EEF1G
exonuclease activity (GO:0004527)	2/36	0.395146	0.99999	0	0	1.5049	1.3973	MRE11;XRN2
DNA-directed 5'-3' RNA polymerase activity (GO:0003899)	2/36	0.395146	0.99999	0	0	1.5049	1.3973	POLR3C;PRIM1
snRNA binding (GO:0017069)	2/36	0.395146	0.99999	0	0	1.5049	1.3973	LSM8;CCNT1
vitamin D receptor binding (GO:0042809)	1/14	0.415767	0.99999	0	0	1.96747	1.72671	SNW1
poly(A) binding (GO:0008143)	1/14	0.415767	0.99999	0	0	1.96747	1.72671	PABPC1
CARD domain binding (GO:0050700)	1/14	0.415767	0.99999	0	0	1.96747	1.72671	IRGM
cysteine-type endopeptidase activity involved in execution phase of apoptosis (GO:0097200)	1/14	0.415767	0.99999	0	0	1.96747	1.72671	CASP2
ribosomal small subunit binding (GO:0043024)	1/14	0.415767	0.99999	0	0	1.96747	1.72671	EIF4B
enhancer sequence-specific DNA binding (GO:0001158)	3/64	0.434996	0.99999	0	0	1.2581	1.04726	SFPQ;REL;NFKB1
RNA polymerase II carboxy-terminal domain kinase activity (GO:0008353)	1/15	0.437779	0.99999	0	0	1.82684	1.50905	CCNK
5'-3' exonuclease activity (GO:0008409)	1/15	0.437779	0.99999	0	0	1.82684	1.50905	XRN2
interleukin-1 receptor binding (GO:0005149)	1/15	0.437779	0.99999	0	0	1.82684	1.50905	ERAP1
oxidoreductase activity, acting on the CH-NH2 group of donors, oxygen as acceptor (GO:0016641)	1/15	0.437779	0.99999	0	0	1.82684	1.50905	NUGGC
cysteine-type peptidase activity (GO:0008234)	3/65	0.444978	0.99999	0	0	1.23774	1.00224	USP37;CASP2;BLMH
RNA polymerase III activity (GO:0001056)	1/16	0.458963	0.99999	0	0	1.70496	1.3278	POLR3C
proton-transporting ATPase activity, rotational mechanism (GO:0046961)	1/16	0.458963	0.99999	0	0	1.70496	1.3278	ATP6V0A2
cysteine-type endopeptidase activity involved in apoptotic process (GO:0097153)	1/16	0.458963	0.99999	0	0	1.70496	1.3278	CASP2
peptidoglycan binding (GO:0042834)	1/16	0.458963	0.99999	0	0	1.70496	1.3278	JCHAIN
poly(U) RNA binding (GO:0008266)	1/16	0.458963	0.99999	0	0	1.70496	1.3278	PABPC1
four-way junction DNA binding (GO:0000400)	1/16	0.458963	0.99999	0	0	1.70496	1.3278	RAD51
protein methyltransferase activity (GO:0008276)	2/41	0.460287	0.99999	0	0	1.31162	1.01769	SETD2;EZH2
histone-lysine N-methyltransferase activity (GO:0018024)	2/41	0.460287	0.99999	0	0	1.31162	1.01769	SETD2;EZH2
hydrolase activity, acting on acid anhydrides, catalyzing transmembrane movement of substances (GO:0016820)	2/42	0.472823	0.99999	0	0	1.27876	0.957837	ABCC4;ABCB5
ATPase activity, coupled (GO:0042623)	4/94	0.474254	0.99999	0	0	1.13675	0.848027	KIF18A;RAD51;DDX11;SNRNP200
RNA cap binding (GO:0000339)	1/17	0.479349	0.99999	0	0	1.59832	1.17529	EIF3D
Notch binding (GO:0005112)	1/17	0.479349	0.99999	0	0	1.59832	1.17529	SNW1
ligand-dependent nuclear receptor binding (GO:0016922)	1/17	0.479349	0.99999	0	0	1.59832	1.17529	BAZ2A
monovalent inorganic cation transmembrane transporter activity (GO:0015077)	1/17	0.479349	0.99999	0	0	1.59832	1.17529	TRAPPC10
receptor antagonist activity (GO:0048019)	1/17	0.479349	0.99999	0	0	1.59832	1.17529	ESR2
metalloaminopeptidase activity (GO:0070006)	1/17	0.479349	0.99999	0	0	1.59832	1.17529	ERAP1
rRNA binding (GO:0019843)	2/43	0.485181	0.99999	0	0	1.24751	0.902238	RPS3;NOP53
transcriptional repressor activity, RNA polymerase II core promoter proximal region sequence-specific binding (GO:0001078)	4/97	0.498748	0.99999	0	0	1.0999	0.765153	RBL1;GFI1;RCOR1;ZBTB2
1-acylglycerol-3-phosphate O-acyltransferase activity (GO:0003841)	1/18	0.498968	0.99999	0	0	1.50422	1.04576	MBOAT1
Ran GTPase binding (GO:0008536)	1/18	0.498968	0.99999	0	0	1.50422	1.04576	RCC1
NAD+ ADP-ribosyltransferase activity (GO:0003950)	1/18	0.498968	0.99999	0	0	1.50422	1.04576	PARP15
nucleoside diphosphate kinase activity (GO:0004550)	1/18	0.498968	0.99999	0	0	1.50422	1.04576	NME6
protein kinase A regulatory subunit binding (GO:0034237)	1/18	0.498968	0.99999	0	0	1.50422	1.04576	ARFGEF1
single-stranded RNA binding (GO:0003727)	2/45	0.509349	0.99999	0	0	1.18936	0.802369	DDX11;EIF4B
P-P-bond-hydrolysis-driven transmembrane transporter activity (GO:0015405)	2/45	0.509349	0.99999	0	0	1.18936	0.802369	ABCC4;ABCB5
exopeptidase activity (GO:0008238)	2/45	0.509349	0.99999	0	0	1.18936	0.802369	ERAP1;BLMH
ATPase activity, coupled to transmembrane movement of substances (GO:0042626)	2/45	0.509349	0.99999	0	0	1.18936	0.802369	ABCC4;ABCB5
mRNA binding (GO:0003729)	7/179	0.513456	0.99999	0	0	1.04063	0.693673	SHMT1;TPR;RPS3;PABPC1;SF3B1;EIF3D;RBMX
dynein complex binding (GO:0070840)	1/19	0.517849	0.99999	0	0	1.42058	0.934845	TPR
ubiquitin-like protein-specific protease activity (GO:0019783)	3/74	0.531177	0.99999	0	0	1.08034	0.683487	USP37;USP3;MYSM1
protein-lysine N-methyltransferase activity (GO:0016279)	2/47	0.53276	0.99999	0	0	1.13638	0.71556	SETD2;EZH2
DNA-directed DNA polymerase activity (GO:0003887)	1/20	0.536019	0.99999	0	0	1.34574	0.839187	POLD3
ferrous iron binding (GO:0008198)	1/20	0.536019	0.99999	0	0	1.34574	0.839187	ACP5
poly-pyrimidine tract binding (GO:0008187)	1/20	0.536019	0.99999	0	0	1.34574	0.839187	PABPC1
phospholipid-translocating ATPase activity (GO:0004012)	1/20	0.536019	0.99999	0	0	1.34574	0.839187	ATP11B
protein phosphatase 2A binding (GO:0051721)	1/20	0.536019	0.99999	0	0	1.34574	0.839187	IGBP1
poly-purine tract binding (GO:0070717)	1/20	0.536019	0.99999	0	0	1.34574	0.839187	PABPC1
lysophosphatidic acid acyltransferase activity (GO:0042171)	1/20	0.536019	0.99999	0	0	1.34574	0.839187	MBOAT1
transcription regulatory region sequence-specific DNA binding (GO:0000976)	11/292	0.54251	0.99999	0	0	1.00059	0.611913	SFPQ;TBP;SP1;XRN2;REL;RPS3;JMJD1C;CHD2;ESR2;NFKB1;RELB
transcription regulatory region DNA binding (GO:0044212)	14/374	0.547372	0.99999	0	0	0.993903	0.598952	TBP;GFI1;JMJD1C;IKZF3;NFKB1;ESR2;RELB;SFPQ;RBL1;SP1;RBMX;RCOR1;FOXA3;EZH2
thiol-dependent ubiquitin-specific protease activity (GO:0004843)	3/76	0.5493	0.99999	0	0	1.05063	0.629444	USP37;USP3;MYSM1
AU-rich element binding (GO:0017091)	1/21	0.553505	0.99999	0	0	1.27839	0.756148	EXOSC9
DNA polymerase activity (GO:0034061)	1/21	0.553505	0.99999	0	0	1.27839	0.756148	POLD3
hydrogen-exporting ATPase activity (GO:0036442)	1/21	0.553505	0.99999	0	0	1.27839	0.756148	ATP6V0A2
zinc ion transmembrane transporter activity (GO:0005385)	1/22	0.570334	0.99999	0	0	1.21745	0.683641	SLC30A6
ATPase activity, coupled to transmembrane movement of ions, phosphorylative mechanism (GO:0015662)	1/22	0.570334	0.99999	0	0	1.21745	0.683641	ABCC4
actinin binding (GO:0042805)	1/22	0.570334	0.99999	0	0	1.21745	0.683641	NFKB1
mRNA 5'-UTR binding (GO:0048027)	1/22	0.570334	0.99999	0	0	1.21745	0.683641	SHMT1
bHLH transcription factor binding (GO:0043425)	1/22	0.570334	0.99999	0	0	1.21745	0.683641	SP1
NAD binding (GO:0051287)	1/22	0.570334	0.99999	0	0	1.21745	0.683641	PARP15
Rab guanyl-nucleotide exchange factor activity (GO:0017112)	2/51	0.577243	0.99999	0	0	1.0434	0.573339	TRAPPC10;SMCR8
endoribonuclease activity (GO:0004521)	1/23	0.586528	0.99999	0	0	1.16205	0.619995	SLFN14
acetylcholine receptor activity (GO:0015464)	1/23	0.586528	0.99999	0	0	1.16205	0.619995	DHX8
DNA secondary structure binding (GO:0000217)	1/24	0.602113	0.99999	0	0	1.11147	0.56386	RAD51
ATPase coupled ion transmembrane transporter activity (GO:0042625)	1/24	0.602113	0.99999	0	0	1.11147	0.56386	ABCC4
regulatory region DNA binding (GO:0000975)	8/224	0.610419	0.99999	0	0	0.94611	0.46701	SFPQ;TBP;SP1;GFI1;IKZF3;RCOR1;FOXA3;NFKB1
metal ion transmembrane transporter activity (GO:0046873)	1/25	0.617112	0.99999	0	0	1.0651	0.514131	TRAPPC10
ATPase activity, coupled to transmembrane movement of ions, rotational mechanism (GO:0044769)	1/25	0.617112	0.99999	0	0	1.0651	0.514131	ATP6V0A2
histone deacetylase binding (GO:0042826)	3/85	0.625483	0.99999	0	0	0.934878	0.438674	NIPBL;SFPQ;SP1
G-protein coupled amine receptor activity (GO:0008227)	2/56	0.628374	0.99999	0	0	0.94654	0.439782	DHX8;DHX15
thyroid hormone receptor binding (GO:0046966)	1/26	0.631545	0.99999	0	0	1.02245	0.469902	JMJD1C
alpha-tubulin binding (GO:0043014)	1/26	0.631545	0.99999	0	0	1.02245	0.469902	SETD2
Hsp70 protein binding (GO:0030544)	1/27	0.645436	0.99999	0	0	0.983071	0.430417	RPS3
Rho guanyl-nucleotide exchange factor activity (GO:0005089)	2/59	0.656672	0.99999	0	0	0.896582	0.377076	DNMBP;ARHGEF1
nuclease activity (GO:0004518)	2/59	0.656672	0.99999	0	0	0.896582	0.377076	MRE11;XRN2
double-stranded RNA binding (GO:0003725)	2/59	0.656672	0.99999	0	0	0.896582	0.377076	DHX15;EIF4B
acylglycerol O-acyltransferase activity (GO:0016411)	1/28	0.658803	0.99999	0	0	0.946612	0.39505	MBOAT1
RNA polymerase II repressing transcription factor binding (GO:0001103)	1/28	0.658803	0.99999	0	0	0.946612	0.39505	SP1
WW domain binding (GO:0050699)	1/29	0.671667	0.99999	0	0	0.912756	0.36327	SCNN1B
nucleosomal DNA binding (GO:0031492)	1/29	0.671667	0.99999	0	0	0.912756	0.36327	RCC1
thiol-dependent ubiquitinyl hydrolase activity (GO:0036459)	3/92	0.678306	0.99999	0	0	0.861034	0.334217	USP37;USP3;MYSM1
MHC protein binding (GO:0042287)	1/30	0.684047	0.99999	0	0	0.881236	0.334631	TRAV8-4
nucleobase-containing compound kinase activity (GO:0019205)	1/30	0.684047	0.99999	0	0	0.881236	0.334631	NME6
5'-3' RNA polymerase activity (GO:0034062)	1/30	0.684047	0.99999	0	0	0.881236	0.334631	POLR3C
pre-mRNA binding (GO:0036002)	1/30	0.684047	0.99999	0	0	0.881236	0.334631	U2AF1
Hsp90 protein binding (GO:0051879)	1/30	0.684047	0.99999	0	0	0.881236	0.334631	RPS3
snoRNA binding (GO:0030515)	1/30	0.684047	0.99999	0	0	0.881236	0.334631	HEATR1
glutathione transferase activity (GO:0004364)	1/30	0.684047	0.99999	0	0	0.881236	0.334631	EEF1G
ATPase binding (GO:0051117)	2/63	0.691688	0.99999	0	0	0.837615	0.308762	FBL;ATP6V0A2
O-acyltransferase activity (GO:0008374)	1/31	0.69596	0.99999	0	0	0.851817	0.308752	MBOAT1
protein serine/threonine kinase activator activity (GO:0043539)	1/31	0.69596	0.99999	0	0	0.851817	0.308752	IRGM
ATP-dependent microtubule motor activity, plus-end-directed (GO:0008574)	1/31	0.69596	0.99999	0	0	0.851817	0.308752	KIF18A
transcription factor activity, RNA polymerase II distal enhancer sequence-specific binding (GO:0003705)	2/64	0.699969	0.99999	0	0	0.824063	0.293959	REL;NFKB1
monocarboxylic acid transmembrane transporter activity (GO:0008028)	1/32	0.707425	0.99999	0	0	0.824296	0.285308	SLC16A5
transition metal ion transmembrane transporter activity (GO:0046915)	1/32	0.707425	0.99999	0	0	0.824296	0.285308	SLC30A6
telomeric DNA binding (GO:0042162)	1/32	0.707425	0.99999	0	0	0.824296	0.285308	HNRNPD
estrogen receptor binding (GO:0030331)	1/32	0.707425	0.99999	0	0	0.824296	0.285308	CNOT1
transcriptional repressor activity, RNA polymerase II transcription regulatory region sequence-specific binding (GO:0001227)	5/159	0.719295	0.99999	0	0	0.828747	0.273059	RBL1;GFI1;NFKB1;RCOR1;ZBTB2
core promoter proximal region sequence-specific DNA binding (GO:0000987)	9/278	0.723783	0.99999	0	0	0.85343	0.275883	GMEB1;TBP;SP1;ELF4;IRF4;NFATC2;HOXB7;ZBTB2;KDM6A
RNA polymerase core enzyme binding (GO:0043175)	1/34	0.729076	0.99999	0	0	0.774259	0.244649	SCAF8
ubiquitin protein ligase activity (GO:0061630)	6/192	0.733931	0.99999	0	0	0.82312	0.254624	UHRF2;LTN1;MSL2;UBE4A;MDM4;ANAPC1
ion transmembrane transporter activity (GO:0015075)	1/35	0.739293	0.99999	0	0	0.751447	0.226983	ATP11B
ubiquitin-like protein conjugating enzyme binding (GO:0044390)	1/35	0.739293	0.99999	0	0	0.751447	0.226983	RPS3
divalent inorganic cation transmembrane transporter activity (GO:0072509)	1/38	0.767694	0.99999	0	0	0.690411	0.18252	SLC30A6
peptidyl-prolyl cis-trans isomerase activity (GO:0003755)	1/38	0.767694	0.99999	0	0	0.690411	0.18252	PPWD1
ribosome binding (GO:0043022)	1/38	0.767694	0.99999	0	0	0.690411	0.18252	SLFN14
tRNA binding (GO:0000049)	1/38	0.767694	0.99999	0	0	0.690411	0.18252	SEPSECS
protein kinase regulator activity (GO:0019887)	3/107	0.77243	0.99999	0	0	0.736269	0.190115	CCNK;CCNT1;SMCR8
RNA polymerase II regulatory region DNA binding (GO:0001012)	6/201	0.772514	0.99999	0	0	0.78476	0.20255	RBL1;SP1;REL;RPS3;NFKB1;RELB
RNA polymerase II core promoter proximal region sequence-specific DNA binding (GO:0000978)	8/262	0.774214	0.99999	0	0	0.802959	0.205483	GMEB1;SP1;ELF4;IRF4;NFATC2;HOXB7;ZBTB2;KDM6A
amino acid binding (GO:0016597)	1/39	0.776457	0.99999	0	0	0.672207	0.170078	SHMT1
carboxypeptidase activity (GO:0004180)	1/39	0.776457	0.99999	0	0	0.672207	0.170078	BLMH
ATPase activity (GO:0016887)	6/203	0.780494	0.99999	0	0	0.776711	0.192491	SMCHD1;KIF18A;DDX39A;DHX16;MYO19;ATAD2B
sodium channel activity (GO:0005272)	1/40	0.78489	0.99999	0	0	0.654937	0.158633	SCNN1B
hormone receptor binding (GO:0051427)	1/40	0.78489	0.99999	0	0	0.654937	0.158633	SNW1
histone deacetylase activity (GO:0004407)	1/40	0.78489	0.99999	0	0	0.654937	0.158633	RCOR1
steroid hormone receptor binding (GO:0035258)	2/76	0.785556	0.99999	0	0	0.689999	0.16654	SNW1;CNOT1
phosphotransferase activity, phosphate group as acceptor (GO:0016776)	1/41	0.793005	0.99999	0	0	0.638531	0.148092	NME6
aminoacyl-tRNA ligase activity (GO:0004812)	1/41	0.793005	0.99999	0	0	0.638531	0.148092	POLG2
pyrophosphatase activity (GO:0016462)	1/41	0.793005	0.99999	0	0	0.638531	0.148092	ADPRM
androgen receptor binding (GO:0050681)	1/42	0.800814	0.99999	0	0	0.622924	0.138368	SNW1
transferase activity, transferring pentosyl groups (GO:0016763)	1/42	0.800814	0.99999	0	0	0.622924	0.138368	PARP15
protein deacetylase activity (GO:0033558)	1/42	0.800814	0.99999	0	0	0.622924	0.138368	RCOR1
polyubiquitin modification-dependent protein binding (GO:0031593)	1/43	0.808329	0.99999	0	0	0.608061	0.129387	ABRAXAS1
cysteine-type endopeptidase activity (GO:0004197)	2/81	0.81438	0.99999	0	0	0.64616	0.132675	USP37;CASP2
damaged DNA binding (GO:0003684)	1/46	0.829218	0.99999	0	0	0.567435	0.106265	RPS3
chemokine activity (GO:0008009)	1/46	0.829218	0.99999	0	0	0.567435	0.106265	CCL28
myosin binding (GO:0017022)	1/46	0.829218	0.99999	0	0	0.567435	0.106265	ARFGEF1
transcription factor activity, RNA polymerase II core promoter proximal region sequence-specific binding (GO:0000982)	8/280	0.831698	0.99999	0	0	0.749112	0.13805	RBL1;SP1;ELF4;IRF4;GFI1;HOXB7;RCOR1;ZBTB2
ubiquitin-like protein ligase activity (GO:0061659)	5/186	0.833756	0.99999	0	0	0.704124	0.12802	UHRF2;LTN1;MSL2;MDM4;ANAPC1
RNA polymerase II activating transcription factor binding (GO:0001102)	1/47	0.835662	0.99999	0	0	0.555071	0.0996521	RBL1
transcriptional repressor activity, RNA polymerase II transcription factor binding (GO:0001191)	1/47	0.835662	0.99999	0	0	0.555071	0.0996521	PARP15
S-adenosylmethionine-dependent methyltransferase activity (GO:0008757)	1/47	0.835662	0.99999	0	0	0.555071	0.0996521	FBL
calcium-dependent phospholipid binding (GO:0005544)	1/47	0.835662	0.99999	0	0	0.555071	0.0996521	SYTL3
protein phosphatase regulator activity (GO:0019888)	1/47	0.835662	0.99999	0	0	0.555071	0.0996521	IGBP1
phospholipid transporter activity (GO:0005548)	1/48	0.841864	0.99999	0	0	0.543232	0.0935101	ATP11B
ATP-dependent microtubule motor activity (GO:1990939)	1/48	0.841864	0.99999	0	0	0.543232	0.0935101	KIF18A
ribonuclease activity (GO:0004540)	1/49	0.847832	0.99999	0	0	0.531887	0.0877999	SLFN14
chemokine receptor binding (GO:0042379)	1/49	0.847832	0.99999	0	0	0.531887	0.0877999	CCL28
transcriptional activator activity, RNA polymerase II transcription factor binding (GO:0001190)	1/50	0.853575	0.99999	0	0	0.521005	0.0824862	KDM6A
hydrogen ion transmembrane transporter activity (GO:0015078)	1/51	0.859102	0.99999	0	0	0.510559	0.0775372	ATP6V0A2
transcription coactivator activity (GO:0003713)	8/291	0.860777	0.99999	0	0	0.719577	0.107879	ABT1;MED23;NPAT;SNW1;RIPK3;MED26;MYSM1;ESR2
methylation-dependent protein binding (GO:0140034)	1/52	0.86442	0.99999	0	0	0.500521	0.072924	CHD1
growth factor receptor binding (GO:0070851)	2/92	0.865914	0.99999	0	0	0.566859	0.0816105	IL21;ERAP1
iron ion binding (GO:0005506)	1/54	0.874463	0.99999	0	0	0.481584	0.0646021	ACP5
metalloexopeptidase activity (GO:0008235)	1/54	0.874463	0.99999	0	0	0.481584	0.0646021	ERAP1
protein kinase activator activity (GO:0030295)	1/55	0.879202	0.99999	0	0	0.472641	0.0608479	IRGM
methylated histone binding (GO:0035064)	1/55	0.879202	0.99999	0	0	0.472641	0.0608479	CHD1
transcription corepressor activity (GO:0003714)	5/203	0.883979	0.99999	0	0	0.643095	0.0793075	NPAT;SNW1;ZBTB32;RCOR1;RELB
RNA polymerase II regulatory region sequence-specific DNA binding (GO:0000977)	13/460	0.887705	0.99999	0	0	0.73886	0.0880096	GMEB1;NFATC2;NFKB1;ZBTB2;RELB;SFPQ;SP1;ELF4;IRF4;REL;RPS3;HOXB7;KDM6A
kinase inhibitor activity (GO:0019210)	1/59	0.896438	0.99999	0	0	0.439953	0.0480983	SMCR8
transcriptional activator activity, RNA polymerase II core promoter proximal region sequence-specific binding (GO:0001077)	4/175	0.899586	0.99999	0	0	0.595757	0.0630431	SP1;ELF4;IRF4;HOXB7
ligand-gated cation channel activity (GO:0099094)	1/60	0.900349	0.99999	0	0	0.432474	0.0453981	SCNN1B
microtubule motor activity (GO:0003777)	1/60	0.900349	0.99999	0	0	0.432474	0.0453981	KIF18A
metallopeptidase activity (GO:0008237)	2/102	0.901016	0.99999	0	0	0.509907	0.0531486	ERAP1;MYSM1
protein serine/threonine phosphatase activity (GO:0004722)	1/61	0.904112	0.99999	0	0	0.425244	0.0428655	PPM1D
phosphatase activity (GO:0016791)	2/104	0.90692	0.99999	0	0	0.499856	0.0488364	ACP5;CTDSPL2
anion transmembrane transporter activity (GO:0008509)	1/62	0.907733	0.99999	0	0	0.418251	0.0404887	ABCC4
small GTPase binding (GO:0031267)	1/63	0.911218	0.99999	0	0	0.411483	0.0382571	GGA3
mRNA 3'-UTR binding (GO:0003730)	1/63	0.911218	0.99999	0	0	0.411483	0.0382571	PABPC1
carboxylic acid transmembrane transporter activity (GO:0046943)	1/64	0.914571	0.99999	0	0	0.404931	0.0361605	SLC16A5
kinase binding (GO:0019900)	11/418	0.919505	0.99999	0	0	0.686239	0.057589	IKBKB;CCNK;USP37;BORA;SIT1;RPS6;RPS3;SMCR8;LAX1;IRGM;RELB
phosphotransferase activity, alcohol group as acceptor (GO:0016773)	6/254	0.919844	0.99999	0	0	0.615332	0.0514115	IKBKB;RIPK3;PRKDC;PRPF4B;HASPIN;HK2
protein kinase inhibitor activity (GO:0004860)	1/67	0.92389	0.99999	0	0	0.386464	0.0305933	SMCR8
methyltransferase activity (GO:0008168)	1/67	0.92389	0.99999	0	0	0.386464	0.0305933	TGS1
activating transcription factor binding (GO:0033613)	1/68	0.926765	0.99999	0	0	0.380676	0.0289523	RBL1
sodium ion transmembrane transporter activity (GO:0015081)	1/71	0.934756	0.99999	0	0	0.364305	0.0245796	TRAPPC10
protein heterodimerization activity (GO:0046982)	6/265	0.936869	0.99999	0	0	0.588857	0.0384005	IKBKB;POLA2;RALGAPA2;RCC1;IKZF3;NFKB1
protein serine/threonine kinase activity (GO:0004674)	9/368	0.938673	0.99999	0	0	0.636445	0.0402798	IKBKB;CCNK;RIPK3;CCNT1;PRKDC;LRRK1;PRPF4B;HASPIN;PPM1D
cytokine receptor activity (GO:0004896)	1/73	0.939593	0.99999	0	0	0.354148	0.0220664	CSF2RB
hydrolase activity, acting on carbon-nitrogen (but not peptide) bonds, in linear amides (GO:0016811)	1/75	0.944072	0.99999	0	0	0.344541	0.0198293	RCOR1
RNA polymerase II transcription factor binding (GO:0001085)	2/121	0.945322	0.99999	0	0	0.428068	0.0240703	RBL1;SP1
syntaxin binding (GO:0019905)	1/77	0.948219	0.99999	0	0	0.335439	0.0178351	SYTL3
DNA binding (GO:0003677)	25/893	0.954571	0.99999	0	0	0.727128	0.0338069	MRE11;CCNT1;PRKDC;PRIM1;MCM10;CHD2;IKZF3;JCHAIN;RPS3;ZNF669;NHEJ1;ZNF124;KDM6A;DDX11;ZBTB32;NFATC2;ESR2;MCM3AP;SFPQ;RAD51;RPS27;SP1;POLR3C;IRF4;EZH2
transcriptional activator activity, RNA polymerase II transcription regulatory region sequence-specific binding (GO:0001228)	6/284	0.958838	0.99999	0	0	0.548063	0.0230369	SP1;ELF4;IRF4;REL;HOXB7;NFKB1
nucleoside-triphosphatase activity (GO:0017111)	10/424	0.960285	0.99999	0	0	0.612252	0.0248115	SMCHD1;KIF18A;DDX39A;NOA1;DDX11;DHX16;MYO19;NUGGC;EIF4B;ATAD2B
RNA polymerase II transcription cofactor activity (GO:0001104)	1/84	0.960461	0.99999	0	0	0.307037	0.0123865	MED26
motor activity (GO:0003774)	1/85	0.961956	0.99999	0	0	0.303366	0.0117666	KIF18A
protein kinase binding (GO:0019901)	12/495	0.963359	0.99999	0	0	0.629131	0.0234848	IKBKB;CCNK;USP37;BORA;RPS6;TPR;RPS3;SMCR8;PPM1D;LAX1;IRGM;RELB
oxidoreductase activity, acting on the CH-OH group of donors, NAD or NADP as acceptor (GO:0016616)	1/88	0.96611	0.99999	0	0	0.292859	0.010097	ABCC4
phosphoprotein phosphatase activity (GO:0004721)	2/136	0.966207	0.99999	0	0	0.379852	0.0130584	CTDSPL2;PPM1D
cytokine receptor binding (GO:0005126)	2/137	0.967285	0.99999	0	0	0.377018	0.0125405	IL21;ERAP1
protein phosphatase binding (GO:0019903)	1/92	0.970953	0.99999	0	0	0.279928	0.0082515	IGBP1
calcium channel activity (GO:0005262)	1/93	0.972052	0.99999	0	0	0.27687	0.0078483	ORAI1
peptidase activity, acting on L-amino acid peptides (GO:0070011)	3/185	0.972201	0.99999	0	0	0.419011	0.0118129	ERAP1;BLMH;MYSM1
integrin binding (GO:0005178)	1/94	0.973109	0.99999	0	0	0.273879	0.00746582	ACTN3
protein tyrosine kinase activity (GO:0004713)	2/147	0.976393	0.99999	0	0	0.350833	0.00838129	STAT5A;CSF2RB
transferase activity, transferring hexosyl groups (GO:0016758)	1/100	0.978663	0.99999	0	0	0.2572	0.00554718	FUT4
phosphatase binding (GO:0019902)	1/102	0.980247	0.99999	0	0	0.25208	0.00502909	NFATC2
kinase activity (GO:0016301)	5/280	0.981721	0.99999	0	0	0.461157	0.00850765	IKBKB;RIPK3;PRKDC;PRPF4B;HASPIN
cytokine activity (GO:0005125)	2/155	0.981864	0.99999	0	0	0.33235	0.00608282	IL19;CCL28
protein kinase activity (GO:0004672)	11/513	0.986746	0.99999	0	0	0.553567	0.0073858	IKBKB;STAT5A;CCNK;RIPK3;CCNT1;PRKDC;LRRK1;PRPF4B;CSF2RB;PPM1D;HASPIN
tubulin binding (GO:0015631)	4/255	0.98779	0.99999	0	0	0.404172	0.00496528	SETD2;KIF18A;TPR;RPS3
protease binding (GO:0002020)	1/118	0.989346	0.99999	0	0	0.217426	0.00232884	CD70
zinc ion binding (GO:0008270)	5/302	0.989759	0.99999	0	0	0.426502	0.00439043	RPS27;ERAP1;MYNN;ZBTB32;MDM4
G-protein coupled receptor activity (GO:0004930)	4/267	0.991317	0.99999	0	0	0.385487	0.00336178	GPR152;GPR15;DHX8;PTGER2
sequence-specific DNA binding (GO:0043565)	7/394	0.992813	0.99999	0	0	0.457288	0.0032982	SP1;IRF4;HNRNPD;ZNF669;IKZF3;ZNF124;KDM6A
microtubule binding (GO:0008017)	2/195	0.995281	0.99999	0	0	0.262917	0.00124374	KIF18A;RPS3
GTP binding (GO:0005525)	1/147	0.996524	0.99999	0	0	0.173974	0.000605839	NOA1
actin binding (GO:0003779)	3/254	0.996625	0.99999	0	0	0.302725	0.00102357	KIF18A;MYO19;VPS16
purine ribonucleoside binding (GO:0032550)	1/159	0.997813	0.99999	0	0	0.16066	0.000351673	NOA1
GTPase activity (GO:0003924)	2/222	0.998137	0.99999	0	0	0.230323	0.000429542	NOA1;NUGGC
guanyl ribonucleotide binding (GO:0032561)	1/170	0.998571	0.99999	0	0	0.150116	0.000214743	NOA1
ubiquitin-protein transferase activity (GO:0004842)	6/417	0.998635	0.99999	0	0	0.36811	0.000502754	UHRF2;RFWD3;LTN1;MSL2;MDM4;ANAPC1
Ras GTPase binding (GO:0017016)	1/184	0.999168	0.99999	0	0	0.13853	0.000115372	RCC1
transition metal ion binding (GO:0046914)	5/399	0.999339	0.99999	0	0	0.319855	0.000211558	RPS27;ERAP1;MYNN;ZBTB32;MDM4
ATP binding (GO:0005524)	2/255	0.999411	0.99999	0	0	0.199934	0.000117838	RAD51;HASPIN
adenyl ribonucleotide binding (GO:0032559)	2/279	0.999746	0.99999	0	0	0.18238	4.62774e-05	RAD51;HASPIN
calcium ion binding (GO:0005509)	2/284	0.999787	0.99999	0	0	0.179099	3.81312e-05	CRACR2A;SYTL3
olfactory receptor activity (GO:0004984)	2/311	0.999917	0.99999	0	0	0.163217	1.35716e-05	OR6F1;OR14K1
cadherin binding (GO:0045296)	2/313	0.999922	0.99999	0	0	0.16215	1.25873e-05	EEF1G;MRE11
GTPase activator activity (GO:0005096)	1/249	0.99993	0.99999	0	0	0.101873	7.11315e-06	RALGAPA2
protein homodimerization activity (GO:0042803)	9/664	0.999947	0.99999	0	0	0.343364	1.82697e-05	IKBKB;CD79A;SFPQ;ACTN3;SP1;SHMT1;TPR;IKZF3;JCHAIN
purine ribonucleoside triphosphate binding (GO:0035639)	3/396	0.999966	0.99999	0	0	0.191898	6.56609e-06	RAD51;NOA1;HASPIN
GTPase regulator activity (GO:0030695)	1/275	0.999972	0.99999	0	0	0.0920805	2.53863e-06	RALGAPA2
metal ion binding (GO:0046872)	3/442	0.99999	0.99999	0	0	0.171371	1.73695e-06	CRACR2A;SEMG1;SYTL3

## Sheet: FDR0.05_GO_Cellular_Component_2
Term	Overlap	P.value	Adjusted.P.value	Old.P.value	Old.Adjusted.P.value	Odds.Ratio	Combined.Score	Genes
spliceosomal complex (GO:0005681)	13/114	0.000360279	0.0637693	0	0	3.33018	26.4038	PRPF38B;SF3A1;DHX8;U2AF1;LSM8;SNRNP40;DDX39A;SNW1;DHX15;DHX16;SNRNP200;SF3B1;RBMX
spliceosomal snRNP complex (GO:0097525)	8/59	0.0015789	0.0765692	0	0	4.04179	26.0737	LSM8;SF3A1;SNRNP40;DDX23;CCDC97;PRPF40A;SNRNP200;SF3B1
U2-type spliceosomal complex (GO:0005684)	8/60	0.00176285	0.0765692	0	0	3.96386	25.1341	SRRM2;SF3A1;SNRNP40;SNW1;DHX8;DHX15;PRPF40A;SF3B1
cytosolic small ribosomal subunit (GO:0022627)	7/49	0.00225922	0.0765692	0	0	4.29066	26.1419	RPS15A;RPS27;RPS18;RPS6;RPS3;RPS20;RPS11
nuclear replisome (GO:0043601)	4/16	0.00252557	0.0765692	0	0	8.5603	51.2016	POLD3;POLA2;PRIM1;NUGGC
nuclear periphery (GO:0034399)	9/78	0.00259556	0.0765692	0	0	3.3622	20.0184	SFPQ;SCAF8;SNRNP40;NUP107;SNW1;GFI1;TPR;PRPF40A;NUP153
small ribosomal subunit (GO:0015935)	7/53	0.00356177	0.0900619	0	0	3.91674	22.0806	RPS15A;RPS27;RPS18;RPS6;RPS3;RPS20;RPS11
cytosolic ribosome (GO:0022626)	11/124	0.00718339	0.151318	0	0	2.51024	12.3905	RPL30;RPS27;RPS15A;RPL18A;RPS18;RPS6;RPS3;RPLP2;RPS20;RPS11;RPL19
ribosome (GO:0005840)	8/76	0.00769411	0.151318	0	0	3.02866	14.7414	RPL30;RPS27;RPL18A;RPS18;LTN1;RPS3;RPS11;RPL19
cytosolic part (GO:0044445)	12/159	0.017287	0.30598	0	0	2.10416	8.53827	IKBKB;RPL30;RPS27;RPS15A;RPL18A;RPS18;RPS6;RPS3;RPLP2;RPS20;RPS11;RPL19
alpha DNA polymerase:primase complex (GO:0005658)	2/6	0.0191968	0.308895	0	0	12.8116	50.6443	POLA2;PRIM1
U2-type catalytic step 2 spliceosome (GO:0071007)	4/29	0.0224059	0.315657	0	0	4.10617	15.597	SRRM2;SNRNP40;SNW1;DHX8
nuclear matrix (GO:0016363)	6/59	0.0231839	0.315657	0	0	2.90884	10.9498	SFPQ;SCAF8;SNRNP40;SNW1;GFI1;PRPF40A
kinetochore microtubule (GO:0005828)	2/7	0.0262114	0.331386	0	0	10.2487	37.3214	KIF18A;KNTC1
U2-type prespliceosome (GO:0071004)	3/18	0.0284451	0.335194	0	0	5.12853	18.2564	SF3A1;PRPF40A;SF3B1
small nuclear ribonucleoprotein complex (GO:0030532)	3/19	0.0328567	0.335194	0	0	4.80775	16.4214	ARFGEF1;TGS1;GEMIN4
nuclear origin of replication recognition complex (GO:0005664)	2/8	0.0340876	0.335194	0	0	8.54017	28.8557	ORC1;ORC2
cyclin/CDK positive transcription elongation factor complex (GO:0008024)	2/8	0.0340876	0.335194	0	0	8.54017	28.8557	SNW1;CCNT1
Cajal body (GO:0015030)	4/34	0.0377899	0.34395	0	0	3.42092	11.2059	SRRM2;FBL;NPAT;U2AF1
small-subunit processome (GO:0032040)	4/35	0.0414403	0.34395	0	0	3.31039	10.5386	FBL;HEATR1;UTP20;UTP14A
U2 snRNP (GO:0005686)	3/21	0.0426769	0.34395	0	0	4.27311	13.4778	SF3A1;CCDC97;SF3B1
post-mRNA release spliceosomal complex (GO:0071014)	2/9	0.0427508	0.34395	0	0	7.31976	23.0746	SNW1;DHX15
prespliceosome (GO:0071010)	3/23	0.0537906	0.396706	0	0	3.8454	11.2388	SF3A1;PRPF40A;SF3B1
U5 snRNP (GO:0005682)	3/23	0.0537906	0.396706	0	0	3.8454	11.2388	SNRNP40;DDX23;SNRNP200
nuclear inclusion body (GO:0042405)	2/11	0.0621615	0.440104	0	0	5.69256	15.814	TPR;NUP153
heterochromatin (GO:0000792)	4/41	0.0673564	0.458542	0	0	2.77271	7.48009	UHRF2;ORC2;BAZ2A;NOP53
small nucleolar ribonucleoprotein complex (GO:0005732)	2/12	0.0727807	0.463404	0	0	5.12304	13.4239	FBL;SNRNP40
chromosome (GO:0005694)	7/97	0.0733069	0.463404	0	0	1.9973	5.21916	SETD2;NIPBL;DDX27;RAD51;FANCD2;EXOSC9;TOPBP1
polysomal ribosome (GO:0042788)	3/28	0.08683	0.520334	0	0	3.07552	7.51597	RPL30;RPL18A;RPL19
polysome (GO:0005844)	5/63	0.0881922	0.520334	0	0	2.21153	5.37012	RPL30;RPL18A;RPS3;EIF4B;RPL19
nuclear chromosome part (GO:0044454)	20/392	0.105337	0.601439	0	0	1.38443	3.11578	MRE11;TBP;PRKDC;DDX11;USP3;PRIM1;NUGGC;POLD3;NIPBL;SMCHD1;POLA2;RAD51;ORC1;SP1;MIS18BP1;ORC2;RCC1;MCM5;EZH2;KDM6A
nuclear chromosome, telomeric region (GO:0000784)	7/107	0.109081	0.603353	0	0	1.79664	3.98075	SMCHD1;MRE11;RAD51;ORC1;PRKDC;ORC2;MCM5
90S preribosome (GO:0030686)	2/16	0.120027	0.624847	0	0	3.65855	7.75627	HEATR1;UTP20
nuclear cyclin-dependent protein kinase holoenzyme complex (GO:0019908)	2/16	0.120027	0.624847	0	0	3.65855	7.75627	SNW1;CCNT1
precatalytic spliceosome (GO:0071011)	3/33	0.126394	0.628667	0	0	2.56227	5.29968	LSM8;PRPF38B;SNRNP40
nuclear chromosome (GO:0000228)	4/52	0.13151	0.628667	0	0	2.13607	4.33339	NIPBL;RAD51;EXOSC9;RCC1
nuclear body (GO:0016604)	29/618	0.131925	0.628667	0	0	1.26885	2.57007	MRE11;DHX8;DDX46;ABRAXAS1;GFI1;PRDM15;PPWD1;BAZ2A;U2AF1;NPAT;FBL;DHX15;TOPBP1;SF3B1;SRRM2;SF3A1;PRPF4B;IL16;PRPF40A;SNRNP40;SFPQ;DDX39A;GON4L;RAD51;SNW1;FANCD2;ELF4;GEMIN4;HOXB7
site of double-strand break (GO:0035861)	3/34	0.134968	0.628667	0	0	2.47948	4.9657	MRE11;RAD51;RFWD3
nuclear euchromatin (GO:0005719)	2/18	0.145823	0.661813	0	0	3.2009	6.16288	TBP;RBMX
chromatin (GO:0000785)	15/296	0.150865	0.66758	0	0	1.37184	2.59466	MRE11;TBP;DDX11;USP3;JMJD1C;NIPBL;SFPQ;RBL1;RAD51;SP1;ORC2;RCC1;SMCR8;EZH2;KDM6A
site of DNA damage (GO:0090734)	3/37	0.161807	0.698534	0	0	2.26035	4.11689	MRE11;RAD51;RFWD3
euchromatin (GO:0000791)	2/21	0.186292	0.758511	0	0	2.69507	4.5289	TBP;RBMX
chromosome, telomeric region (GO:0000781)	7/124	0.187065	0.758511	0	0	1.53422	2.57182	SMCHD1;MRE11;RAD51;ORC1;PRKDC;ORC2;MCM5
condensed chromosome (GO:0000793)	3/40	0.190078	0.758511	0	0	2.07676	3.44809	RAD51;FANCD2;RCC1
nucleolus (GO:0005730)	30/676	0.199931	0.758511	0	0	1.19478	1.92333	DDX27;DDX46;PRKDC;DDX47;HEATR1;DDX23;DDX20;BAZ2A;MCM10;CHD2;FBL;ORC1;EXOSC9;RPS3;DHX37;UTP20;RPS11;SPG11;UTP14A;ABT1;ARFGEF1;DDX59;DDX11;RPS6;NUP153;DDX39A;RAD51;FANCD2;XRN2;NOP53
PML body (GO:0016605)	4/62	0.204756	0.758511	0	0	1.76686	2.80213	MRE11;RAD51;ELF4;TOPBP1
box C/D snoRNP complex (GO:0031428)	1/6	0.205698	0.758511	0	0	5.11755	8.09263	FBL
platelet dense granule membrane (GO:0031088)	1/6	0.205698	0.758511	0	0	5.11755	8.09263	ABCC4
fibrillar center (GO:0001650)	7/131	0.224433	0.772284	0	0	1.44708	2.1622	FBL;DDX46;DDX11;HEATR1;CHD1;NOP53;NHEJ1
Gemini of coiled bodies (GO:0097504)	1/7	0.235612	0.772284	0	0	4.26441	6.16449	NPAT
H3 histone acetyltransferase complex (GO:0070775)	1/7	0.235612	0.772284	0	0	4.26441	6.16449	BRPF1
multivesicular body membrane (GO:0032585)	1/7	0.235612	0.772284	0	0	4.26441	6.16449	PMEL
Rad51B-Rad51C-Rad51D-XRCC2 complex (GO:0033063)	1/7	0.235612	0.772284	0	0	4.26441	6.16449	RAD51
MOZ/MORF histone acetyltransferase complex (GO:0070776)	1/7	0.235612	0.772284	0	0	4.26441	6.16449	BRPF1
U4/U6 x U5 tri-snRNP complex (GO:0046540)	2/25	0.242152	0.779289	0	0	2.2259	3.15675	LSM8;SNRNP200
cytosolic large ribosomal subunit (GO:0022625)	4/69	0.261636	0.791748	0	0	1.57601	2.11311	RPL30;RPL18A;RPLP2;RPL19
U6 snRNP (GO:0005688)	1/8	0.264401	0.791748	0	0	3.65502	4.86222	LSM8
chromatin silencing complex (GO:0005677)	1/8	0.264401	0.791748	0	0	3.65502	4.86222	BAZ2A
U12-type spliceosomal complex (GO:0005689)	2/27	0.270397	0.791748	0	0	2.04762	2.67801	DHX15;SF3B1
large ribosomal subunit (GO:0015934)	4/72	0.28689	0.791748	0	0	1.50624	1.88078	RPL30;RPL18A;RPLP2;RPL19
pseudopodium (GO:0031143)	1/9	0.292108	0.791748	0	0	3.19797	3.93553	ACTN3
multivesicular body (GO:0005771)	2/29	0.29861	0.791748	0	0	1.89574	2.29123	PMEL;CD79A
nuclear DNA-directed RNA polymerase complex (GO:0055029)	3/52	0.311618	0.791748	0	0	1.56718	1.8273	POLA2;POLR3C;PRIM1
preribosome (GO:0030684)	4/75	0.312468	0.791748	0	0	1.44237	1.67784	FBL;HEATR1;UTP20;UTP14A
mitotic spindle midzone (GO:1990023)	1/10	0.318772	0.791748	0	0	2.84249	3.24977	KIF18A
lateral element (GO:0000800)	1/10	0.318772	0.791748	0	0	2.84249	3.24977	RAD51
sodium channel complex (GO:0034706)	1/10	0.318772	0.791748	0	0	2.84249	3.24977	SCNN1B
preribosome, small subunit precursor (GO:0030688)	1/10	0.318772	0.791748	0	0	2.84249	3.24977	UTP20
nuclear speck (GO:0016607)	13/296	0.324598	0.791748	0	0	1.17721	1.32456	SRRM2;SF3A1;DDX46;BAZ2A;IL16;PRPF40A;PRPF4B;U2AF1;SNRNP40;DDX39A;SNW1;DHX15;SF3B1
spliceosomal tri-snRNP complex (GO:0097526)	2/31	0.326643	0.791748	0	0	1.76482	1.97464	LSM8;SNRNP200
IkappaB kinase complex (GO:0008385)	1/11	0.344433	0.791748	0	0	2.55811	2.72658	IKBKB
proton-transporting V-type ATPase complex (GO:0033176)	1/11	0.344433	0.791748	0	0	2.55811	2.72658	ATP6V0A2
MLL3/4 complex (GO:0044666)	1/11	0.344433	0.791748	0	0	2.55811	2.72658	KDM6A
ISWI-type complex (GO:0031010)	1/11	0.344433	0.791748	0	0	2.55811	2.72658	BAZ1A
nuclear replication fork (GO:0043596)	1/11	0.344433	0.791748	0	0	2.55811	2.72658	NUGGC
CD40 receptor complex (GO:0035631)	1/11	0.344433	0.791748	0	0	2.55811	2.72658	IKBKB
condensed nuclear chromosome kinetochore (GO:0000778)	1/11	0.344433	0.791748	0	0	2.55811	2.72658	MIS18BP1
nucleolar part (GO:0044452)	7/153	0.354345	0.796777	0	0	1.22762	1.27363	FBL;DDX46;DDX11;HEATR1;CHD1;NOP53;NHEJ1
nuclear chromatin (GO:0000790)	11/253	0.356249	0.796777	0	0	1.16424	1.20164	NIPBL;TBP;RAD51;UHRF2;SP1;DDX11;USP3;RCC1;RBMX;EZH2;KDM6A
condensed nuclear chromosome (GO:0000794)	2/34	0.36808	0.796777	0	0	1.59912	1.59825	RAD51;RCC1
condensed nuclear chromosome, centromeric region (GO:0000780)	1/12	0.369129	0.796777	0	0	2.32544	2.31755	MIS18BP1
nuclear exosome (RNase complex) (GO:0000176)	1/12	0.369129	0.796777	0	0	2.32544	2.31755	EXOSC9
mitotic spindle (GO:0072686)	4/84	0.38988	0.827886	0	0	1.27951	1.20519	IQCB1;KIF18A;TPR;RPS3
Sin3 complex (GO:0016580)	1/13	0.392895	0.827886	0	0	2.13154	1.99131	SINHCAF
cytoplasmic exosome (RNase complex) (GO:0000177)	1/15	0.437779	0.905231	0	0	1.82684	1.50905	EXOSC9
Sin3-type complex (GO:0070822)	1/16	0.458963	0.905231	0	0	1.70496	1.3278	SINHCAF
secretory vesicle (GO:0099503)	1/16	0.458963	0.905231	0	0	1.70496	1.3278	SYTL3
vacuolar proton-transporting V-type ATPase complex (GO:0016471)	1/16	0.458963	0.905231	0	0	1.70496	1.3278	ATP6V0A2
exocytic vesicle (GO:0070382)	1/16	0.458963	0.905231	0	0	1.70496	1.3278	SYTL3
cytoplasmic stress granule (GO:0010494)	2/41	0.460287	0.905231	0	0	1.31162	1.01769	TIAL1;PABPC1
DNA-directed RNA polymerase III complex (GO:0005666)	1/18	0.498968	0.954419	0	0	1.50422	1.04576	POLR3C
ESC/E(Z) complex (GO:0035098)	1/18	0.498968	0.954419	0	0	1.50422	1.04576	EZH2
condensed chromosome kinetochore (GO:0000777)	1/19	0.517849	0.954419	0	0	1.42058	0.934845	MIS18BP1
nuclear heterochromatin (GO:0005720)	1/20	0.536019	0.954419	0	0	1.34574	0.839187	UHRF2
late endosome membrane (GO:0031902)	2/48	0.544176	0.954419	0	0	1.11162	0.6764	PMEL;VTI1A
platelet dense granule (GO:0042827)	1/21	0.553505	0.954419	0	0	1.27839	0.756148	ABCC4
pigment granule (GO:0048770)	1/21	0.553505	0.954419	0	0	1.27839	0.756148	PMEL
melanosome (GO:0042470)	1/21	0.553505	0.954419	0	0	1.27839	0.756148	PMEL
cytoplasmic dynein complex (GO:0005868)	1/21	0.553505	0.954419	0	0	1.27839	0.756148	TPR
U1 snRNP (GO:0005685)	1/21	0.553505	0.954419	0	0	1.27839	0.756148	PRPF40A
anaphase-promoting complex (GO:0005680)	1/21	0.553505	0.954419	0	0	1.27839	0.756148	ANAPC1
histone methyltransferase complex (GO:0035097)	2/49	0.555396	0.954419	0	0	1.08791	0.639772	KDM6A;EZH2
spindle microtubule (GO:0005876)	2/49	0.555396	0.954419	0	0	1.08791	0.639772	KIF18A;KNTC1
telomerase holoenzyme complex (GO:0005697)	1/22	0.570334	0.962532	0	0	1.21745	0.683641	SNRNP40
nucleoplasm part (GO:0044451)	15/407	0.570994	0.962532	0	0	0.977632	0.547843	TBP;DHX8;ABRAXAS1;GFI1;PRDM15;PPWD1;GON4L;SNW1;POLR3C;FANCD2;ELF4;GEMIN4;TOPBP1;HOXB7;KDM6A
ribonucleoprotein granule (GO:0035770)	3/80	0.584274	0.975627	0	0	0.995844	0.535152	USP3;RPS6;PABPC1
nuclear inner membrane (GO:0005637)	1/25	0.617112	0.999995	0	0	1.0651	0.514131	ATP11B
serine/threonine protein kinase complex (GO:1902554)	1/25	0.617112	0.999995	0	0	1.0651	0.514131	IKBKB
replication fork (GO:0005657)	1/26	0.631545	0.999995	0	0	1.02245	0.469902	RAD51
MLL1/2 complex (GO:0044665)	1/27	0.645436	0.999995	0	0	0.983071	0.430417	TEX10
MLL1 complex (GO:0071339)	1/27	0.645436	0.999995	0	0	0.983071	0.430417	TEX10
synaptonemal complex (GO:0000795)	1/28	0.658803	0.999995	0	0	0.946612	0.39505	RAD51
specific granule lumen (GO:0035580)	2/62	0.68322	0.999995	0	0	0.85162	0.324414	CRACR2A;NFKB1
spindle midzone (GO:0051233)	1/30	0.684047	0.999995	0	0	0.881236	0.334631	KIF18A
endosomal part (GO:0044440)	1/31	0.69596	0.999995	0	0	0.851817	0.308752	TRAPPC10
spindle (GO:0005819)	6/186	0.705757	0.999995	0	0	0.850826	0.2965	IQCB1;DDX11;TPR;RPS3;KNTC1;HASPIN
transcription factor TFIID complex (GO:0005669)	1/35	0.739293	0.999995	0	0	0.751447	0.226983	TBP
nuclear transcription factor complex (GO:0044798)	2/71	0.752869	0.999995	0	0	0.740192	0.210114	SFPQ;NFATC2
phagocytic vesicle membrane (GO:0030670)	1/38	0.767694	0.999995	0	0	0.690411	0.18252	ATP6V0A2
cytoplasmic ribonucleoprotein granule (GO:0036464)	5/170	0.771506	0.999995	0	0	0.773051	0.200538	TIAL1;CNOT1;USP3;RPS6;PABPC1
chromosomal region (GO:0098687)	2/76	0.785556	0.999995	0	0	0.689999	0.16654	MRE11;CENPW
aggresome (GO:0016235)	1/41	0.793005	0.999995	0	0	0.638531	0.148092	XRN2
nuclear ubiquitin ligase complex (GO:0000152)	1/41	0.793005	0.999995	0	0	0.638531	0.148092	ANAPC1
mitochondrial outer membrane (GO:0005741)	3/115	0.812654	0.999995	0	0	0.683393	0.14177	BMF;MYO19;HK2
recycling endosome (GO:0055037)	3/119	0.830405	0.999995	0	0	0.65969	0.122598	GGA3;ATP11B;VPS16
recycling endosome membrane (GO:0055038)	1/47	0.835662	0.999995	0	0	0.555071	0.0996521	GGA3
chromosome, centromeric region (GO:0000775)	1/49	0.847832	0.999995	0	0	0.531887	0.0877999	CENPW
kinesin complex (GO:0005871)	1/50	0.853575	0.999995	0	0	0.521005	0.0824862	KIF18A
ruffle membrane (GO:0032587)	1/53	0.869538	0.999995	0	0	0.49087	0.0686202	RPS3
ER to Golgi transport vesicle membrane (GO:0012507)	1/54	0.874463	0.999995	0	0	0.481584	0.0646021	VTI1A
actin filament (GO:0005884)	1/55	0.879202	0.999995	0	0	0.472641	0.0608479	ACTN3
caveola (GO:0005901)	1/56	0.883763	0.999995	0	0	0.464023	0.0573378	KIF18A
azurophil granule membrane (GO:0035577)	1/58	0.892374	0.999995	0	0	0.447695	0.0509788	ATP11B
late endosome (GO:0005770)	3/140	0.901618	0.999995	0	0	0.557956	0.0577843	CD79A;VTI1A;VPS16
vacuole (GO:0005773)	1/62	0.907733	0.999995	0	0	0.418251	0.0404887	VTI1A
autophagosome (GO:0005776)	1/64	0.914571	0.999995	0	0	0.404931	0.0361605	VTI1A
spindle pole (GO:0000922)	2/107	0.915161	0.999995	0	0	0.485499	0.0430418	DDX11;KNTC1
cation channel complex (GO:0034703)	1/65	0.917797	0.999995	0	0	0.398583	0.0341899	SCNN1B
focal adhesion (GO:0005925)	9/356	0.923135	0.999995	0	0	0.658873	0.0526963	NUP214;RPL30;ACTN3;RPS18;RPS3;RPLP2;PABPC1;RPS11;RPL19
P-body (GO:0000932)	1/68	0.926765	0.999995	0	0	0.380676	0.0289523	CNOT1
coated vesicle (GO:0030135)	1/71	0.934756	0.999995	0	0	0.364305	0.0245796	VTI1A
early endosome membrane (GO:0031901)	1/73	0.939593	0.999995	0	0	0.354148	0.0220664	GGA3
COPII-coated ER to Golgi transport vesicle (GO:0030134)	1/75	0.944072	0.999995	0	0	0.344541	0.0198293	VTI1A
phagocytic vesicle (GO:0045335)	1/83	0.958907	0.999995	0	0	0.310797	0.0130413	ATP6V0A2
trans-Golgi network membrane (GO:0032588)	1/85	0.961956	0.999995	0	0	0.303366	0.0117666	VTI1A
DNA-directed RNA polymerase II, holoenzyme (GO:0016591)	1/90	0.968625	0.999995	0	0	0.286248	0.00912503	TBP
lytic vacuole (GO:0000323)	3/183	0.970529	0.999995	0	0	0.423711	0.012675	TIAL1;DRAM2;VPS16
trans-Golgi network (GO:0005802)	3/185	0.972201	0.999995	0	0	0.419011	0.0118129	ARFGEF1;GGA3;VTI1A
RNA polymerase II transcription factor complex (GO:0090575)	2/147	0.976393	0.999995	0	0	0.350833	0.00838129	SFPQ;TBP
clathrin-coated vesicle (GO:0030136)	1/100	0.978663	0.999995	0	0	0.2572	0.00554718	VTI1A
specific granule (GO:0042581)	2/160	0.984635	0.999995	0	0	0.321748	0.0049819	CRACR2A;NFKB1
membrane raft (GO:0045121)	1/119	0.98975	0.999995	0	0	0.215572	0.0022211	CD79A
cytoplasmic vesicle lumen (GO:0060205)	1/129	0.993033	0.999995	0	0	0.198627	0.00138874	NFKB1
lytic vacuole membrane (GO:0098852)	3/233	0.99348	0.999995	0	0	0.33073	0.00216348	ATP6V0A2;SPG11;VPS16
lysosomal membrane (GO:0005765)	4/291	0.995673	0.999995	0	0	0.352805	0.00152977	ATP6V0A2;ATP11B;SPG11;VPS16
actin cytoskeleton (GO:0015629)	4/294	0.996039	0.999995	0	0	0.3491	0.00138546	ACTN3;KNTC1;TOPBP1;FOXA3
azurophil granule (GO:0042582)	1/154	0.997347	0.999995	0	0	0.165954	0.00044078	ATP11B
polymeric cytoskeletal fiber (GO:0099513)	2/221	0.998071	0.999995	0	0	0.231387	0.000446758	KIF18A;ACTN3
early endosome (GO:0005769)	2/222	0.998137	0.999995	0	0	0.230323	0.000429542	GGA3;VPS16
cullin-RING ubiquitin ligase complex (GO:0031461)	1/181	0.999065	0.999995	0	0	0.140861	0.000131725	ANAPC1
centrosome (GO:0005813)	6/461	0.999605	0.999995	0	0	0.331736	0.000131141	IQCB1;DDX11;ORC2;PLEKHG6;HASPIN;RELB
lysosome (GO:0005764)	5/422	0.999666	0.999995	0	0	0.301844	0.000100973	TIAL1;ATP6V0A2;DRAM2;SPG11;VPS16
microtubule (GO:0005874)	1/210	0.999694	0.999995	0	0	0.121132	3.70497e-05	KIF18A
cytoplasmic vesicle (GO:0031410)	1/215	0.999748	0.999995	0	0	0.11827	2.98614e-05	SPG11
dendrite (GO:0030425)	1/215	0.999748	0.999995	0	0	0.11827	2.98614e-05	RPS6
Golgi subcompartment (GO:0098791)	6/479	0.999764	0.999995	0	0	0.318806	7.52382e-05	ARFGEF1;SLC30A6;GGA3;VTI1A;IRGM;FUT4
Golgi membrane (GO:0000139)	5/442	0.999816	0.999995	0	0	0.287724	5.29752e-05	ARFGEF1;SLC30A6;VTI1A;IRGM;FUT4
microtubule organizing center (GO:0005815)	6/507	0.999894	0.999995	0	0	0.300539	3.17309e-05	IQCB1;DDX11;ORC2;PLEKHG6;HASPIN;RELB
mitochondrial matrix (GO:0005759)	2/308	0.999908	0.999995	0	0	0.164843	1.52003e-05	POLG2;RPS3
cytoskeleton (GO:0005856)	6/520	0.999927	0.999995	0	0	0.292735	2.13438e-05	IQCB1;KIF18A;DDX20;KNTC1;TOPBP1;FOXA3
secretory granule lumen (GO:0034774)	2/317	0.999932	0.999995	0	0	0.160057	1.08357e-05	CRACR2A;NFKB1
perinuclear region of cytoplasm (GO:0048471)	3/378	0.99994	0.999995	0	0	0.201301	1.20859e-05	ARFGEF1;RAD51;VTI1A
microtubule cytoskeleton (GO:0015630)	3/388	0.999956	0.999995	0	0	0.195969	8.58049e-06	IQCB1;KIF18A;HASPIN
endoplasmic reticulum lumen (GO:0005788)	1/270	0.999967	0.999995	0	0	0.0938167	3.07259e-06	ERAP1
integral component of plasma membrane (GO:0005887)	19/1463	0.999994	0.999995	0	0	0.319142	1.79954e-06	PMEL;ABCC4;GPR15;XCR1;DHX8;CD70;PTGER2;ABCB5;CSF2RB;IKBKB;GPR152;CD79A;SIT1;SCNN1B;DHX15;ORAI1;CLEC2D;SIGLEC6;SLC16A5
mitochondrial inner membrane (GO:0005743)	1/341	0.999995	0.999995	0	0	0.0739479	4.03838e-07	RPS3
mitochondrion (GO:0005739)	10/1026	0.999995	0.999995	0	0	0.241506	1.23654e-06	HOXB9;RAD51;NME6;NOA1;LRRK1;HEATR1;MYO19;IRGM;NFKB1;ESR2

## Sheet: FDR0.05_GO_Biological_Process_2
Term	Overlap	P.value	Adjusted.P.value	Old.P.value	Old.Adjusted.P.value	Odds.Ratio	Combined.Score	Genes
complement activation, classical pathway (GO:0006958)	70/123	3.13665e-67	4.30034e-64	0	0	37.1165	5683.65	IGHV3OR16-10;IGHV3OR16-12;IGHV3-20;IGHV1OR15-1;IGHV3-64;IGHV3-21;IGHV3-23;IGHV1-45;IGHV2-70D;IGHV4-39;IGHV1OR15-9;IGKV1-16;IGKV2-29;IGKV1-17;IGKV2-28;IGHV3-7;IGHV4OR15-8;IGHV5-51;IGHV3-72;IGHV3-73;IGHV3-74;IGHV3-33;IGHV3-35;IGKV3D-20;IGKV1D-39;IGHV3-38;IGKV1D-33;IGHV2OR16-5;IGHV1-18;IGKV4-1;IGHV7-81;IGHV1-69-2;IGHV3OR16-13;IGHV1OR21-1;IGHV4-4;IGHV6-1;IGHV2-5;IGKV2D-30;IGHV3-43;IGHV4-59;IGLV3-1;IG…
humoral immune response mediated by circulating immunoglobulin (GO:0002455)	70/125	1.52833e-66	1.04767e-63	0	0	35.7631	5419.77	IGHV3OR16-10;IGHV3OR16-12;IGHV3-20;IGHV1OR15-1;IGHV3-64;IGHV3-21;IGHV3-23;IGHV1-45;IGHV2-70D;IGHV4-39;IGHV1OR15-9;IGKV1-16;IGKV2-29;IGKV1-17;IGKV2-28;IGHV3-7;IGHV4OR15-8;IGHV5-51;IGHV3-72;IGHV3-73;IGHV3-74;IGHV3-33;IGHV3-35;IGKV3D-20;IGKV1D-39;IGHV3-38;IGKV1D-33;IGHV2OR16-5;IGHV1-18;IGKV4-1;IGHV7-81;IGHV1-69-2;IGHV3OR16-13;IGHV1OR21-1;IGHV4-4;IGHV6-1;IGHV2-5;IGKV2D-30;IGHV3-43;IGHV4-59;IGLV3-1;IG…
regulation of B cell activation (GO:0050864)	44/95	2.57896e-37	1.17858e-34	0	0	23.3586	1967.92	IGHV3OR16-10;IGHV4-4;IGHV3OR16-12;IGHV6-1;IGHV2-5;IGHV3-20;IGHV3-64;IGHV1OR15-1;IGHV3-21;IGHV3-43;IGHV3-23;IGHV4-59;IGHV1-45;IGHV4-39;IGHV2-70D;IGHV3-48;IGHV1-24;IGHV1OR15-9;IKZF3;IGKC;IGHV1-69D;IGHV3-7;IGHV4OR15-8;IGHA2;IGHV5-51;IGHV3-72;IGHV3-73;IGHV3-74;IGHV3-53;IGLC7;IGHV3-33;IGHV3-11;IGHV3-35;IGHV3-13;IGHV3-15;IGHV4-28;IGHV3-38;IGHV3-16;IGHV2OR16-5;IGHV1-18;IGHV1-69-2;IGHV7-81;IGHV3OR16-13;I…
B cell receptor signaling pathway (GO:0050853)	45/104	1.71363e-36	5.87347e-34	0	0	20.6708	1702.33	IGHV3OR16-10;IGHV4-4;IGHV3OR16-12;IGHV6-1;IGHV2-5;IGHV3-20;IGHV1OR15-1;IGHV3-64;IGHV3-21;IGHV3-43;IGHV3-23;IGHV4-59;IGHV1-45;IGHV2-70D;IGHV4-39;IGHV3-48;IGHV1-24;IGHV1OR15-9;CD79A;IGKC;IGHV1-69D;IGHV3-7;IGHA2;IGHV4OR15-8;IGHV5-51;IGHV3-72;IGHV3-73;IGHV3-74;IGHV3-53;IGLC7;IGHV3-33;IGHV3-11;IGHV3-35;IGHV3-13;NFATC2;IGHV3-15;IGHV4-28;IGHV3-38;IGHV3-16;IGHV2OR16-5;IGHV1-18;IGHV7-81;IGHV1-69-2;IGHV3OR…
plasma membrane invagination (GO:0099024)	43/103	4.13919e-34	1.13497e-31	0	0	19.3672	1488.7	IGHV3OR16-10;IGHV4-4;IGHV3OR16-12;IGHV6-1;IGHV2-5;IGHV3-20;IGHV1OR15-1;IGHV3-64;IGHV3-21;IGHV3-43;IGHV3-23;IGHV4-59;IGHV1-45;IGHV2-70D;IGHV4-39;IGHV3-48;IGHV1-24;IGHV1OR15-9;IGKC;IGHV1-69D;IGHV3-7;IGHA2;IGHV4OR15-8;IGHV5-51;IGHV3-72;IGHV3-73;IGHV3-74;IGHV3-53;IGLC7;IGHV3-33;IGHV3-11;IGHV3-35;IGHV3-13;IGHV3-15;IGHV4-28;IGHV3-38;IGHV3-16;IGHV2OR16-5;IGHV1-18;IGHV7-81;IGHV1-69-2;IGHV3OR16-13;IGHV1OR…
positive regulation of lymphocyte activation (GO:0051251)	43/104	6.81144e-34	1.33407e-31	0	0	19.0487	1454.73	IGHV3OR16-10;IGHV4-4;IGHV3OR16-12;IGHV2-5;IGHV6-1;IGHV3-20;IGHV1OR15-1;IGHV3-64;IGHV3-21;IGHV3-43;IGHV3-23;IGHV4-59;IGHV1-45;IGHV2-70D;IGHV4-39;IGHV1-24;IGHV3-48;IGHV1OR15-9;IGKC;IGHV1-69D;IGHV3-7;IGHA2;IGHV4OR15-8;IGHV5-51;IGHV3-72;IGHV3-73;IGHV3-74;IGHV3-53;IGLC7;IGHV3-33;IGHV3-11;IGHV3-35;IGHV3-13;IGHV3-15;IGHV4-28;IGHV3-38;IGHV3-16;IGHV2OR16-5;IGHV1-18;IGHV7-81;IGHV1-69-2;IGHV3OR16-13;IGHV1OR…
phagocytosis, engulfment (GO:0006911)	43/104	6.81144e-34	1.33407e-31	0	0	19.0487	1454.73	IGHV3OR16-10;IGHV4-4;IGHV3OR16-12;IGHV6-1;IGHV2-5;IGHV3-20;IGHV1OR15-1;IGHV3-64;IGHV3-21;IGHV3-43;IGHV3-23;IGHV4-59;IGHV1-45;IGHV2-70D;IGHV4-39;IGHV3-48;IGHV1-24;IGHV1OR15-9;IGKC;IGHV1-69D;IGHV3-7;IGHA2;IGHV4OR15-8;IGHV5-51;IGHV3-72;IGHV3-73;IGHV3-74;IGHV3-53;IGLC7;IGHV3-33;IGHV3-11;IGHV3-35;IGHV3-13;IGHV3-15;IGHV4-28;IGHV3-38;IGHV3-16;IGHV2OR16-5;IGHV1-18;IGHV7-81;IGHV1-69-2;IGHV3OR16-13;IGHV1OR…
positive regulation of B cell activation (GO:0050871)	45/119	2.2879e-33	3.92089e-31	0	0	16.4679	1237.69	IL21;IGHV3OR16-10;IGHV4-4;IGHV3OR16-12;IGHV2-5;IGHV6-1;IGHV3-20;IGHV1OR15-1;IGHV3-64;IGHV3-21;IGHV3-43;IGHV3-23;IGHV4-59;IGHV1-45;IGHV2-70D;IGHV4-39;IGHV1-24;IGHV3-48;IGHV1OR15-9;IGKC;IGHV1-69D;IGHV3-7;IGHA2;IGHV4OR15-8;IGHV5-51;IGHV3-72;IGHV3-73;IGHV3-74;IGHV3-53;IGLC7;IGHV3-33;IGHV3-11;IGHV3-35;IGHV3-13;NFATC2;IGHV3-15;IGHV4-28;IGHV3-38;IGHV3-16;IGHV2OR16-5;IGHV1-18;IGHV7-81;IGHV1-69-2;IGHV3OR1…
regulation of immune effector process (GO:0002697)	41/114	1.7679e-29	2.6931e-27	0	0	15.1249	1001.35	IGHV2-5;IGKV2D-30;IGHV3-23;IGHV4-59;IGHV4-39;IGLV3-1;IGHV3-48;C4BPB;IGLV2-11;IGLV3-25;IGLV1-40;IGKV1-16;IGLV6-57;IGLV1-47;IGKV2-29;IGKC;IGKV1-17;IGKV2-28;IGLV3-21;IGKV1-39;IGKV3-15;IGKV1-33;IGHV3-7;IGHV3-53;IGLC7;IGKV2D-40;IGHV3-33;IGHV3-11;IGKV5-2;IGKV1-5;IGHV3-13;IGKV3D-20;IGKV1D-39;IGKV1D-16;IGKV1D-33;IGKV1D-12;IGLV1-51;IRF4;IGLV2-23;IGKV4-1;IGKV3-20
regulation of protein activation cascade (GO:2000257)	40/108	2.27083e-29	3.1133e-27	0	0	15.823	1043.6	IGHV2-5;IGKV2D-30;IGHV3-23;IGHV4-59;IGHV4-39;IGLV3-1;IGHV3-48;C4BPB;IGLV2-11;IGLV3-25;IGLV1-40;IGKV1-16;IGLV6-57;IGLV1-47;IGKV2-29;IGKC;IGKV1-17;IGKV2-28;IGLV3-21;IGKV1-39;IGKV3-15;IGKV1-33;IGHV3-7;IGHV3-53;IGLC7;IGKV2D-40;IGHV3-33;IGHV3-11;IGKV5-2;IGKV1-5;IGHV3-13;IGKV3D-20;IGKV1D-39;IGKV1D-16;IGKV1D-33;IGKV1D-12;IGLV1-51;IGLV2-23;IGKV4-1;IGKV3-20
regulation of complement activation (GO:0030449)	40/109	3.4621e-29	4.31503e-27	0	0	15.5928	1021.85	IGHV2-5;IGKV2D-30;IGHV3-23;IGHV4-59;IGHV4-39;IGLV3-1;IGHV3-48;C4BPB;IGLV2-11;IGLV3-25;IGLV1-40;IGKV1-16;IGLV6-57;IGLV1-47;IGKV2-29;IGKC;IGKV1-17;IGKV2-28;IGLV3-21;IGKV1-39;IGKV3-15;IGKV1-33;IGHV3-7;IGHV3-53;IGLC7;IGKV2D-40;IGHV3-33;IGHV3-11;IGKV5-2;IGKV1-5;IGHV3-13;IGKV3D-20;IGKV1D-39;IGKV1D-16;IGKV1D-33;IGKV1D-12;IGLV1-51;IGLV2-23;IGKV4-1;IGKV3-20
regulation of humoral immune response (GO:0002920)	40/113	1.77684e-28	2.03004e-26	0	0	14.7353	941.552	IGHV2-5;IGKV2D-30;IGHV3-23;IGHV4-59;IGHV4-39;IGLV3-1;IGHV3-48;C4BPB;IGLV2-11;IGLV3-25;IGLV1-40;IGKV1-16;IGLV6-57;IGLV1-47;IGKV2-29;IGKC;IGKV1-17;IGKV2-28;IGLV3-21;IGKV1-39;IGKV3-15;IGKV1-33;IGHV3-7;IGHV3-53;IGLC7;IGKV2D-40;IGHV3-33;IGHV3-11;IGKV5-2;IGKV1-5;IGHV3-13;IGKV3D-20;IGKV1D-39;IGKV1D-16;IGKV1D-33;IGKV1D-12;IGLV1-51;IGLV2-23;IGKV4-1;IGKV3-20
phagocytosis (GO:0006909)	43/135	2.42042e-28	2.55261e-26	0	0	12.6097	801.831	IGHV3OR16-10;IGHV4-4;IGHV3OR16-12;IGHV6-1;IGHV2-5;IGHV3-20;IGHV1OR15-1;IGHV3-64;IGHV3-21;IGHV3-43;IGHV3-23;IGHV4-59;IGHV1-45;IGHV2-70D;IGHV4-39;IGHV3-48;IGHV1-24;IGHV1OR15-9;IGKC;IGHV1-69D;IGHV3-7;IGHA2;IGHV4OR15-8;IGHV5-51;IGHV3-72;IGHV3-73;IGHV3-74;IGHV3-53;IGLC7;IGHV3-33;IGHV3-11;IGHV3-35;IGHV3-13;IGHV3-15;IGHV4-28;IGHV3-38;IGHV3-16;IGHV2OR16-5;IGHV1-18;IGHV7-81;IGHV1-69-2;IGHV3OR16-13;IGHV1OR…
regulation of acute inflammatory response (GO:0002673)	40/121	3.74096e-27	3.66347e-25	0	0	13.2745	807.757	IGHV2-5;IGKV2D-30;IGHV3-23;IGHV4-59;IGHV4-39;IGLV3-1;IGHV3-48;C4BPB;IGLV2-11;IGLV3-25;IGLV1-40;IGKV1-16;IGLV1-47;IGLV6-57;IGKV2-29;IGKC;IGKV1-17;IGKV2-28;IGKV1-39;IGLV3-21;IGKV3-15;IGKV1-33;IGHV3-7;IGHV3-53;IGLC7;IGKV2D-40;IGHV3-33;IGHV3-11;IGKV5-2;IGKV1-5;IGHV3-13;IGKV3D-20;IGKV1D-39;IGKV1D-16;IGKV1D-33;IGKV1D-12;IGLV1-51;IGLV2-23;IGKV4-1;IGKV3-20
regulation of protein processing (GO:0070613)	40/128	4.3437e-26	3.97014e-24	0	0	12.2141	713.284	IGHV2-5;IGKV2D-30;IGHV3-23;IGHV4-59;IGHV4-39;IGLV3-1;IGHV3-48;C4BPB;IGLV2-11;IGLV3-25;IGLV1-40;IGKV1-16;IGLV6-57;IGLV1-47;IGKV2-29;IGKC;IGKV1-17;IGKV2-28;IGLV3-21;IGKV1-39;IGKV3-15;IGKV1-33;IGHV3-7;IGHV3-53;IGLC7;IGKV2D-40;IGHV3-33;IGHV3-11;IGKV5-2;IGKV1-5;IGHV3-13;IGKV3D-20;IGKV1D-39;IGKV1D-16;IGKV1D-33;IGKV1D-12;IGLV1-51;IGLV2-23;IGKV4-1;IGKV3-20
Fc-gamma receptor signaling pathway involved in phagocytosis (GO:0038096)	39/133	2.57644e-24	2.20769e-22	0	0	11.1295	604.505	IGHV2-5;IGKV2D-30;IGHV3-23;IGHV4-59;IGHV4-39;IGLV3-1;IGHV3-48;IGLV2-11;IGLV3-25;IGLV1-40;IGKV1-16;IGLV6-57;IGLV1-47;IGKV2-29;IGKC;IGKV1-17;IGKV2-28;IGLV3-21;IGKV1-39;IGKV3-15;IGKV1-33;IGHV3-7;IGHV3-53;IGLC7;IGKV2D-40;IGHV3-33;IGHV3-11;IGKV5-2;IGKV1-5;IGHV3-13;IGKV3D-20;IGKV1D-39;IGKV1D-16;IGKV1D-33;IGKV1D-12;IGLV1-51;IGLV2-23;IGKV4-1;IGKV3-20
Fc-gamma receptor signaling pathway (GO:0038094)	39/134	3.50716e-24	2.82842e-22	0	0	11.0118	594.715	IGHV2-5;IGKV2D-30;IGHV3-23;IGHV4-59;IGHV4-39;IGLV3-1;IGHV3-48;IGLV2-11;IGLV3-25;IGLV1-40;IGKV1-16;IGLV6-57;IGLV1-47;IGKV2-29;IGKC;IGKV1-17;IGKV2-28;IGLV3-21;IGKV1-39;IGKV3-15;IGKV1-33;IGHV3-7;IGHV3-53;IGLC7;IGKV2D-40;IGHV3-33;IGHV3-11;IGKV5-2;IGKV1-5;IGHV3-13;IGKV3D-20;IGKV1D-39;IGKV1D-16;IGKV1D-33;IGKV1D-12;IGLV1-51;IGLV2-23;IGKV4-1;IGKV3-20
Fc receptor mediated stimulatory signaling pathway (GO:0002431)	39/135	4.75962e-24	3.62524e-22	0	0	10.8965	585.162	IGHV2-5;IGKV2D-30;IGHV3-23;IGHV4-59;IGHV4-39;IGLV3-1;IGHV3-48;IGLV2-11;IGLV3-25;IGLV1-40;IGKV1-16;IGLV6-57;IGLV1-47;IGKV2-29;IGKC;IGKV1-17;IGKV2-28;IGLV3-21;IGKV1-39;IGKV3-15;IGKV1-33;IGHV3-7;IGHV3-53;IGLC7;IGKV2D-40;IGHV3-33;IGHV3-11;IGKV5-2;IGKV1-5;IGHV3-13;IGKV3D-20;IGKV1D-39;IGKV1D-16;IGKV1D-33;IGKV1D-12;IGLV1-51;IGLV2-23;IGKV4-1;IGKV3-20
Fc-epsilon receptor signaling pathway (GO:0038095)	42/182	1.20429e-21	8.54341e-20	0	0	8.06203	388.335	IGHV2-5;IGKV2D-30;IGHV3-23;IGHV4-59;IGHV4-39;IGLV3-1;IGHV3-48;IGLV2-11;IKBKB;IGLV3-25;IGLV1-40;IGKV1-16;IGLV6-57;IGLV1-47;IGKV2-29;IGKC;IGKV1-17;IGKV2-28;IGLV3-21;IGKV1-39;IGKV3-15;IGKV1-33;IGHV3-7;IGHV3-53;IGLC7;IGKV2D-40;IGHV3-33;IGHV3-11;IGKV5-2;IGKV1-5;IGHV3-13;IGKV3D-20;NFATC2;IGKV1D-39;IGKV1D-16;IGKV1D-33;NFKB1;IGKV1D-12;IGLV1-51;IGLV2-23;IGKV4-1;IGKV3-20
defense response to bacterium (GO:0042742)	48/241	1.2463e-21	8.54341e-20	0	0	6.72173	323.544	IGHV3OR16-10;RPL30;IGHV4-4;IGHV6-1;IGHV3OR16-12;IGHV2-5;IGHV3-20;IGHV1OR15-1;IGHV3-64;IGHV3-21;IGHV3-43;IGHV3-23;IGHV4-59;IGHV1-45;IGHV2-70D;IGHV1-24;IGHV4-39;IGHV3-48;IGHV1OR15-9;JCHAIN;IGKC;IGHV1-69D;IGHV3-7;IGHA2;IGHV4OR15-8;IGHV5-51;IGHV3-72;IGHV3-73;IGHV3-74;IGHV3-53;IGLC7;IGHV3-33;IGHV3-11;IGHV3-35;IGHV3-13;IGHV3-15;IGHV4-28;IGHV3-38;IGHV3-16;IGHV2OR16-5;IRGM;IGHV1-18;SEMG1;IGHV7-81;IGHV1-6…
Fc receptor signaling pathway (GO:0038093)	42/183	1.50844e-21	9.84798e-20	0	0	8.00443	383.758	IGHV2-5;IGKV2D-30;IGHV3-23;IGHV4-59;IGHV4-39;IGLV3-1;IGHV3-48;IGLV2-11;IKBKB;IGLV3-25;IGLV1-40;IGKV1-16;IGLV6-57;IGLV1-47;IGKV2-29;IGKC;IGKV1-17;IGKV2-28;IGLV3-21;IGKV1-39;IGKV3-15;IGKV1-33;IGHV3-7;IGHV3-53;IGLC7;IGKV2D-40;IGHV3-33;IGHV3-11;IGKV5-2;IGKV1-5;IGHV3-13;IGKV3D-20;NFATC2;IGKV1D-39;IGKV1D-16;IGKV1D-33;NFKB1;IGKV1D-12;IGLV1-51;IGLV2-23;IGKV4-1;IGKV3-20
antigen receptor-mediated signaling pathway (GO:0050851)	48/257	2.16109e-20	1.34675e-18	0	0	6.20193	280.83	IGHV3OR16-10;IGHV4-4;IGHV6-1;IGHV3OR16-12;IGHV2-5;IGHV3-20;IGHV1OR15-1;IGHV3-64;IGHV3-21;IGHV3-43;IGHV3-23;IGHV4-59;IGHV1-45;IGHV2-70D;IGHV1-24;IGHV4-39;IGHV3-48;IGHV1OR15-9;IKBKB;CD79A;IGKC;IGHV1-69D;IGHV3-7;IGHA2;IGHV4OR15-8;IGHV5-51;IGHV3-72;IGHV3-73;IGHV3-74;IGHV3-53;IGLC7;IGHV3-33;IGHV3-11;IGHV3-35;IGHV3-13;NFATC2;IGHV3-15;IGHV4-28;IGHV3-38;IGHV3-16;IGHV2OR16-5;NFKB1;IGHV1-18;TRAV8-4;IGHV7-8…
receptor-mediated endocytosis (GO:0006898)	41/188	3.49701e-20	2.08452e-18	0	0	7.48204	335.194	IGHV2-5;IGKV2D-30;IGHV3-23;IGHV4-59;IGHV4-39;IGLV3-1;IGHV3-48;JCHAIN;IGLV2-11;IGLV3-25;IGLV1-40;IGKV1-16;IGLV6-57;IGLV1-47;IGKV2-29;IGKC;IGKV1-17;IGKV2-28;IGLV3-21;IGKV1-39;IGKV3-15;IGKV1-33;IGHV3-7;IGHA2;IGHV3-53;IGLC7;IGKV2D-40;IGHV3-33;IGHV3-11;IGKV5-2;IGKV1-5;IGHV3-13;IGKV3D-20;IGKV1D-39;IGKV1D-16;IGKV1D-33;IGKV1D-12;IGLV1-51;IGLV2-23;IGKV4-1;IGKV3-20
regulation of immune response (GO:0050776)	45/251	1.82394e-18	1.04192e-16	0	0	5.87492	239.964	IGHV2-5;IGKV2D-30;IGHV3-23;IGHV4-59;IGHV4-39;IGLV3-1;IGHV3-48;IGLV2-11;IGLV3-25;IGLV1-40;IGKV1-16;IGKC;IGLV6-57;IGLV1-47;IGKV2-29;IGKV1-17;IGLV3-21;IGKV2-28;IGKV1-39;IGKV3-15;SLAMF6;IGKV1-33;IGHV3-7;RIPK3;IGHV3-53;IGLC7;IGKV2D-40;IGHV3-33;IGHV3-11;IGKV5-2;IGKV1-5;ERAP1;IGHV3-13;IGKV3D-20;IGKV1D-39;IGKV1D-16;IGKV1D-33;IGKV1D-12;IGLV1-51;IRF4;IGLV2-23;IGKV4-1;TRAV8-4;CLEC2D;IGKV3-20
endocytosis (GO:0006897)	41/263	9.53777e-15	5.23051e-13	0	0	4.93487	159.315	IGHV2-5;IGKV2D-30;IGHV3-23;IGHV4-59;IGHV4-39;IGLV3-1;IGHV3-48;JCHAIN;IGLV2-11;IGLV3-25;IGLV1-40;IGKV1-16;IGKC;IGLV6-57;IGLV1-47;IGKV2-29;IGKV1-17;IGLV3-21;IGKV2-28;IGKV1-39;IGKV3-15;IGKV1-33;IGHV3-7;IGHA2;IGHV3-53;IGLC7;IGKV2D-40;IGHV3-33;IGHV3-11;IGKV5-2;IGKV1-5;IGHV3-13;IGKV3D-20;IGKV1D-39;IGKV1D-16;IGKV1D-33;IGKV1D-12;IGLV1-51;IGLV2-23;IGKV4-1;IGKV3-20
viral gene expression (GO:0019080)	17/110	7.47736e-07	3.94287e-05	0	0	4.75716	67.1055	NUP214;RPL30;POM121;NUP107;RPS6;NUP153;NUP160;RPS27;RPS15A;RPL18A;RPS18;TPR;RPS3;RPLP2;RPS20;RPS11;RPL19
viral transcription (GO:0019083)	17/113	1.10281e-06	5.59981e-05	0	0	4.60778	63.2079	NUP214;RPL30;POM121;NUP107;RPS6;NUP153;NUP160;RPS27;RPS15A;RPL18A;RPS18;TPR;RPS3;RPLP2;RPS20;RPS11;RPL19
rRNA metabolic process (GO:0016072)	22/200	6.97032e-06	0.000341297	0	0	3.22414	38.2829	RPL30;DDX27;DDX47;TEX10;HEATR1;RPS6;FBL;RPS27;RPS15A;RPL18A;RPS18;EXOSC9;SLFN14;XRN2;DHX37;RPS3;RPLP2;RPS20;UTP20;RPS11;UTP14A;RPL19
mRNA splicing, via spliceosome (GO:0000398)	25/261	1.94085e-05	0.000917552	0	0	2.76631	30.014	DHX8;DDX46;DDX23;DDX20;PPWD1;U2AF1;TGS1;DHX15;DHX16;SF3B1;SRRM2;SF3A1;PRPF40A;PRPF4B;LSM8;SFPQ;SNRNP40;DDX39A;SNW1;HNRNPD;GEMIN4;BUD13;PABPC1;SNRNP200;RBMX
rRNA processing (GO:0006364)	21/202	2.64705e-05	0.0012097	0	0	3.02196	31.8499	RPL30;DDX27;DDX47;TEX10;HEATR1;RPS6;FBL;RPS27;RPS15A;RPL18A;RPS18;EXOSC9;XRN2;DHX37;RPS3;RPLP2;RPS20;UTP20;RPS11;UTP14A;RPL19
ribosome biogenesis (GO:0042254)	22/226	4.72346e-05	0.00208899	0	0	2.80938	27.9825	RPL30;DDX27;DDX47;TEX10;HEATR1;RPS6;FBL;RPS27;RPS15A;RPL18A;RPS18;NOA1;EXOSC9;XRN2;DHX37;RPS3;RPLP2;RPS20;UTP20;RPS11;UTP14A;RPL19
ncRNA processing (GO:0034470)	22/227	5.04914e-05	0.00216324	0	0	2.79553	27.6581	RPL30;DDX27;DDX47;TEX10;HEATR1;RPS6;FBL;RPS27;RPS15A;RPL18A;RPS18;EXOSC9;XRN2;DHX37;RPS3;RPLP2;RPS20;UTP20;RPS11;INTS8;UTP14A;RPL19
RNA splicing, via transesterification reactions with bulged adenosine as nucleophile (GO:0000377)	22/236	9.01395e-05	0.00372466	0	0	2.67669	24.9311	SRRM2;SF3A1;DHX8;DDX46;DDX23;PPWD1;PRPF40A;PRPF4B;U2AF1;LSM8;SFPQ;SNRNP40;DDX39A;SNW1;HNRNPD;DHX15;DHX16;BUD13;PABPC1;SNRNP200;SF3B1;RBMX
viral process (GO:0016032)	21/220	9.23693e-05	0.00372466	0	0	2.74603	25.5098	NUP214;RPL30;POM121;NUP107;GFI1;RPS6;NUP153;NUP160;RPS27;RPS15A;RPL18A;RPS18;EIF3L;TPR;RPS3;RCC1;RPLP2;RPS20;RPS11;EIF3D;RPL19
DNA replication initiation (GO:0006270)	6/24	0.000210036	0.00822742	0	0	8.58054	72.662	POLA2;ORC1;PRIM1;ORC2;MCM10;TOPBP1
DNA-dependent DNA replication (GO:0006261)	9/56	0.000224535	0.00855106	0	0	4.94166	41.5173	POLA2;RAD51;POLG2;ORC1;PRIM1;ORC2;MCM10;TOPBP1;BAZ1A
gene expression (GO:0010467)	30/411	0.000449961	0.0166729	0	0	2.05465	15.8339	RPL30;POM121;NUP107;DHX8;DDX20;BAZ2A;U2AF1;NUP160;RPS15A;RPL18A;RPS18;TPR;RPS3;DHX37;DHX15;RPLP2;DHX16;RPS11;RPL19;NUP214;RPS6;NUP153;BAZ1A;SNRNP40;DDX39A;RPS27;XRN2;HNRNPD;RPS20;BUD13
SRP-dependent cotranslational protein targeting to membrane (GO:0006614)	11/89	0.000504962	0.0182185	0	0	3.64329	27.6563	RPL30;RPS15A;RPS27;RPL18A;RPS18;RPS6;RPS3;RPLP2;RPS20;RPS11;RPL19
cotranslational protein targeting to membrane (GO:0006613)	11/93	0.00073603	0.0258743	0	0	3.46484	24.9962	RPL30;RPS15A;RPS27;RPL18A;RPS18;RPS6;RPS3;RPLP2;RPS20;RPS11;RPL19
T-helper 17 cell lineage commitment (GO:0072540)	3/6	0.000976213	0.0334597	0	0	25.6587	177.862	IRF4;SLAMF6;LY9
nuclear-transcribed mRNA catabolic process, nonsense-mediated decay (GO:0000184)	12/112	0.00104844	0.0342358	0	0	3.10073	21.2724	RPL30;RPS27;RPS15A;RPL18A;RPS18;RPS6;RPS3;RPLP2;RPS20;PABPC1;RPS11;RPL19
protein targeting to ER (GO:0045047)	11/97	0.0010488	0.0342358	0	0	3.303	22.6589	RPL30;RPS27;RPS15A;RPL18A;RPS18;RPS6;RPS3;RPLP2;RPS20;RPS11;RPL19
mRNA processing (GO:0006397)	22/283	0.00111556	0.0355683	0	0	2.18926	14.8835	SRRM2;SF3A1;DHX8;DDX46;DDX23;PPWD1;PRPF40A;PRPF4B;U2AF1;LSM8;SFPQ;SNRNP40;DDX39A;SNW1;HNRNPD;DHX15;DHX16;BUD13;PABPC1;SNRNP200;SF3B1;RBMX
tRNA-containing ribonucleoprotein complex export from nucleus (GO:0071431)	6/33	0.00129537	0.0394656	0	0	5.71769	38.0167	NUP214;POM121;NUP107;TPR;NUP153;NUP160
tRNA export from nucleus (GO:0006409)	6/33	0.00129537	0.0394656	0	0	5.71769	38.0167	NUP214;POM121;NUP107;TPR;NUP153;NUP160
nuclear import (GO:0051170)	9/71	0.00133755	0.0398649	0	0	3.74317	24.7682	NUP214;POM121;MCM3AP;NUP107;POM121B;TPR;GEMIN4;DDX20;NUP153
RNA secondary structure unwinding (GO:0010501)	7/46	0.0015516	0.0443176	0	0	4.62143	29.8936	DDX59;DDX27;DDX39A;DDX46;DDX47;DDX23;DDX20
regulation of generation of precursor metabolites and energy (GO:0043467)	7/46	0.0015516	0.0443176	0	0	4.62143	29.8936	NUP214;POM121;NUP107;NOA1;TPR;NUP153;NUP160
tRNA transport (GO:0051031)	6/35	0.00178104	0.0498326	0	0	5.32281	33.6964	NUP214;POM121;NUP107;TPR;NUP153;NUP160
regulation of carbohydrate catabolic process (GO:0043470)	6/37	0.00239346	0.0648136	0	0	4.97888	30.0476	NUP214;POM121;NUP107;TPR;NUP153;NUP160
RNA metabolic process (GO:0016070)	16/191	0.00241101	0.0648136	0	0	2.36598	14.2614	DDX59;DDX27;DHX8;DDX46;DDX47;DDX23;DDX20;LSM8;SNRNP40;DDX39A;XRN2;DHX37;HNRNPD;DHX15;DHX16;RBMX
nuclear-transcribed mRNA catabolic process (GO:0000956)	15/174	0.00246745	0.0650552	0	0	2.44005	14.6514	RPL30;RPS6;RPS27;RPS15A;RPL18A;RPS18;CNOT1;EXOSC9;RPS3;RPLP2;RPS20;PABPC1;RPS11;EIF4B;RPL19
T-helper 17 cell differentiation (GO:0072539)	3/8	0.00258279	0.0655743	0	0	15.3936	91.7287	IRF4;SLAMF6;LY9
T-helper cell lineage commitment (GO:0002295)	3/8	0.00258279	0.0655743	0	0	15.3936	91.7287	IRF4;SLAMF6;LY9
regulation of coenzyme metabolic process (GO:0051196)	6/39	0.00315202	0.0784712	0	0	4.67665	26.9361	NUP214;POM121;NUP107;TPR;NUP153;NUP160
positive regulation by host of viral transcription (GO:0043923)	4/17	0.00320524	0.0784712	0	0	7.90141	45.3775	SNW1;CCNT1;SP1;CHD1
cytoplasmic translation (GO:0002181)	7/54	0.00396215	0.0953001	0	0	3.83321	21.2014	RPL30;RPL18A;RPS3;RPLP2;RPS20;EIF4B;RPL19
regulation of ATP metabolic process (GO:1903578)	6/43	0.00518791	0.119523	0	0	4.17019	21.9412	NUP214;POM121;NUP107;TPR;NUP153;NUP160
glomerular filtration (GO:0003094)	3/10	0.00523078	0.119523	0	0	10.9943	57.7551	IGHA2;IGKV3-20;JCHAIN
regulation of cellular respiration (GO:0043457)	3/10	0.00523078	0.119523	0	0	10.9943	57.7551	ACTN3;NOA1;NOP53
regulation of glycolytic process (GO:0006110)	7/57	0.00536925	0.120676	0	0	3.60265	18.8313	NUP214;POM121;NUP107;ACTN3;TPR;NUP153;NUP160
mitotic nuclear envelope disassembly (GO:0007077)	6/44	0.00581988	0.128695	0	0	4.06024	20.8959	NUP214;POM121;NUP107;TPR;NUP153;NUP160
G1/S transition of mitotic cell cycle (GO:0000082)	10/105	0.00623335	0.13565	0	0	2.71332	13.7778	NPAT;POLA2;USP37;ORC1;GFI1;PRIM1;ORC2;RCC1;MCM10;MCM5
RNA splicing (GO:0008380)	10/106	0.00665738	0.142614	0	0	2.68492	13.4569	SFPQ;SNRNP40;DHX8;DDX47;DDX23;DHX15;DHX16;PRPF4B;U2AF1;SF3B1
renal filtration (GO:0097205)	3/11	0.00699275	0.147493	0	0	9.6195	47.7404	IGHA2;IGKV3-20;JCHAIN
nuclear envelope disassembly (GO:0051081)	6/46	0.00724938	0.150589	0	0	3.85683	19.002	NUP214;POM121;NUP107;TPR;NUP153;NUP160
establishment of protein localization to organelle (GO:0072594)	7/62	0.00850354	0.174005	0	0	3.27429	15.6094	NUP214;POM121;MCM3AP;NUP107;POM121B;NUP153;HK2
regulation of retinoic acid receptor signaling pathway (GO:0048385)	3/13	0.0114594	0.227693	0	0	7.6948	34.3876	SNW1;CNOT1;EZH2
positive regulation of interleukin-17 production (GO:0032740)	3/13	0.0114594	0.227693	0	0	7.6948	34.3876	IL21;SLAMF6;LY9
mRNA-containing ribonucleoprotein complex export from nucleus (GO:0071427)	9/100	0.0131026	0.256624	0	0	2.54644	11.0387	NUP214;POM121;NUP107;DDX39A;TPR;NUP153;U2AF1;BUD13;NUP160
protein sumoylation (GO:0016925)	7/68	0.0138306	0.267067	0	0	2.9513	12.6342	NUP214;POM121;NUP107;TPR;NFATC2IP;NUP153;NUP160
RNA export from nucleus (GO:0006405)	10/119	0.0144476	0.275106	0	0	2.3631	10.013	NUP214;POM121;NUP107;DDX39A;POM121B;TPR;NUP153;U2AF1;BUD13;NUP160
RNA processing (GO:0006396)	14/193	0.0147083	0.276091	0	0	2.01807	8.51492	SF3A1;DHX8;DDX47;DDX23;DDX20;PRPF4B;U2AF1;SFPQ;SNRNP40;XRN2;DHX37;HNRNPD;DHX15;DHX16
mitotic DNA damage checkpoint (GO:0044773)	5/39	0.0149021	0.276091	0	0	3.77733	15.8884	FANCI;MRE11;RFWD3;TOPBP1;NOP53
intracellular transport of virus (GO:0075733)	6/54	0.0155394	0.280322	0	0	3.21268	13.3788	NUP214;POM121;NUP107;TPR;NUP153;NUP160
transport of virus (GO:0046794)	6/54	0.0155394	0.280322	0	0	3.21268	13.3788	NUP214;POM121;NUP107;TPR;NUP153;NUP160
mRNA transport (GO:0051028)	9/104	0.0166003	0.290259	0	0	2.43871	9.99465	NUP214;POM121;NUP107;DDX39A;TPR;NUP153;U2AF1;BUD13;NUP160
regulation of gene silencing by RNA (GO:0060966)	6/55	0.0169039	0.290259	0	0	3.14696	12.8402	NUP214;POM121;NUP107;TPR;NUP153;NUP160
regulation of posttranscriptional gene silencing (GO:0060147)	6/55	0.0169039	0.290259	0	0	3.14696	12.8402	NUP214;POM121;NUP107;TPR;NUP153;NUP160
nuclear pore organization (GO:0006999)	3/15	0.0172401	0.290259	0	0	6.41167	26.0347	NUP107;TPR;NUP153
regulation of RNA export from nucleus (GO:0046831)	3/15	0.0172401	0.290259	0	0	6.41167	26.0347	SETD2;TPR;NUP153
modulation by host of viral transcription (GO:0043921)	4/27	0.0175604	0.290259	0	0	4.46369	18.0427	SNW1;CCNT1;SP1;CHD1
mRNA export from nucleus (GO:0006406)	9/105	0.0175722	0.290259	0	0	2.41318	9.75272	NUP214;POM121;NUP107;DDX39A;TPR;NUP153;U2AF1;BUD13;NUP160
protein import (GO:0017038)	6/56	0.0183487	0.299477	0	0	3.08386	12.3299	NUP214;POM121;MCM3AP;NUP107;POM121B;NUP153
positive regulation of autophagosome maturation (GO:1901098)	2/6	0.0191968	0.309634	0	0	12.8116	50.6443	SMCR8;IRGM
cellular macromolecule biosynthetic process (GO:0034645)	22/367	0.022108	0.352442	0	0	1.6489	6.2853	RPL30;MRE11;RPS6;BAZ2A;MCM10;BAZ1A;EEF1G;POLA2;RPS27;RPS15A;RPL18A;POLG2;ORC1;RPS18;ORC2;RPS3;RPLP2;RPS20;MCM5;TOPBP1;RPS11;RPL19
cell cycle G1/S phase transition (GO:0044843)	8/92	0.0226094	0.356294	0	0	2.44973	9.28297	USP37;POLA2;ORC1;PRIM1;ORC2;RCC1;MCM10;MCM5
mitotic G2 DNA damage checkpoint (GO:0007095)	3/17	0.0243709	0.379687	0	0	5.49514	20.411	FANCI;TOPBP1;NOP53
replication fork processing (GO:0031297)	4/30	0.0251045	0.382295	0	0	3.94803	14.5474	RAD51;DDX11;RFWD3;BOD1L1
regulation of vitamin D biosynthetic process (GO:0060556)	2/7	0.0262114	0.382295	0	0	10.2487	37.3214	GFI1;NFKB1
endonucleolytic cleavage in ITS1 to separate SSU-rRNA from 5.8S rRNA and LSU-rRNA from tricistronic rRNA transcript (SSU-rRNA, 5.8S rRNA, LSU-rRNA) (GO:0000447)	2/7	0.0262114	0.382295	0	0	10.2487	37.3214	ABT1;UTP20
regulation of calcidiol 1-monooxygenase activity (GO:0060558)	2/7	0.0262114	0.382295	0	0	10.2487	37.3214	GFI1;NFKB1
negative regulation of retinoic acid receptor signaling pathway (GO:0048387)	2/7	0.0262114	0.382295	0	0	10.2487	37.3214	CNOT1;EZH2
store-operated calcium entry (GO:0002115)	2/7	0.0262114	0.382295	0	0	10.2487	37.3214	CRACR2A;ORAI1
DNA metabolic process (GO:0006259)	19/314	0.0292782	0.422531	0	0	1.66299	5.87188	TOP3B;MRE11;UHRF2;PRKDC;PRIM1;USP3;MCM10;POLD3;POLA2;RAD51;POLG2;ORC1;FANCD2;IRF4;ORC2;RPS3;MCM5;TOPBP1;NOP53
RNA transport (GO:0050658)	7/80	0.0309355	0.439084	0	0	2.46461	8.56664	NUP214;POM121;DDX39A;POM121B;TPR;U2AF1;NUP153
G2 DNA damage checkpoint (GO:0031572)	4/32	0.0310657	0.439084	0	0	3.66565	12.7259	FANCI;ABRAXAS1;TOPBP1;NOP53
maturation of 5.8S rRNA from tricistronic rRNA transcript (SSU-rRNA, 5.8S rRNA, LSU-rRNA) (GO:0000466)	3/19	0.0328567	0.458177	0	0	4.80775	16.4214	ABT1;EXOSC9;UTP20
ribonucleoprotein complex assembly (GO:0022618)	11/156	0.0340676	0.458177	0	0	1.95299	6.59995	ABT1;RPS27;SNW1;TGS1;DDX23;GEMIN4;DDX20;SNRNP200;SF3B1;NOP53;EIF4B
negative regulation of monooxygenase activity (GO:0032769)	2/8	0.0340876	0.458177	0	0	8.54017	28.8557	GFI1;NFKB1
positive regulation of respiratory burst (GO:0060267)	2/8	0.0340876	0.458177	0	0	8.54017	28.8557	IGHA2;JCHAIN
regulation of endodeoxyribonuclease activity (GO:0032071)	2/8	0.0340876	0.458177	0	0	8.54017	28.8557	DDX11;RPS3
DNA replication (GO:0006260)	9/120	0.0375191	0.499405	0	0	2.08544	6.8463	POLA2;MRE11;POLG2;ORC1;ORC2;MCM10;MCM5;TOPBP1;BAZ1A
regulation of gene silencing by miRNA (GO:0060964)	6/67	0.0400416	0.518685	0	0	2.5263	8.12923	NUP214;POM121;NUP107;TPR;NUP153;NUP160
protein import into nucleus (GO:0006606)	8/103	0.0405594	0.518685	0	0	2.16483	6.93826	NUP214;POM121;MCM3AP;NUP107;POM121B;TGS1;TPR;NUP153
antibacterial humoral response (GO:0019731)	4/35	0.0414403	0.518685	0	0	3.31039	10.5386	SEMG1;IGHA2;IGKV3-20;JCHAIN
DNA-dependent DNA replication maintenance of fidelity (GO:0045005)	4/35	0.0414403	0.518685	0	0	3.31039	10.5386	RAD51;DDX11;RFWD3;BOD1L1
telomere maintenance (GO:0000723)	5/51	0.0422168	0.518685	0	0	2.79019	8.83079	POLD3;SNRNP40;MRE11;RAD51;PRKDC
regulation of interleukin-17 production (GO:0032660)	3/21	0.0426769	0.518685	0	0	4.27311	13.4778	IL21;SLAMF6;LY9
negative regulation of alcohol biosynthetic process (GO:1902931)	2/9	0.0427508	0.518685	0	0	7.31976	23.0746	GFI1;NFKB1
regulation of methylation-dependent chromatin silencing (GO:0090308)	2/9	0.0427508	0.518685	0	0	7.31976	23.0746	SETDB1;UHRF2
negative regulation of interferon-beta production (GO:0032688)	2/9	0.0427508	0.518685	0	0	7.31976	23.0746	REL;RELB
positive regulation of phosphorylation of RNA polymerase II C-terminal domain (GO:1901409)	2/9	0.0427508	0.518685	0	0	7.31976	23.0746	CCNK;CCNT1
cellular response to DNA damage stimulus (GO:0006974)	19/329	0.0436412	0.524842	0	0	1.58127	4.95216	CCNK;MRE11;PRKDC;DDX11;USP3;BOD1L1;NFATC2;MCM10;NIPBL;DDX39A;RAD51;POLG2;FANCD2;IRF4;RFWD3;RPS3;CASP2;TOPBP1;NOP53
telomere maintenance via recombination (GO:0000722)	2/10	0.0521308	0.6006	0	0	6.40446	18.9188	SNRNP40;RAD51
regulation of respiratory burst (GO:0060263)	2/10	0.0521308	0.6006	0	0	6.40446	18.9188	IGHA2;JCHAIN
mitotic G1 DNA damage checkpoint (GO:0031571)	2/10	0.0521308	0.6006	0	0	6.40446	18.9188	PRKDC;RFWD3
nuclear pore complex assembly (GO:0051292)	2/10	0.0521308	0.6006	0	0	6.40446	18.9188	NUP107;NUP153
positive regulation of mRNA splicing, via spliceosome (GO:0048026)	2/10	0.0521308	0.6006	0	0	6.40446	18.9188	SNW1;RBMX
mitotic G2/M transition checkpoint (GO:0044818)	3/23	0.0537906	0.614558	0	0	3.8454	11.2388	FANCI;TOPBP1;NOP53
translation (GO:0006412)	14/232	0.0565727	0.641001	0	0	1.65365	4.74966	RPL30;RPS6;EEF1G;RPS27;RPS15A;RPL18A;RPS18;NOA1;RPS3;RPLP2;RPS20;RPS11;EIF4B;RPL19
nuclear export (GO:0051168)	7/92	0.058453	0.655565	0	0	2.11534	6.00659	NUP214;POM121;DDX39A;POM121B;TPR;U2AF1;NUP153
regulation of translation (GO:0006417)	13/213	0.0600336	0.655565	0	0	1.67305	4.70603	NUP214;POM121;NUP107;SHMT1;LTN1;NUP153;NUP160;CNOT1;TPR;HNRNPD;RPS3;EIF3D;EIF4B
positive regulation of nuclear-transcribed mRNA poly(A) tail shortening (GO:0060213)	2/11	0.0621615	0.655565	0	0	5.69256	15.814	CNOT1;PABPC1
endonucleolytic cleavage of tricistronic rRNA transcript (SSU-rRNA, 5.8S rRNA, LSU-rRNA) (GO:0000479)	2/11	0.0621615	0.655565	0	0	5.69256	15.814	ABT1;UTP20
regulation of autophagosome maturation (GO:1901096)	2/11	0.0621615	0.655565	0	0	5.69256	15.814	SMCR8;IRGM
regulation of phosphorylation of RNA polymerase II C-terminal domain (GO:1901407)	2/11	0.0621615	0.655565	0	0	5.69256	15.814	CCNK;CCNT1
regulation of chromatin silencing (GO:0031935)	2/11	0.0621615	0.655565	0	0	5.69256	15.814	UHRF2;ATAD2B
regulation of nuclear-transcribed mRNA poly(A) tail shortening (GO:0060211)	2/11	0.0621615	0.655565	0	0	5.69256	15.814	CNOT1;PABPC1
negative regulation of nucleocytoplasmic transport (GO:0046823)	2/11	0.0621615	0.655565	0	0	5.69256	15.814	TPR;NUP153
peptide biosynthetic process (GO:0043043)	11/174	0.0650994	0.681308	0	0	1.73568	4.74161	RPL30;RPS27;RPS15A;RPL18A;RPS18;RPS6;RPS3;RPLP2;RPS20;RPS11;RPL19
RNA splicing, via transesterification reactions (GO:0000375)	3/25	0.0661409	0.686963	0	0	3.49545	9.49354	SNRNP40;DDX23;SF3B1
positive regulation of viral transcription (GO:0050434)	4/41	0.0673564	0.694328	0	0	2.77271	7.48009	SNW1;CCNT1;SP1;CHD1
peptidyl-lysine modification (GO:0018205)	8/115	0.0688443	0.70437	0	0	1.92084	5.14	NUP214;POM121;NUP107;TPR;NFATC2IP;NUP153;NUGGC;NUP160
response to ionizing radiation (GO:0010212)	6/77	0.0699085	0.707409	0	0	2.16935	5.77171	RAD51;FANCD2;ABRAXAS1;RFWD3;TOPBP1;NHEJ1
protein localization to nucleus (GO:0034504)	7/96	0.0701733	0.707409	0	0	2.01985	5.36632	NUP214;POM121;MCM3AP;NUP107;POM121B;NUP153;NOP53
regulation of transcription involved in G1/S transition of mitotic cell cycle (GO:0000083)	3/26	0.0727583	0.717859	0	0	3.3433	8.7615	NPAT;ORC1;GFI1
cytoplasmic translational initiation (GO:0002183)	2/12	0.0727807	0.717859	0	0	5.12304	13.4239	EIF3D;EIF4B
regulation of transcription of nuclear large rRNA transcript from RNA polymerase I promoter (GO:1901836)	2/12	0.0727807	0.717859	0	0	5.12304	13.4239	DDX11;NOP53
regulation of cellular response to heat (GO:1900034)	6/78	0.0734499	0.719285	0	0	2.13911	5.58555	NUP214;POM121;NUP107;TPR;NUP153;NUP160
DNA repair (GO:0006281)	16/288	0.0789739	0.767896	0	0	1.51449	3.84473	FANCI;SETD2;MRE11;PRKDC;ABRAXAS1;USP3;POLD3;NIPBL;RAD51;POLG2;FANCD2;IRF4;RFWD3;RPS3;TOPBP1;NOP53
regulation of phosphorylation (GO:0042325)	8/119	0.0804223	0.776472	0	0	1.85124	4.66597	NUP214;IKBKB;POM121;NUP107;TPR;NUP153;NOP53;NUP160
positive regulation of type I interferon production (GO:0032481)	5/62	0.0836424	0.788138	0	0	2.25045	5.58382	SETD2;MRE11;PRKDC;POLR3C;NFKB1
regulation of lymphocyte activation (GO:0051249)	2/13	0.0839301	0.788138	0	0	4.65706	11.5391	SIT1;IKZF3
viral translation (GO:0019081)	2/13	0.0839301	0.788138	0	0	4.65706	11.5391	EIF3L;EIF3D
positive regulation of protein complex disassembly (GO:0043243)	2/13	0.0839301	0.788138	0	0	4.65706	11.5391	SMCR8;IRGM
nuclear-transcribed mRNA poly(A) tail shortening (GO:0000289)	3/29	0.0942635	0.87337	0	0	2.95708	6.98361	CNOT1;PABPC1;EIF4B
regulation of nuclear-transcribed mRNA catabolic process, deadenylation-dependent decay (GO:1900151)	2/14	0.0955547	0.87337	0	0	4.26875	10.0233	CNOT1;PABPC1
regulation of phosphate metabolic process (GO:0019220)	2/14	0.0955547	0.87337	0	0	4.26875	10.0233	IGBP1;IKBKB
pore complex assembly (GO:0046931)	2/14	0.0955547	0.87337	0	0	4.26875	10.0233	NUP107;NUP153
interstrand cross-link repair (GO:0036297)	4/48	0.105888	0.961406	0	0	2.33074	5.23339	FANCI;RAD51;FANCD2;RFWD3
regulation of mitotic sister chromatid separation (GO:0010965)	2/15	0.107603	0.964208	0	0	3.94018	8.78387	TPR;ANAPC1
mitotic sister chromatid cohesion (GO:0007064)	2/15	0.107603	0.964208	0	0	3.94018	8.78387	NIPBL;HASPIN
viral life cycle (GO:0019058)	7/107	0.109081	0.971102	0	0	1.79664	3.98075	NUP214;POM121;NUP107;GPR15;TPR;NUP153;NUP160
non-recombinational repair (GO:0000726)	4/49	0.112064	0.991226	0	0	2.27883	4.98764	MRE11;ABRAXAS1;PRKDC;NHEJ1
double-strand break repair via nonhomologous end joining (GO:0006303)	4/50	0.118396	0.999996	0	0	2.22918	4.75643	MRE11;ABRAXAS1;PRKDC;NHEJ1
positive regulation of nuclear-transcribed mRNA catabolic process, deadenylation-dependent decay (GO:1900153)	2/16	0.120027	0.999996	0	0	3.65855	7.75627	CNOT1;PABPC1
DNA alkylation (GO:0006305)	2/16	0.120027	0.999996	0	0	3.65855	7.75627	BAZ2A;PPM1D
negative regulation of steroid biosynthetic process (GO:0010894)	2/16	0.120027	0.999996	0	0	3.65855	7.75627	GFI1;NFKB1
positive regulation of mRNA processing (GO:0050685)	2/16	0.120027	0.999996	0	0	3.65855	7.75627	SNW1;RBMX
DNA methylation or demethylation (GO:0044728)	2/16	0.120027	0.999996	0	0	3.65855	7.75627	BAZ2A;PPM1D
snRNA transcription (GO:0009301)	5/70	0.123475	0.999996	0	0	1.97265	4.12621	CCNK;TBP;CCNT1;SP1;INTS8
snRNA transcription from RNA polymerase II promoter (GO:0042795)	5/70	0.123475	0.999996	0	0	1.97265	4.12621	CCNK;TBP;CCNT1;SP1;INTS8
regulation of DNA recombination (GO:0000018)	3/33	0.126394	0.999996	0	0	2.56227	5.29968	SETD2;MRE11;RAD51
positive regulation of intrinsic apoptotic signaling pathway (GO:2001244)	3/33	0.126394	0.999996	0	0	2.56227	5.29968	SFPQ;RPS3;BMF
rRNA catabolic process (GO:0016075)	2/17	0.132781	0.999996	0	0	3.41447	6.89399	SLFN14;EXOSC9
positive regulation of natural killer cell mediated cytotoxicity (GO:0045954)	2/17	0.132781	0.999996	0	0	3.41447	6.89399	IL21;SLAMF6
mRNA cis splicing, via spliceosome (GO:0045292)	2/17	0.132781	0.999996	0	0	3.41447	6.89399	DDX23;SNRNP200
serine family amino acid metabolic process (GO:0009069)	2/17	0.132781	0.999996	0	0	3.41447	6.89399	SEPSECS;SHMT1
positive regulation of natural killer cell mediated immunity (GO:0002717)	2/17	0.132781	0.999996	0	0	3.41447	6.89399	IL21;SLAMF6
regulation of double-strand break repair (GO:2000779)	3/34	0.134968	0.999996	0	0	2.47948	4.9657	SETD2;RAD51;DDX11
regulation of interferon-beta production (GO:0032648)	3/34	0.134968	0.999996	0	0	2.47948	4.9657	POLR3C;REL;RELB
membrane protein proteolysis (GO:0033619)	3/35	0.143736	0.999996	0	0	2.40187	4.6591	ERAP1;RBMX;NFKB1
maturation of SSU-rRNA from tricistronic rRNA transcript (SSU-rRNA, 5.8S rRNA, LSU-rRNA) (GO:0000462)	3/35	0.143736	0.999996	0	0	2.40187	4.6591	ABT1;HEATR1;UTP20
membrane protein ectodomain proteolysis (GO:0006509)	2/18	0.145823	0.999996	0	0	3.2009	6.16288	ERAP1;RBMX
mitotic recombination (GO:0006312)	2/18	0.145823	0.999996	0	0	3.2009	6.16288	SNRNP40;RAD51
DNA methylation (GO:0006306)	2/18	0.145823	0.999996	0	0	3.2009	6.16288	BAZ2A;PPM1D
positive regulation of metabolic process (GO:0009893)	2/18	0.145823	0.999996	0	0	3.2009	6.16288	IGHA2;JCHAIN
histone deacetylation (GO:0016575)	3/36	0.152687	0.999996	0	0	2.32897	4.37699	SFPQ;BAZ2A;RCOR1
double-strand break repair via homologous recombination (GO:0000724)	5/76	0.15811	0.999996	0	0	1.80538	3.32995	NIPBL;SFPQ;MRE11;RAD51;RFWD3
positive regulation of chromosome organization (GO:2001252)	2/19	0.159113	0.999996	0	0	3.01245	5.53731	MRE11;DDX11
histone methylation (GO:0016571)	2/19	0.159113	0.999996	0	0	3.01245	5.53731	FBL;EZH2
telomere capping (GO:0016233)	2/19	0.159113	0.999996	0	0	3.01245	5.53731	MRE11;PRKDC
ribosomal small subunit assembly (GO:0000028)	2/19	0.159113	0.999996	0	0	3.01245	5.53731	ABT1;RPS27
spliceosomal snRNP assembly (GO:0000387)	3/37	0.161807	0.999996	0	0	2.26035	4.11689	TGS1;DDX20;GEMIN4
double-strand break repair (GO:0006302)	8/141	0.162988	0.999996	0	0	1.54324	2.79956	NIPBL;SFPQ;MRE11;RAD51;PRKDC;ABRAXAS1;RFWD3;NHEJ1
I-kappaB kinase/NF-kappaB signaling (GO:0007249)	4/57	0.166684	0.999996	0	0	1.93405	3.46515	IKBKB;REL;NFKB1;RELB
positive regulation of DNA repair (GO:0045739)	3/38	0.171087	0.999996	0	0	2.19566	3.87661	ABRAXAS1;DDX11;RPS3
retina homeostasis (GO:0001895)	3/38	0.171087	0.999996	0	0	2.19566	3.87661	IGKC;IGHA2;JCHAIN
positive regulation of interleukin-2 production (GO:0032743)	2/20	0.172615	0.999996	0	0	2.84495	4.9977	IRF4;RPS3
inositol phosphate-mediated signaling (GO:0048016)	2/20	0.172615	0.999996	0	0	2.84495	4.9977	DHX8;NFATC2
DNA biosynthetic process (GO:0071897)	3/39	0.180514	0.999996	0	0	2.13456	3.65424	POLD3;MRE11;RAD51
nucleic acid metabolic process (GO:0090304)	5/80	0.183157	0.999996	0	0	1.70873	2.90043	LSM8;XRN2;HNRNPD;TOPBP1;RBMX
positive regulation of transcription from RNA polymerase I promoter (GO:0045943)	2/21	0.186292	0.999996	0	0	2.69507	4.5289	DDX11;HEATR1
regulation of nuclear division (GO:0051783)	2/21	0.186292	0.999996	0	0	2.69507	4.5289	BORA;RCC1
cellular response to alkaloid (GO:0071312)	2/21	0.186292	0.999996	0	0	2.69507	4.5289	RAD51;NFKB1
negative regulation of cell cycle process (GO:0010948)	5/81	0.189636	0.999996	0	0	1.68616	2.8035	CCNK;MRE11;RAD51;NME6;EZH2
positive regulation of DNA metabolic process (GO:0051054)	5/82	0.196196	0.999996	0	0	1.66418	2.71035	MRE11;RAD51;SETDB1;ABRAXAS1;RPS3
regulation of cellular response to stress (GO:0080135)	6/104	0.19814	0.999996	0	0	1.56946	2.54061	NUP214;POM121;NUP107;TPR;NUP153;NUP160
DNA duplex unwinding (GO:0032508)	3/41	0.199766	0.999996	0	0	2.022	3.25665	MRE11;RAD51;DDX11
spliceosomal complex assembly (GO:0000245)	3/41	0.199766	0.999996	0	0	2.022	3.25665	DDX23;SNRNP200;SF3B1
regulation of natural killer cell mediated cytotoxicity (GO:0042269)	2/22	0.200114	0.999996	0	0	2.56019	4.119	IL21;SLAMF6
positive regulation of RNA splicing (GO:0033120)	2/22	0.200114	0.999996	0	0	2.56019	4.119	SNW1;RBMX
ncRNA catabolic process (GO:0034661)	2/22	0.200114	0.999996	0	0	2.56019	4.119	SLFN14;EXOSC9
histone lysine methylation (GO:0034968)	2/22	0.200114	0.999996	0	0	2.56019	4.119	EZH2;KDM6A
regulation of hyaluronan biosynthetic process (GO:1900125)	1/6	0.205698	0.999996	0	0	5.11755	8.09263	NFKB1
positive regulation of protein glycosylation (GO:0060050)	1/6	0.205698	0.999996	0	0	5.11755	8.09263	ARFGEF1
negative regulation of mRNA catabolic process (GO:1902373)	1/6	0.205698	0.999996	0	0	5.11755	8.09263	PABPC1
regulation of endothelial cell development (GO:1901550)	1/6	0.205698	0.999996	0	0	5.11755	8.09263	IKBKB
protein insertion into mitochondrial membrane involved in apoptotic signaling pathway (GO:0001844)	1/6	0.205698	0.999996	0	0	5.11755	8.09263	BMF
positive regulation of RNA binding (GO:1905216)	1/6	0.205698	0.999996	0	0	5.11755	8.09263	EIF3D
nuclear polyadenylation-dependent ncRNA catabolic process (GO:0071046)	1/6	0.205698	0.999996	0	0	5.11755	8.09263	EXOSC9
vesicle fusion with Golgi apparatus (GO:0048280)	1/6	0.205698	0.999996	0	0	5.11755	8.09263	VTI1A
negative regulation of stress-activated protein kinase signaling cascade (GO:0070303)	1/6	0.205698	0.999996	0	0	5.11755	8.09263	IGBP1
mRNA 3'-splice site recognition (GO:0000389)	1/6	0.205698	0.999996	0	0	5.11755	8.09263	SF3A1
negative regulation of glycolytic process (GO:0045820)	1/6	0.205698	0.999996	0	0	5.11755	8.09263	ACTN3
regulation of cell cycle checkpoint (GO:1901976)	1/6	0.205698	0.999996	0	0	5.11755	8.09263	RFWD3
purine nucleobase biosynthetic process (GO:0009113)	1/6	0.205698	0.999996	0	0	5.11755	8.09263	SHMT1
adenylate cyclase-inhibiting G-protein coupled acetylcholine receptor signaling pathway (GO:0007197)	1/6	0.205698	0.999996	0	0	5.11755	8.09263	DHX8
nuclear polyadenylation-dependent rRNA catabolic process (GO:0071035)	1/6	0.205698	0.999996	0	0	5.11755	8.09263	EXOSC9
nucleotide-binding oligomerization domain containing 2 signaling pathway (GO:0070431)	1/6	0.205698	0.999996	0	0	5.11755	8.09263	IRGM
cellular response to magnesium ion (GO:0071286)	1/6	0.205698	0.999996	0	0	5.11755	8.09263	SLFN14
negative regulation of sterol transport (GO:0032372)	1/6	0.205698	0.999996	0	0	5.11755	8.09263	NFKB1
ear development (GO:0043583)	1/6	0.205698	0.999996	0	0	5.11755	8.09263	NIPBL
negative regulation of DNA repair (GO:0045738)	1/6	0.205698	0.999996	0	0	5.11755	8.09263	RPS3
negative regulation of coenzyme metabolic process (GO:0051198)	1/6	0.205698	0.999996	0	0	5.11755	8.09263	ACTN3
positive regulation of oxidative stress-induced cell death (GO:1903209)	1/6	0.205698	0.999996	0	0	5.11755	8.09263	SFPQ
regulation of ribonucleoprotein complex localization (GO:2000197)	1/6	0.205698	0.999996	0	0	5.11755	8.09263	SETD2
rescue of stalled ribosome (GO:0072344)	1/6	0.205698	0.999996	0	0	5.11755	8.09263	LTN1
tRNA catabolic process (GO:0016078)	1/6	0.205698	0.999996	0	0	5.11755	8.09263	EXOSC9
citrate metabolic process (GO:0006101)	1/6	0.205698	0.999996	0	0	5.11755	8.09263	STAT5A
negative regulation of complement activation (GO:0045916)	1/6	0.205698	0.999996	0	0	5.11755	8.09263	C4BPB
negative regulation of smooth muscle cell differentiation (GO:0051151)	1/6	0.205698	0.999996	0	0	5.11755	8.09263	PDCD4
regulation of mRNA export from nucleus (GO:0010793)	1/6	0.205698	0.999996	0	0	5.11755	8.09263	SETD2
antigen processing and presentation of endogenous peptide antigen (GO:0002483)	1/6	0.205698	0.999996	0	0	5.11755	8.09263	ERAP1
negative regulation of vasculature development (GO:1901343)	1/6	0.205698	0.999996	0	0	5.11755	8.09263	PDCD4
response to manganese ion (GO:0010042)	1/6	0.205698	0.999996	0	0	5.11755	8.09263	SLFN14
negative regulation of cellular extravasation (GO:0002692)	1/6	0.205698	0.999996	0	0	5.11755	8.09263	CCL28
cellular response to molecule of bacterial origin (GO:0071219)	5/84	0.209544	0.999996	0	0	1.62188	2.53471	GFI1;PDCD4;IRGM;NUGGC;NFKB1
regulation of mitotic nuclear division (GO:0007088)	5/84	0.209544	0.999996	0	0	1.62188	2.53471	BORA;NME6;TPR;RCC1;KNTC1
signal transduction involved in mitotic G1 DNA damage checkpoint (GO:0072431)	4/63	0.212658	0.999996	0	0	1.73682	2.68872	PRKDC;CNOT1;CASP2;MDM4
nuclear-transcribed mRNA catabolic process, deadenylation-dependent decay (GO:0000288)	4/63	0.212658	0.999996	0	0	1.73682	2.68872	CNOT1;EXOSC9;PABPC1;EIF4B
positive regulation of protein oligomerization (GO:0032461)	2/23	0.21405	0.999996	0	0	2.43815	3.75852	BMF;JCHAIN
positive regulation of mRNA catabolic process (GO:0061014)	2/23	0.21405	0.999996	0	0	2.43815	3.75852	CNOT1;PABPC1
regulation of B cell proliferation (GO:0030888)	3/43	0.219475	0.999996	0	0	1.9207	2.91278	IL21;NFATC2;IKZF3
RNA catabolic process (GO:0006401)	3/43	0.219475	0.999996	0	0	1.9207	2.91278	SLFN14;XRN2;HNRNPD
nucleobase-containing compound catabolic process (GO:0034655)	3/43	0.219475	0.999996	0	0	1.9207	2.91278	XRN2;HNRNPD;ADPRM
negative regulation of G1/S transition of mitotic cell cycle (GO:2000134)	2/24	0.228071	0.999996	0	0	2.3272	3.43983	RBL1;PRKDC
DNA geometric change (GO:0032392)	2/24	0.228071	0.999996	0	0	2.3272	3.43983	MRE11;DDX11
ribosomal small subunit biogenesis (GO:0042274)	3/44	0.229474	0.999996	0	0	1.87376	2.75811	RPS27;RPS6;UTP14A
positive regulation of inositol phosphate biosynthetic process (GO:0060732)	1/7	0.235612	0.999996	0	0	4.26441	6.16449	DHX8
exonucleolytic trimming to generate mature 3'-end of 5.8S rRNA from tricistronic rRNA transcript (SSU-rRNA, 5.8S rRNA, LSU-rRNA) (GO:0000467)	1/7	0.235612	0.999996	0	0	4.26441	6.16449	EXOSC9
regulation of myosin-light-chain-phosphatase activity (GO:0035507)	1/7	0.235612	0.999996	0	0	4.26441	6.16449	IKBKB
cellular response to interferon-alpha (GO:0035457)	1/7	0.235612	0.999996	0	0	4.26441	6.16449	TPR
flavin-containing compound metabolic process (GO:0042726)	1/7	0.235612	0.999996	0	0	4.26441	6.16449	ACP5
exonucleolytic trimming involved in rRNA processing (GO:0000459)	1/7	0.235612	0.999996	0	0	4.26441	6.16449	EXOSC9
regulation of DNA endoreduplication (GO:0032875)	1/7	0.235612	0.999996	0	0	4.26441	6.16449	MRE11
oxaloacetate metabolic process (GO:0006107)	1/7	0.235612	0.999996	0	0	4.26441	6.16449	STAT5A
positive regulation of mRNA binding (GO:1902416)	1/7	0.235612	0.999996	0	0	4.26441	6.16449	EIF3D
riboflavin metabolic process (GO:0006771)	1/7	0.235612	0.999996	0	0	4.26441	6.16449	ACP5
cellular response to histamine (GO:0071420)	1/7	0.235612	0.999996	0	0	4.26441	6.16449	DHX8
female gonad development (GO:0008585)	1/7	0.235612	0.999996	0	0	4.26441	6.16449	NUP107
transcription-dependent tethering of RNA polymerase II gene DNA at nuclear periphery (GO:0000972)	1/7	0.235612	0.999996	0	0	4.26441	6.16449	NUP107
translational readthrough (GO:0006451)	1/7	0.235612	0.999996	0	0	4.26441	6.16449	SEPSECS
positive regulation of autophagy of mitochondrion (GO:1903599)	1/7	0.235612	0.999996	0	0	4.26441	6.16449	HK2
pentose metabolic process (GO:0019321)	1/7	0.235612	0.999996	0	0	4.26441	6.16449	RPIA
positive regulation of mitotic cell cycle spindle assembly checkpoint (GO:0090267)	1/7	0.235612	0.999996	0	0	4.26441	6.16449	TPR
valine metabolic process (GO:0006573)	1/7	0.235612	0.999996	0	0	4.26441	6.16449	STAT5A
tetrahydrofolate interconversion (GO:0035999)	1/7	0.235612	0.999996	0	0	4.26441	6.16449	SHMT1
G-quadruplex DNA unwinding (GO:0044806)	1/7	0.235612	0.999996	0	0	4.26441	6.16449	DDX11
strand invasion (GO:0042148)	1/7	0.235612	0.999996	0	0	4.26441	6.16449	RAD51
formation of translation preinitiation complex (GO:0001731)	1/7	0.235612	0.999996	0	0	4.26441	6.16449	EIF4B
negative regulation of calcium ion import (GO:0090281)	1/7	0.235612	0.999996	0	0	4.26441	6.16449	SEMG1
retinoic acid receptor signaling pathway (GO:0048384)	1/7	0.235612	0.999996	0	0	4.26441	6.16449	SNW1
response to increased oxygen levels (GO:0036296)	1/7	0.235612	0.999996	0	0	4.26441	6.16449	ATP6V0A2
sensory organ morphogenesis (GO:0090596)	1/7	0.235612	0.999996	0	0	4.26441	6.16449	NIPBL
positive regulation of protein deubiquitination (GO:1903003)	1/7	0.235612	0.999996	0	0	4.26441	6.16449	NOP53
response to type I interferon (GO:0034340)	1/7	0.235612	0.999996	0	0	4.26441	6.16449	SETD2
selenocysteine incorporation (GO:0001514)	1/7	0.235612	0.999996	0	0	4.26441	6.16449	SEPSECS
cellular response to hydroxyurea (GO:0072711)	1/7	0.235612	0.999996	0	0	4.26441	6.16449	DDX11
regulation of telomere maintenance (GO:0032204)	2/25	0.242152	0.999996	0	0	2.2259	3.15675	MRE11;HNRNPD
negative regulation of gene expression, epigenetic (GO:0045814)	2/25	0.242152	0.999996	0	0	2.2259	3.15675	PPM1D;EZH2
positive regulation of leukocyte mediated cytotoxicity (GO:0001912)	2/25	0.242152	0.999996	0	0	2.2259	3.15675	IL21;SLAMF6
negative regulation of autophagy (GO:0010507)	3/46	0.249708	0.999996	0	0	1.78642	2.47859	BMF;SMCR8;ZKSCAN4
regulation of DNA metabolic process (GO:0051052)	3/46	0.249708	0.999996	0	0	1.78642	2.47859	USP37;UHRF2;HNRNPD
maturation of SSU-rRNA (GO:0030490)	3/46	0.249708	0.999996	0	0	1.78642	2.47859	HEATR1;UTP20;UTP14A
regulation of cell cycle process (GO:0010564)	5/90	0.251184	0.999996	0	0	1.50692	2.08191	SETD2;BORA;RCC1;PRPF40A;MYO19
positive regulation of cyclin-dependent protein kinase activity (GO:1904031)	2/26	0.256268	0.999996	0	0	2.13304	2.90421	CCNK;CCNT1
strand displacement (GO:0000732)	2/26	0.256268	0.999996	0	0	2.13304	2.90421	MRE11;RAD51
cellular response to lipopolysaccharide (GO:0071222)	5/91	0.258322	0.999996	0	0	1.48932	2.01587	GFI1;PDCD4;IRGM;NUGGC;NFKB1
positive regulation of gene expression, epigenetic (GO:0045815)	3/47	0.259925	0.999996	0	0	1.74573	2.35213	TBP;SF3B1;ATAD2B
regulation of signal transduction by p53 class mediator (GO:1901796)	7/138	0.264127	0.999996	0	0	1.36926	1.82293	MRE11;BRPF1;TBP;MDM4;TOPBP1;SSRP1;NOP53
protein insertion into mitochondrial membrane (GO:0051204)	1/8	0.264401	0.999996	0	0	3.65502	4.86222	BMF
establishment of protein localization to chromatin (GO:0071169)	1/8	0.264401	0.999996	0	0	3.65502	4.86222	NIPBL
positive regulation of smooth muscle cell apoptotic process (GO:0034393)	1/8	0.264401	0.999996	0	0	3.65502	4.86222	PDCD4
positive regulation of tissue remodeling (GO:0034105)	1/8	0.264401	0.999996	0	0	3.65502	4.86222	IL21
ribosomal large subunit export from nucleus (GO:0000055)	1/8	0.264401	0.999996	0	0	3.65502	4.86222	NOP53
defense response to protozoan (GO:0042832)	1/8	0.264401	0.999996	0	0	3.65502	4.86222	IRF4
cellular response to prostaglandin E stimulus (GO:0071380)	1/8	0.264401	0.999996	0	0	3.65502	4.86222	PTGER2
DNA recombinase assembly (GO:0000730)	1/8	0.264401	0.999996	0	0	3.65502	4.86222	RAD51
sulfur amino acid catabolic process (GO:0000098)	1/8	0.264401	0.999996	0	0	3.65502	4.86222	BLMH
cellular response to angiotensin (GO:1904385)	1/8	0.264401	0.999996	0	0	3.65502	4.86222	NFKB1
regulation of cytoplasmic mRNA processing body assembly (GO:0010603)	1/8	0.264401	0.999996	0	0	3.65502	4.86222	CNOT1
response to magnesium ion (GO:0032026)	1/8	0.264401	0.999996	0	0	3.65502	4.86222	SLFN14
cellular response to interleukin-21 (GO:0098757)	1/8	0.264401	0.999996	0	0	3.65502	4.86222	IL21
development of primary female sexual characteristics (GO:0046545)	1/8	0.264401	0.999996	0	0	3.65502	4.86222	NUP107
positive regulation of interleukin-2 biosynthetic process (GO:0045086)	1/8	0.264401	0.999996	0	0	3.65502	4.86222	IRF4
amyloid fibril formation (GO:1990000)	1/8	0.264401	0.999996	0	0	3.65502	4.86222	RIPK3
positive regulation of chromatin binding (GO:0035563)	1/8	0.264401	0.999996	0	0	3.65502	4.86222	DDX11
DNA repair complex assembly (GO:0090735)	1/8	0.264401	0.999996	0	0	3.65502	4.86222	RAD51
interleukin-21-mediated signaling pathway (GO:0038114)	1/8	0.264401	0.999996	0	0	3.65502	4.86222	IL21
regulation of T cell mediated immunity (GO:0002709)	1/8	0.264401	0.999996	0	0	3.65502	4.86222	RIPK3
spleen development (GO:0048536)	1/8	0.264401	0.999996	0	0	3.65502	4.86222	RIPK3
positive regulation of chromatin silencing (GO:0031937)	1/8	0.264401	0.999996	0	0	3.65502	4.86222	SETDB1
positive regulation of spindle checkpoint (GO:0090232)	1/8	0.264401	0.999996	0	0	3.65502	4.86222	TPR
snoRNA 3'-end processing (GO:0031126)	1/8	0.264401	0.999996	0	0	3.65502	4.86222	FBL
U4 snRNA 3'-end processing (GO:0034475)	1/8	0.264401	0.999996	0	0	3.65502	4.86222	EXOSC9
peptidyl-lysine monomethylation (GO:0018026)	1/8	0.264401	0.999996	0	0	3.65502	4.86222	SETD2
nose development (GO:0043584)	1/8	0.264401	0.999996	0	0	3.65502	4.86222	SMCHD1
response to hydroxyurea (GO:0072710)	1/8	0.264401	0.999996	0	0	3.65502	4.86222	DDX11
kinetochore assembly (GO:0051382)	1/8	0.264401	0.999996	0	0	3.65502	4.86222	CENPW
histone H4 deacetylation (GO:0070933)	1/8	0.264401	0.999996	0	0	3.65502	4.86222	RCOR1
succinate metabolic process (GO:0006105)	1/8	0.264401	0.999996	0	0	3.65502	4.86222	STAT5A
tyrosine phosphorylation of STAT protein (GO:0007260)	1/8	0.264401	0.999996	0	0	3.65502	4.86222	IL21
tRNA aminoacylation for mitochondrial protein translation (GO:0070127)	1/8	0.264401	0.999996	0	0	3.65502	4.86222	POLG2
negative regulation of mRNA polyadenylation (GO:1900364)	1/8	0.264401	0.999996	0	0	3.65502	4.86222	CCNT1
early endosome to Golgi transport (GO:0034498)	1/8	0.264401	0.999996	0	0	3.65502	4.86222	TRAPPC10
double-strand break repair via synthesis-dependent strand annealing (GO:0045003)	1/8	0.264401	0.999996	0	0	3.65502	4.86222	RAD51
telomere maintenance via telomere lengthening (GO:0010833)	2/27	0.270397	0.999996	0	0	2.04762	2.67801	MRE11;RAD51
regulation of double-strand break repair via homologous recombination (GO:0010569)	2/27	0.270397	0.999996	0	0	2.04762	2.67801	SETD2;RAD51
recombinational repair (GO:0000725)	4/71	0.278429	0.999996	0	0	1.5288	1.95472	SFPQ;MRE11;RAD51;RFWD3
protein heterooligomerization (GO:0051291)	3/49	0.280506	0.999996	0	0	1.66965	2.12239	RIPK3;SEMG1;RCC1
regulation of NIK/NF-kappaB signaling (GO:1901222)	2/28	0.284517	0.999996	0	0	1.96876	2.47465	RPS3;PDCD4
cellular response to alcohol (GO:0097306)	2/28	0.284517	0.999996	0	0	1.96876	2.47465	RAD51;PTGER2
nucleotide-binding oligomerization domain containing signaling pathway (GO:0070423)	2/28	0.284517	0.999996	0	0	1.96876	2.47465	IKBKB;IRGM
transcription elongation from RNA polymerase II promoter (GO:0006368)	5/95	0.287317	0.999996	0	0	1.42283	1.77451	CCNK;SETD2;TBP;CCNT1;SSRP1
negative regulation of circadian rhythm (GO:0042754)	1/9	0.292108	0.999996	0	0	3.19797	3.93553	SFPQ
positive regulation of transcription of nuclear large rRNA transcript from RNA polymerase I promoter (GO:1901838)	1/9	0.292108	0.999996	0	0	3.19797	3.93553	DDX11
mitotic DNA replication checkpoint (GO:0033314)	1/9	0.292108	0.999996	0	0	3.19797	3.93553	TOPBP1
negative regulation of cytokine production involved in inflammatory response (GO:1900016)	1/9	0.292108	0.999996	0	0	3.19797	3.93553	PDCD4
vacuolar proton-transporting V-type ATPase complex assembly (GO:0070072)	1/9	0.292108	0.999996	0	0	3.19797	3.93553	ATP6V0A2
L-fucose metabolic process (GO:0042354)	1/9	0.292108	0.999996	0	0	3.19797	3.93553	FUT4
positive regulation of ribosome biogenesis (GO:0090070)	1/9	0.292108	0.999996	0	0	3.19797	3.93553	HEATR1
anoikis (GO:0043276)	1/9	0.292108	0.999996	0	0	3.19797	3.93553	BMF
positive regulation of rRNA processing (GO:2000234)	1/9	0.292108	0.999996	0	0	3.19797	3.93553	HEATR1
regulation of SNARE complex assembly (GO:0035542)	1/9	0.292108	0.999996	0	0	3.19797	3.93553	VPS16
negative regulation of mitotic nuclear division (GO:0045839)	1/9	0.292108	0.999996	0	0	3.19797	3.93553	NME6
regulation of microtubule-based movement (GO:0060632)	1/9	0.292108	0.999996	0	0	3.19797	3.93553	IGBP1
fucose catabolic process (GO:0019317)	1/9	0.292108	0.999996	0	0	3.19797	3.93553	FUT4
embryonic digestive tract morphogenesis (GO:0048557)	1/9	0.292108	0.999996	0	0	3.19797	3.93553	NIPBL
homocysteine metabolic process (GO:0050667)	1/9	0.292108	0.999996	0	0	3.19797	3.93553	BLMH
embryonic forelimb morphogenesis (GO:0035115)	1/9	0.292108	0.999996	0	0	3.19797	3.93553	NIPBL
regulation of leukocyte mediated cytotoxicity (GO:0001910)	1/9	0.292108	0.999996	0	0	3.19797	3.93553	RIPK3
L-fucose catabolic process (GO:0042355)	1/9	0.292108	0.999996	0	0	3.19797	3.93553	FUT4
negative regulation of mRNA 3'-end processing (GO:0031441)	1/9	0.292108	0.999996	0	0	3.19797	3.93553	CCNT1
regulation of hair cycle (GO:0042634)	1/9	0.292108	0.999996	0	0	3.19797	3.93553	NIPBL
regulation of oxidative phosphorylation (GO:0002082)	1/9	0.292108	0.999996	0	0	3.19797	3.93553	ACTN3
negative regulation of chromatin silencing (GO:0031936)	1/9	0.292108	0.999996	0	0	3.19797	3.93553	ATAD2B
regulation of flagellated sperm motility (GO:1901317)	1/9	0.292108	0.999996	0	0	3.19797	3.93553	SEMG1
positive regulation of protein homooligomerization (GO:0032464)	1/9	0.292108	0.999996	0	0	3.19797	3.93553	BMF
positive regulation of vascular endothelial cell proliferation (GO:1905564)	1/9	0.292108	0.999996	0	0	3.19797	3.93553	SP1
negative regulation of phosphatidylinositol 3-kinase signaling (GO:0014067)	1/9	0.292108	0.999996	0	0	3.19797	3.93553	NOP53
nuclear RNA surveillance (GO:0071027)	1/9	0.292108	0.999996	0	0	3.19797	3.93553	EXOSC9
proton-transporting V-type ATPase complex assembly (GO:0070070)	1/9	0.292108	0.999996	0	0	3.19797	3.93553	ATP6V0A2
cellular response to oxygen levels (GO:0071453)	1/9	0.292108	0.999996	0	0	3.19797	3.93553	ATP6V0A2
serine family amino acid catabolic process (GO:0009071)	1/9	0.292108	0.999996	0	0	3.19797	3.93553	SHMT1
DNA topological change (GO:0006265)	1/9	0.292108	0.999996	0	0	3.19797	3.93553	TOP3B
nuclear-transcribed mRNA catabolic process, exonucleolytic, 3'-5' (GO:0034427)	1/9	0.292108	0.999996	0	0	3.19797	3.93553	EXOSC9
regulation of protein complex assembly (GO:0043254)	4/73	0.295387	0.999996	0	0	1.48434	1.8101	RPS3;IRGM;NOP53;VPS16
regulation of activated T cell proliferation (GO:0046006)	2/29	0.29861	0.999996	0	0	1.89574	2.29123	RIPK3;RPS3
mRNA metabolic process (GO:0016071)	5/97	0.302035	0.999996	0	0	1.39175	1.66622	SFPQ;SF3A1;SLFN14;DHX15;U2AF1
regulation of gene expression, epigenetic (GO:0040029)	4/74	0.303914	0.999996	0	0	1.46306	1.74251	TBP;PPM1D;SF3B1;EZH2
regulation of calcium ion transport (GO:0051924)	3/52	0.311618	0.999996	0	0	1.56718	1.8273	CRACR2A;ORAI1;IL16
regulation of developmental growth (GO:0048638)	2/30	0.312657	0.999996	0	0	1.82794	2.12525	STAT5A;NIPBL
positive regulation of cyclin-dependent protein serine/threonine kinase activity (GO:0045737)	2/30	0.312657	0.999996	0	0	1.82794	2.12525	CCNK;CCNT1
positive regulation of B cell proliferation (GO:0030890)	2/30	0.312657	0.999996	0	0	1.82794	2.12525	IL21;NFATC2
CENP-A containing nucleosome assembly (GO:0034080)	2/30	0.312657	0.999996	0	0	1.82794	2.12525	CENPW;MIS18BP1
CENP-A containing chromatin organization (GO:0061641)	2/30	0.312657	0.999996	0	0	1.82794	2.12525	CENPW;MIS18BP1
positive regulation of T cell receptor signaling pathway (GO:0050862)	1/10	0.318772	0.999996	0	0	2.84249	3.24977	RPS3
IRES-dependent viral translational initiation (GO:0075522)	1/10	0.318772	0.999996	0	0	2.84249	3.24977	EIF3D
negative regulation of cholesterol transport (GO:0032375)	1/10	0.318772	0.999996	0	0	2.84249	3.24977	NFKB1
regulation of DNA damage checkpoint (GO:2000001)	1/10	0.318772	0.999996	0	0	2.84249	3.24977	RFWD3
regulation of sequestering of zinc ion (GO:0061088)	1/10	0.318772	0.999996	0	0	2.84249	3.24977	SLC30A6
protein localization to mitochondrion (GO:0070585)	1/10	0.318772	0.999996	0	0	2.84249	3.24977	HK2
negative regulation by host of viral process (GO:0044793)	1/10	0.318772	0.999996	0	0	2.84249	3.24977	CCNK
protein K11-linked deubiquitination (GO:0035871)	1/10	0.318772	0.999996	0	0	2.84249	3.24977	USP37
actin filament-based transport (GO:0099515)	1/10	0.318772	0.999996	0	0	2.84249	3.24977	MYO19
glycine metabolic process (GO:0006544)	1/10	0.318772	0.999996	0	0	2.84249	3.24977	SHMT1
negative regulation of intracellular estrogen receptor signaling pathway (GO:0033147)	1/10	0.318772	0.999996	0	0	2.84249	3.24977	CNOT1
RNA phosphodiester bond hydrolysis, endonucleolytic (GO:0090502)	1/10	0.318772	0.999996	0	0	2.84249	3.24977	SLFN14
peptidyl-lysine dimethylation (GO:0018027)	1/10	0.318772	0.999996	0	0	2.84249	3.24977	SETD2
positive regulation of interleukin-13 production (GO:0032736)	1/10	0.318772	0.999996	0	0	2.84249	3.24977	IRF4
creatine metabolic process (GO:0006600)	1/10	0.318772	0.999996	0	0	2.84249	3.24977	STAT5A
mitotic G1/S transition checkpoint (GO:0044819)	1/10	0.318772	0.999996	0	0	2.84249	3.24977	RFWD3
positive regulation of lipid localization (GO:1905954)	1/10	0.318772	0.999996	0	0	2.84249	3.24977	NFKB1
T cell homeostasis (GO:0043029)	1/10	0.318772	0.999996	0	0	2.84249	3.24977	RIPK3
positive regulation of execution phase of apoptosis (GO:1900119)	1/10	0.318772	0.999996	0	0	2.84249	3.24977	RPS3
negative regulation of autophagosome assembly (GO:1902902)	1/10	0.318772	0.999996	0	0	2.84249	3.24977	SMCR8
response to histamine (GO:0034776)	1/10	0.318772	0.999996	0	0	2.84249	3.24977	DHX8
G1 DNA damage checkpoint (GO:0044783)	1/10	0.318772	0.999996	0	0	2.84249	3.24977	RFWD3
forelimb morphogenesis (GO:0035136)	1/10	0.318772	0.999996	0	0	2.84249	3.24977	NIPBL
regulation of T cell apoptotic process (GO:0070232)	1/10	0.318772	0.999996	0	0	2.84249	3.24977	RIPK3
nuclear mRNA surveillance (GO:0071028)	1/10	0.318772	0.999996	0	0	2.84249	3.24977	EXOSC9
mitotic cell cycle phase transition (GO:0044772)	10/221	0.321645	0.999996	0	0	1.21424	1.37732	POLA2;USP37;BORA;ORC1;PRIM1;ORC2;RCC1;MCM10;MCM5;ANAPC1
regulation of protein export from nucleus (GO:0046825)	2/31	0.326643	0.999996	0	0	1.76482	1.97464	SETD2;TPR
chromatin remodeling at centromere (GO:0031055)	2/32	0.340551	0.999996	0	0	1.7059	1.83759	CENPW;MIS18BP1
positive regulation of telomere maintenance (GO:0032206)	2/32	0.340551	0.999996	0	0	1.7059	1.83759	MRE11;HNRNPD
mismatch repair (GO:0006298)	2/32	0.340551	0.999996	0	0	1.7059	1.83759	POLD3;SETD2
positive regulation of endothelial cell apoptotic process (GO:2000353)	1/11	0.344433	0.999996	0	0	2.55811	2.72658	PDCD4
regulation of stem cell population maintenance (GO:2000036)	1/11	0.344433	0.999996	0	0	2.55811	2.72658	CNOT1
regulation of histone deacetylation (GO:0031063)	1/11	0.344433	0.999996	0	0	2.55811	2.72658	NIPBL
cellular response to prostaglandin stimulus (GO:0071379)	1/11	0.344433	0.999996	0	0	2.55811	2.72658	PTGER2
regulation of lipid kinase activity (GO:0043550)	1/11	0.344433	0.999996	0	0	2.55811	2.72658	RBL1
carnitine metabolic process (GO:0009437)	1/11	0.344433	0.999996	0	0	2.55811	2.72658	SHMT1
regulation of leukocyte cell-cell adhesion (GO:1903037)	1/11	0.344433	0.999996	0	0	2.55811	2.72658	SIT1
interleukin-2-mediated signaling pathway (GO:0038110)	1/11	0.344433	0.999996	0	0	2.55811	2.72658	STAT5A
negative regulation of nuclear division (GO:0051784)	1/11	0.344433	0.999996	0	0	2.55811	2.72658	NME6
negative regulation of leukocyte cell-cell adhesion (GO:1903038)	1/11	0.344433	0.999996	0	0	2.55811	2.72658	LAX1
negative regulation of JUN kinase activity (GO:0043508)	1/11	0.344433	0.999996	0	0	2.55811	2.72658	PDCD4
Golgi ribbon formation (GO:0090161)	1/11	0.344433	0.999996	0	0	2.55811	2.72658	VTI1A
T cell differentiation in thymus (GO:0033077)	1/11	0.344433	0.999996	0	0	2.55811	2.72658	RIPK3
modulation by host of viral genome replication (GO:0044827)	1/11	0.344433	0.999996	0	0	2.55811	2.72658	CCNK
establishment of synaptic vesicle localization (GO:0097480)	1/11	0.344433	0.999996	0	0	2.55811	2.72658	SPG11
calcineurin-NFAT signaling cascade (GO:0033173)	1/11	0.344433	0.999996	0	0	2.55811	2.72658	NFATC2
chromatin silencing at rDNA (GO:0000183)	1/11	0.344433	0.999996	0	0	2.55811	2.72658	BAZ2A
cellular response to increased oxygen levels (GO:0036295)	1/11	0.344433	0.999996	0	0	2.55811	2.72658	ATP6V0A2
positive regulation of protein deacetylation (GO:0090312)	1/11	0.344433	0.999996	0	0	2.55811	2.72658	NIPBL
positive regulation of histone deacetylation (GO:0031065)	1/11	0.344433	0.999996	0	0	2.55811	2.72658	NIPBL
purine nucleobase metabolic process (GO:0006144)	1/11	0.344433	0.999996	0	0	2.55811	2.72658	SHMT1
positive regulation of glucose metabolic process (GO:0010907)	1/11	0.344433	0.999996	0	0	2.55811	2.72658	ACTN3
regulation of serine-type endopeptidase activity (GO:1900003)	1/11	0.344433	0.999996	0	0	2.55811	2.72658	SEMG1
icosanoid secretion (GO:0032309)	1/11	0.344433	0.999996	0	0	2.55811	2.72658	ABCC4
L-serine metabolic process (GO:0006563)	1/11	0.344433	0.999996	0	0	2.55811	2.72658	SHMT1
positive regulation of chromosome segregation (GO:0051984)	1/11	0.344433	0.999996	0	0	2.55811	2.72658	DDX11
negative regulation of cellular senescence (GO:2000773)	1/11	0.344433	0.999996	0	0	2.55811	2.72658	RBL1
regulation of mRNA polyadenylation (GO:1900363)	1/11	0.344433	0.999996	0	0	2.55811	2.72658	CCNT1
regulation of chromatin binding (GO:0035561)	1/11	0.344433	0.999996	0	0	2.55811	2.72658	DDX11
cellular response to interleukin-2 (GO:0071352)	1/11	0.344433	0.999996	0	0	2.55811	2.72658	STAT5A
positive regulation of interferon-gamma biosynthetic process (GO:0045078)	1/11	0.344433	0.999996	0	0	2.55811	2.72658	IL21
RNA polymerase II transcriptional preinitiation complex assembly (GO:0051123)	1/11	0.344433	0.999996	0	0	2.55811	2.72658	TBP
positive regulation of cytokine-mediated signaling pathway (GO:0001961)	2/33	0.354367	0.999996	0	0	1.65079	1.71256	GFI1;IRGM
positive regulation of calcium ion transport (GO:0051928)	2/33	0.354367	0.999996	0	0	1.65079	1.71256	CRACR2A;ORAI1
intra-Golgi vesicle-mediated transport (GO:0006891)	2/33	0.354367	0.999996	0	0	1.65079	1.71256	TRAPPC10;VTI1A
cellular glucose homeostasis (GO:0001678)	2/33	0.354367	0.999996	0	0	1.65079	1.71256	HK2;FOXA3
positive regulation of organelle organization (GO:0010638)	2/33	0.354367	0.999996	0	0	1.65079	1.71256	SMCR8;IRGM
regulation of protein serine/threonine kinase activity (GO:0071900)	4/80	0.355468	0.999996	0	0	1.34713	1.39336	CCNK;CCNT1;IRGM;EZH2
regulation of JUN kinase activity (GO:0043506)	2/34	0.36808	0.999996	0	0	1.59912	1.59825	RPS3;PDCD4
rRNA 3'-end processing (GO:0031125)	1/12	0.369129	0.999996	0	0	2.32544	2.31755	EXOSC9
signal transduction involved in G2 DNA damage checkpoint (GO:0072425)	1/12	0.369129	0.999996	0	0	2.32544	2.31755	ABRAXAS1
histone H3-K9 demethylation (GO:0033169)	1/12	0.369129	0.999996	0	0	2.32544	2.31755	JMJD1C
kinetochore organization (GO:0051383)	1/12	0.369129	0.999996	0	0	2.32544	2.31755	CENPW
ribose phosphate metabolic process (GO:0019693)	1/12	0.369129	0.999996	0	0	2.32544	2.31755	RPIA
pentose-phosphate shunt (GO:0006098)	1/12	0.369129	0.999996	0	0	2.32544	2.31755	RPIA
response to interleukin-6 (GO:0070741)	1/12	0.369129	0.999996	0	0	2.32544	2.31755	NFKB1
negative regulation of vascular smooth muscle cell proliferation (GO:1904706)	1/12	0.369129	0.999996	0	0	2.32544	2.31755	PDCD4
mitochondrial outer membrane permeabilization (GO:0097345)	1/12	0.369129	0.999996	0	0	2.32544	2.31755	BMF
ribosomal subunit export from nucleus (GO:0000054)	1/12	0.369129	0.999996	0	0	2.32544	2.31755	NOP53
positive regulation of skeletal muscle tissue development (GO:0048643)	1/12	0.369129	0.999996	0	0	2.32544	2.31755	ACTN3
negative regulation of ATP metabolic process (GO:1903579)	1/12	0.369129	0.999996	0	0	2.32544	2.31755	ACTN3
regulation of rRNA processing (GO:2000232)	1/12	0.369129	0.999996	0	0	2.32544	2.31755	HEATR1
regulation of vascular endothelial cell proliferation (GO:1905562)	1/12	0.369129	0.999996	0	0	2.32544	2.31755	SP1
regulation of interleukin-2 biosynthetic process (GO:0045076)	1/12	0.369129	0.999996	0	0	2.32544	2.31755	IRF4
alternative mRNA splicing, via spliceosome (GO:0000380)	1/12	0.369129	0.999996	0	0	2.32544	2.31755	SFPQ
positive regulation of mRNA metabolic process (GO:1903313)	1/12	0.369129	0.999996	0	0	2.32544	2.31755	CNOT1
response to prostaglandin E (GO:0034695)	1/12	0.369129	0.999996	0	0	2.32544	2.31755	PTGER2
regulation of sister chromatid cohesion (GO:0007063)	1/12	0.369129	0.999996	0	0	2.32544	2.31755	DDX11
histone H3 deacetylation (GO:0070932)	1/12	0.369129	0.999996	0	0	2.32544	2.31755	SFPQ
positive regulation of neuron migration (GO:2001224)	1/12	0.369129	0.999996	0	0	2.32544	2.31755	NIPBL
spliceosomal tri-snRNP complex assembly (GO:0000244)	1/12	0.369129	0.999996	0	0	2.32544	2.31755	DDX20
calcineurin-mediated signaling (GO:0097720)	1/12	0.369129	0.999996	0	0	2.32544	2.31755	NFATC2
regulation of establishment of endothelial barrier (GO:1903140)	1/12	0.369129	0.999996	0	0	2.32544	2.31755	IKBKB
positive regulation of cell cycle arrest (GO:0071158)	4/82	0.372693	0.999996	0	0	1.31245	1.29539	UHRF2;CNOT1;CASP2;MDM4
positive regulation of RNA metabolic process (GO:0051254)	2/35	0.381676	0.999996	0	0	1.55058	1.49349	HEATR1;NFKB1
regulation of cyclin-dependent protein kinase activity (GO:1904029)	2/35	0.381676	0.999996	0	0	1.55058	1.49349	CCNK;CCNT1
positive regulation of NIK/NF-kappaB signaling (GO:1901224)	2/35	0.381676	0.999996	0	0	1.55058	1.49349	RPS3;PDCD4
anatomical structure homeostasis (GO:0060249)	2/35	0.381676	0.999996	0	0	1.55058	1.49349	POLD3;MRE11
regulation of mitotic spindle organization (GO:0060236)	2/35	0.381676	0.999996	0	0	1.55058	1.49349	BORA;TPR
DNA-templated transcription, elongation (GO:0006354)	5/108	0.384335	0.999996	0	0	1.24241	1.18804	CCNK;SETD2;TBP;CCNT1;SSRP1
DNA-templated transcriptional preinitiation complex assembly (GO:0070897)	1/13	0.392895	0.999996	0	0	2.13154	1.99131	TBP
modulation by virus of host process (GO:0019054)	1/13	0.392895	0.999996	0	0	2.13154	1.99131	CCNK
DNA strand elongation (GO:0022616)	1/13	0.392895	0.999996	0	0	2.13154	1.99131	MRE11
positive regulation of histone H3-K4 methylation (GO:0051571)	1/13	0.392895	0.999996	0	0	2.13154	1.99131	SNW1
signal transduction involved in DNA damage checkpoint (GO:0072422)	1/13	0.392895	0.999996	0	0	2.13154	1.99131	ABRAXAS1
negative regulation of mRNA splicing, via spliceosome (GO:0048025)	1/13	0.392895	0.999996	0	0	2.13154	1.99131	RBMX
tricarboxylic acid metabolic process (GO:0072350)	1/13	0.392895	0.999996	0	0	2.13154	1.99131	STAT5A
energy coupled proton transport, down electrochemical gradient (GO:0015985)	1/13	0.392895	0.999996	0	0	2.13154	1.99131	ATP6V0A2
interleukin-15-mediated signaling pathway (GO:0035723)	1/13	0.392895	0.999996	0	0	2.13154	1.99131	STAT5A
cellular response to interleukin-15 (GO:0071350)	1/13	0.392895	0.999996	0	0	2.13154	1.99131	STAT5A
tetrahydrofolate metabolic process (GO:0046653)	1/13	0.392895	0.999996	0	0	2.13154	1.99131	SHMT1
synaptic vesicle localization (GO:0097479)	1/13	0.392895	0.999996	0	0	2.13154	1.99131	SPG11
leukocyte differentiation (GO:0002521)	1/13	0.392895	0.999996	0	0	2.13154	1.99131	RELB
mitotic DNA integrity checkpoint (GO:0044774)	1/13	0.392895	0.999996	0	0	2.13154	1.99131	TOPBP1
regulation of mRNA splicing, via spliceosome (GO:0048024)	3/60	0.394458	0.999996	0	0	1.34667	1.25273	SF3A1;SNW1;RBMX
centromere complex assembly (GO:0034508)	2/36	0.395146	0.999996	0	0	1.5049	1.3973	CENPW;MIS18BP1
histone exchange (GO:0043486)	2/36	0.395146	0.999996	0	0	1.5049	1.3973	CENPW;MIS18BP1
lymphocyte proliferation (GO:0046651)	2/36	0.395146	0.999996	0	0	1.5049	1.3973	CD79A;ELF4
mRNA catabolic process (GO:0006402)	2/36	0.395146	0.999996	0	0	1.5049	1.3973	EXOSC9;SLFN14
regulation of type I interferon production (GO:0032479)	4/85	0.398451	0.999996	0	0	1.26364	1.16277	MRE11;PRKDC;POLR3C;NFKB1
negative regulation of G0 to G1 transition (GO:0070317)	2/37	0.40848	0.999996	0	0	1.46182	1.30879	RAD51;EZH2
regulation of DNA repair (GO:0006282)	2/37	0.40848	0.999996	0	0	1.46182	1.30879	ABRAXAS1;RPS3
regulation of metal ion transport (GO:0010959)	2/37	0.40848	0.999996	0	0	1.46182	1.30879	ORAI1;IL16
DNA damage response, signal transduction by p53 class mediator resulting in cell cycle arrest (GO:0006977)	3/62	0.414839	0.999996	0	0	1.30088	1.1446	CNOT1;CASP2;MDM4
Golgi to vacuole transport (GO:0006896)	1/14	0.415767	0.999996	0	0	1.96747	1.72671	VTI1A
necroptotic process (GO:0070266)	1/14	0.415767	0.999996	0	0	1.96747	1.72671	RIPK3
regulation of nucleocytoplasmic transport (GO:0046822)	1/14	0.415767	0.999996	0	0	1.96747	1.72671	NUP214
cellular response to nitrogen compound (GO:1901699)	1/14	0.415767	0.999996	0	0	1.96747	1.72671	DDX11
regulation of calcineurin-NFAT signaling cascade (GO:0070884)	1/14	0.415767	0.999996	0	0	1.96747	1.72671	ACTN3
histone H4-K16 acetylation (GO:0043984)	1/14	0.415767	0.999996	0	0	1.96747	1.72671	MSL2
thymus development (GO:0048538)	1/14	0.415767	0.999996	0	0	1.96747	1.72671	RIPK3
regulation of interferon-gamma biosynthetic process (GO:0045072)	1/14	0.415767	0.999996	0	0	1.96747	1.72671	IL21
regulation of lymphocyte differentiation (GO:0045619)	1/14	0.415767	0.999996	0	0	1.96747	1.72671	IKZF3
regulation of mRNA catabolic process (GO:0061013)	1/14	0.415767	0.999996	0	0	1.96747	1.72671	CNOT1
regulation of adaptive immune response (GO:0002819)	1/14	0.415767	0.999996	0	0	1.96747	1.72671	RIPK3
establishment of protein localization to chromosome (GO:0070199)	1/14	0.415767	0.999996	0	0	1.96747	1.72671	NIPBL
regulation of mitotic cell cycle spindle assembly checkpoint (GO:0090266)	1/14	0.415767	0.999996	0	0	1.96747	1.72671	TPR
T cell differentiation (GO:0030217)	2/38	0.421668	0.999996	0	0	1.42114	1.22721	RIPK3;NHEJ1
negative regulation of translation (GO:0017148)	4/88	0.424025	0.999996	0	0	1.21832	1.04528	CNOT1;SHMT1;TPR;RPS3
regulation of cellular macromolecule biosynthetic process (GO:2000112)	25/631	0.425525	0.999996	0	0	1.05634	0.902574	ZNF792;USP37;NUP107;JMJD1C;BAZ2A;ZNF888;ZNF701;ZNF600;ZNF267;ZNF586;USP3;NFATC2;BAZ1A;SSRP1;ESR2;MED23;SFPQ;GON4L;SP1;ZNF813;HNRNPD;ZNF317;HOXB7;EZH2;ZNF552
regulation of nucleic acid-templated transcription (GO:1903506)	24/607	0.432219	0.999996	0	0	1.05395	0.884078	ZNF792;NUP107;USP3;NFATC2;JMJD1C;BAZ2A;BAZ1A;SSRP1;ESR2;MED23;SFPQ;GON4L;SP1;ZNF813;HNRNPD;ZNF317;ZNF888;ZNF701;ZNF600;HOXB7;ZNF267;ZNF586;EZH2;ZNF552
negative regulation of cellular protein metabolic process (GO:0032269)	4/89	0.432492	0.999996	0	0	1.20393	1.00912	CNOT1;SHMT1;RPS3;NFKB1
regulation of G0 to G1 transition (GO:0070316)	2/39	0.434704	0.999996	0	0	1.38266	1.15188	RAD51;EZH2
regulation of alternative mRNA splicing, via spliceosome (GO:0000381)	2/39	0.434704	0.999996	0	0	1.38266	1.15188	SF3A1;RBMX
DNA replication-independent nucleosome assembly (GO:0006336)	2/39	0.434704	0.999996	0	0	1.38266	1.15188	CENPW;MIS18BP1
regulation of exit from mitosis (GO:0007096)	1/15	0.437779	0.999996	0	0	1.82684	1.50905	KNTC1
digestive tract morphogenesis (GO:0048546)	1/15	0.437779	0.999996	0	0	1.82684	1.50905	NIPBL
positive regulation of response to wounding (GO:1903036)	1/15	0.437779	0.999996	0	0	1.82684	1.50905	ARFGEF1
regulation of protein homooligomerization (GO:0032462)	1/15	0.437779	0.999996	0	0	1.82684	1.50905	BMF
regulation of B cell differentiation (GO:0045577)	1/15	0.437779	0.999996	0	0	1.82684	1.50905	IKZF3
response to X-ray (GO:0010165)	1/15	0.437779	0.999996	0	0	1.82684	1.50905	NIPBL
positive regulation of interleukin-4 production (GO:0032753)	1/15	0.437779	0.999996	0	0	1.82684	1.50905	IRF4
negative regulation of DNA-dependent DNA replication (GO:2000104)	1/15	0.437779	0.999996	0	0	1.82684	1.50905	MRE11
microtubule depolymerization (GO:0007019)	1/15	0.437779	0.999996	0	0	1.82684	1.50905	KIF18A
transport along microtubule (GO:0010970)	1/15	0.437779	0.999996	0	0	1.82684	1.50905	SPG11
positive regulation of protein import (GO:1904591)	1/15	0.437779	0.999996	0	0	1.82684	1.50905	TPR
protein localization to chromosome, centromeric region (GO:0071459)	1/15	0.437779	0.999996	0	0	1.82684	1.50905	HASPIN
positive regulation of double-strand break repair (GO:2000781)	1/15	0.437779	0.999996	0	0	1.82684	1.50905	DDX11
regulation of establishment of cell polarity (GO:2000114)	1/15	0.437779	0.999996	0	0	1.82684	1.50905	ARFGEF1
JAK-STAT cascade involved in growth hormone signaling pathway (GO:0060397)	1/15	0.437779	0.999996	0	0	1.82684	1.50905	STAT5A
negative regulation of mRNA processing (GO:0050686)	1/15	0.437779	0.999996	0	0	1.82684	1.50905	RBMX
regulation of lymphocyte proliferation (GO:0050670)	1/15	0.437779	0.999996	0	0	1.82684	1.50905	IKZF3
regulation of T cell mediated cytotoxicity (GO:0001914)	1/15	0.437779	0.999996	0	0	1.82684	1.50905	RIPK3
negative regulation of cell aging (GO:0090344)	1/15	0.437779	0.999996	0	0	1.82684	1.50905	RBL1
embryonic cranial skeleton morphogenesis (GO:0048701)	1/15	0.437779	0.999996	0	0	1.82684	1.50905	NIPBL
positive regulation of protein export from nucleus (GO:0046827)	1/15	0.437779	0.999996	0	0	1.82684	1.50905	TPR
mitotic chromosome condensation (GO:0007076)	1/15	0.437779	0.999996	0	0	1.82684	1.50905	NIPBL
intra-S DNA damage checkpoint (GO:0031573)	1/15	0.437779	0.999996	0	0	1.82684	1.50905	MRE11
cellular response to virus (GO:0098586)	1/15	0.437779	0.999996	0	0	1.82684	1.50905	IRGM
nucleobase-containing small molecule catabolic process (GO:0034656)	1/15	0.437779	0.999996	0	0	1.82684	1.50905	ADPRM
chromatin remodeling (GO:0006338)	5/116	0.44409	0.999996	0	0	1.15238	0.935422	BAZ2A;BAZ1A;SSRP1;MYSM1;KDM6A
DNA synthesis involved in DNA repair (GO:0000731)	3/65	0.444978	0.999996	0	0	1.23774	1.00224	POLD3;MRE11;RAD51
regulation of cell division (GO:0051302)	3/65	0.444978	0.999996	0	0	1.23774	1.00224	SETD2;PRPF40A;MYO19
negative regulation of catabolic process (GO:0009895)	2/40	0.447579	0.999996	0	0	1.34621	1.08222	ACTN3;MDM4
cognition (GO:0050890)	2/40	0.447579	0.999996	0	0	1.34621	1.08222	NIPBL;LINS1
positive regulation of cytokine biosynthetic process (GO:0042108)	2/40	0.447579	0.999996	0	0	1.34621	1.08222	IL21;IRF4
JAK-STAT cascade (GO:0007259)	2/40	0.447579	0.999996	0	0	1.34621	1.08222	IL21;STAT5A
peptidyl-threonine dephosphorylation (GO:0035970)	1/16	0.458963	0.999996	0	0	1.70496	1.3278	PPM1D
positive regulation of epithelial cell apoptotic process (GO:1904037)	1/16	0.458963	0.999996	0	0	1.70496	1.3278	PDCD4
glucose 6-phosphate metabolic process (GO:0051156)	1/16	0.458963	0.999996	0	0	1.70496	1.3278	RPIA
regulation of RIG-I signaling pathway (GO:0039535)	1/16	0.458963	0.999996	0	0	1.70496	1.3278	NOP53
cardiac epithelial to mesenchymal transition (GO:0060317)	1/16	0.458963	0.999996	0	0	1.70496	1.3278	PDCD4
G-protein coupled acetylcholine receptor signaling pathway (GO:0007213)	1/16	0.458963	0.999996	0	0	1.70496	1.3278	DHX8
regulation of histone H3-K4 methylation (GO:0051569)	1/16	0.458963	0.999996	0	0	1.70496	1.3278	SNW1
regulation of necroptotic process (GO:0060544)	1/16	0.458963	0.999996	0	0	1.70496	1.3278	RIPK3
regulation of bicellular tight junction assembly (GO:2000810)	1/16	0.458963	0.999996	0	0	1.70496	1.3278	IKBKB
positive regulation of antigen receptor-mediated signaling pathway (GO:0050857)	1/16	0.458963	0.999996	0	0	1.70496	1.3278	RPS3
protein localization to chromatin (GO:0071168)	1/16	0.458963	0.999996	0	0	1.70496	1.3278	NIPBL
negative regulation of translational initiation (GO:0045947)	1/16	0.458963	0.999996	0	0	1.70496	1.3278	TPR
positive regulation of macrophage derived foam cell differentiation (GO:0010744)	1/16	0.458963	0.999996	0	0	1.70496	1.3278	NFKB1
peptidyl-lysine methylation (GO:0018022)	1/16	0.458963	0.999996	0	0	1.70496	1.3278	SETD2
regulation of interferon-alpha production (GO:0032647)	1/16	0.458963	0.999996	0	0	1.70496	1.3278	SETD2
programmed necrotic cell death (GO:0097300)	1/16	0.458963	0.999996	0	0	1.70496	1.3278	RIPK3
regulation of intrinsic apoptotic signaling pathway in response to DNA damage (GO:1902229)	1/16	0.458963	0.999996	0	0	1.70496	1.3278	RPS3
telomere organization (GO:0032200)	2/41	0.460287	0.999996	0	0	1.31162	1.01769	POLD3;MRE11
transcription from RNA polymerase II promoter (GO:0006366)	19/485	0.462814	0.999996	0	0	1.04325	0.803755	SETD2;CCNK;TMF1;TBP;CCNT1;ZBTB32;NFATC2;U2AF1;SSRP1;PPM1D;MED26;NFKB1;ESR2;MED23;DDX39A;SNW1;SP1;INTS8;RBMX
extrinsic apoptotic signaling pathway (GO:0097191)	3/67	0.464725	0.999996	0	0	1.19894	0.918757	DDX47;CD70;CASP2
peptidyl-lysine trimethylation (GO:0018023)	1/17	0.479349	0.999996	0	0	1.59832	1.17529	SETD2
regulation of multicellular organism growth (GO:0040014)	1/17	0.479349	0.999996	0	0	1.59832	1.17529	STAT5A
regulation of tissue remodeling (GO:0034103)	1/17	0.479349	0.999996	0	0	1.59832	1.17529	IL21
DNA catabolic process (GO:0006308)	1/17	0.479349	0.999996	0	0	1.59832	1.17529	XRN2
response to interferon-alpha (GO:0035455)	1/17	0.479349	0.999996	0	0	1.59832	1.17529	TPR
positive regulation of nitrogen compound metabolic process (GO:0051173)	1/17	0.479349	0.999996	0	0	1.59832	1.17529	NFKB1
2-oxoglutarate metabolic process (GO:0006103)	1/17	0.479349	0.999996	0	0	1.59832	1.17529	STAT5A
regulation of transcription from RNA polymerase I promoter (GO:0006356)	1/17	0.479349	0.999996	0	0	1.59832	1.17529	HEATR1
RNA stabilization (GO:0043489)	1/17	0.479349	0.999996	0	0	1.59832	1.17529	PABPC1
DNA packaging (GO:0006323)	1/17	0.479349	0.999996	0	0	1.59832	1.17529	NIPBL
regulation of establishment or maintenance of cell polarity (GO:0032878)	1/17	0.479349	0.999996	0	0	1.59832	1.17529	ARFGEF1
synaptic vesicle transport (GO:0048489)	1/17	0.479349	0.999996	0	0	1.59832	1.17529	SPG11
positive regulation of telomere capping (GO:1904355)	1/17	0.479349	0.999996	0	0	1.59832	1.17529	HNRNPD
cellular response to inorganic substance (GO:0071241)	1/17	0.479349	0.999996	0	0	1.59832	1.17529	DDX11
positive regulation of transcription of Notch receptor target (GO:0007221)	1/17	0.479349	0.999996	0	0	1.59832	1.17529	SNW1
viral entry into host cell (GO:0046718)	1/17	0.479349	0.999996	0	0	1.59832	1.17529	GPR15
spindle assembly checkpoint (GO:0071173)	1/17	0.479349	0.999996	0	0	1.59832	1.17529	TPR
mitotic spindle assembly checkpoint (GO:0007094)	1/17	0.479349	0.999996	0	0	1.59832	1.17529	TPR
mitotic spindle checkpoint (GO:0071174)	1/17	0.479349	0.999996	0	0	1.59832	1.17529	TPR
negative regulation of cellular carbohydrate metabolic process (GO:0010677)	1/17	0.479349	0.999996	0	0	1.59832	1.17529	ACTN3
negative regulation of phosphoprotein phosphatase activity (GO:0032515)	1/17	0.479349	0.999996	0	0	1.59832	1.17529	IKBKB
DNA replication checkpoint (GO:0000076)	1/17	0.479349	0.999996	0	0	1.59832	1.17529	TOPBP1
regulation of innate immune response (GO:0045088)	3/69	0.484157	0.999996	0	0	1.16248	0.843203	POLR3C;GFI1;ERAP1
positive regulation of interferon-gamma production (GO:0032729)	2/43	0.485181	0.999996	0	0	1.24751	0.902238	IL21;SLAMF6
negative regulation of protein metabolic process (GO:0051248)	2/43	0.485181	0.999996	0	0	1.24751	0.902238	MDM4;NFKB1
regulation of interferon-gamma production (GO:0032649)	2/43	0.485181	0.999996	0	0	1.24751	0.902238	RIPK3;SLAMF6
negative regulation of type I interferon production (GO:0032480)	2/44	0.497358	0.999996	0	0	1.21774	0.850526	REL;RELB
microtubule cytoskeleton organization involved in mitosis (GO:1902850)	2/44	0.497358	0.999996	0	0	1.21774	0.850526	SETD2;RCC1
positive regulation of macroautophagy (GO:0016239)	2/44	0.497358	0.999996	0	0	1.21774	0.850526	SMCR8;IRGM
regulation of T cell activation (GO:0050863)	2/44	0.497358	0.999996	0	0	1.21774	0.850526	SIT1;LAX1
response to tumor necrosis factor (GO:0034612)	4/97	0.498748	0.999996	0	0	1.0999	0.765153	IKBKB;IGBP1;NUB1;RPS3
regulation of spindle organization (GO:0090224)	1/18	0.498968	0.999996	0	0	1.50422	1.04576	BORA
posttranscriptional gene silencing by RNA (GO:0035194)	1/18	0.498968	0.999996	0	0	1.50422	1.04576	CNOT1
maintenance of protein localization in organelle (GO:0072595)	1/18	0.498968	0.999996	0	0	1.50422	1.04576	HK2
DNA conformation change (GO:0071103)	1/18	0.498968	0.999996	0	0	1.50422	1.04576	TOP3B
positive regulation of carbohydrate metabolic process (GO:0045913)	1/18	0.498968	0.999996	0	0	1.50422	1.04576	NFKB1
glyceraldehyde-3-phosphate metabolic process (GO:0019682)	1/18	0.498968	0.999996	0	0	1.50422	1.04576	RPIA
cell-substrate adherens junction assembly (GO:0007045)	1/18	0.498968	0.999996	0	0	1.50422	1.04576	ACTN3
negative regulation of RNA splicing (GO:0033119)	1/18	0.498968	0.999996	0	0	1.50422	1.04576	RBMX
regulation of dephosphorylation (GO:0035303)	1/18	0.498968	0.999996	0	0	1.50422	1.04576	IGBP1
regulation of oxidative stress-induced intrinsic apoptotic signaling pathway (GO:1902175)	1/18	0.498968	0.999996	0	0	1.50422	1.04576	SFPQ
snRNA metabolic process (GO:0016073)	1/18	0.498968	0.999996	0	0	1.50422	1.04576	INTS8
DNA ligation (GO:0006266)	1/18	0.498968	0.999996	0	0	1.50422	1.04576	POLD3
focal adhesion assembly (GO:0048041)	1/18	0.498968	0.999996	0	0	1.50422	1.04576	ACTN3
negative regulation of calcium-mediated signaling (GO:0050849)	1/18	0.498968	0.999996	0	0	1.50422	1.04576	ACTN3
positive regulation of blood vessel endothelial cell migration (GO:0043536)	2/45	0.509349	0.999996	0	0	1.18936	0.802369	STAT5A;SP1
regulation of mitotic spindle assembly (GO:1901673)	1/19	0.517849	0.999996	0	0	1.42058	0.934845	TPR
positive regulation of transforming growth factor beta receptor signaling pathway (GO:0030511)	1/19	0.517849	0.999996	0	0	1.42058	0.934845	SNW1
cellular response to interleukin-7 (GO:0098761)	1/19	0.517849	0.999996	0	0	1.42058	0.934845	STAT5A
histone deubiquitination (GO:0016578)	1/19	0.517849	0.999996	0	0	1.42058	0.934845	USP3
negative regulation of lymphocyte activation (GO:0051250)	1/19	0.517849	0.999996	0	0	1.42058	0.934845	LAX1
protein ADP-ribosylation (GO:0006471)	1/19	0.517849	0.999996	0	0	1.42058	0.934845	PARP15
negative regulation of cell junction assembly (GO:1901889)	1/19	0.517849	0.999996	0	0	1.42058	0.934845	IKBKB
regulation of neuron migration (GO:2001222)	1/19	0.517849	0.999996	0	0	1.42058	0.934845	NIPBL
NADP metabolic process (GO:0006739)	1/19	0.517849	0.999996	0	0	1.42058	0.934845	RPIA
positive regulation of activated T cell proliferation (GO:0042104)	1/19	0.517849	0.999996	0	0	1.42058	0.934845	RPS3
DNA double-strand break processing (GO:0000729)	1/19	0.517849	0.999996	0	0	1.42058	0.934845	MRE11
interleukin-7-mediated signaling pathway (GO:0038111)	1/19	0.517849	0.999996	0	0	1.42058	0.934845	STAT5A
negative regulation of calcium ion transport (GO:0051926)	1/19	0.517849	0.999996	0	0	1.42058	0.934845	SEMG1
positive regulation of lipid storage (GO:0010884)	1/19	0.517849	0.999996	0	0	1.42058	0.934845	NFKB1
regulation of mitochondrial fission (GO:0090140)	1/19	0.517849	0.999996	0	0	1.42058	0.934845	MYO19
protein heterotetramerization (GO:0051290)	1/19	0.517849	0.999996	0	0	1.42058	0.934845	RCC1
intracellular estrogen receptor signaling pathway (GO:0030520)	1/19	0.517849	0.999996	0	0	1.42058	0.934845	ESR2
extrinsic apoptotic signaling pathway in absence of ligand (GO:0097192)	1/19	0.517849	0.999996	0	0	1.42058	0.934845	CASP2
positive regulation of interferon-alpha production (GO:0032727)	1/19	0.517849	0.999996	0	0	1.42058	0.934845	SETD2
positive regulation of cellular response to transforming growth factor beta stimulus (GO:1903846)	1/19	0.517849	0.999996	0	0	1.42058	0.934845	SNW1
folic acid metabolic process (GO:0046655)	1/19	0.517849	0.999996	0	0	1.42058	0.934845	SHMT1
nucleocytoplasmic transport (GO:0006913)	2/46	0.52115	0.999996	0	0	1.16227	0.75747	DDX20;GEMIN4
cellular response to ionizing radiation (GO:0071479)	2/46	0.52115	0.999996	0	0	1.16227	0.75747	NIPBL;RAD51
positive regulation of ion transport (GO:0043270)	2/46	0.52115	0.999996	0	0	1.16227	0.75747	CRACR2A;ORAI1
B cell activation (GO:0042113)	3/73	0.521963	0.999996	0	0	1.09583	0.712462	CD79A;LAX1;NHEJ1
lymphocyte differentiation (GO:0030098)	3/73	0.521963	0.999996	0	0	1.09583	0.712462	CD79A;NHEJ1;RELB
positive regulation of defense response (GO:0031349)	3/74	0.531177	0.999996	0	0	1.08034	0.683487	IL21;POLR3C;PDCD4
glucose homeostasis (GO:0042593)	3/74	0.531177	0.999996	0	0	1.08034	0.683487	RPS6;HK2;FOXA3
mRNA 3'-end processing (GO:0031124)	3/74	0.531177	0.999996	0	0	1.08034	0.683487	DDX39A;U2AF1;PABPC1
negative regulation of cellular biosynthetic process (GO:0031327)	2/47	0.53276	0.999996	0	0	1.13638	0.71556	GFI1;NFKB1
vacuolar acidification (GO:0007035)	1/20	0.536019	0.999996	0	0	1.34574	0.839187	ATP6V0A2
regulation of vacuole organization (GO:0044088)	1/20	0.536019	0.999996	0	0	1.34574	0.839187	VPS16
covalent chromatin modification (GO:0016569)	1/20	0.536019	0.999996	0	0	1.34574	0.839187	CHD1
regulation of toll-like receptor signaling pathway (GO:0034121)	1/20	0.536019	0.999996	0	0	1.34574	0.839187	GFI1
regulation of regulatory T cell differentiation (GO:0045589)	1/20	0.536019	0.999996	0	0	1.34574	0.839187	NFATC2
inactivation of MAPK activity (GO:0000188)	1/20	0.536019	0.999996	0	0	1.34574	0.839187	LAX1
embryonic digestive tract development (GO:0048566)	1/20	0.536019	0.999996	0	0	1.34574	0.839187	NIPBL
telomere maintenance via telomerase (GO:0007004)	1/20	0.536019	0.999996	0	0	1.34574	0.839187	MRE11
regulation of cholesterol transport (GO:0032374)	1/20	0.536019	0.999996	0	0	1.34574	0.839187	NFKB1
eye morphogenesis (GO:0048592)	1/20	0.536019	0.999996	0	0	1.34574	0.839187	NIPBL
intrinsic apoptotic signaling pathway in response to DNA damage by p53 class mediator (GO:0042771)	1/20	0.536019	0.999996	0	0	1.34574	0.839187	SNW1
growth hormone receptor signaling pathway (GO:0060396)	1/20	0.536019	0.999996	0	0	1.34574	0.839187	STAT5A
negative regulation of cellular amide metabolic process (GO:0034249)	3/75	0.54029	0.999996	0	0	1.06528	0.655838	CNOT1;SHMT1;RPS3
intrinsic apoptotic signaling pathway in response to DNA damage (GO:0008630)	2/48	0.544176	0.999996	0	0	1.11162	0.6764	SNW1;CASP2
regulation of cell cycle arrest (GO:0071156)	2/48	0.544176	0.999996	0	0	1.11162	0.6764	CCNK;UHRF2
cellular macromolecule catabolic process (GO:0044265)	2/48	0.544176	0.999996	0	0	1.11162	0.6764	XRN2;HNRNPD
cellular response to mechanical stimulus (GO:0071260)	2/48	0.544176	0.999996	0	0	1.11162	0.6764	CASP2;NFKB1
response to interleukin-1 (GO:0070555)	3/76	0.5493	0.999996	0	0	1.05063	0.629444	IGBP1;RBMX;NFKB1
regulation of interleukin-2 production (GO:0032663)	1/21	0.553505	0.999996	0	0	1.27839	0.756148	RPS3
RNA-dependent DNA biosynthetic process (GO:0006278)	1/21	0.553505	0.999996	0	0	1.27839	0.756148	MRE11
establishment of protein localization to vacuole (GO:0072666)	1/21	0.553505	0.999996	0	0	1.27839	0.756148	VTI1A
response to nicotine (GO:0035094)	1/21	0.553505	0.999996	0	0	1.27839	0.756148	NFKB1
limb morphogenesis (GO:0035108)	1/21	0.553505	0.999996	0	0	1.27839	0.756148	NIPBL
cortical actin cytoskeleton organization (GO:0030866)	1/21	0.553505	0.999996	0	0	1.27839	0.756148	IKBKB
histone lysine demethylation (GO:0070076)	1/21	0.553505	0.999996	0	0	1.27839	0.756148	JMJD1C
mesoderm development (GO:0007498)	1/21	0.553505	0.999996	0	0	1.27839	0.756148	IKZF3
negative regulation of macroautophagy (GO:0016242)	1/21	0.553505	0.999996	0	0	1.27839	0.756148	SMCR8
phospholipid translocation (GO:0045332)	1/21	0.553505	0.999996	0	0	1.27839	0.756148	ATP11B
zinc II ion transport (GO:0006829)	1/21	0.553505	0.999996	0	0	1.27839	0.756148	SLC30A6
phosphatidylserine acyl-chain remodeling (GO:0036150)	1/21	0.553505	0.999996	0	0	1.27839	0.756148	MBOAT1
negative regulation of cell cycle arrest (GO:0071157)	1/21	0.553505	0.999996	0	0	1.27839	0.756148	CCNK
hepaticobiliary system development (GO:0061008)	1/21	0.553505	0.999996	0	0	1.27839	0.756148	NIPBL
RNA methylation (GO:0001510)	2/49	0.555396	0.999996	0	0	1.08791	0.639772	FBL;TGS1
positive regulation of response to DNA damage stimulus (GO:2001022)	2/49	0.555396	0.999996	0	0	1.08791	0.639772	ABRAXAS1;RPS3
antimicrobial humoral immune response mediated by antimicrobial peptide (GO:0061844)	2/49	0.555396	0.999996	0	0	1.08791	0.639772	RPL30;SEMG1
regulation of cytokinesis (GO:0032465)	3/77	0.558205	0.999996	0	0	1.03638	0.604239	SETD2;PRPF40A;MYO19
transcription initiation from RNA polymerase II promoter (GO:0006367)	6/160	0.561963	0.999996	0	0	0.995827	0.573915	MED23;SNW1;TBP;PPM1D;MED26;ESR2
regulation of blood vessel endothelial cell migration (GO:0043535)	2/50	0.566419	0.999996	0	0	1.06519	0.605477	STAT5A;SP1
purine-containing compound biosynthetic process (GO:0072522)	1/22	0.570334	0.999996	0	0	1.21745	0.683641	SHMT1
STAT cascade (GO:0097696)	1/22	0.570334	0.999996	0	0	1.21745	0.683641	STAT5A
branched-chain amino acid metabolic process (GO:0009081)	1/22	0.570334	0.999996	0	0	1.21745	0.683641	STAT5A
regulation of interferon-gamma-mediated signaling pathway (GO:0060334)	1/22	0.570334	0.999996	0	0	1.21745	0.683641	IRGM
regulation of calcium ion import (GO:0090279)	1/22	0.570334	0.999996	0	0	1.21745	0.683641	SEMG1
positive regulation of protein autophosphorylation (GO:0031954)	1/22	0.570334	0.999996	0	0	1.21745	0.683641	MRE11
negative regulation of protein polymerization (GO:0032272)	1/22	0.570334	0.999996	0	0	1.21745	0.683641	ARFGEF1
lipid translocation (GO:0034204)	1/22	0.570334	0.999996	0	0	1.21745	0.683641	ATP11B
negative regulation of GTPase activity (GO:0034260)	1/22	0.570334	0.999996	0	0	1.21745	0.683641	ARFGEF1
negative regulation of cell cycle G1/S phase transition (GO:1902807)	1/22	0.570334	0.999996	0	0	1.21745	0.683641	RBL1
regulation of transcription from RNA polymerase III promoter (GO:0006359)	1/22	0.570334	0.999996	0	0	1.21745	0.683641	POLR3C
negative regulation of actin filament polymerization (GO:0030837)	1/22	0.570334	0.999996	0	0	1.21745	0.683641	ARFGEF1
positive regulation of interleukin-10 production (GO:0032733)	1/22	0.570334	0.999996	0	0	1.21745	0.683641	IRF4
positive regulation of phosphatase activity (GO:0010922)	1/22	0.570334	0.999996	0	0	1.21745	0.683641	RIPK3
digestive system development (GO:0055123)	1/22	0.570334	0.999996	0	0	1.21745	0.683641	NIPBL
rRNA modification (GO:0000154)	1/22	0.570334	0.999996	0	0	1.21745	0.683641	FBL
regulation of cytokine production involved in inflammatory response (GO:1900015)	1/22	0.570334	0.999996	0	0	1.21745	0.683641	PDCD4
NIK/NF-kappaB signaling (GO:0038061)	3/80	0.584274	0.999996	0	0	0.995844	0.535152	REL;NFKB1;RELB
positive regulation of ATP metabolic process (GO:1903580)	1/23	0.586528	0.999996	0	0	1.16205	0.619995	ACTN3
regulation of protein oligomerization (GO:0032459)	1/23	0.586528	0.999996	0	0	1.16205	0.619995	JCHAIN
chromosome condensation (GO:0030261)	1/23	0.586528	0.999996	0	0	1.16205	0.619995	NIPBL
cellular response to ammonium ion (GO:0071242)	1/23	0.586528	0.999996	0	0	1.16205	0.619995	DHX8
nucleotide-excision repair, DNA gap filling (GO:0006297)	1/23	0.586528	0.999996	0	0	1.16205	0.619995	POLD3
microtubule polymerization or depolymerization (GO:0031109)	1/23	0.586528	0.999996	0	0	1.16205	0.619995	KIF18A
melanosome organization (GO:0032438)	1/23	0.586528	0.999996	0	0	1.16205	0.619995	PMEL
glycolytic process (GO:0006096)	1/23	0.586528	0.999996	0	0	1.16205	0.619995	HK2
folic acid-containing compound metabolic process (GO:0006760)	1/23	0.586528	0.999996	0	0	1.16205	0.619995	SHMT1
regulation of telomere capping (GO:1904353)	1/23	0.586528	0.999996	0	0	1.16205	0.619995	HNRNPD
cellular response to interleukin-6 (GO:0071354)	1/23	0.586528	0.999996	0	0	1.16205	0.619995	NFKB1
regulation of proteolysis involved in cellular protein catabolic process (GO:1903050)	1/23	0.586528	0.999996	0	0	1.16205	0.619995	TMF1
rRNA methylation (GO:0031167)	1/23	0.586528	0.999996	0	0	1.16205	0.619995	FBL
TOR signaling (GO:0031929)	1/23	0.586528	0.999996	0	0	1.16205	0.619995	RPS6
zinc II ion transmembrane transport (GO:0071577)	1/23	0.586528	0.999996	0	0	1.16205	0.619995	SLC30A6
histone H3-K4 methylation (GO:0051568)	1/23	0.586528	0.999996	0	0	1.16205	0.619995	KDM6A
autophagosome maturation (GO:0097352)	1/23	0.586528	0.999996	0	0	1.16205	0.619995	VPS16
protein K48-linked deubiquitination (GO:0071108)	1/23	0.586528	0.999996	0	0	1.16205	0.619995	USP37
metanephros development (GO:0001656)	1/23	0.586528	0.999996	0	0	1.16205	0.619995	NIPBL
regulation of ion homeostasis (GO:2000021)	1/23	0.586528	0.999996	0	0	1.16205	0.619995	SLC30A6
B cell differentiation (GO:0030183)	2/52	0.587868	0.999996	0	0	1.02248	0.543194	CD79A;NHEJ1
positive regulation of cytokine production (GO:0001819)	8/220	0.590049	0.999996	0	0	0.964164	0.508643	IL21;MRE11;PRKDC;POLR3C;RPS3;SLAMF6;LY9;NFKB1
response to cytokine (GO:0034097)	5/138	0.597703	0.999996	0	0	0.960657	0.494414	IGBP1;NUB1;SETD2;REL;RELB
DNA damage response, signal transduction by p53 class mediator (GO:0030330)	3/82	0.601099	0.999996	0	0	0.970532	0.493996	CNOT1;CASP2;MDM4
mitotic sister chromatid segregation (GO:0000070)	3/82	0.601099	0.999996	0	0	0.970532	0.493996	NIPBL;KIF18A;HASPIN
positive regulation of cell cycle (GO:0045787)	3/82	0.601099	0.999996	0	0	0.970532	0.493996	CCNK;RPS15A;CCNT1
positive regulation of histone methylation (GO:0031062)	1/24	0.602113	0.999996	0	0	1.11147	0.56386	SNW1
positive regulation of microtubule polymerization (GO:0031116)	1/24	0.602113	0.999996	0	0	1.11147	0.56386	RPS3
positive regulation of dephosphorylation (GO:0035306)	1/24	0.602113	0.999996	0	0	1.11147	0.56386	RIPK3
membrane protein intracellular domain proteolysis (GO:0031293)	1/24	0.602113	0.999996	0	0	1.11147	0.56386	NFKB1
negative regulation of cytoskeleton organization (GO:0051494)	1/24	0.602113	0.999996	0	0	1.11147	0.56386	ARFGEF1
regulation of chromosome organization (GO:0033044)	1/24	0.602113	0.999996	0	0	1.11147	0.56386	HNRNPD
ear morphogenesis (GO:0042471)	1/24	0.602113	0.999996	0	0	1.11147	0.56386	NIPBL
ATP generation from ADP (GO:0006757)	1/24	0.602113	0.999996	0	0	1.11147	0.56386	HK2
macromolecule modification (GO:0043412)	1/24	0.602113	0.999996	0	0	1.11147	0.56386	CHD1
positive regulation of microtubule polymerization or depolymerization (GO:0031112)	1/24	0.602113	0.999996	0	0	1.11147	0.56386	RPS3
positive regulation of endopeptidase activity (GO:0010950)	1/24	0.602113	0.999996	0	0	1.11147	0.56386	SEMG1
mRNA splice site selection (GO:0006376)	1/24	0.602113	0.999996	0	0	1.11147	0.56386	SF3A1
negative regulation of proteasomal ubiquitin-dependent protein catabolic process (GO:0032435)	1/24	0.602113	0.999996	0	0	1.11147	0.56386	NOP53
cytoplasmic pattern recognition receptor signaling pathway (GO:0002753)	1/24	0.602113	0.999996	0	0	1.11147	0.56386	IKBKB
regulation of cellular senescence (GO:2000772)	1/24	0.602113	0.999996	0	0	1.11147	0.56386	RBL1
glycolytic process through glucose-6-phosphate (GO:0061620)	1/25	0.617112	0.999996	0	0	1.0651	0.514131	HK2
regulation of apoptotic signaling pathway (GO:2001233)	1/25	0.617112	0.999996	0	0	1.0651	0.514131	RPS3
canonical glycolysis (GO:0061621)	1/25	0.617112	0.999996	0	0	1.0651	0.514131	HK2
glucose catabolic process to pyruvate (GO:0061718)	1/25	0.617112	0.999996	0	0	1.0651	0.514131	HK2
regulation of spindle assembly (GO:0090169)	1/25	0.617112	0.999996	0	0	1.0651	0.514131	TPR
nucleotide-binding domain, leucine rich repeat containing receptor signaling pathway (GO:0035872)	1/25	0.617112	0.999996	0	0	1.0651	0.514131	IKBKB
peptide catabolic process (GO:0043171)	1/25	0.617112	0.999996	0	0	1.0651	0.514131	ERAP1
protein depolymerization (GO:0051261)	1/25	0.617112	0.999996	0	0	1.0651	0.514131	KIF18A
regulation of vascular smooth muscle cell proliferation (GO:1904705)	1/25	0.617112	0.999996	0	0	1.0651	0.514131	PDCD4
regulation of cellular protein localization (GO:1903827)	1/25	0.617112	0.999996	0	0	1.0651	0.514131	SETD2
positive regulation of peptidyl-threonine phosphorylation (GO:0010800)	1/25	0.617112	0.999996	0	0	1.0651	0.514131	IRGM
signal transduction in response to DNA damage (GO:0042770)	1/25	0.617112	0.999996	0	0	1.0651	0.514131	MDM4
regulation of protein import into nucleus (GO:0042306)	1/25	0.617112	0.999996	0	0	1.0651	0.514131	TPR
regulation of cellular catabolic process (GO:0031329)	2/55	0.618546	0.999996	0	0	0.96445	0.463306	SMCR8;DRAM2
DNA recombination (GO:0006310)	2/55	0.618546	0.999996	0	0	0.96445	0.463306	MRE11;RAD51
ribosome assembly (GO:0042255)	2/56	0.628374	0.999996	0	0	0.94654	0.439782	RPS27;NOP53
negative regulation of cellular catabolic process (GO:0031330)	2/56	0.628374	0.999996	0	0	0.94654	0.439782	BMF;ZKSCAN4
sodium ion homeostasis (GO:0055078)	1/26	0.631545	0.999996	0	0	1.02245	0.469902	SCNN1B
regulation of microtubule-based process (GO:0032886)	1/26	0.631545	0.999996	0	0	1.02245	0.469902	IGBP1
response to gamma radiation (GO:0010332)	1/26	0.631545	0.999996	0	0	1.02245	0.469902	FANCD2
monovalent inorganic cation homeostasis (GO:0055067)	1/26	0.631545	0.999996	0	0	1.02245	0.469902	SCNN1B
snRNA processing (GO:0016180)	1/26	0.631545	0.999996	0	0	1.02245	0.469902	INTS8
positive regulation of interferon-beta production (GO:0032728)	1/26	0.631545	0.999996	0	0	1.02245	0.469902	POLR3C
phosphatidylethanolamine acyl-chain remodeling (GO:0036152)	1/26	0.631545	0.999996	0	0	1.02245	0.469902	MBOAT1
positive regulation of release of cytochrome c from mitochondria (GO:0090200)	1/26	0.631545	0.999996	0	0	1.02245	0.469902	BMF
positive regulation of wound healing (GO:0090303)	1/26	0.631545	0.999996	0	0	1.02245	0.469902	ARFGEF1
regulation of T cell receptor signaling pathway (GO:0050856)	1/26	0.631545	0.999996	0	0	1.02245	0.469902	RPS3
snRNA 3'-end processing (GO:0034472)	1/26	0.631545	0.999996	0	0	1.02245	0.469902	EXOSC9
RNA biosynthetic process (GO:0032774)	1/26	0.631545	0.999996	0	0	1.02245	0.469902	PRIM1
protein homotetramerization (GO:0051289)	2/57	0.638003	0.999996	0	0	0.929282	0.41763	CD79A;SHMT1
ATP synthesis coupled proton transport (GO:0015986)	1/27	0.645436	0.999996	0	0	0.983071	0.430417	ATP6V0A2
mRNA polyadenylation (GO:0006378)	1/27	0.645436	0.999996	0	0	0.983071	0.430417	PABPC1
negative regulation of smooth muscle cell proliferation (GO:0048662)	1/27	0.645436	0.999996	0	0	0.983071	0.430417	PDCD4
extrinsic apoptotic signaling pathway via death domain receptors (GO:0008625)	1/27	0.645436	0.999996	0	0	0.983071	0.430417	DDX47
phosphatidylserine metabolic process (GO:0006658)	1/27	0.645436	0.999996	0	0	0.983071	0.430417	MBOAT1
phagosome acidification (GO:0090383)	1/27	0.645436	0.999996	0	0	0.983071	0.430417	ATP6V0A2
protein targeting to vacuole (GO:0006623)	1/27	0.645436	0.999996	0	0	0.983071	0.430417	VTI1A
transcription from RNA polymerase III promoter (GO:0006383)	1/27	0.645436	0.999996	0	0	0.983071	0.430417	TBP
regulation of blood vessel diameter (GO:0097746)	1/27	0.645436	0.999996	0	0	0.983071	0.430417	DHX8
negative regulation of organelle assembly (GO:1902116)	1/27	0.645436	0.999996	0	0	0.983071	0.430417	SMCR8
protein localization to chromosome (GO:0034502)	1/27	0.645436	0.999996	0	0	0.983071	0.430417	HASPIN
sodium ion transport (GO:0006814)	2/58	0.647436	0.999996	0	0	0.91264	0.396757	SCNN1B;TRAPPC10
positive regulation of protein serine/threonine kinase activity (GO:0071902)	4/118	0.653434	0.999996	0	0	0.896306	0.38139	CCNK;CCNT1;IRGM;EZH2
dicarboxylic acid metabolic process (GO:0043648)	2/59	0.656672	0.999996	0	0	0.896582	0.377076	STAT5A;SHMT1
RNA polyadenylation (GO:0043631)	1/28	0.658803	0.999996	0	0	0.946612	0.39505	PABPC1
regulation of TORC1 signaling (GO:1903432)	1/28	0.658803	0.999996	0	0	0.946612	0.39505	SMCR8
negative regulation of intracellular steroid hormone receptor signaling pathway (GO:0033144)	1/28	0.658803	0.999996	0	0	0.946612	0.39505	CNOT1
cellular response to ketone (GO:1901655)	1/28	0.658803	0.999996	0	0	0.946612	0.39505	PTGER2
cellular response to hydrogen peroxide (GO:0070301)	1/28	0.658803	0.999996	0	0	0.946612	0.39505	RPS3
RNA phosphodiester bond hydrolysis (GO:0090501)	1/28	0.658803	0.999996	0	0	0.946612	0.39505	SLFN14
negative regulation of JNK cascade (GO:0046329)	1/28	0.658803	0.999996	0	0	0.946612	0.39505	PDCD4
negative regulation of proteasomal protein catabolic process (GO:1901799)	1/28	0.658803	0.999996	0	0	0.946612	0.39505	NOP53
negative regulation of response to DNA damage stimulus (GO:2001021)	1/28	0.658803	0.999996	0	0	0.946612	0.39505	RPS3
antigen processing and presentation of peptide antigen via MHC class I (GO:0002474)	1/28	0.658803	0.999996	0	0	0.946612	0.39505	ERAP1
protein export from nucleus (GO:0006611)	1/28	0.658803	0.999996	0	0	0.946612	0.39505	NUP214
lytic vacuole organization (GO:0080171)	1/28	0.658803	0.999996	0	0	0.946612	0.39505	ZKSCAN4
transcription elongation from RNA polymerase I promoter (GO:0006362)	1/28	0.658803	0.999996	0	0	0.946612	0.39505	TBP
protein K11-linked ubiquitination (GO:0070979)	1/28	0.658803	0.999996	0	0	0.946612	0.39505	ANAPC1
protein tetramerization (GO:0051262)	3/90	0.663799	0.999996	0	0	0.88092	0.360979	CD79A;SHMT1;RCC1
cellular response to lipid (GO:0071396)	6/178	0.665159	0.999996	0	0	0.890772	0.363194	SNW1;GFI1;PDCD4;IRGM;NUGGC;NFKB1
cell chemotaxis (GO:0060326)	2/60	0.665714	0.999996	0	0	0.881078	0.358506	HOXB9;CCL28
regulation of macrophage derived foam cell differentiation (GO:0010743)	1/29	0.671667	0.999996	0	0	0.912756	0.36327	NFKB1
TRIF-dependent toll-like receptor signaling pathway (GO:0035666)	1/29	0.671667	0.999996	0	0	0.912756	0.36327	IKBKB
B cell proliferation (GO:0042100)	1/29	0.671667	0.999996	0	0	0.912756	0.36327	CD79A
regulation of vasoconstriction (GO:0019229)	1/29	0.671667	0.999996	0	0	0.912756	0.36327	DHX8
vacuolar transport (GO:0007034)	1/29	0.671667	0.999996	0	0	0.912756	0.36327	VTI1A
cortical cytoskeleton organization (GO:0030865)	1/29	0.671667	0.999996	0	0	0.912756	0.36327	IKBKB
positive regulation of histone modification (GO:0031058)	1/29	0.671667	0.999996	0	0	0.912756	0.36327	NIPBL
regulation of embryonic development (GO:0045995)	1/29	0.671667	0.999996	0	0	0.912756	0.36327	NIPBL
respiratory system development (GO:0060541)	1/29	0.671667	0.999996	0	0	0.912756	0.36327	SMCHD1
negative regulation of MAP kinase activity (GO:0043407)	2/61	0.674563	0.999996	0	0	0.866099	0.340975	PDCD4;LAX1
positive regulation of T cell proliferation (GO:0042102)	2/61	0.674563	0.999996	0	0	0.866099	0.340975	IL21;RPS3
RNA 3'-end processing (GO:0031123)	2/61	0.674563	0.999996	0	0	0.866099	0.340975	DDX39A;U2AF1
positive regulation of cellular amide metabolic process (GO:0034250)	2/61	0.674563	0.999996	0	0	0.866099	0.340975	HNRNPD;EIF3D
stress-activated MAPK cascade (GO:0051403)	2/62	0.68322	0.999996	0	0	0.85162	0.324414	IKBKB;NFKB1
positive regulation of catabolic process (GO:0009896)	2/62	0.68322	0.999996	0	0	0.85162	0.324414	ACTN3;C4BPB
regulation of T cell proliferation (GO:0042129)	2/62	0.68322	0.999996	0	0	0.85162	0.324414	IL21;RIPK3
regulation of translational initiation (GO:0006446)	2/62	0.68322	0.999996	0	0	0.85162	0.324414	TPR;EIF4B
ribosomal large subunit assembly (GO:0000027)	1/30	0.684047	0.999996	0	0	0.881236	0.334631	NOP53
regulation of intracellular estrogen receptor signaling pathway (GO:0033146)	1/30	0.684047	0.999996	0	0	0.881236	0.334631	CNOT1
regulation of protein insertion into mitochondrial membrane involved in apoptotic signaling pathway (GO:1900739)	1/30	0.684047	0.999996	0	0	0.881236	0.334631	BMF
negative regulation of stress-activated MAPK cascade (GO:0032873)	1/30	0.684047	0.999996	0	0	0.881236	0.334631	IGBP1
positive regulation of protein insertion into mitochondrial membrane involved in apoptotic signaling pathway (GO:1900740)	1/30	0.684047	0.999996	0	0	0.881236	0.334631	BMF
MyD88-independent toll-like receptor signaling pathway (GO:0002756)	1/30	0.684047	0.999996	0	0	0.881236	0.334631	IKBKB
negative regulation of macromolecule metabolic process (GO:0010605)	4/124	0.691262	0.999996	0	0	0.851224	0.314303	RBL1;REL;SMCR8;NFKB1
alpha-amino acid metabolic process (GO:1901605)	1/31	0.69596	0.999996	0	0	0.851817	0.308752	STAT5A
lysosome organization (GO:0007040)	1/31	0.69596	0.999996	0	0	0.851817	0.308752	ZKSCAN4
nucleobase-containing small molecule interconversion (GO:0015949)	1/31	0.69596	0.999996	0	0	0.851817	0.308752	NME6
termination of RNA polymerase I transcription (GO:0006363)	1/31	0.69596	0.999996	0	0	0.851817	0.308752	TBP
protein destabilization (GO:0031648)	1/31	0.69596	0.999996	0	0	0.851817	0.308752	IRGM
gene silencing by miRNA (GO:0035195)	1/31	0.69596	0.999996	0	0	0.851817	0.308752	CNOT1
positive regulation of viral genome replication (GO:0045070)	1/31	0.69596	0.999996	0	0	0.851817	0.308752	PABPC1
regulation of protein autophosphorylation (GO:0031952)	1/31	0.69596	0.999996	0	0	0.851817	0.308752	MRE11
response to lipopolysaccharide (GO:0032496)	5/155	0.698332	0.999996	0	0	0.851025	0.305569	GFI1;PDCD4;IRGM;NUGGC;NFKB1
cellular response to decreased oxygen levels (GO:0036294)	2/64	0.699969	0.999996	0	0	0.824063	0.293959	MDM4;NOP53
DNA-templated transcription, initiation (GO:0006352)	6/186	0.705757	0.999996	0	0	0.850826	0.2965	MED23;SNW1;TBP;PPM1D;MED26;ESR2
positive regulation of TOR signaling (GO:0032008)	1/32	0.707425	0.999996	0	0	0.824296	0.285308	SMCR8
protein deacetylation (GO:0006476)	1/32	0.707425	0.999996	0	0	0.824296	0.285308	BAZ2A
response to zinc ion (GO:0010043)	1/32	0.707425	0.999996	0	0	0.824296	0.285308	SLC30A6
endodermal cell differentiation (GO:0035987)	1/32	0.707425	0.999996	0	0	0.824296	0.285308	SETD2
sister chromatid segregation (GO:0000819)	1/32	0.707425	0.999996	0	0	0.824296	0.285308	KIF18A
ATP biosynthetic process (GO:0006754)	1/32	0.707425	0.999996	0	0	0.824296	0.285308	ATP6V0A2
phagosome maturation (GO:0090382)	1/32	0.707425	0.999996	0	0	0.824296	0.285308	ATP6V0A2
regulation of mRNA stability (GO:0043488)	4/128	0.714798	0.999996	0	0	0.823593	0.276526	NUP214;EXOSC9;HNRNPD;PABPC1
positive regulation of NF-kappaB transcription factor activity (GO:0051092)	4/128	0.714798	0.999996	0	0	0.823593	0.276526	IKBKB;RIPK3;RPS3;NFKB1
intracellular pH reduction (GO:0051452)	1/33	0.718458	0.999996	0	0	0.798496	0.264021	ATP6V0A2
transcription from RNA polymerase I promoter (GO:0006360)	1/33	0.718458	0.999996	0	0	0.798496	0.264021	TBP
regulation of T cell differentiation (GO:0045580)	1/33	0.718458	0.999996	0	0	0.798496	0.264021	NFATC2
positive regulation of nucleocytoplasmic transport (GO:0046824)	1/33	0.718458	0.999996	0	0	0.798496	0.264021	TPR
entry into host cell (GO:0030260)	1/33	0.718458	0.999996	0	0	0.798496	0.264021	GPR15
stem cell differentiation (GO:0048863)	1/33	0.718458	0.999996	0	0	0.798496	0.264021	SETD2
positive regulation of Notch signaling pathway (GO:0045747)	1/33	0.718458	0.999996	0	0	0.798496	0.264021	SNW1
positive regulation of cell-matrix adhesion (GO:0001954)	1/33	0.718458	0.999996	0	0	0.798496	0.264021	CCL28
regulation of autophagosome assembly (GO:2000785)	1/33	0.718458	0.999996	0	0	0.798496	0.264021	SMCR8
regulation of intracellular protein transport (GO:0033157)	1/33	0.718458	0.999996	0	0	0.798496	0.264021	TPR
embryonic organ morphogenesis (GO:0048562)	1/33	0.718458	0.999996	0	0	0.798496	0.264021	NIPBL
mRNA stabilization (GO:0048255)	1/33	0.718458	0.999996	0	0	0.798496	0.264021	PABPC1
transcription initiation from RNA polymerase I promoter (GO:0006361)	1/33	0.718458	0.999996	0	0	0.798496	0.264021	TBP
positive regulation of catalytic activity (GO:0043085)	1/33	0.718458	0.999996	0	0	0.798496	0.264021	NHEJ1
exonucleolytic nuclear-transcribed mRNA catabolic process involved in deadenylation-dependent decay (GO:0043928)	1/33	0.718458	0.999996	0	0	0.798496	0.264021	EXOSC9
histone modification (GO:0016570)	3/98	0.719022	0.999996	0	0	0.8064	0.266001	USP3;BAZ2A;EZH2
regulation of cyclin-dependent protein serine/threonine kinase activity (GO:0000079)	2/67	0.723706	0.999996	0	0	0.785906	0.254138	CCNK;CCNT1
positive regulation of endothelial cell proliferation (GO:0001938)	2/67	0.723706	0.999996	0	0	0.785906	0.254138	STAT5A;SP1
negative regulation of transcription from RNA polymerase II promoter (GO:0000122)	19/565	0.726149	0.999996	0	0	0.886604	0.283713	IGBP1;GFI1;ZBTB32;DDX20;PARP15;NFKB1;ESR2;ZBTB2;RELB;NIPBL;SFPQ;SNW1;CNOT1;TPR;ORC2;REL;MDM4;NOP53;EZH2
embryonic limb morphogenesis (GO:0030326)	1/34	0.729076	0.999996	0	0	0.774259	0.244649	NIPBL
apoptotic mitochondrial changes (GO:0008637)	1/34	0.729076	0.999996	0	0	0.774259	0.244649	HK2
negative regulation of cellular metabolic process (GO:0031324)	1/34	0.729076	0.999996	0	0	0.774259	0.244649	NFKB1
regulation of alcohol biosynthetic process (GO:1902930)	1/34	0.729076	0.999996	0	0	0.774259	0.244649	SP1
negative regulation of T cell activation (GO:0050868)	1/34	0.729076	0.999996	0	0	0.774259	0.244649	LAX1
positive regulation of cell development (GO:0010720)	1/34	0.729076	0.999996	0	0	0.774259	0.244649	SNW1
regulation of wound healing (GO:0061041)	1/34	0.729076	0.999996	0	0	0.774259	0.244649	ARFGEF1
positive regulation of DNA binding (GO:0043388)	1/34	0.729076	0.999996	0	0	0.774259	0.244649	NIPBL
termination of RNA polymerase II transcription (GO:0006369)	2/68	0.731258	0.999996	0	0	0.773958	0.24224	DDX39A;U2AF1
cellular protein metabolic process (GO:0044267)	16/484	0.738182	0.999996	0	0	0.871122	0.264442	RPL30;RIPK3;PRKDC;RPS6;CSF2RB;RPS15A;GGA3;RPS27;RPL18A;RPS18;SEMG1;RPS3;RPLP2;RPS20;RPS11;RPL19
positive regulation of neurogenesis (GO:0050769)	2/69	0.738634	0.999996	0	0	0.762367	0.230961	NIPBL;SNW1
nuclear-transcribed mRNA catabolic process, exonucleolytic (GO:0000291)	1/35	0.739293	0.999996	0	0	0.751447	0.226983	EXOSC9
negative regulation of protein kinase B signaling (GO:0051898)	1/35	0.739293	0.999996	0	0	0.751447	0.226983	NOP53
regulation of microtubule polymerization (GO:0031113)	1/35	0.739293	0.999996	0	0	0.751447	0.226983	RPS3
regulation of endothelial cell apoptotic process (GO:2000351)	1/35	0.739293	0.999996	0	0	0.751447	0.226983	PDCD4
negative regulation of protein complex assembly (GO:0031333)	1/35	0.739293	0.999996	0	0	0.751447	0.226983	NOP53
positive regulation of telomerase activity (GO:0051973)	1/35	0.739293	0.999996	0	0	0.751447	0.226983	HNRNPD
carbohydrate catabolic process (GO:0016052)	1/35	0.739293	0.999996	0	0	0.751447	0.226983	HK2
positive regulation of endothelial cell migration (GO:0010595)	2/70	0.745837	0.999996	0	0	0.751116	0.220264	STAT5A;SP1
stress-activated protein kinase signaling cascade (GO:0031098)	2/70	0.745837	0.999996	0	0	0.751116	0.220264	IKBKB;NFKB1
positive regulation of proteasomal ubiquitin-dependent protein catabolic process (GO:0032436)	2/70	0.745837	0.999996	0	0	0.751116	0.220264	NUB1;NOP53
ferric iron transport (GO:0015682)	1/36	0.749126	0.999996	0	0	0.729939	0.210842	ATP6V0A2
transferrin transport (GO:0033572)	1/36	0.749126	0.999996	0	0	0.729939	0.210842	ATP6V0A2
natural killer cell activation (GO:0030101)	1/36	0.749126	0.999996	0	0	0.729939	0.210842	ELF4
endoderm formation (GO:0001706)	1/36	0.749126	0.999996	0	0	0.729939	0.210842	SETD2
sodium ion transmembrane transport (GO:0035725)	1/36	0.749126	0.999996	0	0	0.729939	0.210842	SCNN1B
regulation of ubiquitin protein ligase activity (GO:1904666)	1/36	0.749126	0.999996	0	0	0.729939	0.210842	ANAPC1
regulation of response to DNA damage stimulus (GO:2001020)	1/36	0.749126	0.999996	0	0	0.729939	0.210842	RFWD3
regulation of blood circulation (GO:1903522)	1/36	0.749126	0.999996	0	0	0.729939	0.210842	DHX8
vesicle-mediated transport in synapse (GO:0099003)	1/36	0.749126	0.999996	0	0	0.729939	0.210842	SPG11
cellular response to organic cyclic compound (GO:0071407)	4/135	0.752762	0.999996	0	0	0.779299	0.221326	RAD51;DHX8;SHMT1;NFKB1
positive regulation of lymphocyte proliferation (GO:0050671)	2/71	0.752869	0.999996	0	0	0.740192	0.210114	IL21;NFATC2
defense response to Gram-negative bacterium (GO:0050829)	2/71	0.752869	0.999996	0	0	0.740192	0.210114	RPL30;IRGM
regulation of peptidyl-threonine phosphorylation (GO:0010799)	1/37	0.758588	0.999996	0	0	0.709626	0.196067	IRGM
base-excision repair (GO:0006284)	1/37	0.758588	0.999996	0	0	0.709626	0.196067	MRE11
protein peptidyl-prolyl isomerization (GO:0000413)	1/37	0.758588	0.999996	0	0	0.709626	0.196067	PPWD1
regulation of regulated secretory pathway (GO:1903305)	1/37	0.758588	0.999996	0	0	0.709626	0.196067	SYTL3
positive regulation of mitochondrial outer membrane permeabilization involved in apoptotic signaling pathway (GO:1901030)	1/37	0.758588	0.999996	0	0	0.709626	0.196067	BMF
nucleotide-excision repair, DNA incision, 5'-to lesion (GO:0006296)	1/37	0.758588	0.999996	0	0	0.709626	0.196067	POLD3
positive regulation of inflammatory response (GO:0050729)	2/73	0.76643	0.999996	0	0	0.719266	0.191334	IL21;PDCD4
nucleic acid phosphodiester bond hydrolysis (GO:0090305)	2/73	0.76643	0.999996	0	0	0.719266	0.191334	POLD3;XRN2
positive regulation of proteasomal protein catabolic process (GO:1901800)	2/73	0.76643	0.999996	0	0	0.719266	0.191334	NUB1;NOP53
DNA-templated transcription, termination (GO:0006353)	3/106	0.766935	0.999996	0	0	0.743456	0.197279	DDX39A;TBP;U2AF1
actin-myosin filament sliding (GO:0033275)	1/38	0.767694	0.999996	0	0	0.690411	0.18252	ACTN3
positive regulation of innate immune response (GO:0045089)	1/38	0.767694	0.999996	0	0	0.690411	0.18252	POLR3C
muscle filament sliding (GO:0030049)	1/38	0.767694	0.999996	0	0	0.690411	0.18252	ACTN3
positive regulation of cell cycle process (GO:0090068)	3/107	0.77243	0.999996	0	0	0.736269	0.190115	UHRF2;DDX11;TPR
signal transduction by p53 class mediator (GO:0072331)	1/39	0.776457	0.999996	0	0	0.672207	0.170078	MDM4
negative regulation of protein catabolic process (GO:0042177)	1/39	0.776457	0.999996	0	0	0.672207	0.170078	MDM4
regulation of proteasomal protein catabolic process (GO:0061136)	1/39	0.776457	0.999996	0	0	0.672207	0.170078	TMF1
alpha-amino acid catabolic process (GO:1901606)	1/39	0.776457	0.999996	0	0	0.672207	0.170078	BLMH
negative regulation of phosphorylation (GO:0042326)	2/75	0.779339	0.999996	0	0	0.699487	0.174389	ACTN3;PRKDC
regulation of autophagy (GO:0010506)	6/203	0.780494	0.999996	0	0	0.776711	0.192491	ATP6V0A2;BMF;SMCR8;ZKSCAN4;DRAM2;IRGM
peptidyl-proline modification (GO:0018208)	1/40	0.78489	0.999996	0	0	0.654937	0.158633	PPWD1
nucleotide-excision repair, DNA incision (GO:0033683)	1/40	0.78489	0.999996	0	0	0.654937	0.158633	POLD3
regulation of release of cytochrome c from mitochondria (GO:0090199)	1/40	0.78489	0.999996	0	0	0.654937	0.158633	BMF
positive regulation of epithelial to mesenchymal transition (GO:0010718)	1/40	0.78489	0.999996	0	0	0.654937	0.158633	EZH2
sensory organ development (GO:0007423)	1/40	0.78489	0.999996	0	0	0.654937	0.158633	SMCHD1
regulation of cholesterol biosynthetic process (GO:0045540)	1/40	0.78489	0.999996	0	0	0.654937	0.158633	SP1
regulation of intracellular transport (GO:0032386)	1/40	0.78489	0.999996	0	0	0.654937	0.158633	NUP214
regulation of viral transcription (GO:0046782)	1/40	0.78489	0.999996	0	0	0.654937	0.158633	CCNT1
positive regulation of mitotic nuclear division (GO:0045840)	1/40	0.78489	0.999996	0	0	0.654937	0.158633	NIPBL
nucleic acid-templated transcription (GO:0097659)	2/76	0.785556	0.999996	0	0	0.689999	0.16654	BAZ2A;BAZ1A
positive regulation of apoptotic signaling pathway (GO:2001235)	2/76	0.785556	0.999996	0	0	0.689999	0.16654	RPS3;BMF
transcription, DNA-templated (GO:0006351)	11/356	0.788791	0.999996	0	0	0.812227	0.192704	CCNK;TMF1;TBP;CCNT1;ZBTB32;NFATC2;BAZ2A;BAZ1A;SSRP1;RBMX;NFKB1
water-soluble vitamin metabolic process (GO:0006767)	2/77	0.791619	0.999996	0	0	0.680763	0.159077	SHMT1;ACP5
regulation of phagocytosis (GO:0050764)	1/41	0.793005	0.999996	0	0	0.638531	0.148092	C4BPB
regulation of cholesterol metabolic process (GO:0090181)	1/41	0.793005	0.999996	0	0	0.638531	0.148092	SP1
cellular response to peptide (GO:1901653)	1/41	0.793005	0.999996	0	0	0.638531	0.148092	DDX11
regulation of stress-activated MAPK cascade (GO:0032872)	1/41	0.793005	0.999996	0	0	0.638531	0.148092	IGBP1
regulation of protein localization (GO:0032880)	1/41	0.793005	0.999996	0	0	0.638531	0.148092	BORA
negative regulation of cell projection organization (GO:0031345)	1/41	0.793005	0.999996	0	0	0.638531	0.148092	GFI1
cellular protein complex assembly (GO:0043623)	4/144	0.795707	0.999996	0	0	0.728858	0.166561	NUP107;CENPW;NUP153;EIF4B
positive regulation of translation (GO:0045727)	2/78	0.79753	0.999996	0	0	0.671771	0.151979	HNRNPD;EIF3D
regulation of protein modification process (GO:0031399)	1/42	0.800814	0.999996	0	0	0.622924	0.138368	NOP53
cellular response to radiation (GO:0071478)	1/42	0.800814	0.999996	0	0	0.622924	0.138368	RAD51
positive regulation of protein localization to nucleus (GO:1900182)	1/42	0.800814	0.999996	0	0	0.622924	0.138368	TPR
cellular response to retinoic acid (GO:0071300)	1/42	0.800814	0.999996	0	0	0.622924	0.138368	SNW1
translesion synthesis (GO:0019985)	1/42	0.800814	0.999996	0	0	0.622924	0.138368	POLD3
mitotic metaphase plate congression (GO:0007080)	1/43	0.808329	0.999996	0	0	0.608061	0.129387	KIF18A
eye development (GO:0001654)	1/43	0.808329	0.999996	0	0	0.608061	0.129387	NIPBL
histone H3 acetylation (GO:0043966)	1/43	0.808329	0.999996	0	0	0.608061	0.129387	BRPF1
intrinsic apoptotic signaling pathway by p53 class mediator (GO:0072332)	1/43	0.808329	0.999996	0	0	0.608061	0.129387	SNW1
negative regulation of DNA metabolic process (GO:0051053)	1/43	0.808329	0.999996	0	0	0.608061	0.129387	RPS3
response to hydrogen peroxide (GO:0042542)	1/43	0.808329	0.999996	0	0	0.608061	0.129387	RPS3
digestive tract development (GO:0048565)	1/43	0.808329	0.999996	0	0	0.608061	0.129387	NIPBL
regulation of multicellular organismal development (GO:2000026)	1/43	0.808329	0.999996	0	0	0.608061	0.129387	NIPBL
spindle assembly (GO:0051225)	2/80	0.808908	0.999996	0	0	0.654478	0.138795	RPS3;RCC1
positive regulation of viral life cycle (GO:1903902)	1/44	0.815561	0.999996	0	0	0.593889	0.121081	PABPC1
metaphase plate congression (GO:0051310)	1/44	0.815561	0.999996	0	0	0.593889	0.121081	KIF18A
regulation of steroid biosynthetic process (GO:0050810)	1/44	0.815561	0.999996	0	0	0.593889	0.121081	SP1
positive regulation of viral process (GO:0048524)	1/44	0.815561	0.999996	0	0	0.593889	0.121081	CCNT1
positive regulation of intracellular transport (GO:0032388)	1/44	0.815561	0.999996	0	0	0.593889	0.121081	TPR
regulation of smooth muscle cell proliferation (GO:0048660)	1/44	0.815561	0.999996	0	0	0.593889	0.121081	PRKDC
retrograde transport, endosome to Golgi (GO:0042147)	2/82	0.819712	0.999996	0	0	0.638049	0.126845	TRAPPC10;VTI1A
protein modification by small protein conjugation (GO:0032446)	12/398	0.821951	0.999996	0	0	0.791299	0.155154	NUP214;NUB1;POM121;NUP107;UHRF2;PRKDC;RFWD3;TPR;NFATC2IP;MSL2;NUP153;NUP160
mitochondrial gene expression (GO:0140053)	1/45	0.822521	0.999996	0	0	0.580361	0.113392	NOA1
protein complex subunit organization (GO:0071822)	1/45	0.822521	0.999996	0	0	0.580361	0.113392	TPR
nicotinamide nucleotide metabolic process (GO:0046496)	1/45	0.822521	0.999996	0	0	0.580361	0.113392	HK2
metal ion homeostasis (GO:0055065)	1/45	0.822521	0.999996	0	0	0.580361	0.113392	SCNN1B
nucleus organization (GO:0006997)	1/45	0.822521	0.999996	0	0	0.580361	0.113392	TPR
protein complex disassembly (GO:0043241)	1/46	0.829218	0.999996	0	0	0.567435	0.106265	VPS16
interleukin-12-mediated signaling pathway (GO:0035722)	1/46	0.829218	0.999996	0	0	0.567435	0.106265	PDCD4
regulation of G1/S transition of mitotic cell cycle (GO:2000045)	1/46	0.829218	0.999996	0	0	0.567435	0.106265	RBL1
protein methylation (GO:0006479)	1/46	0.829218	0.999996	0	0	0.567435	0.106265	EZH2
regulation of cellular component movement (GO:0051270)	1/46	0.829218	0.999996	0	0	0.567435	0.106265	IGBP1
negative regulation of protein modification by small protein conjugation or removal (GO:1903321)	1/46	0.829218	0.999996	0	0	0.567435	0.106265	RPS3
tRNA aminoacylation for protein translation (GO:0006418)	1/46	0.829218	0.999996	0	0	0.567435	0.106265	POLG2
pyruvate metabolic process (GO:0006090)	1/46	0.829218	0.999996	0	0	0.567435	0.106265	HK2
cellular response to interleukin-12 (GO:0071349)	1/46	0.829218	0.999996	0	0	0.567435	0.106265	PDCD4
protein modification process (GO:0036211)	2/84	0.829966	0.999996	0	0	0.622422	0.116001	RIPK3;PRKDC
protein oligomerization (GO:0051259)	6/217	0.830513	0.999996	0	0	0.724643	0.134575	RAD51;RIPK3;SHMT1;TRAPPC10;SEMG1;RBMX
positive regulation of organelle assembly (GO:1902117)	1/47	0.835662	0.999996	0	0	0.555071	0.0996521	CNOT1
histone H4 acetylation (GO:0043967)	1/47	0.835662	0.999996	0	0	0.555071	0.0996521	MSL2
regulation of intrinsic apoptotic signaling pathway (GO:2001242)	1/47	0.835662	0.999996	0	0	0.555071	0.0996521	BMF
cellular response to heat (GO:0034605)	1/47	0.835662	0.999996	0	0	0.555071	0.0996521	TPR
postreplication repair (GO:0006301)	1/47	0.835662	0.999996	0	0	0.555071	0.0996521	POLD3
stimulatory C-type lectin receptor signaling pathway (GO:0002223)	3/121	0.838726	0.999996	0	0	0.648441	0.114042	IKBKB;NFKB1;RELB
inflammatory response (GO:0006954)	7/252	0.840904	0.999996	0	0	0.727767	0.126106	IKBKB;XCR1;DHX8;PTGER2;REL;NFKB1;RELB
negative regulation of mitotic cell cycle (GO:0045930)	1/48	0.841864	0.999996	0	0	0.543232	0.0935101	NME6
endosome to lysosome transport (GO:0008333)	1/48	0.841864	0.999996	0	0	0.543232	0.0935101	VPS16
regulation of mitochondrion organization (GO:0010821)	1/48	0.841864	0.999996	0	0	0.543232	0.0935101	MYO19
positive regulation of cellular component biogenesis (GO:0044089)	2/87	0.844363	0.999996	0	0	0.60036	0.101565	TPR;RPS3
protein homooligomerization (GO:0051260)	5/190	0.846953	0.999996	0	0	0.688756	0.114409	CD79A;RAD51;RIPK3;SHMT1;RBMX
protein autoubiquitination (GO:0051865)	1/49	0.847832	0.999996	0	0	0.531887	0.0877999	UHRF2
establishment of protein localization to mitochondrion (GO:0072655)	1/49	0.847832	0.999996	0	0	0.531887	0.0877999	HK2
glutathione metabolic process (GO:0006749)	1/49	0.847832	0.999996	0	0	0.531887	0.0877999	EEF1G
gonad development (GO:0008406)	1/49	0.847832	0.999996	0	0	0.531887	0.0877999	NUP107
T cell activation (GO:0042110)	2/88	0.84891	0.999996	0	0	0.593348	0.0971917	IRF4;NHEJ1
regulation of proteasomal ubiquitin-dependent protein catabolic process (GO:0032434)	2/88	0.84891	0.999996	0	0	0.593348	0.0971917	NUB1;NOP53
positive regulation of protein complex assembly (GO:0031334)	2/88	0.84891	0.999996	0	0	0.593348	0.0971917	RPS3;JCHAIN
innate immune response activating cell surface receptor signaling pathway (GO:0002220)	3/124	0.850547	0.999996	0	0	0.632264	0.102348	IKBKB;NFKB1;RELB
regulation of cellular protein metabolic process (GO:0032268)	1/50	0.853575	0.999996	0	0	0.521005	0.0824862	NFKB1
heart morphogenesis (GO:0003007)	1/50	0.853575	0.999996	0	0	0.521005	0.0824862	NIPBL
positive regulation of JUN kinase activity (GO:0043507)	1/50	0.853575	0.999996	0	0	0.521005	0.0824862	RPS3
negative regulation of protein ubiquitination (GO:0031397)	1/50	0.853575	0.999996	0	0	0.521005	0.0824862	RPS3
negative regulation of viral genome replication (GO:0045071)	1/50	0.853575	0.999996	0	0	0.521005	0.0824862	CCNK
positive regulation of cellular biosynthetic process (GO:0031328)	4/159	0.853737	0.999996	0	0	0.657806	0.10402	SP1;HNRNPD;EIF3D;NFKB1
positive regulation of response to external stimulus (GO:0032103)	2/90	0.857644	0.999996	0	0	0.579803	0.0890382	IL21;PDCD4
negative regulation of neuron projection development (GO:0010977)	1/51	0.859102	0.999996	0	0	0.510559	0.0775372	GFI1
positive regulation of developmental growth (GO:0048639)	1/51	0.859102	0.999996	0	0	0.510559	0.0775372	ACTN3
carboxylic acid transport (GO:0046942)	1/51	0.859102	0.999996	0	0	0.510559	0.0775372	SLC16A5
positive regulation of cellular protein metabolic process (GO:0032270)	2/91	0.861836	0.999996	0	0	0.573258	0.0852382	HNRNPD;EIF3D
regulation of protein catabolic process (GO:0042176)	2/91	0.861836	0.999996	0	0	0.573258	0.0852382	MDM4;C4BPB
cellular response to acid chemical (GO:0071229)	2/91	0.861836	0.999996	0	0	0.573258	0.0852382	SNW1;SHMT1
positive regulation of nervous system development (GO:0051962)	1/52	0.86442	0.999996	0	0	0.500521	0.072924	SNW1
positive regulation of cell-substrate adhesion (GO:0010811)	1/52	0.86442	0.999996	0	0	0.500521	0.072924	CCL28
positive regulation of mitotic cell cycle (GO:0045931)	1/52	0.86442	0.999996	0	0	0.500521	0.072924	TPR
regulation of cell-matrix adhesion (GO:0001952)	1/52	0.86442	0.999996	0	0	0.500521	0.072924	CCL28
regulation of gene expression (GO:0010468)	33/1037	0.864802	0.999996	0	0	0.832806	0.120969	ZNF792;SETD2;NUP107;DDX46;JMJD1C;BAZ2A;NPAT;RPS3;ZNF888;ZNF701;ZNF600;ZNF267;ZNF586;USP3;NFATC2;BAZ1A;SSRP1;NFKB1;ESR2;MED23;SFPQ;DDX39A;GON4L;RBL1;SP1;ZNF813;HNRNPD;REL;ZNF317;SMCR8;HOXB7;EZH2;ZNF552
regulation of macromolecule metabolic process (GO:0060255)	3/129	0.868573	0.999996	0	0	0.607016	0.0855307	NPAT;DDX39A;DDX46
regulation of calcium ion-dependent exocytosis (GO:0017158)	1/53	0.869538	0.999996	0	0	0.49087	0.0686202	SYTL3
monocarboxylic acid transport (GO:0015718)	1/53	0.869538	0.999996	0	0	0.49087	0.0686202	SLC16A5
positive regulation of tyrosine phosphorylation of STAT protein (GO:0042531)	1/53	0.869538	0.999996	0	0	0.49087	0.0686202	IL21
positive regulation of protein import into nucleus (GO:0042307)	1/53	0.869538	0.999996	0	0	0.49087	0.0686202	TPR
vesicle fusion (GO:0006906)	2/94	0.873741	0.999996	0	0	0.554478	0.0748385	VTI1A;SYTL3
RNA modification (GO:0009451)	1/54	0.874463	0.999996	0	0	0.481584	0.0646021	CDKAL1
negative regulation of supramolecular fiber organization (GO:1902904)	1/54	0.874463	0.999996	0	0	0.481584	0.0646021	ARFGEF1
negative regulation of cellular component organization (GO:0051129)	1/54	0.874463	0.999996	0	0	0.481584	0.0646021	NOP53
positive regulation of immune response (GO:0050778)	1/54	0.874463	0.999996	0	0	0.481584	0.0646021	POLR3C
interleukin-1-mediated signaling pathway (GO:0070498)	2/95	0.877495	0.999996	0	0	0.548487	0.0716785	IKBKB;NFKB1
fat cell differentiation (GO:0045444)	1/55	0.879202	0.999996	0	0	0.472641	0.0608479	ERAP1
Notch signaling pathway (GO:0007219)	1/55	0.879202	0.999996	0	0	0.472641	0.0608479	SNW1
chromosome organization (GO:0051276)	1/56	0.883763	0.999996	0	0	0.464023	0.0573378	CENPW
regulation of tumor necrosis factor-mediated signaling pathway (GO:0010803)	1/56	0.883763	0.999996	0	0	0.464023	0.0573378	IKBKB
cellular defense response (GO:0006968)	1/56	0.883763	0.999996	0	0	0.464023	0.0573378	FCMR
organonitrogen compound catabolic process (GO:1901565)	1/56	0.883763	0.999996	0	0	0.464023	0.0573378	ERAP1
cellular iron ion homeostasis (GO:0006879)	1/56	0.883763	0.999996	0	0	0.464023	0.0573378	ATP6V0A2
positive regulation of protein transport (GO:0051222)	1/56	0.883763	0.999996	0	0	0.464023	0.0573378	TPR
autophagosome organization (GO:1905037)	1/56	0.883763	0.999996	0	0	0.464023	0.0573378	IRGM
cellular response to organonitrogen compound (GO:0071417)	2/97	0.884696	0.999996	0	0	0.536884	0.0657745	DHX8;SHMT1
negative regulation of cell motility (GO:2000146)	2/97	0.884696	0.999996	0	0	0.536884	0.0657745	SEMG1;SINHCAF
IRE1-mediated unfolded protein response (GO:0036498)	1/57	0.888151	0.999996	0	0	0.455713	0.0540536	DDX11
regulation of neurogenesis (GO:0050767)	1/57	0.888151	0.999996	0	0	0.455713	0.0540536	SNW1
response to retinoic acid (GO:0032526)	1/57	0.888151	0.999996	0	0	0.455713	0.0540536	SNW1
small GTPase mediated signal transduction (GO:0007264)	2/99	0.891503	0.999996	0	0	0.525759	0.0603818	DNMBP;SETDB1
positive regulation of hydrolase activity (GO:0051345)	4/172	0.892096	0.999996	0	0	0.606491	0.0692498	DNMBP;RIPK3;RPS3;EZH2
phospholipid transport (GO:0015914)	1/58	0.892374	0.999996	0	0	0.447695	0.0509788	ATP11B
post-Golgi vesicle-mediated transport (GO:0006892)	1/58	0.892374	0.999996	0	0	0.447695	0.0509788	VTI1A
ubiquitin-dependent ERAD pathway (GO:0030433)	1/58	0.892374	0.999996	0	0	0.447695	0.0509788	UBE4A
tRNA modification (GO:0006400)	1/58	0.892374	0.999996	0	0	0.447695	0.0509788	CDKAL1
autophagosome assembly (GO:0000045)	1/58	0.892374	0.999996	0	0	0.447695	0.0509788	IRGM
cellular response to oxygen-containing compound (GO:1901701)	7/274	0.89472	0.999996	0	0	0.667028	0.0742032	SNW1;GFI1;SHMT1;PDCD4;IRGM;NUGGC;NFKB1
regulation of lipid metabolic process (GO:0019216)	2/100	0.894764	0.999996	0	0	0.520367	0.0578621	RBL1;TGS1
negative regulation of gene expression (GO:0010629)	18/618	0.895914	0.999996	0	0	0.761102	0.0836538	SHMT1;GFI1;PPM1D;NFKB1;NIPBL;SFPQ;SNW1;RBL1;CNOT1;SLFN14;REL;RPS3;PDCD4;SMCR8;ZNF586;RCOR1;EZH2;ZNF552
regulation of protein ubiquitination (GO:0031396)	2/101	0.897935	0.999996	0	0	0.515084	0.0554528	FANCI;RPS3
metal ion transport (GO:0030001)	2/101	0.897935	0.999996	0	0	0.515084	0.0554528	SCNN1B;TRAPPC10
regulation of kinase activity (GO:0043549)	2/101	0.897935	0.999996	0	0	0.515084	0.0554528	MRE11;RBL1
muscle organ development (GO:0007517)	1/60	0.900349	0.999996	0	0	0.432474	0.0453981	CHD2
detection of chemical stimulus involved in sensory perception (GO:0050907)	2/102	0.901016	0.999996	0	0	0.509907	0.0531486	OR13G1;OR4C6
positive regulation of angiogenesis (GO:0045766)	2/103	0.904011	0.999996	0	0	0.504832	0.0509447	SP1;HK2
regulation of tyrosine phosphorylation of STAT protein (GO:0042509)	1/61	0.904112	0.999996	0	0	0.425244	0.0428655	IL21
regulation of vesicle fusion (GO:0031338)	1/61	0.904112	0.999996	0	0	0.425244	0.0428655	VPS16
regulation of DNA replication (GO:0006275)	1/61	0.904112	0.999996	0	0	0.425244	0.0428655	USP37
positive regulation of macromolecule biosynthetic process (GO:0010557)	3/142	0.906752	0.999996	0	0	0.549871	0.0538247	HNRNPD;EIF3D;NFKB1
monovalent inorganic cation transport (GO:0015672)	2/104	0.90692	0.999996	0	0	0.499856	0.0488364	SCNN1B;TRAPPC10
positive regulation of vasculature development (GO:1904018)	2/104	0.90692	0.999996	0	0	0.499856	0.0488364	SP1;HK2
peptide metabolic process (GO:0006518)	2/104	0.90692	0.999996	0	0	0.499856	0.0488364	EEF1G;ERAP1
tRNA processing (GO:0008033)	1/62	0.907733	0.999996	0	0	0.418251	0.0404887	CDKAL1
second-messenger-mediated signaling (GO:0019932)	1/62	0.907733	0.999996	0	0	0.418251	0.0404887	DHX8
cellular amide metabolic process (GO:0043603)	1/62	0.907733	0.999996	0	0	0.418251	0.0404887	STAT5A
translational elongation (GO:0006414)	2/105	0.909747	0.999996	0	0	0.494978	0.0468192	EEF1G;LTN1
positive regulation of sequence-specific DNA binding transcription factor activity (GO:0051091)	5/215	0.911076	0.999996	0	0	0.605965	0.0564327	IKBKB;RIPK3;RPS3;NFKB1;ESR2
regulation of cell cycle (GO:0051726)	5/215	0.911076	0.999996	0	0	0.605965	0.0564327	RPS15A;RBL1;UHRF2;PDCD4;NOP53
negative regulation of protein modification process (GO:0031400)	1/63	0.911218	0.999996	0	0	0.411483	0.0382571	PRKDC
kidney development (GO:0001822)	1/63	0.911218	0.999996	0	0	0.411483	0.0382571	NIPBL
vesicle coating (GO:0006901)	1/63	0.911218	0.999996	0	0	0.411483	0.0382571	TRAPPC10
ribosomal large subunit biogenesis (GO:0042273)	1/63	0.911218	0.999996	0	0	0.411483	0.0382571	NOP53
COPII vesicle coating (GO:0048208)	1/63	0.911218	0.999996	0	0	0.411483	0.0382571	TRAPPC10
carbohydrate homeostasis (GO:0033500)	1/63	0.911218	0.999996	0	0	0.411483	0.0382571	RPS6
adenylate cyclase-inhibiting G-protein coupled receptor signaling pathway (GO:0007193)	1/63	0.911218	0.999996	0	0	0.411483	0.0382571	DHX8
iron ion homeostasis (GO:0055072)	1/63	0.911218	0.999996	0	0	0.411483	0.0382571	ATP6V0A2
vesicle targeting, rough ER to cis-Golgi (GO:0048207)	1/63	0.911218	0.999996	0	0	0.411483	0.0382571	TRAPPC10
regulation of viral genome replication (GO:0045069)	1/63	0.911218	0.999996	0	0	0.411483	0.0382571	PABPC1
positive regulation of cellular catabolic process (GO:0031331)	2/106	0.912493	0.999996	0	0	0.490193	0.0448891	CNOT1;IRGM
positive regulation of protein polymerization (GO:0032273)	1/64	0.914571	0.999996	0	0	0.404931	0.0361605	RPS3
positive regulation of JAK-STAT cascade (GO:0046427)	1/64	0.914571	0.999996	0	0	0.404931	0.0361605	IL21
negative regulation of neuron differentiation (GO:0045665)	1/64	0.914571	0.999996	0	0	0.404931	0.0361605	GFI1
regulation of cytokine production (GO:0001817)	2/108	0.917753	0.999996	0	0	0.480893	0.0412738	IL21;RIPK3
cellular response to type I interferon (GO:0071357)	1/65	0.917797	0.999996	0	0	0.398583	0.0341899	IRF4
positive regulation of protein modification by small protein conjugation or removal (GO:1903322)	1/65	0.917797	0.999996	0	0	0.398583	0.0341899	FANCI
cellular response to reactive oxygen species (GO:0034614)	1/65	0.917797	0.999996	0	0	0.398583	0.0341899	RPS3
type I interferon signaling pathway (GO:0060337)	1/65	0.917797	0.999996	0	0	0.398583	0.0341899	IRF4
positive regulation of cysteine-type endopeptidase activity involved in apoptotic process (GO:0043280)	2/109	0.92027	0.999996	0	0	0.476374	0.0395813	RPS3;CASP2
cellular response to light stimulus (GO:0071482)	1/66	0.920902	0.999996	0	0	0.39243	0.0323368	BMF
intracellular steroid hormone receptor signaling pathway (GO:0030518)	1/66	0.920902	0.999996	0	0	0.39243	0.0323368	ESR2
positive regulation of cellular protein localization (GO:1903829)	1/66	0.920902	0.999996	0	0	0.39243	0.0323368	TPR
cellular response to insulin stimulus (GO:0032869)	2/110	0.922714	0.999996	0	0	0.471939	0.0379609	PRKDC;ATP6V0A2
cellular response to peptide hormone stimulus (GO:0071375)	2/110	0.922714	0.999996	0	0	0.471939	0.0379609	PRKDC;NFKB1
negative regulation of protein binding (GO:0032091)	1/67	0.92389	0.999996	0	0	0.386464	0.0305933	DDX11
insulin receptor signaling pathway (GO:0008286)	1/67	0.92389	0.999996	0	0	0.386464	0.0305933	ATP6V0A2
positive regulation of autophagy (GO:0010508)	1/67	0.92389	0.999996	0	0	0.386464	0.0305933	IRGM
cellular response to UV (GO:0034644)	1/67	0.92389	0.999996	0	0	0.386464	0.0305933	BMF
regulation of TOR signaling (GO:0032006)	1/67	0.92389	0.999996	0	0	0.386464	0.0305933	SMCR8
positive regulation of programmed cell death (GO:0043068)	6/257	0.924847	0.999996	0	0	0.607882	0.0474922	RIPK3;RPS6;DDX20;CASP2;ARHGEF1;BMF
negative regulation of cell differentiation (GO:0045596)	3/150	0.924947	0.999996	0	0	0.519728	0.0405486	IQCB1;PDCD4;SINHCAF
cellular response to interleukin-1 (GO:0071347)	3/150	0.924947	0.999996	0	0	0.519728	0.0405486	IKBKB;RBMX;NFKB1
regulation of epithelial to mesenchymal transition (GO:0010717)	1/68	0.926765	0.999996	0	0	0.380676	0.0289523	EZH2
negative regulation of cysteine-type endopeptidase activity involved in apoptotic process (GO:0043154)	1/68	0.926765	0.999996	0	0	0.380676	0.0289523	IGBP1
response to interferon-gamma (GO:0034341)	1/68	0.926765	0.999996	0	0	0.380676	0.0289523	NUB1
positive regulation of T cell activation (GO:0050870)	1/68	0.926765	0.999996	0	0	0.380676	0.0289523	IL21
COPII-coated vesicle budding (GO:0090114)	1/68	0.926765	0.999996	0	0	0.380676	0.0289523	TRAPPC10
regulation of actin filament polymerization (GO:0030833)	1/68	0.926765	0.999996	0	0	0.380676	0.0289523	ARFGEF1
protein stabilization (GO:0050821)	3/152	0.928957	0.999996	0	0	0.512698	0.0377821	MDM4;IRGM;NOP53
negative regulation of cell cycle G2/M phase transition (GO:1902750)	1/69	0.929532	0.999996	0	0	0.375059	0.0274071	ABRAXAS1
positive regulation of canonical Wnt signaling pathway (GO:0090263)	2/113	0.92963	0.999996	0	0	0.459112	0.0335009	LRRK1;NFKB1
regulation of Notch signaling pathway (GO:0008593)	1/70	0.932194	0.999996	0	0	0.369604	0.0259514	SNW1
interferon-gamma-mediated signaling pathway (GO:0060333)	1/70	0.932194	0.999996	0	0	0.369604	0.0259514	IRF4
negative regulation of developmental process (GO:0051093)	1/70	0.932194	0.999996	0	0	0.369604	0.0259514	SINHCAF
calcium-mediated signaling (GO:0019722)	1/70	0.932194	0.999996	0	0	0.369604	0.0259514	IRGM
negative regulation of cell growth (GO:0030308)	2/115	0.933911	0.999996	0	0	0.450939	0.0308326	NME6;ESR2
regulation of cell communication (GO:0010646)	1/71	0.934756	0.999996	0	0	0.364305	0.0245796	DHX8
phosphatidylcholine metabolic process (GO:0046470)	1/71	0.934756	0.999996	0	0	0.364305	0.0245796	MBOAT1
organelle membrane fusion (GO:0090174)	1/71	0.934756	0.999996	0	0	0.364305	0.0245796	SYTL3
negative regulation of ubiquitin-protein ligase activity involved in mitotic cell cycle (GO:0051436)	1/71	0.934756	0.999996	0	0	0.364305	0.0245796	ANAPC1
histone acetylation (GO:0016573)	1/71	0.934756	0.999996	0	0	0.364305	0.0245796	BRPF1
positive regulation of growth (GO:0045927)	1/71	0.934756	0.999996	0	0	0.364305	0.0245796	EXOSC9
response to insulin (GO:0032868)	1/71	0.934756	0.999996	0	0	0.364305	0.0245796	PRKDC
regulation of macroautophagy (GO:0016241)	2/116	0.935958	0.999996	0	0	0.44696	0.029582	ATP6V0A2;SMCR8
negative regulation of cysteine-type endopeptidase activity (GO:2000117)	1/72	0.937221	0.999996	0	0	0.359155	0.0232862	IGBP1
response to metal ion (GO:0010038)	1/72	0.937221	0.999996	0	0	0.359155	0.0232862	SLC30A6
regulation of phosphatase activity (GO:0010921)	1/72	0.937221	0.999996	0	0	0.359155	0.0232862	RIPK3
glycoprotein biosynthetic process (GO:0009101)	1/72	0.937221	0.999996	0	0	0.359155	0.0232862	FUT4
Rho protein signal transduction (GO:0007266)	1/72	0.937221	0.999996	0	0	0.359155	0.0232862	ARHGEF1
lysosomal transport (GO:0007041)	1/72	0.937221	0.999996	0	0	0.359155	0.0232862	VPS16
regulation of ubiquitin-protein ligase activity involved in mitotic cell cycle (GO:0051439)	1/72	0.937221	0.999996	0	0	0.359155	0.0232862	ANAPC1
negative regulation of cell cycle (GO:0045786)	1/72	0.937221	0.999996	0	0	0.359155	0.0232862	PDCD4
transcription-coupled nucleotide-excision repair (GO:0006283)	1/73	0.939593	0.999996	0	0	0.354148	0.0220664	POLD3
canonical Wnt signaling pathway (GO:0060070)	1/73	0.939593	0.999996	0	0	0.354148	0.0220664	HOXB9
calcium ion transport (GO:0006816)	2/118	0.939873	0.999996	0	0	0.439207	0.0272356	CRACR2A;ORAI1
negative regulation of transcription, DNA-templated (GO:0045892)	23/813	0.941477	0.999996	0	0	0.736104	0.044391	IGBP1;GFI1;ZBTB32;DDX20;PARP15;NFKB1;ESR2;ZBTB2;RELB;NIPBL;SFPQ;SNW1;CNOT1;TPR;ORC2;REL;PDCD4;MDM4;NOP53;ZNF586;RCOR1;EZH2;ZNF552
mitotic spindle organization (GO:0007052)	1/74	0.941876	0.999996	0	0	0.349279	0.0209155	RCC1
mitotic nuclear division (GO:0140014)	1/74	0.941876	0.999996	0	0	0.349279	0.0209155	KIF18A
nitrogen compound transport (GO:0071705)	1/74	0.941876	0.999996	0	0	0.349279	0.0209155	ATP11B
negative regulation of growth (GO:0045926)	2/120	0.94356	0.999996	0	0	0.431718	0.0250809	NME6;ESR2
macromolecular complex assembly (GO:0065003)	2/120	0.94356	0.999996	0	0	0.431718	0.0250809	KNTC1;MDM4
antigen processing and presentation of exogenous peptide antigen via MHC class I, TAP-dependent (GO:0002479)	1/75	0.944072	0.999996	0	0	0.344541	0.0198293	IKBKB
gland development (GO:0048732)	1/75	0.944072	0.999996	0	0	0.344541	0.0198293	RIPK3
C-terminal protein lipidation (GO:0006501)	1/75	0.944072	0.999996	0	0	0.344541	0.0198293	IRGM
cAMP-mediated signaling (GO:0019933)	1/75	0.944072	0.999996	0	0	0.344541	0.0198293	PTGER2
regulation of defense response (GO:0031347)	1/75	0.944072	0.999996	0	0	0.344541	0.0198293	ERAP1
Golgi organization (GO:0007030)	2/121	0.945322	0.999996	0	0	0.428068	0.0240703	ARFGEF1;VTI1A
positive regulation of JNK cascade (GO:0046330)	1/76	0.946186	0.999996	0	0	0.339929	0.0188037	RPS3
positive regulation of ubiquitin-protein ligase activity involved in regulation of mitotic cell cycle transition (GO:0051437)	1/76	0.946186	0.999996	0	0	0.339929	0.0188037	ANAPC1
T cell receptor signaling pathway (GO:0050852)	3/163	0.9477	0.999996	0	0	0.477175	0.0256326	IKBKB;TRAV8-4;NFKB1
ERAD pathway (GO:0036503)	1/77	0.948219	0.999996	0	0	0.335439	0.0178351	UBE4A
negative regulation of ubiquitin protein ligase activity (GO:1904667)	1/77	0.948219	0.999996	0	0	0.335439	0.0178351	ANAPC1
tumor necrosis factor-mediated signaling pathway (GO:0033209)	2/123	0.94869	0.999996	0	0	0.420948	0.0221729	IKBKB;CD70
adenylate cyclase-activating G-protein coupled receptor signaling pathway (GO:0007189)	1/78	0.950176	0.999996	0	0	0.331065	0.01692	PTGER2
antigen processing and presentation of exogenous peptide antigen via MHC class I (GO:0042590)	1/78	0.950176	0.999996	0	0	0.331065	0.01692	IKBKB
fibroblast growth factor receptor signaling pathway (GO:0008543)	1/78	0.950176	0.999996	0	0	0.331065	0.01692	TIAL1
sensory perception of mechanical stimulus (GO:0050954)	1/78	0.950176	0.999996	0	0	0.331065	0.01692	NIPBL
visual perception (GO:0007601)	1/78	0.950176	0.999996	0	0	0.331065	0.01692	DRAM2
negative regulation of inflammatory response (GO:0050728)	1/78	0.950176	0.999996	0	0	0.331065	0.01692	PDCD4
regulation of mitotic cell cycle (GO:0007346)	3/165	0.950569	0.999996	0	0	0.471235	0.0238888	BORA;RBL1;RCC1
G-protein coupled receptor signaling pathway, coupled to cyclic nucleotide second messenger (GO:0007187)	2/125	0.951859	0.999996	0	0	0.41406	0.020429	XCR1;DHX15
nucleosome organization (GO:0034728)	1/79	0.95206	0.999996	0	0	0.326804	0.0160551	SETD2
negative regulation of mitotic cell cycle phase transition (GO:1901991)	1/79	0.95206	0.999996	0	0	0.326804	0.0160551	RBL1
regulation of endothelial cell proliferation (GO:0001936)	1/79	0.95206	0.999996	0	0	0.326804	0.0160551	STAT5A
peptidyl-tyrosine phosphorylation (GO:0018108)	1/79	0.95206	0.999996	0	0	0.326804	0.0160551	IL21
anaphase-promoting complex-dependent catabolic process (GO:0031145)	1/79	0.95206	0.999996	0	0	0.326804	0.0160551	ANAPC1
activation of cysteine-type endopeptidase activity involved in apoptotic process (GO:0006919)	1/79	0.95206	0.999996	0	0	0.326804	0.0160551	CASP2
regulation of transforming growth factor beta receptor signaling pathway (GO:0017015)	1/79	0.95206	0.999996	0	0	0.326804	0.0160551	SNW1
retrograde vesicle-mediated transport, Golgi to ER (GO:0006890)	1/80	0.953872	0.999996	0	0	0.32265	0.0152376	KIF18A
regulation of phosphatidylinositol 3-kinase signaling (GO:0014066)	1/80	0.953872	0.999996	0	0	0.32265	0.0152376	NOP53
negative regulation of MAPK cascade (GO:0043409)	1/80	0.953872	0.999996	0	0	0.32265	0.0152376	IGBP1
sensory perception of sound (GO:0007605)	1/81	0.955615	0.999996	0	0	0.3186	0.0144644	NIPBL
positive regulation of binding (GO:0051099)	1/81	0.955615	0.999996	0	0	0.3186	0.0144644	DDX11
BMP signaling pathway (GO:0030509)	1/81	0.955615	0.999996	0	0	0.3186	0.0144644	PDCD4
positive regulation of protein catabolic process (GO:0045732)	1/81	0.955615	0.999996	0	0	0.3186	0.0144644	C4BPB
sensory perception of light stimulus (GO:0050953)	1/81	0.955615	0.999996	0	0	0.3186	0.0144644	DRAM2
regulation of anatomical structure morphogenesis (GO:0022603)	1/82	0.957293	0.999996	0	0	0.314651	0.0137332	MYO19
modulation of chemical synaptic transmission (GO:0050804)	1/82	0.957293	0.999996	0	0	0.314651	0.0137332	DHX8
negative regulation of NF-kappaB transcription factor activity (GO:0032088)	1/82	0.957293	0.999996	0	0	0.314651	0.0137332	GFI1
positive regulation of transmembrane receptor protein serine/threonine kinase signaling pathway (GO:0090100)	1/82	0.957293	0.999996	0	0	0.314651	0.0137332	SNW1
positive regulation of ubiquitin protein ligase activity (GO:1904668)	1/82	0.957293	0.999996	0	0	0.314651	0.0137332	ANAPC1
negative regulation of binding (GO:0051100)	1/82	0.957293	0.999996	0	0	0.314651	0.0137332	DDX11
positive regulation of protein ubiquitination (GO:0031398)	1/83	0.958907	0.999996	0	0	0.310797	0.0130413	FANCI
positive regulation of peptidyl-serine phosphorylation (GO:0033138)	1/83	0.958907	0.999996	0	0	0.310797	0.0130413	IRGM
positive regulation of homeostatic process (GO:0032846)	1/83	0.958907	0.999996	0	0	0.310797	0.0130413	MRE11
protein maturation (GO:0051604)	1/83	0.958907	0.999996	0	0	0.310797	0.0130413	CASP2
positive regulation of protein kinase activity (GO:0045860)	3/172	0.959497	0.999996	0	0	0.45155	0.01867	RIPK3;IRGM;EZH2
positive regulation of supramolecular fiber organization (GO:1902905)	1/84	0.960461	0.999996	0	0	0.307037	0.0123865	RPS3
activation of GTPase activity (GO:0090630)	1/84	0.960461	0.999996	0	0	0.307037	0.0123865	RALGAPA2
cellular response to hypoxia (GO:0071456)	2/132	0.961543	0.999996	0	0	0.391621	0.0153578	MDM4;NOP53
positive regulation of cytosolic calcium ion concentration (GO:0007204)	2/133	0.962764	0.999996	0	0	0.388612	0.0147467	XCR1;PTGER2
toll-like receptor signaling pathway (GO:0002224)	1/86	0.963394	0.999996	0	0	0.299781	0.0111796	IKBKB
regulation of peptidyl-serine phosphorylation (GO:0033135)	1/86	0.963394	0.999996	0	0	0.299781	0.0111796	IRGM
cellular response to BMP stimulus (GO:0071773)	1/87	0.964778	0.999996	0	0	0.29628	0.0106237	PDCD4
positive regulation of protein ubiquitination involved in ubiquitin-dependent protein catabolic process (GO:2000060)	1/87	0.964778	0.999996	0	0	0.29628	0.0106237	ANAPC1
regulation of MAP kinase activity (GO:0043405)	1/87	0.964778	0.999996	0	0	0.29628	0.0106237	EZH2
protein deubiquitination (GO:0016579)	5/257	0.967222	0.999996	0	0	0.503857	0.0167922	USP37;ABRAXAS1;USP3;MDM4;MYSM1
regulation of cytosolic calcium ion concentration (GO:0051480)	2/137	0.967285	0.999996	0	0	0.377018	0.0125405	XCR1;PTGER2
cell-matrix adhesion (GO:0007160)	1/90	0.968625	0.999996	0	0	0.286248	0.00912503	ACTN3
regulation of cytokine-mediated signaling pathway (GO:0001959)	1/90	0.968625	0.999996	0	0	0.286248	0.00912503	IKBKB
protein-DNA complex assembly (GO:0065004)	1/91	0.969811	0.999996	0	0	0.283053	0.00867665	RAD51
negative regulation of kinase activity (GO:0033673)	1/91	0.969811	0.999996	0	0	0.283053	0.00867665	SMCR8
phospholipase C-activating G-protein coupled receptor signaling pathway (GO:0007200)	1/91	0.969811	0.999996	0	0	0.283053	0.00867665	DHX8
positive regulation of Wnt signaling pathway (GO:0030177)	2/140	0.970324	0.999996	0	0	0.368764	0.0111092	LRRK1;NFKB1
inorganic cation transmembrane transport (GO:0098662)	2/140	0.970324	0.999996	0	0	0.368764	0.0111092	SLC30A6;SCNN1B
protein modification by small protein removal (GO:0070646)	5/261	0.970336	0.999996	0	0	0.49588	0.0149322	USP37;ABRAXAS1;USP3;MDM4;MYSM1
modification-dependent protein catabolic process (GO:0019941)	2/141	0.971275	0.999996	0	0	0.366092	0.01067	NUB1;UBE4A
cellular transition metal ion homeostasis (GO:0046916)	1/93	0.972052	0.999996	0	0	0.27687	0.0078483	ATP6V0A2
regulation of cysteine-type endopeptidase activity involved in apoptotic process (GO:0043281)	1/93	0.972052	0.999996	0	0	0.27687	0.0078483	IGBP1
regulation of transcription from RNA polymerase II promoter (GO:0006357)	43/1478	0.972547	0.999996	0	0	0.751746	0.0209261	GMEB1;CCNK;CCNT1;PRKDC;GFI1;DDX20;CHD2;IKZF3;CHD1;MYSM1;ZBTB2;RELB;ATAD2B;IKBKB;TIAL1;NIPBL;TPR;ORC2;STAT5A;IGBP1;ZBTB32;NFATC2;MED26;PARP15;NFKB1;ESR2;MED23;SFPQ;SNW1;RBL1;CNOT1;SP1;ELF4;IRF4;REL;PDCD4;MDM4;HOXB7;NOP53;RBMX;RCOR1;FOXA3;EZH2
cellular response to fibroblast growth factor stimulus (GO:0044344)	1/94	0.973109	0.999996	0	0	0.273879	0.00746582	TIAL1
negative regulation of cellular macromolecule biosynthetic process (GO:2000113)	12/512	0.973304	0.999996	0	0	0.60719	0.0164296	NIPBL;SFPQ;SNW1;CNOT1;SHMT1;GFI1;RPS3;PDCD4;ZNF586;RCOR1;EZH2;ZNF552
positive regulation of protein localization to membrane (GO:1905477)	1/95	0.974126	0.999996	0	0	0.270951	0.00710295	BMF
regulation of GTPase activity (GO:0043087)	3/188	0.974543	0.999996	0	0	0.412151	0.0106282	ARFGEF1;DNMBP;EZH2
peptidyl-serine phosphorylation (GO:0018105)	2/145	0.974794	0.999996	0	0	0.355777	0.0090827	IKBKB;PRKDC
regulation of cell death (GO:0010941)	1/96	0.975104	0.999996	0	0	0.268085	0.0067586	NOA1
positive regulation of protein metabolic process (GO:0051247)	1/96	0.975104	0.999996	0	0	0.268085	0.0067586	C4BPB
ciliary basal body-plasma membrane docking (GO:0097711)	1/96	0.975104	0.999996	0	0	0.268085	0.0067586	IQCB1
regulation of programmed cell death (GO:0043067)	5/268	0.975136	0.999996	0	0	0.482503	0.0121486	ACTN3;RPS3;CASP2;IKZF3;NOP53
positive regulation of apoptotic process (GO:0043065)	6/307	0.976043	0.999996	0	0	0.50557	0.0122596	RPS6;RPS3;DDX20;CASP2;ARHGEF1;BMF
antigen processing and presentation of exogenous peptide antigen via MHC class II (GO:0019886)	1/97	0.976046	0.999996	0	0	0.265279	0.00643177	KIF18A
antigen processing and presentation of exogenous peptide antigen (GO:0002478)	1/97	0.976046	0.999996	0	0	0.265279	0.00643177	KIF18A
apoptotic process (GO:0006915)	4/231	0.97626	0.999996	0	0	0.447469	0.0107509	PDCD4;CASP2;BMF;HK2
positive regulation of cell growth (GO:0030307)	1/98	0.976952	0.999996	0	0	0.26253	0.00612151	EXOSC9
antigen processing and presentation of peptide antigen via MHC class II (GO:0002495)	1/98	0.976952	0.999996	0	0	0.26253	0.00612151	KIF18A
response to UV (GO:0009411)	1/98	0.976952	0.999996	0	0	0.26253	0.00612151	BMF
positive regulation of GTPase activity (GO:0043547)	3/192	0.977374	0.999996	0	0	0.403344	0.00923081	DNMBP;RALGAPA2;EZH2
intracellular protein transport (GO:0006886)	7/347	0.977846	0.999996	0	0	0.521799	0.0116897	NUP214;POM121;MCM3AP;NUP107;GGA3;POM121B;NUP153
cellular response to metal ion (GO:0071248)	1/100	0.978663	0.999996	0	0	0.2572	0.00554718	SLFN14
cellular response to tumor necrosis factor (GO:0071356)	3/194	0.978675	0.999996	0	0	0.399079	0.00860237	IKBKB;CD70;RPS3
cellular response to cytokine stimulus (GO:0071345)	10/456	0.979059	0.999996	0	0	0.567358	0.0120071	IKBKB;STAT5A;IRF4;TPR;RPS3;IL19;IL16;CSF2RB;RBMX;NFKB1
protein processing (GO:0016485)	1/101	0.979471	0.999996	0	0	0.254614	0.00528149	CASP2
intrinsic apoptotic signaling pathway (GO:0097193)	1/101	0.979471	0.999996	0	0	0.254614	0.00528149	CASP2
regulation of transcription, DNA-templated (GO:0006355)	46/1598	0.980802	0.999996	0	0	0.741818	0.0143799	ZNF792;GMEB1;NUP107;GFI1;JMJD1C;BAZ2A;CHD2;IKZF3;CHD1;IKBKB;TIAL1;NPAT;EDRF1;NIPBL;ORC1;ZNF888;ZNF701;ZNF600;ZNF267;ZNF586;STAT5A;BRPF1;USP3;NFATC2;BAZ1A;SSRP1;MED26;NFKB1;ESR2;MED23;SFPQ;GON4L;SNW1;SP1;POLR3C;ELF4;IRF4;ZNF813;HNRNPD;ZNF317;PDCD4;HOXB7;RCOR1;FOXA3;EZH2;ZNF552
regulation of cell growth (GO:0001558)	3/201	0.982689	0.999996	0	0	0.384828	0.00671998	NME6;EXOSC9;ESR2
fatty acid metabolic process (GO:0006631)	1/106	0.983072	0.999996	0	0	0.242427	0.004139	STAT5A
positive regulation of cellular component organization (GO:0051130)	1/106	0.983072	0.999996	0	0	0.242427	0.004139	RPS3
positive regulation of nucleic acid-templated transcription (GO:1903508)	11/502	0.983384	0.999996	0	0	0.566301	0.00948846	IKBKB;NPAT;EDRF1;BRPF1;SP1;ELF4;IRF4;HNRNPD;NFATC2;NFKB1;ESR2
positive regulation of epithelial cell proliferation (GO:0050679)	1/107	0.983712	0.999996	0	0	0.240127	0.0039433	STAT5A
mitochondrial translation (GO:0032543)	1/107	0.983712	0.999996	0	0	0.240127	0.0039433	NOA1
nucleotide-excision repair (GO:0006289)	1/108	0.984329	0.999996	0	0	0.23787	0.00375723	POLD3
monocarboxylic acid metabolic process (GO:0032787)	1/108	0.984329	0.999996	0	0	0.23787	0.00375723	STAT5A
negative regulation of hydrolase activity (GO:0051346)	1/108	0.984329	0.999996	0	0	0.23787	0.00375723	ARFGEF1
circulatory system development (GO:0072359)	1/109	0.984922	0.999996	0	0	0.235656	0.00358029	NIPBL
Wnt signaling pathway (GO:0016055)	1/109	0.984922	0.999996	0	0	0.235656	0.00358029	HOXB9
negative regulation of protein kinase activity (GO:0006469)	1/109	0.984922	0.999996	0	0	0.235656	0.00358029	SMCR8
macroautophagy (GO:0016236)	1/110	0.985493	0.999996	0	0	0.233481	0.00341201	VPS16
negative regulation of cytokine production (GO:0001818)	1/110	0.985493	0.999996	0	0	0.233481	0.00341201	PDCD4
positive regulation of establishment of protein localization to mitochondrion (GO:1903749)	1/110	0.985493	0.999996	0	0	0.233481	0.00341201	BMF
regulation of protein binding (GO:0043393)	1/111	0.986042	0.999996	0	0	0.231347	0.00325194	DDX11
positive regulation of I-kappaB kinase/NF-kappaB signaling (GO:0043123)	2/163	0.986096	0.999996	0	0	0.315703	0.00442041	IKBKB;REL
positive regulation of transcription from RNA polymerase II promoter (GO:0045944)	21/848	0.986645	0.999996	0	0	0.638987	0.00859123	CCNK;CCNT1;PRKDC;NFATC2;IKZF3;MYSM1;NFKB1;RELB;ATAD2B;IKBKB;NIPBL;SFPQ;SNW1;RBL1;SP1;ELF4;IRF4;REL;HOXB7;RBMX;FOXA3
positive regulation of kinase activity (GO:0033674)	1/113	0.987079	0.999996	0	0	0.227192	0.00295479	MRE11
negative regulation of nucleic acid-templated transcription (GO:1903507)	9/444	0.987299	0.999996	0	0	0.523137	0.00668672	NIPBL;SFPQ;SNW1;GFI1;PDCD4;ZNF586;RCOR1;EZH2;ZNF552
regulation of inflammatory response (GO:0050727)	2/166	0.987421	0.999996	0	0	0.30988	0.00392279	IL21;PDCD4
mitochondrion organization (GO:0007005)	2/167	0.987834	0.999996	0	0	0.307985	0.00376981	POLG2;HK2
positive regulation of peptidyl-tyrosine phosphorylation (GO:0050731)	1/116	0.988491	0.999996	0	0	0.22123	0.00256086	IL21
cellular response to interferon-gamma (GO:0071346)	1/116	0.988491	0.999996	0	0	0.22123	0.00256086	IRF4
protein localization to cell periphery (GO:1990778)	1/117	0.988927	0.999996	0	0	0.219312	0.002442	IKBKB
peptidyl-serine modification (GO:0018209)	2/170	0.988997	0.999996	0	0	0.302438	0.00334603	IKBKB;PRKDC
cytosolic transport (GO:0016482)	1/118	0.989346	0.999996	0	0	0.217426	0.00232884	VTI1A
brain development (GO:0007420)	1/119	0.98975	0.999996	0	0	0.215572	0.0022211	NIPBL
regulation of neuron projection development (GO:0010975)	1/119	0.98975	0.999996	0	0	0.215572	0.0022211	GFI1
ion transmembrane transport (GO:0034220)	3/219	0.989961	0.999996	0	0	0.352426	0.00355573	SCNN1B;ATP6V0A2;ATP11B
negative regulation of cell migration (GO:0030336)	1/121	0.990511	0.999996	0	0	0.211957	0.00202082	SINHCAF
regulation of cell differentiation (GO:0045595)	1/121	0.990511	0.999996	0	0	0.211957	0.00202082	SINHCAF
regulation of intracellular signal transduction (GO:1902531)	8/422	0.990901	0.999996	0	0	0.488487	0.00446488	MRE11;BRPF1;TBP;MDM4;ARHGEF1;TOPBP1;SSRP1;NOP53
positive regulation of MAP kinase activity (GO:0043406)	2/177	0.991305	0.999996	0	0	0.290234	0.00253449	RPS3;EZH2
regulation of angiogenesis (GO:0045765)	2/177	0.991305	0.999996	0	0	0.290234	0.00253449	SP1;HK2
platelet degranulation (GO:0002576)	1/124	0.991549	0.999996	0	0	0.206755	0.00175473	ABCC4
dephosphorylation (GO:0016311)	1/124	0.991549	0.999996	0	0	0.206755	0.00175473	PPM1D
negative regulation of protein phosphorylation (GO:0001933)	2/178	0.991594	0.999996	0	0	0.28857	0.002436	PRKDC;SMCR8
protein dephosphorylation (GO:0006470)	1/125	0.991869	0.999996	0	0	0.205077	0.0016743	PPM1D
G2/M transition of mitotic cell cycle (GO:0000086)	1/126	0.992177	0.999996	0	0	0.203426	0.00159767	BORA
cytoskeleton organization (GO:0007010)	1/126	0.992177	0.999996	0	0	0.203426	0.00159767	PRPF40A
vesicle organization (GO:0016050)	1/127	0.992473	0.999996	0	0	0.2018	0.00152465	SYTL3
negative regulation of response to stimulus (GO:0048585)	1/127	0.992473	0.999996	0	0	0.2018	0.00152465	RBL1
cell cycle G2/M phase transition (GO:0044839)	1/127	0.992473	0.999996	0	0	0.2018	0.00152465	BORA
positive regulation of mitochondrion organization (GO:0010822)	1/128	0.992758	0.999996	0	0	0.200201	0.00145506	BMF
regulation of mitotic cell cycle phase transition (GO:1901990)	2/184	0.993138	0.999996	0	0	0.278969	0.00192088	KNTC1;ANAPC1
protein glycosylation (GO:0006486)	1/130	0.993297	0.999996	0	0	0.197077	0.00132554	FUT4
protein localization to plasma membrane (GO:0072659)	1/130	0.993297	0.999996	0	0	0.197077	0.00132554	IKBKB
MAPK cascade (GO:0000165)	4/278	0.993676	0.999996	0	0	0.369797	0.0023462	IKBKB;TPR;CSF2RB;NFKB1
protein targeting (GO:0006605)	1/133	0.99403	0.999996	0	0	0.192567	0.00115309	VTI1A
protein complex assembly (GO:0006461)	2/189	0.99421	0.999996	0	0	0.271438	0.0015763	TRAPPC10;RBMX
adenylate cyclase-modulating G-protein coupled receptor signaling pathway (GO:0007188)	1/134	0.994256	0.999996	0	0	0.191109	0.00110088	PTGER2
cilium organization (GO:0044782)	2/192	0.994772	0.999996	0	0	0.267111	0.00140013	IQCB1;ABCC4
muscle contraction (GO:0006936)	1/137	0.994885	0.999996	0	0	0.186864	0.000958354	ACTN3
positive regulation of transferase activity (GO:0051347)	1/137	0.994885	0.999996	0	0	0.186864	0.000958354	MRE11
negative regulation of programmed cell death (GO:0043069)	7/408	0.994938	0.999996	0	0	0.440995	0.00223817	IKBKB;FCMR;MRE11;PRKDC;CASP2;NUGGC;NFKB1
positive regulation of cell differentiation (GO:0045597)	2/194	0.995117	0.999996	0	0	0.2643	0.00129381	NFKB1;EZH2
regulation of primary metabolic process (GO:0080090)	1/139	0.995265	0.999996	0	0	0.184137	0.000873991	TGS1
regulation of small GTPase mediated signal transduction (GO:0051056)	1/140	0.995444	0.999996	0	0	0.182803	0.000834705	ARHGEF1
regulation of cellular component organization (GO:0051128)	1/140	0.995444	0.999996	0	0	0.182803	0.000834705	IRGM
negative regulation of sequence-specific DNA binding transcription factor activity (GO:0043433)	1/140	0.995444	0.999996	0	0	0.182803	0.000834705	GFI1
organelle assembly (GO:0070925)	6/376	0.995844	0.999996	0	0	0.409791	0.00170677	IQCB1;ABCC4;CENPW;RPS3;RCC1;IRGM
transmembrane receptor protein serine/threonine kinase signaling pathway (GO:0007178)	1/144	0.996097	0.999996	0	0	0.177652	0.000694817	PDCD4
positive regulation of multicellular organismal process (GO:0051240)	2/202	0.996286	0.999996	0	0	0.253622	0.000943678	IL21;EZH2
regulation of protein kinase activity (GO:0045859)	1/147	0.996524	0.999996	0	0	0.173974	0.000605839	SMCR8
regulation of I-kappaB kinase/NF-kappaB signaling (GO:0043122)	2/204	0.996532	0.999996	0	0	0.251084	0.000872153	IKBKB;REL
regulated exocytosis (GO:0045055)	1/148	0.996655	0.999996	0	0	0.172782	0.000578845	ABCC4
positive regulation of signal transduction (GO:0009967)	2/206	0.996763	0.999996	0	0	0.248597	0.000806072	SNW1;RPS3
heart development (GO:0007507)	1/149	0.996782	0.999996	0	0	0.171605	0.000553081	NIPBL
positive regulation of phosphorylation (GO:0042327)	2/208	0.996978	0.999996	0	0	0.246157	0.000745016	MRE11;IRGM
positive regulation of intracellular protein transport (GO:0090316)	1/152	0.997134	0.999996	0	0	0.16817	0.000482602	TPR
spermatogenesis (GO:0007283)	1/153	0.997243	0.999996	0	0	0.167055	0.000461207	XRN2
regulation of protein phosphorylation (GO:0001932)	3/261	0.997297	0.999996	0	0	0.294403	0.000796916	PRKDC;IRGM;NOP53
male gamete generation (GO:0048232)	1/154	0.997347	0.999996	0	0	0.165954	0.00044078	XRN2
regulation of canonical Wnt signaling pathway (GO:0060828)	2/213	0.997456	0.999996	0	0	0.240261	0.000611918	LRRK1;NFKB1
positive regulation of gene expression (GO:0010628)	16/771	0.997574	0.999996	0	0	0.531728	0.00129142	BRPF1;TBP;HEATR1;NFATC2;NFKB1;ESR2;IKBKB;NPAT;EDRF1;SP1;ELF4;IRF4;HNRNPD;RPS3;SF3B1;EIF3D
central nervous system development (GO:0007417)	2/217	0.997785	0.999996	0	0	0.235741	0.000522833	NIPBL;NHEJ1
protein localization to membrane (GO:0072657)	1/160	0.997896	0.999996	0	0	0.159641	0.000336184	IKBKB
positive regulation of transcription, DNA-templated (GO:0045893)	26/1120	0.997904	0.999996	0	0	0.593431	0.00124519	CCNK;CCNT1;PRKDC;HEATR1;IKZF3;MYSM1;RELB;ATAD2B;IKBKB;NPAT;EDRF1;BRPF1;NFATC2;NFKB1;ESR2;SFPQ;SNW1;RBL1;SP1;ELF4;IRF4;HNRNPD;REL;HOXB7;RBMX;FOXA3
negative regulation of intracellular signal transduction (GO:1902532)	1/161	0.997976	0.999996	0	0	0.158635	0.000321391	NOP53
Golgi vesicle transport (GO:0048193)	3/271	0.998036	0.999996	0	0	0.283269	0.000556955	KIF18A;TRAPPC10;VTI1A
negative regulation of apoptotic process (GO:0043066)	8/485	0.998057	0.999996	0	0	0.422551	0.000821821	IKBKB;IGBP1;FCMR;MRE11;PRKDC;CASP2;NUGGC;NFKB1
regulation of protein kinase B signaling (GO:0051896)	1/163	0.998127	0.999996	0	0	0.15666	0.000293765	NOP53
positive regulation of protein modification process (GO:0031401)	1/163	0.998127	0.999996	0	0	0.15666	0.000293765	IRGM
Ras protein signal transduction (GO:0007265)	2/223	0.9982	0.999996	0	0	0.229269	0.000412992	SETDB1;ARHGEF1
endosomal transport (GO:0016197)	2/229	0.998539	0.999996	0	0	0.223139	0.000326294	VTI1A;VPS16
protein polyubiquitination (GO:0000209)	3/283	0.998665	0.999996	0	0	0.270957	0.000361982	UBE4A;BLMH;ANAPC1
regulation of signal transduction (GO:0009966)	2/233	0.998729	0.999996	0	0	0.219229	0.000278893	SNW1;GFI1
transmembrane transport (GO:0055085)	5/378	0.998778	0.999996	0	0	0.338239	0.000413545	ABCC4;SCNN1B;ABCB5;ATP6V0A2;ATP11B
protein autophosphorylation (GO:0046777)	1/175	0.998822	0.999996	0	0	0.145765	0.000171873	RIPK3
proteasomal protein catabolic process (GO:0010498)	2/237	0.998894	0.999996	0	0	0.215452	0.0002384	LTN1;ANAPC1
ion transport (GO:0006811)	3/289	0.998901	0.999996	0	0	0.265189	0.000291721	SCNN1B;ATP6V0A2;ATP11B
proteasome-mediated ubiquitin-dependent protein catabolic process (GO:0043161)	3/291	0.99897	0.999996	0	0	0.263319	0.000271462	LTN1;UBE4A;ANAPC1
ER to Golgi vesicle-mediated transport (GO:0006888)	1/180	0.999029	0.999996	0	0	0.141656	0.000137685	VTI1A
phosphorylation (GO:0016310)	5/386	0.999032	0.999996	0	0	0.330996	0.00032058	IKBKB;CCNT1;PRKDC;PRPF4B;HASPIN
ubiquitin-dependent protein catabolic process (GO:0006511)	4/341	0.999038	0.999996	0	0	0.299668	0.000288379	NUB1;LTN1;UBE4A;ANAPC1
plasma membrane bounded cell projection assembly (GO:0120031)	2/241	0.999038	0.999996	0	0	0.211801	0.000203806	IQCB1;ABCC4
regulation of apoptotic process (GO:0042981)	15/815	0.999571	0.999996	0	0	0.468674	0.00020113	FCMR;MRE11;ACTN3;PRKDC;RPS6;DDX20;IKZF3;NUGGC;NFKB1;IKBKB;RPS3;CASP2;BMF;ARHGEF1;NOP53
protein ubiquitination (GO:0016567)	7/506	0.999625	0.999996	0	0	0.352544	0.000132251	NUB1;UHRF2;PRKDC;RFWD3;MSL2;UBE4A;BLMH
cytokine-mediated signaling pathway (GO:0019221)	10/633	0.99966	0.999996	0	0	0.402343	0.000136772	IKBKB;STAT5A;IL21;CD70;IRF4;PDCD4;IL19;IL16;CSF2RB;NFKB1
sensory perception of chemical stimulus (GO:0007606)	3/327	0.999683	0.999996	0	0	0.233617	7.41645e-05	OR14K1;OR13G1;OR4C6
protein phosphorylation (GO:0006468)	6/470	0.999694	0.999996	0	0	0.325145	9.93525e-05	IKBKB;RIPK3;CCNT1;PRKDC;PRPF4B;HASPIN
positive regulation of macromolecule metabolic process (GO:0010604)	2/276	0.999718	0.999996	0	0	0.184406	5.19899e-05	SP1;RPS3
positive regulation of intracellular signal transduction (GO:1902533)	6/479	0.999764	0.999996	0	0	0.318806	7.52382e-05	IKBKB;REL;RPS3;PDCD4;BMF;SMCR8
negative regulation of signal transduction (GO:0009968)	2/283	0.99978	0.999996	0	0	0.179746	3.96352e-05	CNOT1;EZH2
positive regulation of cell migration (GO:0030335)	1/221	0.999799	0.999996	0	0	0.115008	2.3082e-05	NIPBL
cilium assembly (GO:0060271)	2/288	0.999815	0.999996	0	0	0.176557	3.26722e-05	IQCB1;ABCC4
negative regulation of cellular process (GO:0048523)	7/534	0.999827	0.999996	0	0	0.333315	5.75348e-05	NME6;PDCD4;MDM4;UTP20;SINHCAF;PPM1D;ESR2
proteolysis (GO:0006508)	2/291	0.999833	0.999996	0	0	0.174697	2.91048e-05	ERAP1;CASP2
activation of protein kinase activity (GO:0032147)	1/233	0.999873	0.999996	0	0	0.108991	1.3859e-05	RIPK3
vesicle-mediated transport (GO:0016192)	4/410	0.999887	0.999996	0	0	0.247831	2.79436e-05	ARFGEF1;VTI1A;SYTL3;VPS16
positive regulation of protein phosphorylation (GO:0001934)	4/412	0.999894	0.999996	0	0	0.24659	2.61301e-05	CCNK;MRE11;CCNT1;IRGM
anterograde trans-synaptic signaling (GO:0098916)	1/240	0.999902	0.999996	0	0	0.10576	1.03292e-05	SPG11
negative regulation of cell proliferation (GO:0008285)	3/363	0.999903	0.999996	0	0	0.209856	2.0441e-05	UTP20;MDM4;PPM1D
sensory perception of smell (GO:0007608)	1/241	0.999906	0.999996	0	0	0.105314	9.90689e-06	OR14K1
protein transport (GO:0015031)	2/326	0.99995	0.999996	0	0	0.155537	7.76727e-06	GGA3;ATP6V0A2
cellular protein localization (GO:0034613)	2/327	0.999952	0.999996	0	0	0.155051	7.48834e-06	NIPBL;GGA3
chemical synaptic transmission (GO:0007268)	1/289	0.999983	0.999996	0	0	0.0875397	1.52765e-06	SPG11
positive regulation of MAPK cascade (GO:0043410)	1/289	0.999983	0.999996	0	0	0.0875397	1.52765e-06	EZH2
positive regulation of cell proliferation (GO:0008284)	3/424	0.999985	0.999996	0	0	0.178869	2.76638e-06	IL21;RPS15A;SINHCAF
regulation of cell migration (GO:0030334)	1/316	0.999992	0.999996	0	0	0.0799223	6.72957e-07	SINHCAF
transmembrane receptor protein tyrosine kinase signaling pathway (GO:0007169)	2/396	0.999993	0.999996	0	0	0.127431	9.45668e-07	TIAL1;ATP6V0A2
positive regulation of cellular process (GO:0048522)	4/519	0.999993	0.999996	0	0	0.194247	1.38656e-06	IL21;RPS15A;EXOSC9;SINHCAF
neutrophil degranulation (GO:0043312)	3/479	0.999994	0.999996	0	0	0.157739	9.06089e-07	CRACR2A;ATP11B;NFKB1
neutrophil activation involved in immune response (GO:0002283)	3/483	0.999994	0.999996	0	0	0.156392	8.65297e-07	CRACR2A;ATP11B;NFKB1
neutrophil mediated immunity (GO:0002446)	3/487	0.999995	0.999996	0	0	0.155066	8.29678e-07	CRACR2A;ATP11B;NFKB1
cellular protein modification process (GO:0006464)	9/1001	0.999995	0.999996	0	0	0.222607	1.13138e-06	IKBKB;NUB1;RIPK3;CCNT1;PRKDC;PRPF4B;PPM1D;HASPIN;FUT4
regulation of cell proliferation (GO:0042127)	7/740	0.999995	0.999996	0	0	0.237004	1.18025e-06	IL21;RPS15A;PRKDC;MDM4;UTP20;SINHCAF;PPM1D
post-translational protein modification (GO:0043687)	1/357	0.999995	0.999996	0	0	0.0705646	3.28864e-07	NUB1
nervous system development (GO:0007399)	1/455	0.999996	0.999996	0	0	0.0550456	2.2061e-07	NHEJ1

## Sheet: FDR0.05_KEGG_2021_Human
Term	Overlap	P.value	Adjusted.P.value	Old.P.value	Old.Adjusted.P.value	Odds.Ratio	Combined.Score	Genes
Spliceosome	15/150	0.000549504	0.10001	0	0	2.87745	21.5995	PRPF38B;SF3A1;DHX8;DDX46;DDX23;PRPF40A;U2AF1;LSM8;SNRNP40;SNW1;DHX15;DHX16;SNRNP200;SF3B1;RBMX
Homologous recombination	6/41	0.0040767	0.37098	0	0	4.40895	24.2601	POLD3;TOP3B;MRE11;RAD51;ABRAXAS1;TOPBP1
RNA transport	14/186	0.0109134	0.521403	0	0	2.10097	9.49169	NUP214;SNORD3B-2;POM121;SNORD3B-1;NUP107;DDX20;NUP153;NUP160;TGS1;TPR;GEMIN4;PABPC1;EIF3D;EIF4B
Non-homologous end-joining	3/13	0.0114594	0.521403	0	0	7.6948	34.3876	MRE11;PRKDC;NHEJ1
Ribosome	12/158	0.0165266	0.601569	0	0	2.11868	8.6925	RPL30;RPS27;RPS15A;RPL18A;RPS18;RPS6;RPS3;RPLP2;RPS20;RPS11;RPS12;RPL19
DNA replication	4/36	0.0452831	0.999995	0	0	3.20678	9.9244	POLD3;POLA2;PRIM1;MCM5
Coronavirus disease	14/232	0.0565727	0.999995	0	0	1.65365	4.74966	RPL30;RPS6;NFKB1;IKBKB;RPS27;RPS15A;RPL18A;RPS18;RPS3;RPLP2;RPS20;RPS11;RPS12;RPL19
Fanconi anemia pathway	4/54	0.14519	0.999995	0	0	2.05041	3.95671	TOP3B;FANCI;RAD51;FANCD2
Neomycin, kanamycin and gentamicin biosynthesis	1/5	0.174614	0.999995	0	0	6.39727	11.1644	HK2
RNA degradation	5/79	0.176762	0.999995	0	0	1.73192	3.00133	LSM8;CNOT1;EXOSC9;XRN2;PABPC1
Cytosolic DNA-sensing pathway	4/63	0.212658	0.999995	0	0	1.73682	2.68872	IKBKB;RIPK3;POLR3C;NFKB1
Th17 cell differentiation	6/107	0.215934	0.999995	0	0	1.52261	2.33382	STAT5A;IL21;IKBKB;IRF4;NFATC2;NFKB1
Ribosome biogenesis in eukaryotes	6/108	0.221983	0.999995	0	0	1.5076	2.26917	FBL;SNORD3B-2;SNORD3B-1;XRN2;HEATR1;UTP14A
Riboflavin metabolism	1/8	0.264401	0.999995	0	0	3.65502	4.86222	ACP5
Cell cycle	6/124	0.324768	0.999995	0	0	1.30209	1.46439	RBL1;ORC1;PRKDC;ORC2;MCM5;ANAPC1
B cell receptor signaling pathway	4/81	0.364083	0.999995	0	0	1.32956	1.34336	IKBKB;CD79A;NFATC2;NFKB1
Primary immunodeficiency	2/38	0.421668	0.999995	0	0	1.42114	1.22721	CD79A;ORAI1
Lysine degradation	3/63	0.424948	0.999995	0	0	1.27913	1.09467	SETD2;SETDB1;EZH2
Transcriptional misregulation in cancer	8/192	0.436114	0.999995	0	0	1.11252	0.923225	CCNT1;SP1;REL;JMJD1C;H3C7;NFKB1;H3-3A;KDM6A
Th1 and Th2 cell differentiation	4/92	0.457676	0.999995	0	0	1.1627	0.908761	IKBKB;STAT5A;NFATC2;NFKB1
Acute myeloid leukemia	3/67	0.464725	0.999995	0	0	1.19894	0.918757	IKBKB;STAT5A;NFKB1
Selenocompound metabolism	1/17	0.479349	0.999995	0	0	1.59832	1.17529	SEPSECS
Epithelial cell signaling in Helicobacter pylori infection	3/70	0.493746	0.999995	0	0	1.14507	0.808118	IKBKB;ATP6V0A2;NFKB1
Prolactin signaling pathway	3/70	0.493746	0.999995	0	0	1.14507	0.808118	STAT5A;ESR2;NFKB1
ABC transporters	2/45	0.509349	0.999995	0	0	1.18936	0.802369	ABCC4;ABCB5
Type II diabetes mellitus	2/46	0.52115	0.999995	0	0	1.16227	0.75747	IKBKB;HK2
Osteoclast differentiation	5/127	0.523559	0.999995	0	0	1.04788	0.678087	IKBKB;NFATC2;ACP5;NFKB1;RELB
One carbon pool by folate	1/20	0.536019	0.999995	0	0	1.34574	0.839187	SHMT1
Chronic myeloid leukemia	3/76	0.5493	0.999995	0	0	1.05063	0.629444	IKBKB;STAT5A;NFKB1
Pancreatic cancer	3/76	0.5493	0.999995	0	0	1.05063	0.629444	IKBKB;RAD51;NFKB1
C-type lectin receptor signaling pathway	4/104	0.553842	0.999995	0	0	1.02254	0.604192	IKBKB;NFATC2;NFKB1;RELB
Mannose type O-glycan biosynthesis	1/23	0.586528	0.999995	0	0	1.16205	0.619995	FUT4
Mismatch repair	1/23	0.586528	0.999995	0	0	1.16205	0.619995	POLD3
Maturity onset diabetes of the young	1/26	0.631545	0.999995	0	0	1.02245	0.469902	FOXA3
Legionellosis	2/57	0.638003	0.999995	0	0	0.929282	0.41763	EEF1G;NFKB1
Collecting duct acid secretion	1/27	0.645436	0.999995	0	0	0.983071	0.430417	ATP6V0A2
PD-L1 expression and PD-1 checkpoint pathway in cancer	3/89	0.65637	0.999995	0	0	0.891209	0.375226	IKBKB;NFATC2;NFKB1
Glyoxylate and dicarboxylate metabolism	1/30	0.684047	0.999995	0	0	0.881236	0.334631	SHMT1
Pentose phosphate pathway	1/30	0.684047	0.999995	0	0	0.881236	0.334631	RPIA
Galactose metabolism	1/31	0.69596	0.999995	0	0	0.851817	0.308752	HK2
RNA polymerase	1/31	0.69596	0.999995	0	0	0.851817	0.308752	POLR3C
Cortisol synthesis and secretion	2/65	0.708064	0.999995	0	0	0.81094	0.279954	SP1;ORAI1
Inflammatory bowel disease	2/65	0.708064	0.999995	0	0	0.81094	0.279954	IL21;NFKB1
Aminoacyl-tRNA biosynthesis	2/66	0.715975	0.999995	0	0	0.798227	0.266696	SEPSECS;QARS1
SNARE interactions in vesicular transport	1/33	0.718458	0.999995	0	0	0.798496	0.264021	VTI1A
Base excision repair	1/33	0.718458	0.999995	0	0	0.798496	0.264021	POLD3
Fructose and mannose metabolism	1/33	0.718458	0.999995	0	0	0.798496	0.264021	HK2
Human T-cell leukemia virus 1 infection	7/219	0.722013	0.999995	0	0	0.842512	0.274417	STAT5A;IKBKB;TBP;NFATC2;ANAPC1;NFKB1;RELB
Viral protein interaction with cytokine and cytokine receptor	3/100	0.731672	0.999995	0	0	0.789691	0.246717	XCR1;IL19;CCL28
Adipocytokine signaling pathway	2/69	0.738634	0.999995	0	0	0.762367	0.230961	IKBKB;NFKB1
Renin secretion	2/69	0.738634	0.999995	0	0	0.762367	0.230961	PTGER2;ORAI1
RIG-I-like receptor signaling pathway	2/70	0.745837	0.999995	0	0	0.751116	0.220264	IKBKB;NFKB1
Starch and sucrose metabolism	1/36	0.749126	0.999995	0	0	0.729939	0.210842	HK2
Systemic lupus erythematosus	4/135	0.752762	0.999995	0	0	0.779299	0.221326	H2AC12;H2AC21;H3C7;H3-3A
T cell receptor signaling pathway	3/104	0.755621	0.999995	0	0	0.758257	0.212475	IKBKB;NFATC2;NFKB1
NF-kappa B signaling pathway	3/104	0.755621	0.999995	0	0	0.758257	0.212475	IKBKB;NFKB1;RELB
Aldosterone-regulated sodium reabsorption	1/37	0.758588	0.999995	0	0	0.709626	0.196067	SCNN1B
Thyroid cancer	1/37	0.758588	0.999995	0	0	0.709626	0.196067	TPR
Yersinia infection	4/137	0.762866	0.999995	0	0	0.7675	0.207741	IKBKB;NFATC2;ARHGEF1;NFKB1
p53 signaling pathway	2/73	0.76643	0.999995	0	0	0.719266	0.191334	MDM4;PPM1D
Herpes simplex virus 1 infection	16/498	0.776654	0.999995	0	0	0.845189	0.21363	ZNF100;ZNF792;NFKB1;IKBKB;ZNF813;ZNF317;ZNF669;ZNF845;ZNF888;ZNF701;ZNF600;ZNF267;ZNF124;ZNF486;ZNF552;ZNF783
Viral carcinogenesis	6/203	0.780494	0.999995	0	0	0.776711	0.192491	STAT5A;SNW1;TBP;RBL1;REL;NFKB1
HIF-1 signaling pathway	3/109	0.783101	0.999995	0	0	0.722302	0.176598	RPS6;NFKB1;HK2
Glycine, serine and threonine metabolism	1/40	0.78489	0.999995	0	0	0.654937	0.158633	SHMT1
Pertussis	2/76	0.785556	0.999995	0	0	0.689999	0.16654	C4BPB;NFKB1
Apoptosis	4/142	0.786718	0.999995	0	0	0.739498	0.177395	IKBKB;CASP2;CSF2RB;NFKB1
TNF signaling pathway	3/112	0.79833	0.999995	0	0	0.702312	0.158184	IKBKB;RIPK3;NFKB1
Toxoplasmosis	3/112	0.79833	0.999995	0	0	0.702312	0.158184	IKBKB;IRGM;NFKB1
Basal transcription factors	1/45	0.822521	0.999995	0	0	0.580361	0.113392	TBP
Glycosphingolipid biosynthesis	1/45	0.822521	0.999995	0	0	0.580361	0.113392	FUT4
Carbohydrate digestion and absorption	1/47	0.835662	0.999995	0	0	0.555071	0.0996521	HK2
Nucleotide excision repair	1/47	0.835662	0.999995	0	0	0.555071	0.0996521	POLD3
Amino sugar and nucleotide sugar metabolism	1/48	0.841864	0.999995	0	0	0.543232	0.0935101	HK2
Intestinal immune network for IgA production	1/48	0.841864	0.999995	0	0	0.543232	0.0935101	CCL28
Cellular senescence	4/156	0.843392	0.999995	0	0	0.670895	0.114269	MRE11;RBL1;NFATC2;NFKB1
Neutrophil extracellular trap formation	5/189	0.843738	0.999995	0	0	0.692535	0.117671	H2AC12;H2AC21;H3C7;NFKB1;H3-3A
Cocaine addiction	1/49	0.847832	0.999995	0	0	0.531887	0.0877999	NFKB1
Vibrio cholerae infection	1/50	0.853575	0.999995	0	0	0.521005	0.0824862	ATP6V0A2
Necroptosis	4/159	0.853737	0.999995	0	0	0.657806	0.10402	STAT5A;H2AC12;RIPK3;H2AC21
Human cytomegalovirus infection	6/225	0.854737	0.999995	0	0	0.697878	0.10954	IKBKB;SP1;PTGER2;NFATC2;ARHGEF1;NFKB1
Hepatitis B	4/162	0.863497	0.999995	0	0	0.645215	0.0946949	STAT5A;IKBKB;NFATC2;NFKB1
JAK-STAT signaling pathway	4/162	0.863497	0.999995	0	0	0.645215	0.0946949	STAT5A;IL21;IL19;CSF2RB
Lysosome	3/128	0.865129	0.999995	0	0	0.611904	0.0886507	GGA3;ATP6V0A2;ACP5
Small cell lung cancer	2/92	0.865914	0.999995	0	0	0.566859	0.0816105	IKBKB;NFKB1
Rheumatoid arthritis	2/93	0.869882	0.999995	0	0	0.560601	0.0781466	ATP6V0A2;ACP5
TGF-beta signaling pathway	2/94	0.873741	0.999995	0	0	0.554478	0.0748385	RBL1;SP1
IL-17 signaling pathway	2/94	0.873741	0.999995	0	0	0.554478	0.0748385	IKBKB;NFKB1
Pyrimidine metabolism	1/56	0.883763	0.999995	0	0	0.464023	0.0573378	NME6
Prostate cancer	2/97	0.884696	0.999995	0	0	0.536884	0.0657745	IKBKB;NFKB1
Glycerophospholipid metabolism	2/98	0.888147	0.999995	0	0	0.531264	0.0630174	MBOAT1;ADPRM
Insulin signaling pathway	3/137	0.893439	0.999995	0	0	0.570537	0.0642869	IKBKB;RPS6;HK2
AGE-RAGE signaling pathway in diabetic complications	2/100	0.894764	0.999995	0	0	0.520367	0.0578621	STAT5A;NFKB1
VEGF signaling pathway	1/59	0.896438	0.999995	0	0	0.439953	0.0480983	NFATC2
Notch signaling pathway	1/59	0.896438	0.999995	0	0	0.439953	0.0480983	SNW1
Measles	3/139	0.898957	0.999995	0	0	0.562088	0.0598739	STAT5A;IKBKB;NFKB1
Chagas disease	2/102	0.901016	0.999995	0	0	0.509907	0.0531486	IKBKB;NFKB1
Glycerolipid metabolism	1/61	0.904112	0.999995	0	0	0.425244	0.0428655	MBOAT1
Shigellosis	6/246	0.905061	0.999995	0	0	0.636111	0.0634538	IKBKB;U2AF1;H3C7;H3-3A;NFKB1;HK2
Toll-like receptor signaling pathway	2/104	0.90692	0.999995	0	0	0.499856	0.0488364	IKBKB;NFKB1
Parathyroid hormone synthesis, secretion and action	2/106	0.912493	0.999995	0	0	0.490193	0.0448891	SP1;ARHGEF1
GnRH secretion	1/64	0.914571	0.999995	0	0	0.404931	0.0361605	ESR2
Insulin resistance	2/108	0.917753	0.999995	0	0	0.480893	0.0412738	IKBKB;NFKB1
Alcoholism	4/186	0.923268	0.999995	0	0	0.559427	0.0446623	H2AC12;H2AC21;H3C7;H3-3A
Glycolysis / Gluconeogenesis	1/67	0.92389	0.999995	0	0	0.386464	0.0305933	HK2
Mitophagy	1/68	0.926765	0.999995	0	0	0.380676	0.0289523	SP1
Cytokine-cytokine receptor interaction	7/295	0.930881	0.999995	0	0	0.617706	0.0442424	IL21;XCR1;CD70;IL19;IL16;CSF2RB;CCL28
Central carbon metabolism in cancer	1/70	0.932194	0.999995	0	0	0.369604	0.0259514	HK2
mTOR signaling pathway	3/154	0.932769	0.999995	0	0	0.505854	0.035206	IKBKB;RPS6;EIF4B
Chemokine signaling pathway	4/192	0.933954	0.999995	0	0	0.541403	0.0369929	IKBKB;XCR1;CCL28;NFKB1
Non-small cell lung cancer	1/72	0.937221	0.999995	0	0	0.359155	0.0232862	STAT5A
Neurotrophin signaling pathway	2/119	0.941744	0.999995	0	0	0.435431	0.0261353	IKBKB;NFKB1
Pathogenic Escherichia coli infection	4/197	0.941809	0.999995	0	0	0.527238	0.0316092	IKBKB;RPS3;ARHGEF1;NFKB1
Arrhythmogenic right ventricular cardiomyopathy	1/77	0.948219	0.999995	0	0	0.335439	0.0178351	ACTN3
Leishmaniasis	1/77	0.948219	0.999995	0	0	0.335439	0.0178351	NFKB1
Epstein-Barr virus infection	4/202	0.948804	0.999995	0	0	0.513789	0.0270011	IKBKB;SNW1;NFKB1;RELB
MicroRNAs in cancer	7/310	0.949559	0.999995	0	0	0.586662	0.0303643	IKBKB;PDCD4;BMF;MDM4;NFKB1;MIR215;EZH2
Synaptic vesicle cycle	1/78	0.950176	0.999995	0	0	0.331065	0.01692	ATP6V0A2
Platelet activation	2/124	0.950299	0.999995	0	0	0.417476	0.0212826	ORAI1;ARHGEF1
Proteoglycans in cancer	4/205	0.952622	0.999995	0	0	0.506041	0.0245616	RPS6;PDCD4;ARHGEF1;EIF4B
Purine metabolism	2/129	0.957646	0.999995	0	0	0.400935	0.0173512	NME6;ADPRM
Salmonella infection	5/249	0.96007	0.999995	0	0	0.520596	0.0212136	IKBKB;RIPK3;RPS3;NFKB1;VPS16
Complement and coagulation cascades	1/85	0.961956	0.999995	0	0	0.303366	0.0117666	C4BPB
ErbB signaling pathway	1/85	0.961956	0.999995	0	0	0.303366	0.0117666	STAT5A
Taste transduction	1/86	0.963394	0.999995	0	0	0.299781	0.0111796	SCNN1B
Lipid and atherosclerosis	4/215	0.963535	0.999995	0	0	0.481805	0.0178971	IKBKB;NFATC2;ARHGEF1;NFKB1
cAMP signaling pathway	4/216	0.964488	0.999995	0	0	0.479507	0.0173381	ABCC4;PTGER2;ORAI1;NFKB1
Amyotrophic lateral sclerosis	8/364	0.966547	0.999995	0	0	0.569821	0.0193882	NUP214;POM121;NUP107;TPR;NUP153;SMCR8;SPG11;NUP160
Autophagy	2/137	0.967285	0.999995	0	0	0.377018	0.0125405	IGBP1;SMCR8
Estrogen signaling pathway	2/137	0.967285	0.999995	0	0	0.377018	0.0125405	SP1;ESR2
Bile secretion	1/90	0.968625	0.999995	0	0	0.286248	0.00912503	ABCC4
NOD-like receptor signaling pathway	3/181	0.968761	0.999995	0	0	0.428517	0.0135998	IKBKB;RIPK3;NFKB1
Fluid shear stress and atherosclerosis	2/139	0.969342	0.999995	0	0	0.371476	0.0115668	IKBKB;NFKB1
Ubiquitin mediated proteolysis	2/140	0.970324	0.999995	0	0	0.368764	0.0111092	UBE4A;ANAPC1
Spinocerebellar ataxia	2/143	0.97309	0.999995	0	0	0.360862	0.00984385	TBP;SP1
Breast cancer	2/147	0.976393	0.999995	0	0	0.350833	0.00838129	SP1;ESR2
Aldosterone synthesis and secretion	1/98	0.976952	0.999995	0	0	0.26253	0.00612151	ORAI1
Choline metabolism in cancer	1/98	0.976952	0.999995	0	0	0.26253	0.00612151	SP1
mRNA surveillance pathway	1/98	0.976952	0.999995	0	0	0.26253	0.00612151	PABPC1
Inflammatory mediator regulation of TRP channels	1/98	0.976952	0.999995	0	0	0.26253	0.00612151	PTGER2
Kaposi sarcoma-associated herpesvirus infection	3/193	0.978034	0.999995	0	0	0.4012	0.00891108	IKBKB;NFATC2;NFKB1
Progesterone-mediated oocyte maturation	1/100	0.978663	0.999995	0	0	0.2572	0.00554718	ANAPC1
Amoebiasis	1/102	0.980247	0.999995	0	0	0.25208	0.00502909	NFKB1
Longevity regulating pathway	1/102	0.980247	0.999995	0	0	0.25208	0.00502909	NFKB1
Cushing syndrome	2/155	0.981864	0.999995	0	0	0.33235	0.00608282	SP1;ORAI1
Non-alcoholic fatty liver disease	2/155	0.981864	0.999995	0	0	0.33235	0.00608282	IKBKB;NFKB1
Hepatitis C	2/157	0.983026	0.999995	0	0	0.328027	0.0056156	IKBKB;NFKB1
Drug metabolism	1/108	0.984329	0.999995	0	0	0.23787	0.00375723	NME6
Hippo signaling pathway	2/163	0.986096	0.999995	0	0	0.315703	0.00442041	RASSF6;FRMD1
Human immunodeficiency virus 1 infection	3/212	0.987575	0.999995	0	0	0.364364	0.00455572	IKBKB;NFATC2;NFKB1
Influenza A	2/172	0.989712	0.999995	0	0	0.298849	0.00309053	IKBKB;NFKB1
Sphingolipid signaling pathway	1/119	0.98975	0.999995	0	0	0.215572	0.0022211	NFKB1
Growth hormone synthesis, secretion and action	1/119	0.98975	0.999995	0	0	0.215572	0.0022211	STAT5A
Tuberculosis	2/180	0.992143	0.999995	0	0	0.285298	0.00225044	ATP6V0A2;NFKB1
Oocyte meiosis	1/129	0.993033	0.999995	0	0	0.198627	0.00138874	ANAPC1
Relaxin signaling pathway	1/129	0.993033	0.999995	0	0	0.198627	0.00138874	NFKB1
Ras signaling pathway	3/232	0.993274	0.999995	0	0	0.332192	0.00224176	IKBKB;REL;NFKB1
FoxO signaling pathway	1/131	0.993551	0.999995	0	0	0.19555	0.00126529	IKBKB
Natural killer cell mediated cytotoxicity	1/131	0.993551	0.999995	0	0	0.19555	0.00126529	NFATC2
Vascular smooth muscle contraction	1/133	0.99403	0.999995	0	0	0.192567	0.00115309	ARHGEF1
Oxidative phosphorylation	1/133	0.99403	0.999995	0	0	0.192567	0.00115309	ATP6V0A2
Chemical carcinogenesis	3/239	0.994591	0.999995	0	0	0.32222	0.00174765	STAT5A;ESR2;NFKB1
Apelin signaling pathway	1/137	0.994885	0.999995	0	0	0.186864	0.000958354	RPS6
Human papillomavirus infection	5/331	0.995355	0.999995	0	0	0.387967	0.00180634	IKBKB;TBP;RBL1;ATP6V0A2;NFKB1
Signaling pathways regulating pluripotency of stem cells	1/143	0.995943	0.999995	0	0	0.178913	0.000727365	SETDB1
Pathways in cancer	10/531	0.995944	0.999995	0	0	0.483747	0.00196629	IKBKB;STAT5A;RAD51;SP1;PTGER2;TPR;ARHGEF1;CSF2RB;NFKB1;ESR2
Diabetic cardiomyopathy	2/203	0.996411	0.999995	0	0	0.252347	0.000907208	SP1;NFKB1
Phagosome	1/152	0.997134	0.999995	0	0	0.16817	0.000482602	ATP6V0A2
Oxytocin signaling pathway	1/154	0.997347	0.999995	0	0	0.165954	0.00044078	NFATC2
Wnt signaling pathway	1/166	0.998332	0.999995	0	0	0.153788	0.00025679	NFATC2
cGMP-PKG signaling pathway	1/167	0.998395	0.999995	0	0	0.152853	0.000245549	NFATC2
MAPK signaling pathway	3/294	0.999065	0.999995	0	0	0.260564	0.000243671	IKBKB;NFKB1;RELB
Axon guidance	1/182	0.999101	0.999995	0	0	0.140076	0.000126027	NFATC2
PI3K-Akt signaling pathway	4/354	0.999355	0.999995	0	0	0.288339	0.000185939	IKBKB;RPS6;NFKB1;EIF4B
Huntington disease	3/306	0.999368	0.999995	0	0	0.250086	0.000158131	TBP;SP1;RCOR1
Regulation of actin cytoskeleton	1/218	0.999775	0.999995	0	0	0.116617	2.62489e-05	ARHGEF1
Thermogenesis	1/232	0.999868	0.999995	0	0	0.109469	1.44568e-05	RPS6
Calcium signaling pathway	1/240	0.999902	0.999995	0	0	0.10576	1.03292e-05	ORAI1
Endocytosis	1/252	0.999937	0.999995	0	0	0.10064	6.29067e-06	ARFGEF1
Olfactory transduction	4/440	0.999955	0.999995	0	0	0.230411	1.03901e-05	OR6F1;OR14K1;OR13G1;OR4C6
Alzheimer disease	2/369	0.999987	0.999995	0	0	0.137002	1.84099e-06	IKBKB;NFKB1
Pathways of neurodegeneration	3/475	0.999994	0.999995	0	0	0.15911	9.52895e-07	SMCR8;SPG11;NFKB1
Neuroactive ligand-receptor interaction	1/341	0.999995	0.999995	0	0	0.0739479	4.03838e-07	PTGER2
