# Supplementary material for: Malignancy and NF-κB signalling strengthen coordination between expression of mitochondrial and nuclear-encoded oxidative phosphorylation genes
Source: Genome Biol. 2021 Dec 2;22:328. doi: 10.1186/s13059-021-02541-6 (PMC8638269; doi:10.1186/s13059-021-02541-6)
Supplement: Supplementary file 7 — Additional File 7. GTEx bottom 1000 Gene Ontology. Gene Ontology enrichment for the bottom 1000 genes, whose expression across GTEx tissues is most negatively correlated with tissue mtOXPHOS-nuOXPHOS correlation. Note the spreadsheet has multiple tabs corresponding to different gene set libraries interrogated. [file 13059_2021_2541_MOESM7_ESM.xlsx]

## Sheet: FDR0.05_GO_Molecular_Function_2
Term	Overlap	P.value	Adjusted.P.value	Old.P.value	Old.Adjusted.P.value	Odds.Ratio	Combined.Score	Genes
LRR domain binding (GO:0030275)	3/14	0.0131899	0.870926	0	0	7.19402	31.1379	DDIT3;ERC1;ROBO1
alpha-tubulin binding (GO:0043014)	4/26	0.0140769	0.870926	0	0	4.79985	20.4628	BEX4;PACRG;ARL8A;DNAL1
histone deacetylase activity (GO:0004407)	5/40	0.0148579	0.870926	0	0	3.77394	15.8854	MBD3;BRMS1L;HDAC11;SAP18;HDAC8
copper ion binding (GO:0005507)	5/41	0.0164253	0.870926	0	0	3.66892	15.0753	PRNP;GPC1;PARK7;ATOX1;SOD1
protein deacetylase activity (GO:0033558)	5/42	0.0180987	0.870926	0	0	3.56957	14.3208	MBD3;BRMS1L;HDAC11;SAP18;HDAC8
phosphatidylethanolamine binding (GO:0008429)	2/6	0.0182393	0.870926	0	0	13.1758	52.7582	MAP1LC3A;PEBP1
cuprous ion binding (GO:1903136)	2/6	0.0182393	0.870926	0	0	13.1758	52.7582	PRNP;PARK7
proteasome-activating ATPase activity (GO:0036402)	2/6	0.0182393	0.870926	0	0	13.1758	52.7582	PSMC5;PSMC3
aldehyde-lyase activity (GO:0016832)	2/7	0.0249205	0.910847	0	0	10.5401	38.9147	ALDOC;HOGA1
N-acetylglucosamine 6-O-sulfotransferase activity (GO:0001517)	2/7	0.0249205	0.910847	0	0	10.5401	38.9147	CHST6;CHST1
tubulin binding (GO:0015631)	16/255	0.0262286	0.910847	0	0	1.77663	6.46853	BEX4;PRNP;PACRG;SGIP1;ARL3;CRIPT;KIF6;FTCD;SKA2;AGBL4;MAP1LC3A;MAP2;VAPB;MAP6;ARL8A;DNAL1
amyloid-beta binding (GO:0001540)	5/49	0.0329791	0.933192	0	0	3.00059	10.2377	BACE1;PRNP;NLGN1;CLU;GRIA3
glutamate receptor activity (GO:0008066)	3/20	0.0351239	0.933192	0	0	4.65351	15.584	GRM8;GRM1;GRIA3
GDP binding (GO:0019003)	5/51	0.0383034	0.933192	0	0	2.86983	9.36202	RAB2A;RHEB;ARL3;RAB18;HRAS
hydrogen-exporting ATPase activity (GO:0036442)	3/21	0.0398928	0.933192	0	0	4.39475	14.1579	ATP2A2;ATP6V1H;ATP6V0E2
peptidyl-prolyl cis-trans isomerase activity (GO:0003755)	4/38	0.049369	0.933192	0	0	3.10385	9.33772	PTPA;FKBP2;FKBP8;PIN1
leucine zipper domain binding (GO:0043522)	2/10	0.0496612	0.933192	0	0	6.58653	19.7762	DDIT3;ERC1
nucleotide kinase activity (GO:0019201)	3/23	0.0503532	0.933192	0	0	3.95486	11.8199	DLG2;GUK1;AK4
sulfotransferase activity (GO:0008146)	4/39	0.0534805	0.933192	0	0	3.01501	8.82927	CHST6;CHST1;HS6ST1;GAL3ST3
phosphotransferase activity, phosphate group as acceptor (GO:0016776)	4/41	0.0622418	0.933192	0	0	2.85174	7.91851	DLG2;GUK1;PMVK;AK4
purine ribonucleoside binding (GO:0032550)	10/159	0.0680485	0.933192	0	0	1.77467	4.76949	RAB2A;GLUD1;RHEB;ARL3;ARL1;RAB18;TUBG2;RAB6A;HRAS;ARL8A
sodium:amino acid symporter activity (GO:0005283)	2/12	0.0694224	0.933192	0	0	5.26867	14.0544	SLC6A13;SLC6A1
Hsp70 protein binding (GO:0030544)	3/27	0.074777	0.933192	0	0	3.29503	8.54483	PACRG;STUB1;HDAC8
beta-tubulin binding (GO:0048487)	3/27	0.074777	0.933192	0	0	3.29503	8.54483	PACRG;VAPB;ARL8A
guanylate kinase activity (GO:0004385)	2/13	0.0801084	0.933192	0	0	4.78945	12.0904	DLG2;GUK1
ubiquitin protein ligase activity involved in ERAD pathway (GO:1904264)	2/13	0.0801084	0.933192	0	0	4.78945	12.0904	TMEM129;STUB1
transaminase activity (GO:0008483)	2/14	0.0912615	0.933192	0	0	4.3901	10.51	ABAT;KYAT1
aldehyde dehydrogenase (NAD) activity (GO:0004029)	2/14	0.0912615	0.933192	0	0	4.3901	10.51	ALDH4A1;ALDH7A1
heparan sulfate sulfotransferase activity (GO:0034483)	2/14	0.0912615	0.933192	0	0	4.3901	10.51	HS6ST1;HS6ST3
GTP binding (GO:0005525)	9/147	0.091633	0.933192	0	0	1.72313	4.11821	RAB2A;GLUD1;RHEB;ARL3;ARL1;TUBG2;RAB6A;HRAS;ARL8A
guanyl ribonucleotide binding (GO:0032561)	10/170	0.0958191	0.933192	0	0	1.65171	3.87375	RAB2A;GLUD1;RHEB;ARL3;ARL1;RAB18;TUBG2;RAB6A;HRAS;ARL8A
Hsp90 protein binding (GO:0051879)	3/30	0.0958988	0.933192	0	0	2.92846	6.86567	PACRG;STUB1;HDAC8
FK506 binding (GO:0005528)	2/15	0.102833	0.933192	0	0	4.05219	9.21731	FKBP2;FKBP8
myosin V binding (GO:0031489)	2/15	0.102833	0.933192	0	0	4.05219	9.21731	RAB3A;RAB6A
microtubule binding (GO:0008017)	11/195	0.104177	0.933192	0	0	1.5801	3.57365	PRNP;MAP1LC3A;MAP2;SGIP1;VAPB;ARL3;CRIPT;MAP6;KIF6;FTCD;SKA2
acetylglucosaminyltransferase activity (GO:0008375)	4/50	0.110117	0.933192	0	0	2.29272	5.05823	MGAT4C;EXTL2;B4GAT1;B3GALT2
RNA polymerase III activity (GO:0001056)	2/16	0.114778	0.933192	0	0	3.76256	8.14501	POLR3H;POLR2K
proton-transporting ATPase activity, rotational mechanism (GO:0046961)	2/16	0.114778	0.933192	0	0	3.76256	8.14501	ATP6V1H;ATP6V0E2
cysteine-type endopeptidase activator activity involved in apoptotic process (GO:0008656)	2/16	0.114778	0.933192	0	0	3.76256	8.14501	BEX3;BAD
peptidase activator activity involved in apoptotic process (GO:0016505)	2/18	0.139618	0.933192	0	0	3.29189	6.48123	BEX3;BAD
ankyrin binding (GO:0030506)	2/18	0.139618	0.933192	0	0	3.29189	6.48123	KCTD6;SPTBN1
hydrolase activity, acting on carbon-nitrogen (but not peptide) bonds, in linear amides (GO:0016811)	5/75	0.140461	0.933192	0	0	1.88354	3.69706	MBD3;BRMS1L;HDAC11;SAP18;HDAC8
purine ribonucleoside triphosphate binding (GO:0035639)	19/396	0.141505	0.933192	0	0	1.33336	2.60727	RAB2A;CDKL5;PNPLA8;ARL3;HSPA4L;ARL1;CDC42BPB;TUBG2;GCK;PTPA;GLUD1;RHEB;PMVK;WNK3;RAB6A;BMPR1B;HRAS;PI4K2A;ARL8A
DNA-directed 5'-3' RNA polymerase activity (GO:0003899)	3/36	0.144207	0.933192	0	0	2.39527	4.63845	POLR3H;POLR2I;POLR2K
methyl-CpG binding (GO:0008327)	2/20	0.16547	0.933192	0	0	2.92582	5.26345	MBD3;ERH
low-density lipoprotein particle receptor binding (GO:0050750)	2/20	0.16547	0.933192	0	0	2.92582	5.26345	CLU;AP2M1
signal sequence binding (GO:0005048)	3/39	0.170824	0.933192	0	0	2.19532	3.8794	IPO13;TNPO2;AP2M1
carboxylic ester hydrolase activity (GO:0052689)	6/103	0.176881	0.933192	0	0	1.63105	2.82543	PLA2G12A;NLGN1;PNPLA8;PON2;RGN;LYPLAL1
TBP-class protein binding (GO:0017025)	2/21	0.178689	0.933192	0	0	2.77169	4.77315	PSMC5;PSMC3
oxidoreductase activity, acting on single donors with incorporation of molecular oxygen, incorporation of two atoms of oxygen (GO:0016702)	2/21	0.178689	0.933192	0	0	2.77169	4.77315	PIR;BCO2
PDZ domain binding (GO:0030165)	4/62	0.192012	0.933192	0	0	1.81723	2.99879	NLGN1;CADM1;CRIPT;ERC1
GTPase activity (GO:0003924)	11/222	0.193167	0.933192	0	0	1.37596	2.26235	RAB2A;ARFRP1;RAB3A;NKIRAS1;RHEB;ARL1;RAB18;IFT27;RAB6A;HRAS;ARL8A
arylesterase activity (GO:0004064)	1/6	0.200732	0.933192	0	0	5.26284	8.45099	PON2
protein phosphatase 2B binding (GO:0030346)	1/6	0.200732	0.933192	0	0	5.26284	8.45099	SOD1
phosphoserine residue binding (GO:0050815)	1/6	0.200732	0.933192	0	0	5.26284	8.45099	PIN1
G-protein coupled glutamate receptor binding (GO:0035256)	1/6	0.200732	0.933192	0	0	5.26284	8.45099	PRNP
1-phosphatidylinositol 4-kinase activity (GO:0004430)	1/6	0.200732	0.933192	0	0	5.26284	8.45099	PI4K2A
ADP-ribosylation factor binding (GO:0030306)	1/6	0.200732	0.933192	0	0	5.26284	8.45099	RAB11FIP3
very long-chain fatty acid-CoA ligase activity (GO:0031957)	1/6	0.200732	0.933192	0	0	5.26284	8.45099	SLC27A5
hydroxymethyl-, formyl- and related transferase activity (GO:0016742)	1/6	0.200732	0.933192	0	0	5.26284	8.45099	FTCD
anion:cation symporter activity (GO:0015296)	3/43	0.208226	0.933192	0	0	1.97538	3.09963	SLC6A13;SLC4A3;SLC6A1
Rac GTPase binding (GO:0048365)	3/43	0.208226	0.933192	0	0	1.97538	3.09963	CDKL5;ABI2;SOD1
nucleoside-triphosphatase activity (GO:0017111)	19/424	0.214892	0.933192	0	0	1.23933	1.90562	RAB2A;RAB3A;HSPA4L;ARL1;WRNIP1;KIF6;PTPA;ARFRP1;PSMC5;PSMC3;RHEB;NKIRAS1;RAB18;PIN1;ATP6V1H;IFT27;RAB6A;HRAS;ARL8A
G-protein coupled receptor binding (GO:0001664)	7/133	0.216105	0.933192	0	0	1.46472	2.24394	PACRG;PSMC5;ARHGEF12;ZNRF3;DVL1;STUB1;APLN
G-protein coupled serotonin receptor activity (GO:0004993)	2/24	0.21915	0.933192	0	0	2.39336	3.63312	HTR1A;HTR2C
hydro-lyase activity (GO:0016836)	3/45	0.227563	0.933192	0	0	1.88112	2.78467	ALAD;CA5A;PARK7
palmitoyl-(protein) hydrolase activity (GO:0008474)	1/7	0.230034	0.933192	0	0	4.38547	6.44458	LYPLAL1
calcium-dependent phospholipase A2 activity (GO:0047498)	1/7	0.230034	0.933192	0	0	4.38547	6.44458	PLA2G12A
omega peptidase activity (GO:0008242)	1/7	0.230034	0.933192	0	0	4.38547	6.44458	BACE1
protein-glutamic acid ligase activity (GO:0070739)	1/7	0.230034	0.933192	0	0	4.38547	6.44458	TTLL1
acetylcholine receptor binding (GO:0033130)	1/7	0.230034	0.933192	0	0	4.38547	6.44458	LYNX1
estradiol 17-beta-dehydrogenase activity (GO:0004303)	1/7	0.230034	0.933192	0	0	4.38547	6.44458	HSD17B14
fatty acid elongase activity (GO:0009922)	1/7	0.230034	0.933192	0	0	4.38547	6.44458	ELOVL2
adenylate kinase activity (GO:0004017)	1/7	0.230034	0.933192	0	0	4.38547	6.44458	AK4
cation:sugar symporter activity (GO:0005402)	1/7	0.230034	0.933192	0	0	4.38547	6.44458	SLC2A13
tubulin-glutamic acid ligase activity (GO:0070740)	1/7	0.230034	0.933192	0	0	4.38547	6.44458	TTLL1
leucine binding (GO:0070728)	1/7	0.230034	0.933192	0	0	4.38547	6.44458	GLUD1
oxidoreductase activity, acting on the aldehyde or oxo group of donors, NAD or NADP as acceptor (GO:0016620)	2/25	0.232815	0.933192	0	0	2.28918	3.33651	ALDH4A1;ALDH7A1
lipoprotein particle receptor binding (GO:0070325)	2/25	0.232815	0.933192	0	0	2.28918	3.33651	CLU;AP2M1
ATPase activity, coupled to transmembrane movement of ions, rotational mechanism (GO:0044769)	2/25	0.232815	0.933192	0	0	2.28918	3.33651	ATP6V1H;ATP6V0E2
myosin binding (GO:0017022)	3/46	0.237356	0.933192	0	0	1.83727	2.64236	RAB3A;RAB6A;TRAK2
protein phosphatase regulator activity (GO:0019888)	3/47	0.247219	0.933192	0	0	1.79542	2.50907	PTPA;RCAN1;PPP2R1A
acetylgalactosaminyltransferase activity (GO:0008376)	3/48	0.257144	0.933192	0	0	1.75543	2.38409	EXTL2;B3GALT2;GALNT17
signal recognition particle binding (GO:0005047)	1/8	0.258263	0.933192	0	0	3.75878	5.08855	SRP9
voltage-gated potassium channel activity involved in ventricular cardiac muscle cell action potential repolarization (GO:1902282)	1/8	0.258263	0.933192	0	0	3.75878	5.08855	KCND3
sulfurtransferase activity (GO:0016783)	1/8	0.258263	0.933192	0	0	3.75878	5.08855	MOCS2
tau protein binding (GO:0048156)	1/8	0.258263	0.933192	0	0	3.75878	5.08855	CLU
acetylcholine receptor regulator activity (GO:0030548)	1/8	0.258263	0.933192	0	0	3.75878	5.08855	LYNX1
NAD+ binding (GO:0070403)	1/8	0.258263	0.933192	0	0	3.75878	5.08855	GLUD1
protein phosphatase activator activity (GO:0072542)	1/8	0.258263	0.933192	0	0	3.75878	5.08855	PTPA
cAMP response element binding protein binding (GO:0008140)	1/8	0.258263	0.933192	0	0	3.75878	5.08855	DDIT3
sodium:bicarbonate symporter activity (GO:0008510)	1/8	0.258263	0.933192	0	0	3.75878	5.08855	SLC4A3
nuclear localization sequence binding (GO:0008139)	2/28	0.274015	0.933192	0	0	2.02473	2.62116	IPO13;TNPO2
chloride channel inhibitor activity (GO:0019869)	1/9	0.285458	0.933192	0	0	3.28876	4.12299	WNK3
ATP transmembrane transporter activity (GO:0005347)	1/9	0.285458	0.933192	0	0	3.28876	4.12299	SLC25A23
GABA receptor binding (GO:0050811)	1/9	0.285458	0.933192	0	0	3.28876	4.12299	TRAK2
hydrogen-exporting ATPase activity, phosphorylative mechanism (GO:0008553)	1/9	0.285458	0.933192	0	0	3.28876	4.12299	ATP2A2
Toll-like receptor binding (GO:0035325)	1/9	0.285458	0.933192	0	0	3.28876	4.12299	TOLLIP
adenine nucleotide transmembrane transporter activity (GO:0000295)	1/9	0.285458	0.933192	0	0	3.28876	4.12299	SLC25A23
5S rRNA binding (GO:0008097)	1/9	0.285458	0.933192	0	0	3.28876	4.12299	MRPL18
cytoskeletal adaptor activity (GO:0008093)	1/9	0.285458	0.933192	0	0	3.28876	4.12299	ABI2
hydrogen ion transmembrane transporter activity (GO:0015078)	3/51	0.287201	0.933192	0	0	1.64546	2.05284	ATP2A2;ATP6V1H;ATP6V0E2
excitatory extracellular ligand-gated ion channel activity (GO:0005231)	2/29	0.287749	0.933192	0	0	1.94964	2.4286	CHRNA4;GRIA3
WW domain binding (GO:0050699)	2/29	0.287749	0.933192	0	0	1.94964	2.4286	NDFIP1;WBP1
extracellular ligand-gated ion channel activity (GO:0005230)	3/52	0.297286	0.933192	0	0	1.6118	1.95521	GABRB3;CHRNA4;GRIA3
nucleobase-containing compound kinase activity (GO:0019205)	2/30	0.301452	0.933192	0	0	1.87991	2.25428	UCK1;AK4
5'-3' RNA polymerase activity (GO:0034062)	2/30	0.301452	0.933192	0	0	1.87991	2.25428	POLR3H;POLR2I
phospholipase A2 activity (GO:0004623)	2/30	0.301452	0.933192	0	0	1.87991	2.25428	PLA2G12A;PNPLA8
Lys48-specific deubiquitinase activity (GO:1990380)	1/10	0.311658	0.933192	0	0	2.92319	3.408	MINDY2
filamin binding (GO:0031005)	1/10	0.311658	0.933192	0	0	2.92319	3.408	NEBL
DNA N-glycosylase activity (GO:0019104)	1/10	0.311658	0.933192	0	0	2.92319	3.408	NTHL1
endocytic adaptor activity (GO:0098748)	1/10	0.311658	0.933192	0	0	2.92319	3.408	AP2M1
neurexin family protein binding (GO:0042043)	1/10	0.311658	0.933192	0	0	2.92319	3.408	NLGN1
oxidoreductase activity, acting on a sulfur group of donors, disulfide as acceptor (GO:0016671)	1/10	0.311658	0.933192	0	0	2.92319	3.408	MSRB2
fatty acid synthase activity (GO:0004312)	1/10	0.311658	0.933192	0	0	2.92319	3.408	ELOVL2
ADP transmembrane transporter activity (GO:0015217)	1/10	0.311658	0.933192	0	0	2.92319	3.408	SLC25A23
sugar:proton symporter activity (GO:0005351)	1/10	0.311658	0.933192	0	0	2.92319	3.408	SLC2A13
volume-sensitive anion channel activity (GO:0005225)	1/10	0.311658	0.933192	0	0	2.92319	3.408	LRRC8A
clathrin adaptor activity (GO:0035615)	1/10	0.311658	0.933192	0	0	2.92319	3.408	AP2M1
inositol trisphosphate phosphatase activity (GO:0046030)	1/10	0.311658	0.933192	0	0	2.92319	3.408	INPP1
long-chain fatty acid-CoA ligase activity (GO:0004467)	1/10	0.311658	0.933192	0	0	2.92319	3.408	SLC27A5
N-acetyllactosaminide beta-1,3-N-acetylglucosaminyltransferase activity (GO:0008532)	1/10	0.311658	0.933192	0	0	2.92319	3.408	B4GAT1
ATP-dependent microtubule motor activity, plus-end-directed (GO:0008574)	2/31	0.315109	0.933192	0	0	1.81499	2.09602	DYNLL1;DYNLL2
serotonin receptor activity (GO:0099589)	2/31	0.315109	0.933192	0	0	1.81499	2.09602	HTR1A;HTR2C
adenyl ribonucleotide binding (GO:0032559)	12/279	0.326736	0.933192	0	0	1.18437	1.32484	PTPA;GLUD1;CDKL5;PNPLA8;HSPA4L;WNK3;PMVK;CDC42BPB;BMPR1B;PI4K2A;GCK;RAPGEF4
ATPase activity (GO:0016887)	9/203	0.327917	0.933192	0	0	1.22214	1.36268	PTPA;PSMC5;PSMC3;HSPA4L;ATP6V1H;WRNIP1;DYNLL1;KIF6;DYNLL2
potassium:proton antiporter activity (GO:0015386)	1/11	0.336899	0.933192	0	0	2.63074	2.86217	SLC9A6
adenyl nucleotide binding (GO:0030554)	1/11	0.336899	0.933192	0	0	2.63074	2.86217	HSPBP1
RNA polymerase II activity (GO:0001055)	1/11	0.336899	0.933192	0	0	2.63074	2.86217	POLR2K
peptide hormone receptor binding (GO:0051428)	1/11	0.336899	0.933192	0	0	2.63074	2.86217	PSMC5
neuropeptide receptor binding (GO:0071855)	1/11	0.336899	0.933192	0	0	2.63074	2.86217	APLN
adenyl-nucleotide exchange factor activity (GO:0000774)	1/11	0.336899	0.933192	0	0	2.63074	2.86217	HSPBP1
gap junction channel activity (GO:0005243)	1/11	0.336899	0.933192	0	0	2.63074	2.86217	GJA1
lipid phosphatase activity (GO:0042577)	1/11	0.336899	0.933192	0	0	2.63074	2.86217	PLPPR2
transmitter-gated ion channel activity (GO:0022824)	2/33	0.342226	0.933192	0	0	1.69772	1.82044	GABRB3;GRIA3
voltage-gated potassium channel activity involved in cardiac muscle cell action potential repolarization (GO:0086008)	1/12	0.361215	0.933192	0	0	2.39146	2.43518	KCND3
wide pore channel activity (GO:0022829)	1/12	0.361215	0.933192	0	0	2.39146	2.43518	GJA1
DNA-(apurinic or apyrimidinic site) lyase activity (GO:0003906)	1/12	0.361215	0.933192	0	0	2.39146	2.43518	NTHL1
RNA polymerase I activity (GO:0001054)	1/12	0.361215	0.933192	0	0	2.39146	2.43518	POLR2K
UDP-galactose:beta-N-acetylglucosamine beta-1,3-galactosyltransferase activity (GO:0008499)	1/12	0.361215	0.933192	0	0	2.39146	2.43518	B3GALT2
cAMP binding (GO:0030552)	1/12	0.361215	0.933192	0	0	2.39146	2.43518	RAPGEF4
GABA-gated chloride ion channel activity (GO:0022851)	1/12	0.361215	0.933192	0	0	2.39146	2.43518	GABRB3
carbonate dehydratase activity (GO:0004089)	1/12	0.361215	0.933192	0	0	2.39146	2.43518	CA5A
Rho guanyl-nucleotide exchange factor activity (GO:0005089)	3/59	0.368018	0.933192	0	0	1.40981	1.40928	ARHGEF9;ARHGEF12;FGD1
ion transmembrane transporter activity (GO:0015075)	2/35	0.368992	0.933192	0	0	1.59466	1.58985	GJA1;SLC4A3
ubiquitin-like protein conjugating enzyme binding (GO:0044390)	2/35	0.368992	0.933192	0	0	1.59466	1.58985	TOLLIP;PARK7
transmitter-gated ion channel activity involved in regulation of postsynaptic membrane potential (GO:1904315)	2/36	0.382214	0.933192	0	0	1.54768	1.48852	CHRNA4;GRIA3
hexose transmembrane transporter activity (GO:0015149)	1/13	0.38464	0.933192	0	0	2.19205	2.09439	SLC2A13
phosphatidate phosphatase activity (GO:0008195)	1/13	0.38464	0.933192	0	0	2.19205	2.09439	PLPPR2
sodium:proton antiporter activity (GO:0015385)	1/13	0.38464	0.933192	0	0	2.19205	2.09439	SLC9A6
ionotropic glutamate receptor binding (GO:0035255)	1/13	0.38464	0.933192	0	0	2.19205	2.09439	DLG2
ubiquitin-ubiquitin ligase activity (GO:0034450)	1/13	0.38464	0.933192	0	0	2.19205	2.09439	STUB1
thiolester hydrolase activity (GO:0016790)	1/13	0.38464	0.933192	0	0	2.19205	2.09439	LYPLAL1
protein serine/threonine phosphatase activity (GO:0004722)	3/61	0.388069	0.933192	0	0	1.36105	1.28833	PPP2CB;PPP1R3C;CDC14B
frizzled binding (GO:0005109)	2/37	0.395317	0.933192	0	0	1.50338	1.39524	ZNRF3;DVL1
transmembrane receptor protein serine/threonine kinase activity (GO:0004675)	1/14	0.407208	0.933192	0	0	2.02333	1.81782	BMPR1B
tropomyosin binding (GO:0005523)	1/14	0.407208	0.933192	0	0	2.02333	1.81782	NEBL
calcium-transporting ATPase activity (GO:0005388)	1/14	0.407208	0.933192	0	0	2.02333	1.81782	ATP2A2
MAP kinase activity (GO:0004707)	1/14	0.407208	0.933192	0	0	2.02333	1.81782	MAPK4
outward rectifier potassium channel activity (GO:0015271)	1/14	0.407208	0.933192	0	0	2.02333	1.81782	KCND3
monovalent cation:proton antiporter activity (GO:0005451)	1/14	0.407208	0.933192	0	0	2.02333	1.81782	SLC9A6
beta-1,3-galactosyltransferase activity (GO:0048531)	1/14	0.407208	0.933192	0	0	2.02333	1.81782	B3GALT2
nucleoside kinase activity (GO:0019206)	1/14	0.407208	0.933192	0	0	2.02333	1.81782	UCK1
O-methyltransferase activity (GO:0008171)	1/14	0.407208	0.933192	0	0	2.02333	1.81782	COMT
hydrolase activity, hydrolyzing N-glycosyl compounds (GO:0016799)	1/14	0.407208	0.933192	0	0	2.02333	1.81782	NTHL1
small GTPase binding (GO:0031267)	3/63	0.407962	0.933192	0	0	1.31555	1.17949	RAB11FIP3;FGD1;RAPGEF4
ATPase regulator activity (GO:0060590)	2/38	0.40829	0.933192	0	0	1.46154	1.30922	DNAJC19;HSPBP1
RNA polymerase II transcription coactivator activity (GO:0001105)	2/39	0.421126	0.933192	0	0	1.42197	1.22975	WWOX;POU1F1
carboxypeptidase activity (GO:0004180)	2/39	0.421126	0.933192	0	0	1.42197	1.22975	AGBL4;MINDY2
acetylcholine-gated cation-selective channel activity (GO:0022848)	1/15	0.428949	0.933192	0	0	1.87871	1.59017	CHRNA4
GTPase activator activity (GO:0005096)	10/249	0.429537	0.933192	0	0	1.10118	0.930545	BCR;RGS4;ARHGAP22;RANBP3L;ELMOD1;CHN1;EVI5L;ARHGAP5;ARHGAP35;ARHGAP23
sodium channel activity (GO:0005272)	2/40	0.433817	0.933192	0	0	1.38448	1.15622	NALCN;SCN1A
ion channel activity (GO:0005216)	4/93	0.445338	0.933192	0	0	1.18235	0.956427	CHRNA4;LRRC8A;NALCN;SCN1A
methyltransferase activity (GO:0008168)	3/67	0.447113	0.933192	0	0	1.23307	0.992551	AS3MT;COMT;EEF1AKMT1
potassium ion antiporter activity (GO:0022821)	1/16	0.449893	0.933192	0	0	1.75337	1.4005	SLC9A6
histone methyltransferase activity (H3-K4 specific) (GO:0042800)	1/16	0.449893	0.933192	0	0	1.75337	1.4005	DPY30
ubiquitin-specific protease binding (GO:1990381)	1/16	0.449893	0.933192	0	0	1.75337	1.4005	PARK7
ionotropic glutamate receptor activity (GO:0004970)	1/16	0.449893	0.933192	0	0	1.75337	1.4005	GRIA3
ATP binding (GO:0005524)	10/255	0.459148	0.933192	0	0	1.07387	0.835883	PTPA;CDKL5;PNPLA8;HSPA4L;WNK3;PMVK;CDC42BPB;BMPR1B;PI4K2A;GCK
phospholipase activity (GO:0004620)	3/69	0.4663	0.933192	0	0	1.19558	0.912139	PLA2G12A;PNPLA8;LYPLAL1
ligand-dependent nuclear receptor binding (GO:0016922)	1/17	0.470071	0.933192	0	0	1.6437	1.24078	TADA3
receptor antagonist activity (GO:0048019)	1/17	0.470071	0.933192	0	0	1.6437	1.24078	DKK3
aspartic-type peptidase activity (GO:0070001)	1/17	0.470071	0.933192	0	0	1.6437	1.24078	BACE1
sodium ion transmembrane transporter activity (GO:0015081)	3/71	0.485186	0.933192	0	0	1.16029	0.839152	SLC9A6;SLC4A3;NALCN
ligand-gated anion channel activity (GO:0099095)	1/18	0.489509	0.933192	0	0	1.54693	1.10505	GABRB3
Ran GTPase binding (GO:0008536)	1/18	0.489509	0.933192	0	0	1.54693	1.10505	RANBP3L
nucleoside diphosphate kinase activity (GO:0004550)	1/18	0.489509	0.933192	0	0	1.54693	1.10505	AK4
fatty acid ligase activity (GO:0015645)	1/18	0.489509	0.933192	0	0	1.54693	1.10505	SLC27A5
oxidoreductase activity, acting on the CH-NH group of donors, NAD or NADP as acceptor (GO:0016646)	1/18	0.489509	0.933192	0	0	1.54693	1.10505	ALDH4A1
phosphatase inhibitor activity (GO:0019212)	1/18	0.489509	0.933192	0	0	1.54693	1.10505	ANP32E
Rho GTPase binding (GO:0017048)	3/72	0.494507	0.933192	0	0	1.14342	0.805188	CDKL5;ABI2;SOD1
RNA polymerase binding (GO:0070063)	1/19	0.508235	0.933192	0	0	1.46091	0.988762	ARHGAP5
leak channel activity (GO:0022840)	1/19	0.508235	0.933192	0	0	1.46091	0.988762	NALCN
lysophospholipase activity (GO:0004622)	1/19	0.508235	0.933192	0	0	1.46091	0.988762	LYPLAL1
GABA-A receptor activity (GO:0004890)	1/19	0.508235	0.933192	0	0	1.46091	0.988762	GABRB3
spectrin binding (GO:0030507)	1/19	0.508235	0.933192	0	0	1.46091	0.988762	DMTN
RNA polymerase II transcription factor activity, sequence-specific transcription regulatory region DNA binding (GO:0001133)	1/19	0.508235	0.933192	0	0	1.46091	0.988762	RORB
ubiquitin-like protein-specific protease activity (GO:0019783)	3/74	0.512893	0.933192	0	0	1.11109	0.741864	USP47;TADA3;JOSD2
S-adenosylmethionine-dependent methyltransferase activity (GO:0008757)	2/47	0.518129	0.933192	0	0	1.16869	0.768449	AS3MT;COMT
protein-lysine N-methyltransferase activity (GO:0016279)	2/47	0.518129	0.933192	0	0	1.16869	0.768449	DPY30;EEF1AKMT1
ubiquitin-like protein ligase activity (GO:0061659)	7/186	0.525563	0.933192	0	0	1.02818	0.661413	RNF11;ZNRF3;AKTIP;TMEM129;UBR3;STUB1;BTRC
ferrous iron binding (GO:0008198)	1/20	0.526276	0.933192	0	0	1.38395	0.8884	FTO
glucose transmembrane transporter activity (GO:0005355)	1/20	0.526276	0.933192	0	0	1.38395	0.8884	SLC2A13
protein phosphatase 2A binding (GO:0051721)	1/20	0.526276	0.933192	0	0	1.38395	0.8884	PTPA
ubiquitin conjugating enzyme activity (GO:0061631)	1/20	0.526276	0.933192	0	0	1.38395	0.8884	UBE2D4
glutamate receptor binding (GO:0035254)	1/20	0.526276	0.933192	0	0	1.38395	0.8884	DLG2
proteasome binding (GO:0070628)	1/20	0.526276	0.933192	0	0	1.38395	0.8884	NEDD8
K63-linked polyubiquitin modification-dependent protein binding (GO:0070530)	1/20	0.526276	0.933192	0	0	1.38395	0.8884	MINDY2
ATP-dependent microtubule motor activity (GO:1990939)	2/48	0.529476	0.933192	0	0	1.14322	0.726938	DYNLL1;DYNLL2
steroid dehydrogenase activity, acting on the CH-OH group of donors, NAD or NADP as acceptor (GO:0033764)	1/21	0.543655	0.933192	0	0	1.31469	0.801222	HSD17B14
lysine N-methyltransferase activity (GO:0016278)	1/21	0.543655	0.933192	0	0	1.31469	0.801222	EEF1AKMT1
polypeptide N-acetylgalactosaminyltransferase activity (GO:0004653)	1/21	0.543655	0.933192	0	0	1.31469	0.801222	GALNT17
solute:proton symporter activity (GO:0015295)	1/21	0.543655	0.933192	0	0	1.31469	0.801222	SLC2A13
neurotransmitter receptor activity involved in regulation of postsynaptic membrane potential (GO:0099529)	1/21	0.543655	0.933192	0	0	1.31469	0.801222	GRIA3
calcium-dependent cysteine-type endopeptidase activity (GO:0004198)	1/21	0.543655	0.933192	0	0	1.31469	0.801222	PEF1
ubiquitin-like protein conjugating enzyme activity (GO:0061650)	1/21	0.543655	0.933192	0	0	1.31469	0.801222	UBE2D4
GABA receptor activity (GO:0016917)	1/21	0.543655	0.933192	0	0	1.31469	0.801222	GABRB3
aspartic-type endopeptidase activity (GO:0004190)	1/21	0.543655	0.933192	0	0	1.31469	0.801222	BACE1
cyclic nucleotide binding (GO:0030551)	1/21	0.543655	0.933192	0	0	1.31469	0.801222	RAPGEF4
transcriptional activator activity, RNA polymerase II transcription factor binding (GO:0001190)	2/50	0.551619	0.933192	0	0	1.09547	0.651695	WWOX;POU1F1
GTPase regulator activity (GO:0030695)	10/275	0.5553	0.933192	0	0	0.99178	0.58341	BCR;RGS4;ARHGAP22;RANBP3L;ELMOD1;CHN1;EVI5L;ARHGAP5;ARHGAP35;ARHGAP23
ubiquitin protein ligase activity (GO:0061630)	7/192	0.55936	0.933192	0	0	0.99452	0.577778	RNF11;ZNRF3;AKTIP;TMEM129;UBR3;STUB1;BTRC
ATPase activity, coupled to transmembrane movement of ions, phosphorylative mechanism (GO:0015662)	1/22	0.560398	0.933192	0	0	1.25202	0.725054	ATP2A2
bicarbonate transmembrane transporter activity (GO:0015106)	1/22	0.560398	0.933192	0	0	1.25202	0.725054	SLC4A3
histone acetyltransferase binding (GO:0035035)	1/22	0.560398	0.933192	0	0	1.25202	0.725054	EID1
fibroblast growth factor binding (GO:0017134)	1/22	0.560398	0.933192	0	0	1.25202	0.725054	GPC1
NAD binding (GO:0051287)	1/22	0.560398	0.933192	0	0	1.25202	0.725054	GLUD1
Rab guanyl-nucleotide exchange factor activity (GO:0017112)	2/51	0.562411	0.933192	0	0	1.07306	0.61757	TRAPPC6B;TRAPPC13
protein transporter activity (GO:0008565)	3/80	0.565811	0.933192	0	0	1.02419	0.583274	IPO13;DNAJC19;TNPO2
ubiquitin-protein transferase activity (GO:0004842)	15/417	0.566798	0.933192	0	0	0.980387	0.556617	RNF11;UBE2D4;FBXW11;FBXO2;AKTIP;UBR3;KLHL2;RNF208;FBXL15;ZNRF3;KBTBD6;TMEM129;STUB1;BTRC;RNF187
voltage-gated ion channel activity involved in regulation of postsynaptic membrane potential (GO:1905030)	1/23	0.576527	0.933192	0	0	1.19504	0.658151	SCN1A
ADP binding (GO:0043531)	1/23	0.576527	0.933192	0	0	1.19504	0.658151	GLUD1
disordered domain specific binding (GO:0097718)	1/23	0.576527	0.933192	0	0	1.19504	0.658151	FKBP8
voltage-gated sodium channel activity (GO:0005248)	1/23	0.576527	0.933192	0	0	1.19504	0.658151	SCN1A
acetylcholine receptor activity (GO:0015464)	1/23	0.576527	0.933192	0	0	1.19504	0.658151	CHRNA4
ATPase activator activity (GO:0001671)	1/23	0.576527	0.933192	0	0	1.19504	0.658151	DNAJC19
repressing transcription factor binding (GO:0070491)	2/53	0.583433	0.93846	0	0	1.03087	0.555461	BBS2;PARK7
hormone activity (GO:0005179)	3/83	0.590913	0.93846	0	0	0.985634	0.518529	UCN;AGT;APLN
miRNA binding (GO:0035198)	1/24	0.592065	0.93846	0	0	1.14303	0.599105	ZC3H7B
UDP-galactosyltransferase activity (GO:0035250)	1/24	0.592065	0.93846	0	0	1.14303	0.599105	B3GALT2
ATPase coupled ion transmembrane transporter activity (GO:0042625)	1/24	0.592065	0.93846	0	0	1.14303	0.599105	ATP6V0E2
RNA polymerase II transcription cofactor activity (GO:0001104)	3/84	0.599069	0.944586	0	0	0.973415	0.498757	WWOX;POU1F1;ARHGAP5
SH3 domain binding (GO:0017124)	2/55	0.6037	0.944586	0	0	0.991869	0.500574	ABI2;SGIP1
motor activity (GO:0003774)	3/85	0.607118	0.944586	0	0	0.961493	0.479817	PIN1;DYNLRB1;KIF6
histone deacetylase binding (GO:0042826)	3/85	0.607118	0.944586	0	0	0.961493	0.479817	BEX4;KCTD21;BRMS1L
serine-type endopeptidase inhibitor activity (GO:0004867)	2/56	0.61355	0.944586	0	0	0.973451	0.475524	SERPINE2;AGT
G-protein coupled amine receptor activity (GO:0008227)	2/56	0.61355	0.944586	0	0	0.973451	0.475524	HTR1A;HTR2C
thyroid hormone receptor binding (GO:0046966)	1/26	0.621454	0.944586	0	0	1.05148	0.50018	HMGN3
carboxy-lyase activity (GO:0016831)	1/26	0.621454	0.944586	0	0	1.05148	0.50018	UROD
neuropeptide hormone activity (GO:0005184)	1/26	0.621454	0.944586	0	0	1.05148	0.50018	UCN
SH2 domain binding (GO:0042169)	1/26	0.621454	0.944586	0	0	1.05148	0.50018	ARHGAP5
transcriptional activator activity, RNA polymerase II core promoter proximal region sequence-specific binding (GO:0001077)	6/175	0.62313	0.944586	0	0	0.932649	0.441143	CREB3;HLF;NFIA;DDIT3;CAMTA1;ETV1
calmodulin-dependent protein kinase activity (GO:0004683)	1/27	0.635346	0.959296	0	0	1.01098	0.458567	CAMK2B
inorganic anion exchanger activity (GO:0005452)	1/28	0.648728	0.960985	0	0	0.973487	0.421268	SLC4A3
metallocarboxypeptidase activity (GO:0004181)	1/28	0.648728	0.960985	0	0	0.973487	0.421268	AGBL4
RNA polymerase II repressing transcription factor binding (GO:0001103)	1/28	0.648728	0.960985	0	0	0.973487	0.421268	BBS2
ligand-gated cation channel activity (GO:0099094)	2/60	0.651073	0.960985	0	0	0.906128	0.38885	CHRNA4;GRIA3
microtubule motor activity (GO:0003777)	2/60	0.651073	0.960985	0	0	0.906128	0.38885	DYNLRB1;KIF6
protein phosphatase binding (GO:0019903)	3/92	0.660396	0.960985	0	0	0.885547	0.367427	PTPA;PPP1R3C;SOD1
thiol-dependent ubiquitinyl hydrolase activity (GO:0036459)	3/92	0.660396	0.960985	0	0	0.885547	0.367427	USP47;TADA3;JOSD2
ubiquitin conjugating enzyme binding (GO:0031624)	1/29	0.66162	0.960985	0	0	0.938671	0.387731	TOLLIP
cation-transporting ATPase activity (GO:0019829)	1/29	0.66162	0.960985	0	0	0.938671	0.387731	ATP2A2
nucleosomal DNA binding (GO:0031492)	1/29	0.66162	0.960985	0	0	0.938671	0.387731	MBD3
anion transmembrane transporter activity (GO:0008509)	2/62	0.66872	0.967617	0	0	0.875832	0.352426	LRRC8A;SLC4A3
glutathione transferase activity (GO:0004364)	1/30	0.67404	0.968818	0	0	0.906256	0.357487	GSTT2B
ATPase activity, coupled (GO:0042623)	3/94	0.674622	0.968818	0	0	0.865994	0.340858	PSMC5;PSMC3;HSPA4L
UDP-glycosyltransferase activity (GO:0008194)	2/63	0.677269	0.968977	0	0	0.861429	0.335687	B4GAT1;B3GALT2
oxidoreductase activity, acting on paired donors, with incorporation or reduction of molecular oxygen, 2-oxoglutarate as one donor, and incorporation of one atom each of oxygen into both donors (GO:0016706)	1/31	0.686004	0.974177	0	0	0.876002	0.33014	FTO
ligand-gated channel activity (GO:0022834)	1/31	0.686004	0.974177	0	0	0.876002	0.33014	CHRNA4
actin filament binding (GO:0051015)	4/127	0.688882	0.97464	0	0	0.854004	0.318275	DMTN;NEBL;ARPC1A;MYO16
monocarboxylic acid transmembrane transporter activity (GO:0008028)	1/32	0.69753	0.977249	0	0	0.8477	0.30535	SLC16A2
secondary active transmembrane transporter activity (GO:0015291)	2/66	0.701841	0.977249	0	0	0.820922	0.290646	SLC4A3;SLC16A2
kinase activity (GO:0016301)	9/280	0.702098	0.977249	0	0	0.871358	0.308184	BCR;FN3K;MAP2K4;NADK2;CDKL5;DCAKD;WNK3;PMVK;CDC42BPB
double-stranded DNA binding (GO:0003690)	3/99	0.708249	0.977249	0	0	0.820676	0.283101	HLF;NTHL1;NUCKS1
glucuronosyltransferase activity (GO:0015020)	1/33	0.708633	0.977249	0	0	0.821166	0.282824	B4GAT1
cyclin-dependent protein serine/threonine kinase activity (GO:0004693)	1/33	0.708633	0.977249	0	0	0.821166	0.282824	CDKL5
ion channel inhibitor activity (GO:0008200)	1/33	0.708633	0.977249	0	0	0.821166	0.282824	WNK3
ligand-gated ion channel activity (GO:0015276)	2/68	0.717343	0.977878	0	0	0.795962	0.264419	GABRB3;CHRNA4
ubiquitin protein ligase binding (GO:0031625)	9/284	0.717676	0.977878	0	0	0.858503	0.284798	PACRG;MAP1LC3A;ABI2;AKTIP;ELOB;NEDD8;STUB1;BTBD9;CLU
cyclin-dependent protein kinase activity (GO:0097472)	1/34	0.719329	0.977878	0	0	0.796241	0.26231	CDKL5
protein phosphorylated amino acid binding (GO:0045309)	1/34	0.719329	0.977878	0	0	0.796241	0.26231	PIN1
voltage-gated calcium channel activity (GO:0005245)	1/37	0.749122	0.999993	0	0	0.729774	0.210798	NALCN
ubiquitin-like protein ligase binding (GO:0044389)	9/297	0.764546	0.999993	0	0	0.81919	0.21993	PACRG;MAP1LC3A;ABI2;AKTIP;ELOB;NEDD8;STUB1;BTBD9;CLU
G-protein coupled receptor activity (GO:0004930)	8/267	0.766608	0.999993	0	0	0.80982	0.215234	GHRHR;GRM8;HTR1A;HTR2C;PTH1R;RORB;GRM1;TAPT1
amino acid binding (GO:0016597)	1/39	0.767208	0.999993	0	0	0.691293	0.183191	GLUD1
peptide-lysine-N-acetyltransferase activity (GO:0061733)	1/39	0.767208	0.999993	0	0	0.691293	0.183191	TADA3
GTPase binding (GO:0051020)	2/76	0.772702	0.999993	0	0	0.709617	0.182983	FGD1;SPTBN1
thiol-dependent ubiquitin-specific protease activity (GO:0004843)	2/76	0.772702	0.999993	0	0	0.709617	0.182983	USP47;JOSD2
protein methyltransferase activity (GO:0008276)	1/41	0.783991	0.999993	0	0	0.65666	0.159803	EEF1AKMT1
histone-lysine N-methyltransferase activity (GO:0018024)	1/41	0.783991	0.999993	0	0	0.65666	0.159803	DPY30
histone acetyltransferase activity (GO:0004402)	1/41	0.783991	0.999993	0	0	0.65666	0.159803	TADA3
androgen receptor binding (GO:0050681)	1/42	0.791924	0.999993	0	0	0.64061	0.149448	PARK7
rRNA binding (GO:0019843)	1/43	0.799566	0.999993	0	0	0.625325	0.139877	MRPL18
polyubiquitin modification-dependent protein binding (GO:0031593)	1/43	0.799566	0.999993	0	0	0.625325	0.139877	MINDY2
Ras GTPase binding (GO:0017016)	5/184	0.808763	0.999993	0	0	0.732396	0.155451	RANBP3L;EVI5L;ERC1;RAB11FIP3;RAPGEF4
ATPase activity, coupled to transmembrane movement of substances (GO:0042626)	1/45	0.814019	0.999993	0	0	0.596839	0.122812	ATP6V0E2
actin binding (GO:0003779)	7/254	0.826695	0.999993	0	0	0.742463	0.141306	PACRG;DMTN;NEBL;ARPC1A;MSRB2;KLHL2;MYO16
RNA polymerase II activating transcription factor binding (GO:0001102)	1/47	0.827432	0.999993	0	0	0.57083	0.108132	POU1F1
inorganic anion transmembrane transporter activity (GO:0015103)	1/48	0.833771	0.999993	0	0	0.558656	0.101562	SLC4A3
histone methyltransferase activity (GO:0042054)	1/48	0.833771	0.999993	0	0	0.558656	0.101562	DPY30
magnesium ion binding (GO:0000287)	3/127	0.849002	0.999993	0	0	0.634434	0.103853	RHEB;CDC42BPB;PI4K2A
SH3/SH2 adaptor activity (GO:0005070)	1/51	0.851428	0.999993	0	0	0.525055	0.0844501	CHN1
phosphatidylinositol kinase activity (GO:0052742)	1/51	0.851428	0.999993	0	0	0.525055	0.0844501	PI4K2A
RNA polymerase II distal enhancer sequence-specific DNA binding (GO:0000980)	1/52	0.856887	0.999993	0	0	0.514733	0.0795002	MBD3
protein heterodimerization activity (GO:0046982)	7/265	0.857228	0.999993	0	0	0.710397	0.109438	PTPA;TENM2;FXR2;PPP2R1A;PEF1;VAPB;DDIT3
Rab GTPase binding (GO:0017137)	3/130	0.85987	0.999993	0	0	0.619351	0.0935058	EVI5L;ERC1;RAB11FIP3
iron ion binding (GO:0005506)	1/54	0.867211	0.999993	0	0	0.495257	0.0705606	FTO
metalloexopeptidase activity (GO:0008235)	1/54	0.867211	0.999993	0	0	0.495257	0.0705606	AGBL4
transition metal ion binding (GO:0046914)	11/399	0.86928	0.999993	0	0	0.741315	0.103851	ALAD;PRNP;RNF11;GPC1;RGN;MSRB2;CRIP2;PARK7;POLR2K;ATOX1;SOD1
cation transmembrane transporter activity (GO:0008324)	2/97	0.875229	0.999993	0	0	0.552149	0.0735847	NALCN;SCN1A
phosphoric ester hydrolase activity (GO:0042578)	1/56	0.876792	0.999993	0	0	0.477198	0.0627448	PLPPR2
nuclear hormone receptor binding (GO:0035257)	1/56	0.876792	0.999993	0	0	0.477198	0.0627448	HMGN3
phosphoprotein phosphatase activity (GO:0004721)	3/136	0.879565	0.999993	0	0	0.591225	0.0758706	PPP2CB;PPP1R3C;CDC14B
voltage-gated cation channel activity (GO:0022843)	2/100	0.885784	0.999993	0	0	0.535163	0.0649059	KCND3;NALCN
transferase activity, transferring hexosyl groups (GO:0016758)	2/100	0.885784	0.999993	0	0	0.535163	0.0649059	B4GAT1;B3GALT2
nuclease activity (GO:0004518)	1/59	0.889884	0.999993	0	0	0.452445	0.0527842	NTHL1
cadherin binding (GO:0045296)	8/313	0.89107	0.999993	0	0	0.686019	0.0791199	NUDC;CDH2;VAPB;PARK7;ERC1;SPTAN1;SPTBN1;EPN2
transcription factor activity, RNA polymerase II core promoter proximal region sequence-specific binding (GO:0000982)	7/280	0.891666	0.999993	0	0	0.670834	0.0769201	CREB3;HLF;NFIA;DDIT3;CAMTA1;ETV1;HES5
phosphatase binding (GO:0019902)	2/102	0.892354	0.999993	0	0	0.524405	0.0597257	PPP1R26;PPP1R3C
protein homodimerization activity (GO:0042803)	19/664	0.893348	0.999993	0	0	0.768284	0.0866464	CAMK2B;TENM2;CADM1;DPY30;ABAT;HOGA1;PTH1R;PARK7;SOD1;PTPA;NADK2;FXR2;CDH2;VAPB;DDIT3;STUB1;KYAT1;RAB11FIP3;MAPK4
chloride channel activity (GO:0005254)	1/61	0.89783	0.999993	0	0	0.437318	0.0471315	GABRB3
ubiquitin binding (GO:0043130)	1/62	0.901586	0.999993	0	0	0.430126	0.0445608	TOLLIP
protein tyrosine phosphatase activity (GO:0004725)	1/62	0.901586	0.999993	0	0	0.430126	0.0445608	CDC14B
transmembrane receptor protein kinase activity (GO:0019199)	1/62	0.901586	0.999993	0	0	0.430126	0.0445608	BMPR1B
kinase binding (GO:0019900)	11/418	0.902946	0.999993	0	0	0.705997	0.0720773	TOM1L2;DLG2;ABI2;CAMK2N1;BAD;TOLLIP;DVL1;PEBP1;STUB1;PARK7;MAPK4
mRNA 3'-UTR binding (GO:0003730)	1/63	0.905204	0.999993	0	0	0.423167	0.0421451	FXR2
phosphotransferase activity, alcohol group as acceptor (GO:0016773)	6/254	0.907446	0.999993	0	0	0.632926	0.0614704	MAP2K4;NADK2;CDKL5;DCAKD;WNK3;CDC42BPB
carboxylic acid transmembrane transporter activity (GO:0046943)	1/64	0.90869	0.999993	0	0	0.416428	0.0398737	SLC16A2
enhancer sequence-specific DNA binding (GO:0001158)	1/64	0.90869	0.999993	0	0	0.416428	0.0398737	MBD3
mitogen-activated protein kinase kinase binding (GO:0031434)	1/65	0.912047	0.999993	0	0	0.4099	0.037737	PIN1
ligand-dependent nuclear receptor transcription coactivator activity (GO:0030374)	1/65	0.912047	0.999993	0	0	0.4099	0.037737	RORB
anion channel activity (GO:0005253)	1/66	0.915281	0.999993	0	0	0.403573	0.0357261	LRRC8A
endopeptidase inhibitor activity (GO:0004866)	2/111	0.917793	0.999993	0	0	0.48088	0.0412514	SERPINE2;AGT
protein kinase inhibitor activity (GO:0004860)	1/67	0.918396	0.999993	0	0	0.397437	0.0338326	CAMK2N1
sequence-specific double-stranded DNA binding (GO:1990837)	2/112	0.920242	0.999993	0	0	0.476483	0.0396046	DDIT3;RORB
activating transcription factor binding (GO:0033613)	1/68	0.921397	0.999993	0	0	0.391485	0.0320488	POU1F1
growth factor activity (GO:0008083)	1/69	0.924287	0.999993	0	0	0.385708	0.0303677	AGT
protein serine/threonine kinase activity (GO:0004674)	9/368	0.926196	0.999993	0	0	0.654719	0.0501969	CAMK2B;MAP2K4;CDKL5;WNK3;DCLK2;CDC42BPB;STK32A;BMPR1B;MAPK4
organic anion transmembrane transporter activity (GO:0008514)	1/70	0.927072	0.999993	0	0	0.380098	0.0287827	SLC25A23
zinc ion binding (GO:0008270)	7/302	0.929351	0.999993	0	0	0.620087	0.0454327	ALAD;RNF11;RGN;MSRB2;CRIP2;POLR2K;SOD1
heme binding (GO:0020037)	1/72	0.932337	0.999993	0	0	0.369353	0.0258771	SLC48A1
protease binding (GO:0002020)	2/118	0.933551	0.999993	0	0	0.451696	0.0310584	PRNP;PARK7
cytokine receptor activity (GO:0004896)	1/73	0.934826	0.999993	0	0	0.364204	0.0245454	IL13RA2
endonuclease activity (GO:0004519)	1/73	0.934826	0.999993	0	0	0.364204	0.0245454	NTHL1
RNA polymerase II transcription factor binding (GO:0001085)	2/121	0.93939	0.999993	0	0	0.44024	0.027526	BBS2;POU1F1
RNA polymerase II regulatory region DNA binding (GO:0001012)	4/201	0.939727	0.999993	0	0	0.53115	0.0330196	CREB3;HLF;RORB;ARHGAP35
steroid hormone receptor binding (GO:0035258)	1/76	0.941757	0.999993	0	0	0.349581	0.0209777	PARK7
transcription corepressor activity (GO:0003714)	4/203	0.942639	0.999993	0	0	0.525756	0.0310573	EID1;DDIT3;SAP18;ARHGAP35
syntaxin binding (GO:0019905)	1/77	0.9439	0.999993	0	0	0.344963	0.0199166	NAPG
calcium ion transmembrane transporter activity (GO:0015085)	1/77	0.9439	0.999993	0	0	0.344963	0.0199166	ATP2A2
transcriptional activator activity, RNA polymerase II transcription regulatory region sequence-specific binding (GO:0001228)	6/284	0.95106	0.999993	0	0	0.563734	0.0282871	CREB3;HLF;NFIA;DDIT3;CAMTA1;ETV1
cysteine-type endopeptidase activity (GO:0004197)	1/81	0.951711	0.999993	0	0	0.327647	0.0162163	PEF1
voltage-gated potassium channel activity (GO:0005249)	1/85	0.958437	0.999993	0	0	0.31198	0.0132441	KCND3
RNA polymerase II core promoter proximal region sequence-specific DNA binding (GO:0000978)	5/262	0.965546	0.999993	0	0	0.508028	0.0178122	MBD3;CREB3;NFIA;DDIT3;ETV1
peptidase activity, acting on L-amino acid peptides (GO:0070011)	3/185	0.967875	0.999993	0	0	0.430942	0.0140714	PSMB5;ADAM23;PSMD1
calcium channel activity (GO:0005262)	1/93	0.96921	0.999993	0	0	0.284732	0.00890457	NALCN
integrin binding (GO:0005178)	1/94	0.970344	0.999993	0	0	0.281656	0.00847912	ADAM23
cation channel activity (GO:0005261)	2/146	0.972264	0.999993	0	0	0.363334	0.0102199	NALCN;SCN1A
transcriptional repressor activity, RNA polymerase II core promoter proximal region sequence-specific binding (GO:0001078)	1/97	0.973501	0.999993	0	0	0.272811	0.00732676	HES5
potassium channel activity (GO:0005267)	1/100	0.976322	0.999993	0	0	0.264503	0.00633822	KCND3
core promoter proximal region sequence-specific DNA binding (GO:0000987)	5/278	0.976705	0.999993	0	0	0.477851	0.0112634	MBD3;CREB3;NFIA;DDIT3;ETV1
metallopeptidase activity (GO:0008237)	1/102	0.978034	0.999993	0	0	0.259238	0.00575787	ADAM23
phosphatase activity (GO:0016791)	1/104	0.979623	0.999993	0	0	0.254178	0.005233	PLPPR2
transcriptional repressor activity, RNA polymerase II transcription regulatory region sequence-specific binding (GO:0001227)	2/159	0.981698	0.999993	0	0	0.333023	0.00615146	ARHGAP35;HES5
metal ion binding (GO:0046872)	9/442	0.982813	0.999993	0	0	0.540703	0.00937362	CDH2;RHEB;CETN2;RGN;PIR;ATP2A2;CDC42BPB;PI4K2A;ATOX1
transcription coactivator activity (GO:0003713)	5/291	0.983184	0.999993	0	0	0.455818	0.00773019	WWOX;POU1F1;TADA3;PARK7;RORB
transcription regulatory region sequence-specific DNA binding (GO:0000976)	5/292	0.983605	0.999993	0	0	0.454206	0.00750844	CREB3;HLF;DDIT3;RORB;ARHGAP35
mRNA binding (GO:0003729)	2/179	0.990441	0.999993	0	0	0.295084	0.00283419	FXR2;PARK7
protein kinase activity (GO:0004672)	10/513	0.991706	0.999993	0	0	0.515964	0.00429733	BCR;CAMK2B;MAP2K4;CDKL5;WNK3;DCLK2;CDC42BPB;STK32A;BMPR1B;MAPK4
calcium ion binding (GO:0005509)	4/284	0.993374	0.999993	0	0	0.372075	0.00247352	CDH2;CETN2;RGN;ATP2A2
RNA polymerase II regulatory region sequence-specific DNA binding (GO:0000977)	8/460	0.995086	0.999993	0	0	0.459323	0.00226271	MBD3;CREB3;HLF;NFIA;DDIT3;ETV1;RORB;ARHGAP35
protein tyrosine kinase activity (GO:0004713)	1/147	0.995948	0.999993	0	0	0.178915	0.00072636	BCR
sequence-specific DNA binding (GO:0043565)	5/394	0.998958	0.999993	0	0	0.333307	0.000347593	MBD3;HLF;CAMTA1;ERH;ZNF566
endopeptidase activity (GO:0004175)	4/354	0.999137	0.999993	0	0	0.296563	0.000256116	BACE1;PSMB5;PSMD1;KLKB1
protein kinase binding (GO:0019901)	7/495	0.999272	0.999993	0	0	0.371034	0.000270163	TOM1L2;CAMK2N1;BAD;DVL1;PIN1;PEBP1;MAPK4
serine-type endopeptidase activity (GO:0004252)	1/196	0.999358	0.999993	0	0	0.133614	8.58503e-05	KLKB1
serine-type peptidase activity (GO:0008236)	1/220	0.999738	0.999993	0	0	0.118821	3.10795e-05	KLKB1
regulatory region DNA binding (GO:0000975)	1/224	0.999775	0.999993	0	0	0.116665	2.6289e-05	DDIT3
DNA binding (GO:0003677)	13/893	0.999978	0.999993	0	0	0.377259	8.13977e-06	MBD3;RNF11;HLF;TAF13;NUCKS1;ARHGAP35;MLF2;RCAN1;ABI2;NTHL1;DDIT3;CAMTA1;ZNF566
transcription regulatory region DNA binding (GO:0044212)	2/374	0.999985	0.999993	0	0	0.138969	2.13702e-06	DDIT3;RORB
olfactory receptor activity (GO:0004984)	1/311	0.999988	0.999993	0	0	0.0835405	9.78822e-07	OR52J3
RNA binding (GO:0003723)	23/1387	0.999993	0.999993	0	0	0.425188	3.06762e-06	MRPS26;MBNL2;SNRPN;PEF1;PCDH20;MRPS21;PEBP1;NUCKS1;PARK7;TBCA;SRP9;SNHG28;C7ORF50;FXR2;ZMAT3;ZC3H7B;ERI3;SAP18;ARL6IP4;ERH;PIN4;RBM34;SPTBN1

## Sheet: FDR0.05_GO_Cellular_Component_2
Term	Overlap	P.value	Adjusted.P.value	Old.P.value	Old.Adjusted.P.value	Odds.Ratio	Combined.Score	Genes
cytoplasmic dynein complex (GO:0005868)	5/21	0.000813803	0.192057	0	0	8.26365	58.7859	NUDCD3;DYNLT3;DYNLRB1;DYNLL1;DYNLL2
cytosolic proteasome complex (GO:0031597)	3/9	0.00348964	0.381553	0	0	13.1925	74.6424	PSMC5;PSMC3;PSMD1
filopodium tip (GO:0032433)	3/10	0.00485025	0.381553	0	0	11.3072	60.2532	NLGN1;ABI2;MORN4
dendrite (GO:0030425)	15/215	0.0131363	0.64978	0	0	1.99168	8.6287	PRNP;TENM2;NLGN1;KCND3;CHRNA4;CRIPT;HTR1A;HTR2C;COMT;CLU;TRAK2;MAP2;NCDN;ATXN10;PI4K2A
SCF ubiquitin ligase complex (GO:0019005)	6/54	0.0137665	0.64978	0	0	3.3045	14.1615	USP47;FBXW11;FBXO2;FBXL15;BTRC;BTBD9
elongin complex (GO:0070449)	2/8	0.0324303	0.823759	0	0	8.78295	30.1138	ELOA2;ELOB
nuclear proteasome complex (GO:0031595)	2/8	0.0324303	0.823759	0	0	8.78295	30.1138	PSMC5;PSMC3
spectrin-associated cytoskeleton (GO:0014731)	2/8	0.0324303	0.823759	0	0	8.78295	30.1138	DMTN;SPTBN1
spherical high-density lipoprotein particle (GO:0034366)	2/8	0.0324303	0.823759	0	0	8.78295	30.1138	HPR;CLU
cullin-RING ubiquitin ligase complex (GO:0031461)	12/181	0.0349051	0.823759	0	0	1.88082	6.31038	USP47;KBTBD6;FBXW11;PEF1;FBXO2;KLHL2;ELOB;FBXL15;BTRC;KCTD17;BTBD9;DDA1
outer dynein arm (GO:0036157)	2/9	0.040699	0.873179	0	0	7.52785	24.1008	DYNLRB1;DNAL1
cytoplasmic vesicle (GO:0031410)	13/215	0.0537446	0.999252	0	0	1.7041	4.98197	SLC30A9;DMTN;RAB3A;SFTPD;TRAK2;SOD1;PSMC5;TH;DVL1;ANP32E;RAB6A;RAB11FIP3;PI4K2A
clathrin coat of endocytic vesicle (GO:0030128)	2/13	0.0801084	0.999252	0	0	4.78945	12.0904	SGIP1;AP2M1
AP-2 adaptor complex (GO:0030122)	2/13	0.0801084	0.999252	0	0	4.78945	12.0904	SGIP1;AP2M1
axonemal dynein complex (GO:0005858)	2/16	0.114778	0.999252	0	0	3.76256	8.14501	DYNLRB1;DNAL1
DNA-directed RNA polymerase complex (GO:0000428)	2/16	0.114778	0.999252	0	0	3.76256	8.14501	POLR3H;POLR2I
main axon (GO:0044304)	3/33	0.119136	0.999252	0	0	2.63521	5.60638	NFASC;DLG2;SPTBN1
clathrin adaptor complex (GO:0030131)	2/17	0.127053	0.999252	0	0	3.51154	7.24483	SGIP1;AP2M1
DNA-directed RNA polymerase II, core complex (GO:0005665)	2/17	0.127053	0.999252	0	0	3.51154	7.24483	POLR2I;POLR2K
DNA-directed RNA polymerase III complex (GO:0005666)	2/18	0.139618	0.999252	0	0	3.29189	6.48123	POLR3H;POLR2K
filopodium (GO:0030175)	4/60	0.177208	0.999252	0	0	1.88232	3.25724	TENM2;NLGN1;ABI2;MORN4
axolemma (GO:0030673)	1/6	0.200732	0.999252	0	0	5.26284	8.45099	SPTBN1
MICOS complex (GO:0061617)	1/6	0.200732	0.999252	0	0	5.26284	8.45099	CHCHD6
axonemal microtubule (GO:0005879)	1/6	0.200732	0.999252	0	0	5.26284	8.45099	CFAP206
Cul5-RING ubiquitin ligase complex (GO:0031466)	1/6	0.200732	0.999252	0	0	5.26284	8.45099	ELOB
signal recognition particle, endoplasmic reticulum targeting (GO:0005786)	1/6	0.200732	0.999252	0	0	5.26284	8.45099	SRP9
extrinsic component of external side of plasma membrane (GO:0031232)	1/7	0.230034	0.999252	0	0	4.38547	6.44458	SERPINE2
DNA-directed RNA polymerase II, holoenzyme (GO:0016591)	5/90	0.234395	0.999252	0	0	1.54994	2.24856	TAF13;TADA3;POLR2I;POLR2K;GTF2H5
mitochondrial matrix (GO:0005759)	14/308	0.241585	0.999252	0	0	1.25657	1.785	GADD45GIP1;NAXE;NUDT2;ABAT;AK4;HOGA1;SOD1;ALDH4A1;GLUD1;NADK2;CA5A;FDX2;BCO2;ALDH7A1
recycling endosome membrane (GO:0055038)	3/47	0.247219	0.999252	0	0	1.79542	2.50907	EHD3;SLC9A6;RAB11FIP3
Cul3-RING ubiquitin ligase complex (GO:0031463)	4/70	0.254529	0.999252	0	0	1.59629	2.18427	KBTBD6;PEF1;KLHL2;KCTD17
autolysosome (GO:0044754)	1/8	0.258263	0.999252	0	0	3.75878	5.08855	MAP1LC3A
clathrin-sculpted gamma-aminobutyric acid transport vesicle membrane (GO:0061202)	1/8	0.258263	0.999252	0	0	3.75878	5.08855	RAB3A
apical dendrite (GO:0097440)	1/8	0.258263	0.999252	0	0	3.75878	5.08855	CLU
gamma-tubulin large complex (GO:0000931)	1/8	0.258263	0.999252	0	0	3.75878	5.08855	MZT2B
unconventional myosin complex (GO:0016461)	1/8	0.258263	0.999252	0	0	3.75878	5.08855	DYNLL2
gamma-tubulin ring complex (GO:0008274)	1/8	0.258263	0.999252	0	0	3.75878	5.08855	MZT2B
HFE-transferrin receptor complex (GO:1990712)	1/8	0.258263	0.999252	0	0	3.75878	5.08855	BMPR1B
clathrin-sculpted gamma-aminobutyric acid transport vesicle (GO:0061200)	1/8	0.258263	0.999252	0	0	3.75878	5.08855	RAB3A
G-protein coupled receptor dimeric complex (GO:0038037)	1/8	0.258263	0.999252	0	0	3.75878	5.08855	GRM1
mitochondrial small ribosomal subunit (GO:0005763)	2/27	0.260269	0.999252	0	0	2.10583	2.83453	MRPS26;MRPS21
Swr1 complex (GO:0000812)	1/9	0.285458	0.999252	0	0	3.28876	4.12299	ANP32E
axon initial segment (GO:0043194)	1/9	0.285458	0.999252	0	0	3.28876	4.12299	NFASC
signal recognition particle (GO:0048500)	1/9	0.285458	0.999252	0	0	3.28876	4.12299	SRP9
juxtaparanode region of axon (GO:0044224)	1/9	0.285458	0.999252	0	0	3.28876	4.12299	DLG2
multivesicular body (GO:0005771)	2/29	0.287749	0.999252	0	0	1.94964	2.4286	BACE1;SFTPD
nuclear DNA-directed RNA polymerase complex (GO:0055029)	3/52	0.297286	0.999252	0	0	1.6118	1.95521	POLR3H;POLR2I;POLR2K
lateral element (GO:0000800)	1/10	0.311658	0.999252	0	0	2.92319	3.408	MEI4
intercalated disc (GO:0014704)	2/31	0.315109	0.999252	0	0	1.81499	2.09602	GJA1;CDH2
centrosome (GO:0005813)	19/461	0.332458	0.999252	0	0	1.13336	1.2481	DCTN6;FBXW11;ARL3;CETN2;DCTN3;TUBG2;DYNLL1;DYNLL2;CDC14B;MZT2B;RANBP3L;PSMB5;CCDC85B;POLR3H;DYNLRB1;RAB11FIP3;ATP6V1D;TAPT1;BCAS2
proton-transporting V-type ATPase complex (GO:0033176)	1/11	0.336899	0.999252	0	0	2.63074	2.86217	ATP6V1D
MLL3/4 complex (GO:0044666)	1/11	0.336899	0.999252	0	0	2.63074	2.86217	DPY30
STAGA complex (GO:0030914)	1/11	0.336899	0.999252	0	0	2.63074	2.86217	TADA3
nuclear inclusion body (GO:0042405)	1/11	0.336899	0.999252	0	0	2.63074	2.86217	STUB1
IkappaB kinase complex (GO:0008385)	1/11	0.336899	0.999252	0	0	2.63074	2.86217	ERC1
spanning component of membrane (GO:0089717)	1/11	0.336899	0.999252	0	0	2.63074	2.86217	NLGN1
lytic vacuole membrane (GO:0098852)	10/233	0.35062	0.999252	0	0	1.18118	1.23793	RAB2A;SLC48A1;RHEB;TMEM106B;ATP6V1H;ATP6V1D;PI4K2A;NAPG;AP2M1;ARL8A
U4 snRNP (GO:0005687)	1/12	0.361215	0.999252	0	0	2.39146	2.43518	SNRPN
methylosome (GO:0034709)	1/12	0.361215	0.999252	0	0	2.39146	2.43518	ERH
node of Ranvier (GO:0033268)	1/12	0.361215	0.999252	0	0	2.39146	2.43518	NFASC
neurotransmitter receptor complex (GO:0098878)	1/12	0.361215	0.999252	0	0	2.39146	2.43518	DLG2
SAGA complex (GO:0000124)	1/12	0.361215	0.999252	0	0	2.39146	2.43518	TADA3
trans-Golgi network (GO:0005802)	8/185	0.367765	0.999252	0	0	1.1901	1.19047	BACE1;ARFRP1;SCOC;TRAPPC6B;ARL1;DPY30;RAB6A;PI4K2A
transcription factor TFIID complex (GO:0005669)	2/35	0.368992	0.999252	0	0	1.59466	1.58985	TAF13;GTF2H5
spindle (GO:0005819)	8/186	0.373337	0.999252	0	0	1.18336	1.16593	BEX4;MZT2B;ARL3;TUBG2;DYNLL1;ARL8A;CDC14B;SKA2
smooth endoplasmic reticulum (GO:0005790)	1/13	0.38464	0.999252	0	0	2.19205	2.09439	TH
DNA-directed RNA polymerase I complex (GO:0005736)	1/13	0.38464	0.999252	0	0	2.19205	2.09439	POLR2K
secondary lysosome (GO:0005767)	1/13	0.38464	0.999252	0	0	2.19205	2.09439	MAP1LC3A
mitochondrial inner membrane presequence translocase complex (GO:0005744)	1/13	0.38464	0.999252	0	0	2.19205	2.09439	DNAJC19
COPII vesicle coat (GO:0030127)	1/13	0.38464	0.999252	0	0	2.19205	2.09439	PEF1
Set1C/COMPASS complex (GO:0048188)	1/13	0.38464	0.999252	0	0	2.19205	2.09439	DPY30
ficolin-1-rich granule membrane (GO:0101003)	3/61	0.388069	0.999252	0	0	1.36105	1.28833	NFASC;DYNLL1;ARL8A
microtubule organizing center (GO:0005815)	20/507	0.400046	0.999252	0	0	1.0817	0.991029	DCTN6;FBXW11;ARL3;CETN2;DCTN3;TUBG2;DYNLL1;DYNLL2;CDC14B;MZT2B;RANBP3L;PSMB5;CCDC85B;POLR3H;DYNLRB1;RAB11FIP3;ATP6V1D;TAPT1;BCAS2;ZNF365
endoplasmic reticulum subcompartment (GO:0098827)	1/14	0.407208	0.999252	0	0	2.02333	1.81782	RAB18
endolysosome membrane (GO:0036020)	1/14	0.407208	0.999252	0	0	2.02333	1.81782	AP2M1
transcription factor TFTC complex (GO:0033276)	1/14	0.407208	0.999252	0	0	2.02333	1.81782	TADA3
ionotropic glutamate receptor complex (GO:0008328)	2/39	0.421126	0.999252	0	0	1.42197	1.22975	DLG2;GRIA3
lamellar body (GO:0042599)	1/15	0.428949	0.999252	0	0	1.87871	1.59017	SFTPD
Cul2-RING ubiquitin ligase complex (GO:0031462)	1/15	0.428949	0.999252	0	0	1.87871	1.59017	ELOB
peroxisome (GO:0005777)	4/92	0.437152	0.999252	0	0	1.19585	0.989532	PNPLA8;PMVK;MPV17;SOD1
microbody (GO:0042579)	4/92	0.437152	0.999252	0	0	1.19585	0.989532	PNPLA8;PMVK;MPV17;SOD1
CHD-type complex (GO:0090545)	1/16	0.449893	0.999252	0	0	1.75337	1.4005	MBD3
vacuolar proton-transporting V-type ATPase complex (GO:0016471)	1/16	0.449893	0.999252	0	0	1.75337	1.4005	ATP6V1H
BLOC-1 complex (GO:0031083)	1/16	0.449893	0.999252	0	0	1.75337	1.4005	PI4K2A
Sin3-type complex (GO:0070822)	1/16	0.449893	0.999252	0	0	1.75337	1.4005	BRMS1L
NuRD complex (GO:0016581)	1/16	0.449893	0.999252	0	0	1.75337	1.4005	MBD3
exocytic vesicle (GO:0070382)	1/16	0.449893	0.999252	0	0	1.75337	1.4005	RAB6A
RNA polymerase II transcription factor complex (GO:0090575)	6/147	0.453186	0.999252	0	0	1.11949	0.886027	WWOX;TAF13;DDIT3;TADA3;RORB;GTF2H5
endoplasmic reticulum tubular network (GO:0071782)	1/17	0.470071	0.999252	0	0	1.6437	1.24078	RAB18
acetylcholine-gated channel complex (GO:0005892)	1/17	0.470071	0.999252	0	0	1.6437	1.24078	CHRNA4
U2-type prespliceosome (GO:0071004)	1/18	0.489509	0.999252	0	0	1.54693	1.10505	SNRPN
AMPA glutamate receptor complex (GO:0032281)	1/18	0.489509	0.999252	0	0	1.54693	1.10505	GRIA3
anchored component of external side of plasma membrane (GO:0031362)	1/18	0.489509	0.999252	0	0	1.54693	1.10505	PRNP
autophagosome membrane (GO:0000421)	1/18	0.489509	0.999252	0	0	1.54693	1.10505	MAP1LC3A
Golgi subcompartment (GO:0098791)	18/479	0.490887	0.999252	0	0	1.02698	0.73074	RAB2A;SCOC;CHST6;ARL1;DPY30;HS6ST1;FTCD;BACE1;MGAT4C;ARFRP1;CREB3;GJA1;B4GAT1;TRAPPC6B;CHST1;VPS45;RAB6A;PI4K2A
mitochondrion (GO:0005739)	38/1026	0.497534	0.999252	0	0	1.01157	0.706166	MTCH1;IFI27L2;NAXE;MRPL18;ABAT;AK4;PARK7;HIGD1A;CLU;NAPG;PTS;TRAK2;NADK2;GJA1;NTHL1;PPP2R1A;CA5A;CHCHD6;ETFRF1;MPV17;BCO2;SLC25A23;GADD45GIP1;DNAJC19;WWOX;MRPS26;BAD;BOLA1;TCAIM;HOGA1;GCAT;SOD1;GLUD1;MSRB2;FKBP8;PFDN2;ALDH7A1;PI4K2A
lysosomal membrane (GO:0005765)	11/291	0.501681	0.999252	0	0	1.03313	0.712641	RAB2A;SLC48A1;RHEB;CDIP1;TMEM106B;ATP6V1H;ATP6V1D;PI4K2A;NAPG;AP2M1;ARL8A
GABA-A receptor complex (GO:1902711)	1/19	0.508235	0.999252	0	0	1.46091	0.988762	GABRB3
small nuclear ribonucleoprotein complex (GO:0030532)	1/19	0.508235	0.999252	0	0	1.46091	0.988762	SNRPN
ficolin-1-rich granule (GO:0101002)	7/184	0.51408	0.999252	0	0	1.03991	0.691929	ALAD;NFASC;PSMC3;ALDOC;DYNLL1;ACTR10;ARL8A
endolysosome (GO:0036019)	1/20	0.526276	0.999252	0	0	1.38395	0.8884	AP2M1
actomyosin (GO:0042641)	2/48	0.529476	0.999252	0	0	1.14322	0.726938	NEBL;CDC42BPB
spindle microtubule (GO:0005876)	2/49	0.54064	0.999252	0	0	1.11884	0.688089	ARL3;SKA2
U2 snRNP (GO:0005686)	1/21	0.543655	0.999252	0	0	1.31469	0.801222	SNRPN
U1 snRNP (GO:0005685)	1/21	0.543655	0.999252	0	0	1.31469	0.801222	SNRPN
clathrin-coated endocytic vesicle (GO:0045334)	2/50	0.551619	0.999252	0	0	1.09547	0.651695	SFTPD;AP2M1
INO80-type complex (GO:0097346)	1/22	0.560398	0.999252	0	0	1.25202	0.725054	ANP32E
intrinsic component of external side of plasma membrane (GO:0031233)	1/22	0.560398	0.999252	0	0	1.25202	0.725054	PRNP
cortical actin cytoskeleton (GO:0030864)	2/52	0.573016	0.999252	0	0	1.05155	0.585544	CDH2;SPTAN1
mitochondrial large ribosomal subunit (GO:0005762)	2/52	0.573016	0.999252	0	0	1.05155	0.585544	MRPL18;MRPL55
prespliceosome (GO:0071010)	1/23	0.576527	0.999252	0	0	1.19504	0.658151	SNRPN
U5 snRNP (GO:0005682)	1/23	0.576527	0.999252	0	0	1.19504	0.658151	SNRPN
ruffle membrane (GO:0032587)	2/53	0.583433	0.999252	0	0	1.03087	0.555461	CDKL5;PSD3
lysosome (GO:0005764)	15/422	0.585517	0.999252	0	0	0.968086	0.518178	RAB2A;SLC48A1;SFTPD;NAPG;RHEB;VMA21;GPC1;TMEM106B;ATP6V1H;GPC5;TMEM9;ATP6V1D;PI4K2A;AP2M1;ARL8A
calcium channel complex (GO:0034704)	1/24	0.592065	0.999252	0	0	1.14303	0.599105	PTPA
tertiary granule lumen (GO:1904724)	2/55	0.6037	0.999252	0	0	0.991869	0.500574	ALDOC;SPTAN1
serine/threonine protein kinase complex (GO:1902554)	1/25	0.607034	0.999252	0	0	1.09534	0.546764	ERC1
U4/U6 x U5 tri-snRNP complex (GO:0046540)	1/25	0.607034	0.999252	0	0	1.09534	0.546764	SNRPN
nuclear inner membrane (GO:0005637)	1/25	0.607034	0.999252	0	0	1.09534	0.546764	GHRHR
trans-Golgi network membrane (GO:0032588)	3/85	0.607118	0.999252	0	0	0.961493	0.479817	ARFRP1;ARL1;RAB6A
U12-type spliceosomal complex (GO:0005689)	1/27	0.635346	0.999252	0	0	1.01098	0.458567	ZMAT5
membrane raft (GO:0045121)	4/119	0.638972	0.999252	0	0	0.913795	0.409284	PRNP;GJA1;GPC1;PI4K2A
azurophil granule lumen (GO:0035578)	3/90	0.645726	0.999252	0	0	0.905999	0.396266	TOLLIP;PSMD1;ACTR10
synaptonemal complex (GO:0000795)	1/28	0.648728	0.999252	0	0	0.973487	0.421268	MEI4
catenin complex (GO:0016342)	1/28	0.648728	0.999252	0	0	0.973487	0.421268	CDH2
rough endoplasmic reticulum (GO:0005791)	1/28	0.648728	0.999252	0	0	0.973487	0.421268	SFTPD
U2-type spliceosomal complex (GO:0005684)	2/60	0.651073	0.999252	0	0	0.906128	0.38885	SNRPN;BCAS2
sarcoplasmic reticulum (GO:0016529)	1/29	0.66162	0.999252	0	0	0.938671	0.387731	ATP2A2
U2-type catalytic step 2 spliceosome (GO:0071007)	1/29	0.66162	0.999252	0	0	0.938671	0.387731	BCAS2
ficolin-1-rich granule lumen (GO:1904813)	4/123	0.664559	0.999252	0	0	0.882895	0.360779	ALAD;PSMC3;ALDOC;ACTR10
vacuole (GO:0005773)	2/62	0.66872	0.999252	0	0	0.875832	0.352426	MAP1LC3A;TP53INP2
PML body (GO:0016605)	2/62	0.66872	0.999252	0	0	0.875832	0.352426	TENM2;PARK7
specific granule lumen (GO:0035580)	2/62	0.66872	0.999252	0	0	0.875832	0.352426	TOLLIP;SPTAN1
spindle midzone (GO:0051233)	1/30	0.67404	0.999252	0	0	0.906256	0.357487	ARL8A
autophagosome (GO:0005776)	2/64	0.685638	0.999252	0	0	0.847491	0.319848	MAP1LC3A;TP53INP2
sarcoplasm (GO:0016528)	1/31	0.686004	0.999252	0	0	0.876002	0.33014	ATP2A2
vesicle coat (GO:0030120)	1/31	0.686004	0.999252	0	0	0.876002	0.33014	PEF1
spliceosomal tri-snRNP complex (GO:0097526)	1/31	0.686004	0.999252	0	0	0.876002	0.33014	SNRPN
cation channel complex (GO:0034703)	2/65	0.693828	0.999252	0	0	0.833996	0.304852	PTPA;GRIA3
cytoplasmic vesicle lumen (GO:0060205)	4/129	0.700566	0.999252	0	0	0.840252	0.299018	ALAD;BACE1;PSMC3;ALDOC
vacuolar lumen (GO:0005775)	5/161	0.707387	0.999252	0	0	0.84139	0.29127	TOLLIP;GPC1;PSMD1;GPC5;ACTR10
precatalytic spliceosome (GO:0071011)	1/33	0.708633	0.999252	0	0	0.821166	0.282824	BCAS2
integral component of mitochondrial inner membrane (GO:0031305)	1/33	0.708633	0.999252	0	0	0.821166	0.282824	CHCHD6
clathrin-coated endocytic vesicle membrane (GO:0030669)	1/33	0.708633	0.999252	0	0	0.821166	0.282824	AP2M1
mitochondrial inner membrane (GO:0005743)	11/341	0.709222	0.999252	0	0	0.874284	0.300392	DNAJC19;MRPS26;MRPL18;CHCHD6;MRPS21;MICU3;MPV17;HIGD1A;SLC25A23;GCAT;MRPL55
clathrin-coated vesicle (GO:0030136)	3/100	0.714644	0.999252	0	0	0.812173	0.272866	SGIP1;SFTPD;AP2M1
P-body (GO:0000932)	2/68	0.717343	0.999252	0	0	0.795962	0.264419	PSMC3;NBDY
tertiary granule (GO:0070820)	5/164	0.722461	0.999252	0	0	0.825385	0.268326	NFASC;ALDOC;DYNLL1;SPTAN1;ARL8A
actin-based cell projection (GO:0098858)	2/70	0.732162	0.999252	0	0	0.772471	0.24082	WWOX;TENM2
nuclear transcription factor complex (GO:0044798)	2/71	0.739321	0.999252	0	0	0.761236	0.229911	WWOX;RORB
Cul4-RING E3 ubiquitin ligase complex (GO:0080008)	1/36	0.73956	0.999252	0	0	0.750664	0.226475	DDA1
phagocytic vesicle membrane (GO:0030670)	1/38	0.758334	0.999252	0	0	0.710013	0.196412	ATP6V0E2
cytoplasmic microtubule (GO:0005881)	1/38	0.758334	0.999252	0	0	0.710013	0.196412	ARL3
endocytic vesicle (GO:0030139)	3/108	0.761945	0.999252	0	0	0.74998	0.203905	SFTPD;RAB11FIP3;AP2M1
axon (GO:0030424)	4/141	0.764011	0.999252	0	0	0.766173	0.206234	RAB3A;FXR2;PARK7;COMT
microtubule cytoskeleton (GO:0015630)	12/388	0.765456	0.999252	0	0	0.836206	0.223504	MZT2B;BEX4;PPP2R1A;MAP6;DCLK2;TBCB;TUBG2;TBCA;RAB11FIP3;SPTAN1;KIF6;ZNF365
integral component of Golgi membrane (GO:0030173)	1/40	0.775756	0.999252	0	0	0.673532	0.171021	B4GAT1
contractile actin filament bundle (GO:0097517)	1/40	0.775756	0.999252	0	0	0.673532	0.171021	NEBL
stress fiber (GO:0001725)	1/40	0.775756	0.999252	0	0	0.673532	0.171021	NEBL
anchored component of plasma membrane (GO:0046658)	1/40	0.775756	0.999252	0	0	0.673532	0.171021	PRNP
peroxisomal membrane (GO:0005778)	1/40	0.775756	0.999252	0	0	0.673532	0.171021	PNPLA8
nuclear periphery (GO:0034399)	2/78	0.784975	0.999252	0	0	0.69087	0.167262	GHRHR;TNPO2
microtubule (GO:0005874)	6/210	0.785936	0.999252	0	0	0.771219	0.185771	BEX4;ARL3;MAP6;TUBG2;KIF6;SKA2
microvillus (GO:0005902)	1/42	0.791924	0.999252	0	0	0.64061	0.149448	WWOX
spliceosomal complex (GO:0005681)	3/114	0.793088	0.999252	0	0	0.709219	0.164412	SNRPN;ZMAT5;BCAS2
ribonucleoprotein granule (GO:0035770)	2/80	0.796661	0.999252	0	0	0.673086	0.15301	EID1;FXR2
clathrin-coated vesicle membrane (GO:0030665)	2/81	0.802291	0.999252	0	0	0.664531	0.146385	RAB3A;AP2M1
cell cortex part (GO:0044448)	1/44	0.806928	0.999252	0	0	0.610751	0.131019	SPTAN1
recycling endosome (GO:0055037)	3/119	0.81638	0.999252	0	0	0.678472	0.137645	EHD3;SLC9A6;RAB11FIP3
mitotic spindle (GO:0072686)	2/84	0.818358	0.999252	0	0	0.640119	0.128315	DYNLL1;CDC14B
azurophil granule (GO:0042582)	4/154	0.82038	0.999252	0	0	0.699296	0.138452	TOLLIP;PSMD1;ACTR10;ARL8A
cis-Golgi network (GO:0005801)	1/47	0.827432	0.999252	0	0	0.57083	0.108132	TRAPPC6B
Golgi membrane (GO:0000139)	13/442	0.827569	0.999252	0	0	0.792845	0.150056	RAB2A;CHST6;ARL1;HS6ST1;FTCD;MGAT4C;ARFRP1;CREB3;GJA1;B4GAT1;CHST1;VPS45;RAB6A
lysosomal lumen (GO:0043202)	2/86	0.82841	0.999252	0	0	0.624813	0.117619	GPC1;GPC5
late endosome membrane (GO:0031902)	1/48	0.833771	0.999252	0	0	0.558656	0.101562	CDIP1
cytosolic part (GO:0044445)	4/159	0.838889	0.999252	0	0	0.676561	0.118856	PSMC5;FXR2;PSMC3;ERC1
histone methyltransferase complex (GO:0035097)	1/49	0.839878	0.999252	0	0	0.546989	0.0954488	DPY30
chromosome, centromeric region (GO:0000775)	1/49	0.839878	0.999252	0	0	0.546989	0.0954488	PPP2R1A
kinesin complex (GO:0005871)	1/50	0.845761	0.999252	0	0	0.535798	0.0897562	KIF6
platelet alpha granule (GO:0031091)	2/90	0.847023	0.999252	0	0	0.596288	0.0990001	SERPINE2;CLU
mitochondrial respiratory chain complex I (GO:0005747)	1/51	0.851428	0.999252	0	0	0.525055	0.0844501	PARK7
integral component of endoplasmic reticulum membrane (GO:0030176)	3/128	0.852704	0.999252	0	0	0.629326	0.100279	ELOVL2;SLC27A5;TAPT1
cortical cytoskeleton (GO:0030863)	1/52	0.856887	0.999252	0	0	0.514733	0.0795002	CDH2
nuclear chromosome (GO:0000228)	1/52	0.856887	0.999252	0	0	0.514733	0.0795002	HDAC8
cytoskeleton (GO:0005856)	15/520	0.861281	0.999252	0	0	0.776166	0.115909	SLC30A9;DMTN;ARPC1A;DCLK2;KLHL2;TBCB;CDC42BPB;TUBG2;TBCA;CLU;PREPL;PPP2R1A;ALDOC;SPTAN1;SPTBN1
ER to Golgi transport vesicle membrane (GO:0012507)	1/54	0.867211	0.999252	0	0	0.495257	0.0705606	PEF1
centriole (GO:0005814)	2/95	0.867701	0.999252	0	0	0.564082	0.0800479	AGBL4;CETN2
actin filament (GO:0005884)	1/55	0.872091	0.999252	0	0	0.486061	0.066523	DMTN
cytoplasmic ribonucleoprotein granule (GO:0036464)	4/170	0.874027	0.999252	0	0	0.631365	0.0850096	EID1;FXR2;PSMC3;NBDY
Golgi lumen (GO:0005796)	2/98	0.878843	0.999252	0	0	0.546369	0.0705628	GPC1;GPC5
mitochondrial intermembrane space (GO:0005758)	1/57	0.88132	0.999252	0	0	0.468652	0.059207	SOD1
Golgi-associated vesicle (GO:0005798)	1/58	0.885682	0.999252	0	0	0.460406	0.0558921	BACE1
azurophil granule membrane (GO:0035577)	1/58	0.885682	0.999252	0	0	0.460406	0.0558921	ARL8A
nuclear matrix (GO:0016363)	1/59	0.889884	0.999252	0	0	0.452445	0.0527842	GHRHR
spliceosomal snRNP complex (GO:0097525)	1/59	0.889884	0.999252	0	0	0.452445	0.0527842	SNRPN
late endosome (GO:0005770)	3/140	0.89129	0.999252	0	0	0.573843	0.0660408	BACE1;SFTPD;TMEM9
secretory granule lumen (GO:0034774)	8/317	0.89863	0.999252	0	0	0.676996	0.0723603	ALAD;PSMC3;TOLLIP;PSMD1;ALDOC;SPTAN1;ACTR10;CLU
polysome (GO:0005844)	1/63	0.905204	0.999252	0	0	0.423167	0.0421451	FXR2
nuclear chromatin (GO:0000790)	6/253	0.905539	0.999252	0	0	0.635522	0.0630598	MBD3;BRMS1L;SWI5;ANP32E;NUCKS1;COPS9
lytic vacuole (GO:0000323)	4/183	0.906843	0.999252	0	0	0.585113	0.0572159	VMA21;SFTPD;TMEM106B;TMEM9
spindle pole (GO:0000922)	2/107	0.907274	0.999252	0	0	0.499303	0.0485876	BEX4;CDC14B
polymeric cytoskeletal fiber (GO:0099513)	5/221	0.911257	0.999252	0	0	0.605763	0.0562938	BEX4;DMTN;MAP6;TUBG2;KIF6
platelet alpha granule lumen (GO:0031093)	1/67	0.918396	0.999252	0	0	0.397437	0.0338326	CLU
mitochondrial envelope (GO:0005740)	1/69	0.924287	0.999252	0	0	0.385708	0.0303677	SOD1
cytosolic large ribosomal subunit (GO:0022625)	1/69	0.924287	0.999252	0	0	0.385708	0.0303677	FXR2
coated vesicle (GO:0030135)	1/71	0.929754	0.999252	0	0	0.374649	0.0272877	SGIP1
large ribosomal subunit (GO:0015934)	1/72	0.932337	0.999252	0	0	0.369353	0.0258771	FXR2
bicellular tight junction (GO:0005923)	1/72	0.932337	0.999252	0	0	0.369353	0.0258771	WNK3
nucleoplasm part (GO:0044451)	10/407	0.933012	0.999252	0	0	0.65742	0.0455836	ZNF470;TAF13;SAP18;DPY30;POLR3H;NCAM2;POLR2I;GTF2H5;POLR2K;SCN1A
tertiary granule membrane (GO:0070821)	1/73	0.934826	0.999252	0	0	0.364204	0.0245454	DYNLL1
early endosome membrane (GO:0031901)	1/73	0.934826	0.999252	0	0	0.364204	0.0245454	SLC9A6
specific granule (GO:0042581)	3/160	0.935876	0.999252	0	0	0.500218	0.0331507	TOLLIP;ATP6V1D;SPTAN1
perinuclear region of cytoplasm (GO:0048471)	9/378	0.938578	0.999252	0	0	0.636639	0.040356	NDFIP1;DMTN;DCTN3;MAP6;WRNIP1;PARK7;ATXN10;CLU;MYO16
peroxisomal part (GO:0044439)	1/75	0.939533	0.999252	0	0	0.354324	0.0221001	PNPLA8
chromosomal region (GO:0098687)	1/76	0.941757	0.999252	0	0	0.349581	0.0209777	PPP2R1A
microtubule organizing center part (GO:0044450)	2/126	0.948052	0.999252	0	0	0.422378	0.0225321	AGBL4;CETN2
phagocytic vesicle (GO:0045335)	1/83	0.9552	0.999252	0	0	0.319622	0.0146497	ATP6V0E2
actin cytoskeleton (GO:0015629)	6/294	0.960821	0.999252	0	0	0.543873	0.0217372	DMTN;CDH2;ARPC1A;DCTN3;KLHL2;CDC42BPB
specific granule membrane (GO:0035579)	1/91	0.966812	0.999252	0	0	0.29109	0.00982472	ATP6V1D
endoplasmic reticulum-Golgi intermediate compartment (GO:0005793)	1/95	0.971436	0.999252	0	0	0.278645	0.00807509	FTCD
chromosome (GO:0005694)	1/97	0.973501	0.999252	0	0	0.272811	0.00732676	HDAC8
nuclear chromosome part (GO:0044454)	8/392	0.977121	0.999252	0	0	0.542615	0.0125589	MBD3;BRMS1L;MEI4;SWI5;ANP32E;NUCKS1;WRNIP1;COPS9
nucleolar part (GO:0044452)	2/153	0.977811	0.999252	0	0	0.346364	0.00777189	CRIPT;POLR2K
nuclear chromosome, telomeric region (GO:0000784)	1/107	0.981793	0.999252	0	0	0.246946	0.00453766	WRNIP1
integral component of plasma membrane (GO:0005887)	40/1463	0.982572	0.999252	0	0	0.723792	0.0127252	GABRB3;NLGN1;TENM2;PLPPR2;PCDH10;CHRNA4;HTR2C;ATP2A2;PTH1R;SLC4A3;SLC6A1;HS6ST1;GRM1;ROBO1;FADS2;GJA1;ZNRF3;GPC1;ADAM23;GRM8;GPC5;SLC16A2;CADM1;PCDHGA4;PCDHGA3;PCDHGC5;SLC2A13;PCDHGC4;ROM1;PCDHGC3;HTR1A;SLC6A13;PCDHGA10;BACE1;PCDHGA12;DLG2;TOLLIP;PCDHGB1;BMPR1B;PI4K2A
nuclear speck (GO:0016607)	5/296	0.985192	0.999252	0	0	0.447868	0.00668181	FTO;MOCS2;SAP18;GCAT;BCAS2
chromatin (GO:0000785)	5/296	0.985192	0.999252	0	0	0.447868	0.00668181	MBD3;MAGED1;NUCKS1;PARK7;COPS9
mitochondrial outer membrane (GO:0005741)	1/115	0.986516	0.999252	0	0	0.22952	0.00311581	BAD
chromosome, telomeric region (GO:0000781)	1/124	0.990384	0.999252	0	0	0.212626	0.00205456	WRNIP1
cytosolic ribosome (GO:0022626)	1/124	0.990384	0.999252	0	0	0.212626	0.00205456	FXR2
fibrillar center (GO:0001650)	1/131	0.992608	0.999252	0	0	0.201103	0.00149218	CRIPT
nucleolus (GO:0005730)	14/676	0.994179	0.999252	0	0	0.547231	0.00319447	ZNF771;TSPYL1;TAF13;DCTN3;CRIPT;NUCKS1;TBCA;CDC14B;C19ORF53;MAP2;CAMTA1;PIN4;RBM34;SPTBN1
focal adhesion (GO:0005925)	5/356	0.996988	0.999252	0	0	0.370136	0.00111671	ARHGAP22;GJA1;EHD3;NFASC;CDH2
endoplasmic reticulum lumen (GO:0005788)	3/270	0.997444	0.999252	0	0	0.292443	0.000748447	BACE1;CDH2;MEPE
early endosome (GO:0005769)	2/222	0.997709	0.999252	0	0	0.236874	0.0005432	BACE1;SLC9A6
nuclear body (GO:0016604)	10/618	0.999252	0.999252	0	0	0.424469	0.000317484	FTO;MOCS2;TENM2;ZNF470;SAP18;PARK7;NCAM2;BCAS2;GCAT;SCN1A

## Sheet: FDR0.05_GO_Biological_Process_2
Term	Overlap	P.value	Adjusted.P.value	Old.P.value	Old.Adjusted.P.value	Odds.Ratio	Combined.Score	Genes
linoleic acid metabolic process (GO:0043651)	4/16	0.00228947	0.916079	0	0	8.8043	53.5252	FADS2;PNPLA8;ELOVL2;FADS1
negative regulation of smoothened signaling pathway (GO:0045879)	4/19	0.00446813	0.916079	0	0	7.04234	38.1046	KCTD21;BTRC;MEGF8;KCTD6
SCF-dependent proteasomal ubiquitin-dependent protein catabolic process (GO:0031146)	8/72	0.00474487	0.916079	0	0	3.31086	17.7154	PSMC5;PSMB5;PSMC3;FBXW11;FBXO2;PSMD1;FBXL15;BTRC
positive regulation of circadian rhythm (GO:0042753)	3/10	0.00485025	0.916079	0	0	11.3072	60.2532	NLGN1;FBXW11;BTRC
heparan sulfate proteoglycan metabolic process (GO:0030201)	4/20	0.00542537	0.916079	0	0	6.60185	34.4397	GPC1;HS6ST1;EXTL3;HS6ST3
dendrite morphogenesis (GO:0048813)	5/32	0.00577645	0.916079	0	0	4.89418	25.2244	MAP2;DVL1;MAP6;TMEM106B;ZNF365
photoreceptor cell development (GO:0042461)	3/11	0.0064889	0.916079	0	0	9.89332	49.8392	TH;ARL3;RORB
regulation of proteolysis (GO:0030162)	7/63	0.00805173	0.916079	0	0	3.30768	15.9492	SERPINE2;FBXW11;CAMK2N1;BAD;NEDD8;BTRC;BTBD9
alpha-linolenic acid metabolic process (GO:0036109)	3/13	0.0106496	0.916079	0	0	7.91384	35.9465	FADS2;ELOVL2;FADS1
post-translational protein modification (GO:0043687)	22/357	0.012634	0.916079	0	0	1.74866	7.64402	RAB2A;FN3K;RAB3A;WSB2;FBXW11;FBXO2;KLHL2;MEPE;COPS7A;NEDD8;FBXL15;KCTD6;DDA1;PSMC5;COPS6;PSMB5;KBTBD6;PSMC3;CDH2;PSMD1;ELOB;BTRC
positive regulation of peptide hormone secretion (GO:0090277)	5/39	0.0133939	0.916079	0	0	3.88514	16.7564	UCN;GHRHR;GLUD1;BAD;GCK
heparan sulfate proteoglycan biosynthetic process (GO:0015012)	3/15	0.0160454	0.916079	0	0	6.59418	27.2493	HS6ST1;EXTL3;HS6ST3
regulation of cilium assembly (GO:1902017)	4/27	0.0160569	0.916079	0	0	4.59092	18.9679	EVI5L;KCTD17;ARHGAP35;TAPT1
regulation of NAD(P)H oxidase activity (GO:0033860)	2/6	0.0182393	0.916079	0	0	13.1758	52.7582	PARK7;AGT
adenylate cyclase-inhibiting G-protein coupled glutamate receptor signaling pathway (GO:0007196)	2/6	0.0182393	0.916079	0	0	13.1758	52.7582	GRM8;GRM1
positive regulation of microtubule motor activity (GO:2000576)	2/6	0.0182393	0.916079	0	0	13.1758	52.7582	DYNLL1;DYNLL2
heparan sulfate proteoglycan biosynthetic process, enzymatic modification (GO:0015015)	2/6	0.0182393	0.916079	0	0	13.1758	52.7582	HS6ST1;HS6ST3
regulation of anion channel activity (GO:0010359)	2/6	0.0182393	0.916079	0	0	13.1758	52.7582	PRNP;TCAF1
positive regulation of cilium assembly (GO:0045724)	3/16	0.0192199	0.916079	0	0	6.08662	24.0531	KCTD17;ARHGAP35;TAPT1
regulation of multicellular organism growth (GO:0040014)	3/17	0.0227153	0.916079	0	0	5.65157	21.3896	BBS2;GHRHR;SOD1
regulation of synaptic vesicle exocytosis (GO:2000300)	3/17	0.0227153	0.916079	0	0	5.65157	21.3896	NLGN1;PREPL;RAB3A
protein localization to basolateral plasma membrane (GO:1903361)	2/7	0.0249205	0.916079	0	0	10.5401	38.9147	PDZD11;LIN7B
response to misfolded protein (GO:0051788)	2/7	0.0249205	0.916079	0	0	10.5401	38.9147	STUB1;CLU
regulation of cardiac muscle cell membrane potential (GO:0086036)	2/7	0.0249205	0.916079	0	0	10.5401	38.9147	EHD3;ATP2A2
glyoxylate metabolic process (GO:0046487)	2/7	0.0249205	0.916079	0	0	10.5401	38.9147	ALDH4A1;HOGA1
endoplasmic reticulum calcium ion homeostasis (GO:0032469)	3/18	0.0265321	0.916079	0	0	5.27452	19.1433	ATP2A2;SELENOK;KCTD17
modulation of chemical synaptic transmission (GO:0050804)	7/82	0.0306788	0.916079	0	0	2.46729	8.5965	NLGN1;PSMC5;CDH2;GRM8;BTBD9;GRM1;GRIA3
peptidyl-cysteine modification (GO:0018198)	2/8	0.0324303	0.916079	0	0	8.78295	30.1138	PARK7;RAB6A
negative regulation of appetite (GO:0032099)	2/8	0.0324303	0.916079	0	0	8.78295	30.1138	BBS2;NENF
4-hydroxyproline metabolic process (GO:0019471)	2/8	0.0324303	0.916079	0	0	8.78295	30.1138	ALDH4A1;HOGA1
myelin maintenance (GO:0043217)	2/8	0.0324303	0.916079	0	0	8.78295	30.1138	CLU;SOD1
positive regulation of behavior (GO:0048520)	2/8	0.0324303	0.916079	0	0	8.78295	30.1138	NLGN1;SGIP1
positive regulation of RNA polymerase II transcriptional preinitiation complex assembly (GO:0045899)	2/8	0.0324303	0.916079	0	0	8.78295	30.1138	PSMC5;PSMC3
central nervous system myelination (GO:0022010)	2/8	0.0324303	0.916079	0	0	8.78295	30.1138	CLU;HES5
regulation of type B pancreatic cell development (GO:2000074)	2/8	0.0324303	0.916079	0	0	8.78295	30.1138	RHEB;BAD
early endosome to Golgi transport (GO:0034498)	2/8	0.0324303	0.916079	0	0	8.78295	30.1138	EHD3;RAB6A
positive regulation of protein ubiquitination (GO:0031398)	7/83	0.0324883	0.916079	0	0	2.4347	8.34341	NDFIP1;PEF1;MAGEF1;PIN1;STUB1;CLU;HSPBP1
modification-dependent protein catabolic process (GO:0019941)	10/141	0.0348716	0.916079	0	0	2.02042	6.78069	RNF11;RANBP3L;ZNRF3;KCTD21;TOLLIP;UBR3;NEDD8;STUB1;BTRC;KCTD6
regulation of endoplasmic reticulum stress-induced intrinsic apoptotic signaling pathway (GO:1902235)	3/20	0.0351239	0.916079	0	0	4.65351	15.584	CREB3;DDIT3;PARK7
regulation of mitochondrial membrane potential (GO:0051881)	4/35	0.0381236	0.916079	0	0	3.40475	11.1231	BAD;PARK7;BCO2;SOD1
proteasome-mediated ubiquitin-dependent protein catabolic process (GO:0043161)	17/291	0.0403101	0.916079	0	0	1.64581	5.28494	RNF11;FBXW11;FBXO2;UBR3;FBXL15;BTBD9;PSMC5;PSMB5;PSMC3;DDIT3;TMEM129;PSMD1;STUB1;BTRC;KCTD17;RNF187;UBQLN2
positive regulation of protein ubiquitination involved in ubiquitin-dependent protein catabolic process (GO:2000060)	7/87	0.0404341	0.916079	0	0	2.31248	7.41863	PSMC5;PSMB5;PSMC3;MAGEF1;PSMD1;BTRC;CLU
negative regulation of cell cycle G2/M phase transition (GO:1902750)	6/69	0.0405385	0.916079	0	0	2.51575	8.06425	USP47;PSMC5;PSMB5;PSMC3;PSMD1;CDC14B
positive regulation of plasma membrane bounded cell projection assembly (GO:0120034)	6/69	0.0405385	0.916079	0	0	2.51575	8.06425	TENM2;NLGN1;KCTD17;HRAS;ARHGAP35;TAPT1
central nervous system neuron development (GO:0021954)	2/9	0.040699	0.916079	0	0	7.52785	24.1008	MAP2;ARHGAP35
negative regulation of amyloid-beta formation (GO:1902430)	2/9	0.040699	0.916079	0	0	7.52785	24.1008	PRNP;CLU
regulation of smoothened signaling pathway (GO:0008589)	4/36	0.04169	0.916079	0	0	3.29818	10.48	KCTD21;BTRC;MEGF8;KCTD6
regulation of cell morphogenesis involved in differentiation (GO:0010769)	4/36	0.04169	0.916079	0	0	3.29818	10.48	FXR2;CDH2;CHN1;ARHGAP35
negative regulation of response to endoplasmic reticulum stress (GO:1903573)	3/22	0.0449712	0.916079	0	0	4.16323	12.9132	CREB3;PARK7;CLU
ubiquitin-dependent protein catabolic process (GO:0006511)	19/341	0.0470199	0.916079	0	0	1.56565	4.78647	RNF11;FBXW11;UBR3;NEDD8;BTBD9;KCTD6;RANBP3L;PSMC5;PSMB5;ZNRF3;PSMC3;KCTD21;DDIT3;TOLLIP;PSMD1;STUB1;BTRC;KCTD17;RNF187
amino sugar metabolic process (GO:0006040)	2/10	0.0496612	0.916079	0	0	6.58653	19.7762	FN3K;EXTL2
positive regulation of glial cell differentiation (GO:0045687)	2/10	0.0496612	0.916079	0	0	6.58653	19.7762	SERPINE2;ZNF365
cellular copper ion homeostasis (GO:0006878)	2/10	0.0496612	0.916079	0	0	6.58653	19.7762	PRNP;ATOX1
protein deneddylation (GO:0000338)	2/10	0.0496612	0.916079	0	0	6.58653	19.7762	COPS6;COPS7A
negative regulation of protein maturation (GO:1903318)	2/10	0.0496612	0.916079	0	0	6.58653	19.7762	PRNP;SERPINE2
maintenance of apical/basal cell polarity (GO:0035090)	2/10	0.0496612	0.916079	0	0	6.58653	19.7762	PDZD11;LIN7B
regulation of astrocyte differentiation (GO:0048710)	2/10	0.0496612	0.916079	0	0	6.58653	19.7762	SERPINE2;HES5
maintenance of epithelial cell apical/basal polarity (GO:0045199)	2/10	0.0496612	0.916079	0	0	6.58653	19.7762	PDZD11;LIN7B
nucleotide-excision repair, DNA damage recognition (GO:0000715)	3/23	0.0503532	0.916079	0	0	3.95486	11.8199	COPS6;CETN2;COPS7A
protein localization to Golgi apparatus (GO:0034067)	3/23	0.0503532	0.916079	0	0	3.95486	11.8199	ARFRP1;ARL1;RAB6A
long-chain fatty acid metabolic process (GO:0001676)	5/55	0.0504444	0.916079	0	0	2.6397	7.88447	FADS2;PNPLA8;ELOVL2;AIG1;FADS1
Golgi to plasma membrane transport (GO:0006893)	4/39	0.0534805	0.916079	0	0	3.01501	8.82927	BBS2;ARFRP1;EXOC6B;SPTBN1
alpha-amino acid catabolic process (GO:1901606)	4/39	0.0534805	0.916079	0	0	3.01501	8.82927	ALDH4A1;KYAT1;HOGA1;FTCD
Golgi to plasma membrane protein transport (GO:0043001)	3/24	0.0560324	0.916079	0	0	3.76634	10.8539	BBS2;ARFRP1;SPTBN1
receptor clustering (GO:0043113)	3/24	0.0560324	0.916079	0	0	3.76634	10.8539	NLGN1;DLG2;DVL1
proteoglycan biosynthetic process (GO:0030166)	3/24	0.0560324	0.916079	0	0	3.76634	10.8539	BMPR1B;EXTL3;GAL3ST3
intraciliary transport involved in cilium assembly (GO:0035735)	4/40	0.0577719	0.916079	0	0	2.93111	8.35733	IFT27;DYNLRB1;DYNLL1;DYNLL2
regulation of feeding behavior (GO:0060259)	2/11	0.0592551	0.916079	0	0	5.85439	16.5439	UCN;SGIP1
organic cyclic compound catabolic process (GO:1901361)	2/11	0.0592551	0.916079	0	0	5.85439	16.5439	ALDH4A1;HSD17B14
negative regulation of amyloid precursor protein catabolic process (GO:1902992)	2/11	0.0592551	0.916079	0	0	5.85439	16.5439	PRNP;CLU
response to axon injury (GO:0048678)	2/11	0.0592551	0.916079	0	0	5.85439	16.5439	MORN4;SOD1
regulation of RNA polymerase II transcriptional preinitiation complex assembly (GO:0045898)	2/11	0.0592551	0.916079	0	0	5.85439	16.5439	PSMC5;PSMC3
positive regulation of protein localization to membrane (GO:1905477)	7/95	0.0598687	0.916079	0	0	2.10138	5.91665	PRNP;TCAF1;BAD;WNK3;DYNLL1;DYNLL2;SPTBN1
interleukin-1-mediated signaling pathway (GO:0070498)	7/95	0.0598687	0.916079	0	0	2.10138	5.91665	PSMC5;PSMB5;PSMC3;FBXW11;TOLLIP;PSMD1;BTRC
glial cell differentiation (GO:0010001)	3/25	0.0620015	0.916079	0	0	3.59496	9.99612	CDH2;GPC1;HES5
response to alcohol (GO:0097305)	3/25	0.0620015	0.916079	0	0	3.59496	9.99612	TH;PMVK;SOD1
protein localization to organelle (GO:0033365)	7/97	0.065488	0.916079	0	0	2.05447	5.60025	BBS2;ARFRP1;TOLLIP;DVL1;ARL1;RAB6A;ATP6V1D
regulation of transcription from RNA polymerase II promoter in response to hypoxia (GO:0061418)	6/78	0.0663167	0.916079	0	0	2.20025	5.96997	PSMC5;PSMB5;PSMC3;PSMD1;ELOB;HIGD1A
regulation of supramolecular fiber organization (GO:1902903)	3/26	0.0682525	0.916079	0	0	3.43848	9.23073	MAP2;PARK7;ARHGAP35
axonal fasciculation (GO:0007413)	2/12	0.0694224	0.916079	0	0	5.26867	14.0544	MEGF8;ARHGAP35
regulation of oligodendrocyte differentiation (GO:0048713)	2/12	0.0694224	0.916079	0	0	5.26867	14.0544	HES5;ZNF365
regulation of DNA-dependent DNA replication (GO:0090329)	2/12	0.0694224	0.916079	0	0	5.26867	14.0544	WRNIP1;ZNF365
cellular modified amino acid catabolic process (GO:0042219)	2/12	0.0694224	0.916079	0	0	5.26867	14.0544	ALDH4A1;HOGA1
eye photoreceptor cell development (GO:0042462)	2/12	0.0694224	0.916079	0	0	5.26867	14.0544	TH;RORB
positive regulation of ruffle assembly (GO:1900029)	2/12	0.0694224	0.916079	0	0	5.26867	14.0544	NLGN1;HRAS
negative regulation of fibroblast growth factor receptor signaling pathway (GO:0040037)	2/12	0.0694224	0.916079	0	0	5.26867	14.0544	GPC1;APLN
eye photoreceptor cell differentiation (GO:0001754)	2/12	0.0694224	0.916079	0	0	5.26867	14.0544	TH;RORB
negative regulation of mitotic cell cycle phase transition (GO:1901991)	6/79	0.0696583	0.916079	0	0	2.17	5.78121	USP47;PSMC5;PSMB5;PSMC3;PSMD1;MYO16
regulation of small GTPase mediated signal transduction (GO:0051056)	9/140	0.0725099	0.916079	0	0	1.81587	4.76489	BCR;ARHGAP22;ARHGEF9;ARHGEF12;CHN1;ARHGAP5;ARHGAP35;FGD1;ARHGAP23
NIK/NF-kappaB signaling (GO:0038061)	6/80	0.0730956	0.916079	0	0	2.14056	5.59969	PSMC5;PSMB5;PSMC3;FBXW11;PSMD1;BTRC
phagosome acidification (GO:0090383)	3/27	0.074777	0.916079	0	0	3.29503	8.54483	ATP6V1H;ATP6V0E2;ATP6V1D
regulation of protein targeting to membrane (GO:0090313)	3/27	0.074777	0.916079	0	0	3.29503	8.54483	PRNP;TCAF1;DMTN
cellular response to topologically incorrect protein (GO:0035967)	3/27	0.074777	0.916079	0	0	3.29503	8.54483	PACRG;HSPA4L;STUB1
nervous system development (GO:0007399)	23/455	0.0756718	0.916079	0	0	1.41238	3.64584	NLGN1;PCDHGA4;PCDH10;PCDHGA3;PCDHGC5;PCDHGC4;PCDHGC3;PTS;ROBO1;TRAK2;PCDHGA10;RCAN1;PCDHGA12;NFASC;FXR2;DLG2;CDH2;ADAM23;DVL1;DPF1;PCDHGB1;ATXN10;HES5
negative regulation of G2/M transition of mitotic cell cycle (GO:0010972)	5/62	0.0765245	0.916079	0	0	2.31468	5.94907	USP47;PSMC5;PSMB5;PSMC3;PSMD1
unsaturated fatty acid metabolic process (GO:0033559)	4/44	0.0767033	0.916079	0	0	2.63745	6.77247	FADS2;PNPLA8;ELOVL2;FADS1
carboxylic acid biosynthetic process (GO:0046394)	4/44	0.0767033	0.916079	0	0	2.63745	6.77247	GLUD1;RGN;KYAT1;FADS1
glucosamine-containing compound metabolic process (GO:1901071)	2/13	0.0801084	0.916079	0	0	4.78945	12.0904	CHST6;EXTL2
synaptic vesicle cycle (GO:0099504)	2/13	0.0801084	0.916079	0	0	4.78945	12.0904	NLGN1;RAB3A
copper ion homeostasis (GO:0055070)	2/13	0.0801084	0.916079	0	0	4.78945	12.0904	PRNP;ATOX1
nucleotide metabolic process (GO:0009117)	2/13	0.0801084	0.916079	0	0	4.78945	12.0904	GUK1;PARK7
positive regulation of ubiquitin protein ligase activity (GO:1904668)	6/82	0.0802558	0.916079	0	0	2.08402	5.257	PSMC5;PSMB5;PSMC3;PSMD1;BTRC;CDC14B
negative regulation of protein modification process (GO:0031400)	5/63	0.0807471	0.916079	0	0	2.27465	5.72402	BEX4;PTPA;PRNP;FKBP8;PARK7
regulation of transmembrane receptor protein serine/threonine kinase signaling pathway (GO:0090092)	3/28	0.0815659	0.916079	0	0	3.16307	7.92774	EID2;PIN1;DKK3
calcium ion import (GO:0070509)	3/28	0.0815659	0.916079	0	0	3.16307	7.92774	ATP2A2;SLC25A23;NALCN
regulation of synaptic transmission, glutamatergic (GO:0051966)	4/45	0.0818665	0.916079	0	0	2.57299	6.43932	NLGN1;CDH2;GRM8;GRM1
neuron development (GO:0048666)	9/144	0.0831061	0.916079	0	0	1.76169	4.38246	TENM2;NLGN1;FXR2;MAP2;ARL3;ETV1;NCDN;ATXN10;HS6ST1
intraciliary transport (GO:0042073)	4/46	0.0871964	0.916079	0	0	2.51159	6.12727	IFT27;DYNLRB1;DYNLL1;DYNLL2
keratan sulfate biosynthetic process (GO:0018146)	3/29	0.0886097	0.916079	0	0	3.04125	7.37052	CHST6;B4GAT1;CHST1
coenzyme biosynthetic process (GO:0009108)	3/29	0.0886097	0.916079	0	0	3.04125	7.37052	MOCS2;DCAKD;PTS
neuron cell-cell adhesion (GO:0007158)	2/14	0.0912615	0.916079	0	0	4.3901	10.51	NLGN1;NCAM2
mitotic cell cycle arrest (GO:0071850)	2/14	0.0912615	0.916079	0	0	4.3901	10.51	GADD45GIP1;CDC14B
stem cell development (GO:0048864)	2/14	0.0912615	0.916079	0	0	4.3901	10.51	PEF1;TAPT1
regulation of platelet aggregation (GO:0090330)	2/14	0.0912615	0.916079	0	0	4.3901	10.51	DMTN;SERPINE2
regulation of calcineurin-NFAT signaling cascade (GO:0070884)	2/14	0.0912615	0.916079	0	0	4.3901	10.51	PRNP;RCAN1
N-acetylglucosamine metabolic process (GO:0006044)	2/14	0.0912615	0.916079	0	0	4.3901	10.51	CHST6;EXTL2
response to ethanol (GO:0045471)	2/14	0.0912615	0.916079	0	0	4.3901	10.51	TH;SOD1
negative regulation of endoplasmic reticulum stress-induced intrinsic apoptotic signaling pathway (GO:1902236)	2/14	0.0912615	0.916079	0	0	4.3901	10.51	CREB3;PARK7
regulation of synapse organization (GO:0050807)	2/14	0.0912615	0.916079	0	0	4.3901	10.51	CAMK2B;FXR2
regulation of protein insertion into mitochondrial membrane involved in apoptotic signaling pathway (GO:1900739)	3/30	0.0958988	0.916079	0	0	2.92846	6.86567	BAD;DYNLL1;DYNLL2
aminoglycan metabolic process (GO:0006022)	3/30	0.0958988	0.916079	0	0	2.92846	6.86567	GPC1;GPC5;GAL3ST3
positive regulation of protein insertion into mitochondrial membrane involved in apoptotic signaling pathway (GO:1900740)	3/30	0.0958988	0.916079	0	0	2.92846	6.86567	BAD;DYNLL1;DYNLL2
regulation of G2/M transition of mitotic cell cycle (GO:0010389)	9/149	0.0975927	0.916079	0	0	1.69833	3.95194	USP47;PSMC5;PSMB5;PSMC3;PPP2R1A;CETN2;DCTN3;PSMD1;DYNLL1
nucleotide-excision repair (GO:0006289)	7/108	0.101886	0.916079	0	0	1.82966	4.17878	SLC30A9;COPS6;CETN2;COPS7A;POLR2I;POLR2K;GTF2H5
DNA-templated transcription, elongation (GO:0006354)	7/108	0.101886	0.916079	0	0	1.82966	4.17878	TAF13;TCEA2;ELOA2;ELOB;POLR2I;POLR2K;GTF2H5
catecholamine metabolic process (GO:0006584)	2/15	0.102833	0.916079	0	0	4.05219	9.21731	TH;COMT
positive regulation of response to wounding (GO:1903036)	2/15	0.102833	0.916079	0	0	4.05219	9.21731	DMTN;HRAS
transport along microtubule (GO:0010970)	2/15	0.102833	0.916079	0	0	4.05219	9.21731	DYNLL1;DYNLL2
G-protein coupled glutamate receptor signaling pathway (GO:0007216)	2/15	0.102833	0.916079	0	0	4.05219	9.21731	GRM8;GRM1
presynapse assembly (GO:0099054)	2/15	0.102833	0.916079	0	0	4.05219	9.21731	NLGN1;DVL1
negative regulation of interleukin-2 production (GO:0032703)	2/15	0.102833	0.916079	0	0	4.05219	9.21731	PRNP;SFTPD
pyrimidine-containing compound metabolic process (GO:0072527)	2/15	0.102833	0.916079	0	0	4.05219	9.21731	UCK1;ERH
positive regulation of acute inflammatory response (GO:0002675)	2/15	0.102833	0.916079	0	0	4.05219	9.21731	PARK7;KLKB1
neural crest cell differentiation (GO:0014033)	2/15	0.102833	0.916079	0	0	4.05219	9.21731	PEF1;TAPT1
mesenchymal cell development (GO:0014031)	2/15	0.102833	0.916079	0	0	4.05219	9.21731	PEF1;TAPT1
negative regulation of protein processing (GO:0010955)	2/15	0.102833	0.916079	0	0	4.05219	9.21731	PRNP;SERPINE2
regulation of cartilage development (GO:0061035)	2/15	0.102833	0.916079	0	0	4.05219	9.21731	BMPR1B;TAPT1
regulation of dendritic spine development (GO:0060998)	3/31	0.103423	0.916079	0	0	2.82373	6.40683	CAMK2B;NLGN1;FXR2
anterograde axonal transport (GO:0008089)	3/31	0.103423	0.916079	0	0	2.82373	6.40683	FXR2;TRAK2;SOD1
positive regulation of insulin secretion (GO:0032024)	3/31	0.103423	0.916079	0	0	2.82373	6.40683	GLUD1;BAD;GCK
protein destabilization (GO:0031648)	3/31	0.103423	0.916079	0	0	2.82373	6.40683	PRNP;FBXW11;BTRC
Wnt signaling pathway, planar cell polarity pathway (GO:0060071)	6/88	0.103985	0.916079	0	0	1.93092	4.37065	PSMC5;PSMB5;PSMC3;DVL1;PSMD1;AP2M1
protein autoubiquitination (GO:0051865)	4/49	0.104154	0.916079	0	0	2.34379	5.30139	RNF11;RNF208;STUB1;RNF187
regulation of establishment of planar polarity (GO:0090175)	6/89	0.108261	0.916079	0	0	1.90756	4.24091	PSMC5;PSMB5;PSMC3;DVL1;PSMD1;AP2M1
cilium assembly (GO:0060271)	15/288	0.109896	0.916079	0	0	1.45352	3.20968	BBS2;SPAG16;CETN2;ARL3;DCTN3;CFAP206;DYNLL1;DYNLL2;CDC14B;EHD3;NUDCD3;PPP2R1A;IFT27;DYNLRB1;ATP6V1D
7-methylguanosine mRNA capping (GO:0006370)	3/32	0.111172	0.916079	0	0	2.72622	5.98861	POLR2I;POLR2K;GTF2H5
7-methylguanosine RNA capping (GO:0009452)	3/32	0.111172	0.916079	0	0	2.72622	5.98861	POLR2I;POLR2K;GTF2H5
phagosome maturation (GO:0090382)	3/32	0.111172	0.916079	0	0	2.72622	5.98861	ATP6V1H;ATP6V0E2;ATP6V1D
cellular response to hypoxia (GO:0071456)	8/132	0.112325	0.916079	0	0	1.70349	3.72445	PSMC5;PSMB5;PSMC3;BAD;PSMD1;ELOB;STUB1;HIGD1A
positive regulation of proteasomal ubiquitin-dependent protein catabolic process (GO:0032436)	5/70	0.113632	0.916079	0	0	2.02895	4.41254	DVL1;STUB1;CLU;HSPBP1;UBQLN2
Rab protein signal transduction (GO:0032482)	5/70	0.113632	0.916079	0	0	2.02895	4.41254	RAB2A;RAB3A;RAB18;IFT27;RAB6A
neural tube development (GO:0021915)	2/16	0.114778	0.916079	0	0	3.76256	8.14501	DVL1;HES5
positive regulation of dendrite morphogenesis (GO:0050775)	2/16	0.114778	0.916079	0	0	3.76256	8.14501	CAMK2B;CDKL5
heme biosynthetic process (GO:0006783)	2/16	0.114778	0.916079	0	0	3.76256	8.14501	ALAD;UROD
glutamine family amino acid catabolic process (GO:0009065)	2/16	0.114778	0.916079	0	0	3.76256	8.14501	ALDH4A1;GLUD1
regulation of cellular amine metabolic process (GO:0033238)	4/51	0.116228	0.916079	0	0	2.24382	4.82915	PSMC5;PSMB5;PSMC3;PSMD1
regulation of cellular amino acid metabolic process (GO:0006521)	4/51	0.116228	0.916079	0	0	2.24382	4.82915	PSMC5;PSMB5;PSMC3;PSMD1
regulation of cell communication (GO:0010646)	5/71	0.118786	0.916079	0	0	1.99811	4.25683	MTCH1;NLGN1;PSMC5;BTBD9;GRIA3
intracellular pH reduction (GO:0051452)	3/33	0.119136	0.916079	0	0	2.63521	5.60638	ATP6V1H;ATP6V0E2;ATP6V1D
positive regulation of intrinsic apoptotic signaling pathway (GO:2001244)	3/33	0.119136	0.916079	0	0	2.63521	5.60638	BAD;DDIT3;SOD1
establishment or maintenance of epithelial cell apical/basal polarity (GO:0045197)	3/33	0.119136	0.916079	0	0	2.63521	5.60638	DLG2;PDZD11;LIN7B
Golgi vesicle transport (GO:0048193)	14/271	0.125026	0.916079	0	0	1.44028	2.99469	DCTN6;PEF1;ARL3;DCTN3;DYNLL1;DYNLL2;NAPG;EHD3;TRAPPC6B;VAPB;RAB6A;SPTAN1;ACTR10;SPTBN1
ER to Golgi vesicle-mediated transport (GO:0006888)	10/180	0.126101	0.916079	0	0	1.55374	3.21728	DCTN6;PEF1;TRAPPC6B;VAPB;DCTN3;DYNLL1;SPTAN1;DYNLL2;ACTR10;SPTBN1
cellular transition metal ion homeostasis (GO:0046916)	6/93	0.126242	0.916079	0	0	1.81948	3.76551	PRNP;SLC30A9;NDFIP1;NEDD8;ATOX1;SOD1
regulation of transcription from RNA polymerase II promoter in response to stress (GO:0043618)	6/93	0.126242	0.916079	0	0	1.81948	3.76551	PSMC5;PSMB5;PSMC3;PSMD1;ELOB;HIGD1A
positive regulation of transcription initiation from RNA polymerase II promoter (GO:0060261)	2/17	0.127053	0.916079	0	0	3.51154	7.24483	PSMC5;PSMC3
regulation of protein localization to membrane (GO:1905475)	2/17	0.127053	0.916079	0	0	3.51154	7.24483	CRIPT;SPTBN1
positive regulation of cartilage development (GO:0061036)	2/17	0.127053	0.916079	0	0	3.51154	7.24483	BMPR1B;TAPT1
axon guidance (GO:0007411)	9/158	0.127092	0.916079	0	0	1.595	3.29023	DOK6;GPC1;CHN1;HRAS;SPTAN1;ARHGAP35;SPTBN1;ROBO1;MLF2
keratan sulfate metabolic process (GO:0042339)	3/34	0.127303	0.916079	0	0	2.55007	5.25616	CHST6;B4GAT1;CHST1
negative regulation of cellular response to transforming growth factor beta stimulus (GO:1903845)	4/53	0.128882	0.916079	0	0	2.15201	4.40917	EID2;ADAMTSL2;PIN1;STUB1
transcription-coupled nucleotide-excision repair (GO:0006283)	5/73	0.129416	0.916079	0	0	1.93914	3.965	COPS6;COPS7A;POLR2I;POLR2K;GTF2H5
protein localization to membrane (GO:0072657)	9/160	0.134229	0.916079	0	0	1.57371	3.16033	BBS2;EHD3;NLGN1;DLG2;PDZD11;DVL1;WNK3;LIN7B;SPTBN1
positive regulation of ATPase activity (GO:0032781)	3/35	0.135664	0.916079	0	0	2.47025	4.93451	RGN;DYNLL1;DYNLL2
transcription elongation from RNA polymerase II promoter (GO:0006368)	6/95	0.135743	0.916079	0	0	1.7784	3.55145	TAF13;ELOA2;ELOB;POLR2I;POLR2K;GTF2H5
regulation of mitotic cell cycle phase transition (GO:1901990)	10/184	0.139518	0.916079	0	0	1.5177	2.9892	PSMC5;PSMB5;PSMC3;PPP2R1A;CETN2;DCTN3;PSMD1;BTRC;DYNLL1;CDC14B
porphyrin-containing compound biosynthetic process (GO:0006779)	2/18	0.139618	0.916079	0	0	3.29189	6.48123	ALAD;UROD
regulation of amyloid-beta formation (GO:1902003)	2/18	0.139618	0.916079	0	0	3.29189	6.48123	PRNP;CLU
receptor localization to synapse (GO:0097120)	2/18	0.139618	0.916079	0	0	3.29189	6.48123	NLGN1;DLG2
regulation of cellular response to transforming growth factor beta stimulus (GO:1903844)	2/18	0.139618	0.916079	0	0	3.29189	6.48123	EID2;DKK3
calcium-mediated signaling using intracellular calcium source (GO:0035584)	2/18	0.139618	0.916079	0	0	3.29189	6.48123	PRNP;DMTN
regulation of microtubule polymerization or depolymerization (GO:0031110)	2/18	0.139618	0.916079	0	0	3.29189	6.48123	MAP2;SKA2
negative regulation of transforming growth factor beta receptor signaling pathway (GO:0030512)	4/55	0.142079	0.916079	0	0	2.0674	4.03428	EID2;ADAMTSL2;PIN1;STUB1
regulation of axonogenesis (GO:0050770)	4/55	0.142079	0.916079	0	0	2.0674	4.03428	CDH2;CHN1;ARHGAP35;ROBO1
negative regulation of cellular response to growth factor stimulus (GO:0090288)	4/55	0.142079	0.916079	0	0	2.0674	4.03428	GPC1;AGT;EPN2;APLN
positive regulation of Wnt signaling pathway (GO:0030177)	8/140	0.142808	0.916079	0	0	1.59958	3.1132	USP47;PSMC5;PSMB5;PSMC3;DVL1;PSMD1;PIN1;RSPO4
transferrin transport (GO:0033572)	3/36	0.144207	0.916079	0	0	2.39527	4.63845	ATP6V1H;ATP6V0E2;ATP6V1D
regulation of filopodium assembly (GO:0051489)	3/36	0.144207	0.916079	0	0	2.39527	4.63845	TENM2;NLGN1;DMTN
ferric iron transport (GO:0015682)	3/36	0.144207	0.916079	0	0	2.39527	4.63845	ATP6V1H;ATP6V0E2;ATP6V1D
axonal transport (GO:0098930)	3/36	0.144207	0.916079	0	0	2.39527	4.63845	FXR2;TRAK2;SOD1
glutamate receptor signaling pathway (GO:0007215)	3/36	0.144207	0.916079	0	0	2.39527	4.63845	GRM8;GRM1;GRIA3
antigen processing and presentation of exogenous peptide antigen via MHC class II (GO:0019886)	6/97	0.14557	0.916079	0	0	1.73914	3.35148	DCTN6;DCTN3;DYNLL1;DYNLL2;ACTR10;AP2M1
antigen processing and presentation of exogenous peptide antigen (GO:0002478)	6/97	0.14557	0.916079	0	0	1.73914	3.35148	DCTN6;DCTN3;DYNLL1;DYNLL2;ACTR10;AP2M1
positive regulation of ubiquitin-protein ligase activity involved in regulation of mitotic cell cycle transition (GO:0051437)	5/76	0.146132	0.916079	0	0	1.85691	3.57129	PSMC5;PSMB5;PSMC3;PSMD1;BTRC
antigen processing and presentation of peptide antigen via MHC class II (GO:0002495)	6/98	0.150602	0.916079	0	0	1.72014	3.25642	DCTN6;DCTN3;DYNLL1;DYNLL2;ACTR10;AP2M1
positive regulation of heart contraction (GO:0045823)	2/19	0.152436	0.916079	0	0	3.09809	5.82755	ATP2A2;APLN
positive regulation of oxidoreductase activity (GO:0051353)	2/19	0.152436	0.916079	0	0	3.09809	5.82755	PARK7;AGT
positive regulation of neuron apoptotic process (GO:0043525)	2/19	0.152436	0.916079	0	0	3.09809	5.82755	PRNP;DDIT3
positive regulation of axon extension (GO:0045773)	2/19	0.152436	0.916079	0	0	3.09809	5.82755	CDKL5;MEGF8
myelination (GO:0042552)	3/37	0.152922	0.916079	0	0	2.3247	4.36539	NFASC;GPC1;HES5
protein peptidyl-prolyl isomerization (GO:0000413)	3/37	0.152922	0.916079	0	0	2.3247	4.36539	FKBP2;FKBP8;PIN1
positive regulation of mitochondrial outer membrane permeabilization involved in apoptotic signaling pathway (GO:1901030)	3/37	0.152922	0.916079	0	0	2.3247	4.36539	BAD;DYNLL1;DYNLL2
regulation of dendrite development (GO:0050773)	3/37	0.152922	0.916079	0	0	2.3247	4.36539	CAMK2B;FXR2;CDKL5
regulation of GTPase activity (GO:0043087)	10/188	0.153651	0.916079	0	0	1.48329	2.7783	BCR;CDKL5;CHN1;PIN1;EVI5L;HRAS;ARHGAP35;FGD1;ARHGAP23;SOD1
glycosaminoglycan biosynthetic process (GO:0006024)	6/99	0.155711	0.916079	0	0	1.70156	3.16448	CHST6;B4GAT1;GPC1;CHST1;GPC5;HS6ST1
stimulatory C-type lectin receptor signaling pathway (GO:0002223)	7/121	0.156358	0.916079	0	0	1.61992	3.00594	PSMC5;PSMB5;PSMC3;FBXW11;PSMD1;BTRC;HRAS
regulation of canonical Wnt signaling pathway (GO:0060828)	11/213	0.160355	0.916079	0	0	1.43794	2.63196	USP47;PSMC5;PSMB5;ZNRF3;PSMC3;DDIT3;DVL1;PSMD1;PIN1;BTRC;DKK3
positive regulation of neuron death (GO:1901216)	3/38	0.161798	0.916079	0	0	2.25816	4.11303	PRNP;DDIT3;CLU
proteasomal protein catabolic process (GO:0010498)	12/237	0.162459	0.916079	0	0	1.40856	2.55982	PSMC5;RNF11;PSMB5;PSMC3;FBXW11;DDIT3;PSMD1;STUB1;BTRC;KCTD17;BTBD9;RNF187
ubiquitin-dependent ERAD pathway (GO:0030433)	4/58	0.162814	0.916079	0	0	1.95224	3.54361	PSMC5;PSMC3;TMEM129;UBQLN2
activation of cysteine-type endopeptidase activity involved in apoptotic process (GO:0006919)	5/79	0.163715	0.916079	0	0	1.78135	3.22358	MTCH1;IFI27L2;BEX3;BAD;ROBO1
regulation of transforming growth factor beta receptor signaling pathway (GO:0017015)	5/79	0.163715	0.916079	0	0	1.78135	3.22358	EID2;ADAMTSL2;PIN1;STUB1;DKK3
vacuolar acidification (GO:0007035)	2/20	0.16547	0.916079	0	0	2.92582	5.26345	ATP6V1H;ATP6V0E2
hydrogen peroxide metabolic process (GO:0042743)	2/20	0.16547	0.916079	0	0	2.92582	5.26345	PARK7;SOD1
proteoglycan metabolic process (GO:0006029)	2/20	0.16547	0.916079	0	0	2.92582	5.26345	BMPR1B;GAL3ST3
negative regulation of intracellular protein transport (GO:0090317)	2/20	0.16547	0.916079	0	0	2.92582	5.26345	DMTN;PARK7
positive regulation of dendritic spine development (GO:0060999)	2/20	0.16547	0.916079	0	0	2.92582	5.26345	CAMK2B;NLGN1
regulation of DNA-templated transcription, elongation (GO:0032784)	2/20	0.16547	0.916079	0	0	2.92582	5.26345	TCEA2;ELOA2
regulation of calcium ion transmembrane transport (GO:1903169)	2/20	0.16547	0.916079	0	0	2.92582	5.26345	PRNP;CBARP
dopamine metabolic process (GO:0042417)	2/20	0.16547	0.916079	0	0	2.92582	5.26345	TH;COMT
regulation of cell development (GO:0060284)	2/20	0.16547	0.916079	0	0	2.92582	5.26345	RHEB;HES5
inactivation of MAPK activity (GO:0000188)	2/20	0.16547	0.916079	0	0	2.92582	5.26345	RGS4;PPP2R1A
regulation of fibroblast growth factor receptor signaling pathway (GO:0040036)	2/20	0.16547	0.916079	0	0	2.92582	5.26345	GPC1;APLN
cilium organization (GO:0044782)	10/192	0.168472	0.916079	0	0	1.45038	2.58311	BBS2;SPAG16;EHD3;NUDCD3;ARL3;IFT27;DYNLL1;ATP6V1D;DYNLL2;CDC14B
regulation of hydrolase activity (GO:0051336)	5/80	0.169757	0.916079	0	0	1.75751	3.11675	VMA21;CHN1;ARHGAP35;FGD1;SOD1
innate immune response activating cell surface receptor signaling pathway (GO:0002220)	7/124	0.170525	0.916079	0	0	1.57814	2.79152	PSMC5;PSMB5;PSMC3;FBXW11;PSMD1;BTRC;HRAS
negative regulation of canonical Wnt signaling pathway (GO:0090090)	8/148	0.176932	0.916079	0	0	1.50755	2.61106	PSMC5;ZNRF3;PSMB5;PSMC3;DDIT3;DVL1;PSMD1;DKK3
GTP metabolic process (GO:0046039)	2/21	0.178689	0.916079	0	0	2.77169	4.77315	MOCS2;AK4
regulation of ruffle assembly (GO:1900027)	2/21	0.178689	0.916079	0	0	2.77169	4.77315	NLGN1;HRAS
positive regulation of BMP signaling pathway (GO:0030513)	2/21	0.178689	0.916079	0	0	2.77169	4.77315	FBXL15;HES5
response to nicotine (GO:0035094)	2/21	0.178689	0.916079	0	0	2.77169	4.77315	CHRNA4;BAD
limb morphogenesis (GO:0035108)	2/21	0.178689	0.916079	0	0	2.77169	4.77315	MEGF8;BMPR1B
cellular response to alkaloid (GO:0071312)	2/21	0.178689	0.916079	0	0	2.77169	4.77315	BAD;MTRNR2L5
mitochondrial calcium ion transmembrane transport (GO:0006851)	2/21	0.178689	0.916079	0	0	2.77169	4.77315	MICU3;SLC25A23
peptidyl-proline modification (GO:0018208)	3/40	0.17999	0.916079	0	0	2.13588	3.66271	FKBP2;FKBP8;PIN1
regulation of viral transcription (GO:0046782)	3/40	0.17999	0.916079	0	0	2.13588	3.66271	PSMC3;POLR2I;POLR2K
G2/M transition of mitotic cell cycle (GO:0000086)	7/126	0.18027	0.916079	0	0	1.55145	2.6581	PPP2R1A;FBXW11;CETN2;DCTN3;FBXL15;BTRC;DYNLL1
ion transmembrane transport (GO:0034220)	11/219	0.181907	0.916079	0	0	1.39602	2.37918	GABRB3;GJA1;KCND3;PDZD11;CHRNA4;ATP6V1H;ATP2A2;LRRC8A;ATP6V0E2;NALCN;ATP6V1D
retrograde transport, endosome to Golgi (GO:0042147)	5/82	0.182093	0.916079	0	0	1.71168	2.9154	ARFRP1;EHD3;ARL1;ERC1;RAB6A
regulation of cellular ketone metabolic process (GO:0010565)	4/61	0.184561	0.916079	0	0	1.8492	3.12474	PSMC5;PSMB5;PSMC3;PSMD1
cell cycle G2/M phase transition (GO:0044839)	7/127	0.185229	0.916079	0	0	1.53844	2.59406	PPP2R1A;FBXW11;CETN2;DCTN3;FBXL15;BTRC;DYNLL1
calcium-dependent cell-cell adhesion via plasma membrane cell adhesion molecules (GO:0016339)	3/41	0.189286	0.916079	0	0	2.07956	3.46142	NLGN1;CDH2;PCDHGC3
positive regulation of viral transcription (GO:0050434)	3/41	0.189286	0.916079	0	0	2.07956	3.46142	NUCKS1;POLR2I;POLR2K
regulation of cellular metabolic process (GO:0031323)	3/41	0.189286	0.916079	0	0	2.07956	3.46142	STUB1;MPV17;BCO2
negative regulation of proteolysis (GO:0045861)	3/41	0.189286	0.916079	0	0	2.07956	3.46142	PRNP;SERPINE2;CAMK2N1
negative regulation of Wnt signaling pathway (GO:0030178)	9/174	0.18966	0.916079	0	0	1.43913	2.39258	WWOX;PSMC5;PSMB5;ZNRF3;PSMC3;DDIT3;DVL1;PSMD1;DKK3
diterpenoid metabolic process (GO:0016101)	4/62	0.192012	0.916079	0	0	1.81723	2.99879	CYP4V2;GPC1;GPC5;BCO2
regulation of calcium ion import (GO:0090279)	2/22	0.192061	0.916079	0	0	2.63297	4.34425	PRNP;WNK3
protein localization to cilium (GO:0061512)	2/22	0.192061	0.916079	0	0	2.63297	4.34425	BBS2;ATP6V1D
positive regulation of protein targeting to membrane (GO:0090314)	2/22	0.192061	0.916079	0	0	2.63297	4.34425	PRNP;TCAF1
positive regulation of proteolysis involved in cellular protein catabolic process (GO:1903052)	2/22	0.192061	0.916079	0	0	2.63297	4.34425	MAGEF1;CLU
peripheral nervous system development (GO:0007422)	2/22	0.192061	0.916079	0	0	2.63297	4.34425	NFASC;GPC1
cytosolic calcium ion transport (GO:0060401)	2/22	0.192061	0.916079	0	0	2.63297	4.34425	ATP2A2;SLC25A23
nucleotide-excision repair, DNA duplex unwinding (GO:0000717)	2/22	0.192061	0.916079	0	0	2.63297	4.34425	CETN2;GTF2H5
cellular response to unfolded protein (GO:0034620)	2/22	0.192061	0.916079	0	0	2.63297	4.34425	PACRG;HSPA4L
protein repair (GO:0030091)	1/6	0.200732	0.916079	0	0	5.26284	8.45099	MSRB2
regulation of oxidative stress-induced neuron intrinsic apoptotic signaling pathway (GO:1903376)	1/6	0.200732	0.916079	0	0	5.26284	8.45099	PARK7
embryonic camera-type eye morphogenesis (GO:0048596)	1/6	0.200732	0.916079	0	0	5.26284	8.45099	TH
neuron projection maintenance (GO:1990535)	1/6	0.200732	0.916079	0	0	5.26284	8.45099	PRNP
embryonic camera-type eye development (GO:0031076)	1/6	0.200732	0.916079	0	0	5.26284	8.45099	TH
positive regulation of growth hormone secretion (GO:0060124)	1/6	0.200732	0.916079	0	0	5.26284	8.45099	GHRHR
galactosylceramide metabolic process (GO:0006681)	1/6	0.200732	0.916079	0	0	5.26284	8.45099	B3GALT2
SRP-dependent cotranslational protein targeting to membrane, translocation (GO:0006616)	1/6	0.200732	0.916079	0	0	5.26284	8.45099	SRP9
peripheral nervous system neuron development (GO:0048935)	1/6	0.200732	0.916079	0	0	5.26284	8.45099	ETV1
aldehyde catabolic process (GO:0046185)	1/6	0.200732	0.916079	0	0	5.26284	8.45099	HOGA1
regulation of dopamine metabolic process (GO:0042053)	1/6	0.200732	0.916079	0	0	5.26284	8.45099	HTR1A
negative regulation of oligodendrocyte differentiation (GO:0048715)	1/6	0.200732	0.916079	0	0	5.26284	8.45099	HES5
chromatin silencing at telomere (GO:0006348)	1/6	0.200732	0.916079	0	0	5.26284	8.45099	DPY30
regulation of adiponectin secretion (GO:0070163)	1/6	0.200732	0.916079	0	0	5.26284	8.45099	RAB11FIP3
negative regulation of protein targeting to membrane (GO:0090315)	1/6	0.200732	0.916079	0	0	5.26284	8.45099	DMTN
nucleobase metabolic process (GO:0009112)	1/6	0.200732	0.916079	0	0	5.26284	8.45099	UCK1
positive regulation of fibroblast migration (GO:0010763)	1/6	0.200732	0.916079	0	0	5.26284	8.45099	DMTN
rRNA transport (GO:0051029)	1/6	0.200732	0.916079	0	0	5.26284	8.45099	MRPL18
positive regulation of mitochondrial membrane potential (GO:0010918)	1/6	0.200732	0.916079	0	0	5.26284	8.45099	BAD
choline catabolic process (GO:0042426)	1/6	0.200732	0.916079	0	0	5.26284	8.45099	ALDH7A1
dendrite extension (GO:0097484)	1/6	0.200732	0.916079	0	0	5.26284	8.45099	SLC9A6
transcription initiation from RNA polymerase III promoter (GO:0006384)	1/6	0.200732	0.916079	0	0	5.26284	8.45099	POLR3H
negative regulation of dendritic spine development (GO:0061000)	1/6	0.200732	0.916079	0	0	5.26284	8.45099	NLGN1
gap junction assembly (GO:0016264)	1/6	0.200732	0.916079	0	0	5.26284	8.45099	GJA1
regulation of glucokinase activity (GO:0033131)	1/6	0.200732	0.916079	0	0	5.26284	8.45099	BAD
regulation of renal sodium excretion (GO:0035813)	1/6	0.200732	0.916079	0	0	5.26284	8.45099	AGT
regulation of phosphatidylinositol biosynthetic process (GO:0010511)	1/6	0.200732	0.916079	0	0	5.26284	8.45099	HTR2C
aromatic compound catabolic process (GO:0019439)	1/6	0.200732	0.916079	0	0	5.26284	8.45099	PON2
photoreceptor cell differentiation (GO:0046530)	1/6	0.200732	0.916079	0	0	5.26284	8.45099	ARL3
negative regulation of vasculature development (GO:1901343)	1/6	0.200732	0.916079	0	0	5.26284	8.45099	VASH1
chemical homeostasis within a tissue (GO:0048875)	1/6	0.200732	0.916079	0	0	5.26284	8.45099	SFTPD
regulation of chemokine-mediated signaling pathway (GO:0070099)	1/6	0.200732	0.916079	0	0	5.26284	8.45099	ROBO1
gastrulation with mouth forming second (GO:0001702)	1/6	0.200732	0.916079	0	0	5.26284	8.45099	MEGF8
response to lead ion (GO:0010288)	1/6	0.200732	0.916079	0	0	5.26284	8.45099	PPP2CB
positive regulation of axon guidance (GO:1902669)	1/6	0.200732	0.916079	0	0	5.26284	8.45099	MEGF8
hormone transport (GO:0009914)	1/6	0.200732	0.916079	0	0	5.26284	8.45099	SLC16A2
protein insertion into mitochondrial membrane involved in apoptotic signaling pathway (GO:0001844)	1/6	0.200732	0.916079	0	0	5.26284	8.45099	BAD
negative regulation of calcium ion-dependent exocytosis (GO:0045955)	1/6	0.200732	0.916079	0	0	5.26284	8.45099	CBARP
NADH metabolic process (GO:0006734)	1/6	0.200732	0.916079	0	0	5.26284	8.45099	NAXE
regulation of aldosterone biosynthetic process (GO:0032347)	1/6	0.200732	0.916079	0	0	5.26284	8.45099	DKK3
regulation of cortisol biosynthetic process (GO:2000064)	1/6	0.200732	0.916079	0	0	5.26284	8.45099	DKK3
positive regulation of activation of Janus kinase activity (GO:0010536)	1/6	0.200732	0.916079	0	0	5.26284	8.45099	AGT
coronary vasculature development (GO:0060976)	1/6	0.200732	0.916079	0	0	5.26284	8.45099	APLN
positive regulation of sodium ion transmembrane transport (GO:1902307)	1/6	0.200732	0.916079	0	0	5.26284	8.45099	WNK3
positive regulation of clathrin-dependent endocytosis (GO:2000370)	1/6	0.200732	0.916079	0	0	5.26284	8.45099	NLGN1
lipoprotein catabolic process (GO:0042159)	1/6	0.200732	0.916079	0	0	5.26284	8.45099	LYPLAL1
regulation of inositol phosphate biosynthetic process (GO:0010919)	1/6	0.200732	0.916079	0	0	5.26284	8.45099	PTH1R
monoubiquitinated protein deubiquitination (GO:0035520)	1/6	0.200732	0.916079	0	0	5.26284	8.45099	USP47
positive regulation of centrosome cycle (GO:0046607)	1/6	0.200732	0.916079	0	0	5.26284	8.45099	RANBP3L
positive regulation of oxidative stress-induced cell death (GO:1903209)	1/6	0.200732	0.916079	0	0	5.26284	8.45099	SOD1
surfactant homeostasis (GO:0043129)	1/6	0.200732	0.916079	0	0	5.26284	8.45099	SFTPD
astrocyte differentiation (GO:0048708)	1/6	0.200732	0.916079	0	0	5.26284	8.45099	HES5
chondrocyte development (GO:0002063)	1/6	0.200732	0.916079	0	0	5.26284	8.45099	BMPR1B
heterocycle catabolic process (GO:0046700)	1/6	0.200732	0.916079	0	0	5.26284	8.45099	ALDH4A1
glutamate catabolic process (GO:0006538)	1/6	0.200732	0.916079	0	0	5.26284	8.45099	GLUD1
inner ear receptor cell differentiation (GO:0060113)	1/6	0.200732	0.916079	0	0	5.26284	8.45099	HES5
dendritic spine maintenance (GO:0097062)	1/6	0.200732	0.916079	0	0	5.26284	8.45099	PRNP
monocarboxylic acid metabolic process (GO:0032787)	6/108	0.204861	0.916079	0	0	1.55069	2.4585	ALDH4A1;AS3MT;PDZD11;PNPLA8;HOGA1;BCO2
glutamine family amino acid metabolic process (GO:0009064)	2/23	0.205557	0.916079	0	0	2.50746	3.96688	ALDH4A1;GLUD1
membrane assembly (GO:0071709)	2/23	0.205557	0.916079	0	0	2.50746	3.96688	NLGN1;SPTBN1
cellular response to ammonium ion (GO:0071242)	2/23	0.205557	0.916079	0	0	2.50746	3.96688	GABRB3;MTRNR2L5
regulation of dendritic spine morphogenesis (GO:0061001)	2/23	0.205557	0.916079	0	0	2.50746	3.96688	CAMK2B;NLGN1
positive regulation of ion transmembrane transporter activity (GO:0032414)	2/23	0.205557	0.916079	0	0	2.50746	3.96688	TCAF1;WNK3
NAD metabolic process (GO:0019674)	2/23	0.205557	0.916079	0	0	2.50746	3.96688	NADK2;NAXE
regulation of ion homeostasis (GO:2000021)	2/23	0.205557	0.916079	0	0	2.50746	3.96688	WNK3;AGT
negative regulation of protein metabolic process (GO:0051248)	3/43	0.208226	0.916079	0	0	1.97538	3.09963	PRNP;PIN1;CLU
membrane depolarization (GO:0051899)	3/43	0.208226	0.916079	0	0	1.97538	3.09963	CHRNA4;NALCN;SCN1A
eye development (GO:0001654)	3/43	0.208226	0.916079	0	0	1.97538	3.09963	RAB18;BMPR1B;HES5
response to unfolded protein (GO:0006986)	3/43	0.208226	0.916079	0	0	1.97538	3.09963	PACRG;DDIT3;HSPA4L
mitochondrial translational elongation (GO:0070125)	5/87	0.21428	0.916079	0	0	1.60689	2.47537	GADD45GIP1;MRPS26;MRPL18;MRPS21;MRPL55
protein transport (GO:0015031)	15/326	0.21825	0.916079	0	0	1.27337	1.93821	BBS2;RAB2A;RAB3A;CLU;NAPG;ARFRP1;RAB18;ATP6V1H;IFT27;EVI5L;VPS45;ATP6V0E2;RAB6A;ATP6V1D;SPTBN1
dendritic spine organization (GO:0097061)	2/24	0.21915	0.916079	0	0	2.39336	3.63312	PRNP;ZNF365
negative regulation of protein localization to membrane (GO:1905476)	2/24	0.21915	0.916079	0	0	2.39336	3.63312	DMTN;AP2M1
intrinsic apoptotic signaling pathway in response to endoplasmic reticulum stress (GO:0070059)	2/24	0.21915	0.916079	0	0	2.39336	3.63312	DDIT3;SELENOK
receptor catabolic process (GO:0032801)	2/24	0.21915	0.916079	0	0	2.39336	3.63312	ZNRF3;AP2M1
sensory perception of pain (GO:0019233)	2/24	0.21915	0.916079	0	0	2.39336	3.63312	CHRNA4;SCN1A
axoneme assembly (GO:0035082)	2/24	0.21915	0.916079	0	0	2.39336	3.63312	SPAG16;CFAP206
positive regulation of dephosphorylation (GO:0035306)	2/24	0.21915	0.916079	0	0	2.39336	3.63312	PTPA;PIN1
limb development (GO:0060173)	2/24	0.21915	0.916079	0	0	2.39336	3.63312	MEGF8;BMPR1B
regulation of neuronal synaptic plasticity (GO:0048168)	2/24	0.21915	0.916079	0	0	2.39336	3.63312	CAMK2B;RAB3A
mammary gland development (GO:0030879)	2/24	0.21915	0.916079	0	0	2.39336	3.63312	ARHGAP35;APLN
negative regulation of T cell proliferation (GO:0042130)	2/24	0.21915	0.916079	0	0	2.39336	3.63312	PRNP;SFTPD
regulation of stem cell differentiation (GO:2000736)	5/88	0.220924	0.916079	0	0	1.58745	2.39694	PSMC5;PSMB5;PSMC3;PSMD1;HES5
regulation of proteasomal ubiquitin-dependent protein catabolic process (GO:0032434)	5/88	0.220924	0.916079	0	0	1.58745	2.39694	DVL1;STUB1;PARK7;CLU;HSPBP1
nicotinamide nucleotide metabolic process (GO:0046496)	3/45	0.227563	0.916079	0	0	1.88112	2.78467	NADK2;NAXE;GCK
mitochondrial translational termination (GO:0070126)	5/89	0.22763	0.916079	0	0	1.56847	2.32138	GADD45GIP1;MRPS26;MRPL18;MRPS21;MRPL55
positive regulation of multicellular organism growth (GO:0040018)	1/7	0.230034	0.916079	0	0	4.38547	6.44458	GHRHR
positive regulation of insulin-like growth factor receptor signaling pathway (GO:0043568)	1/7	0.230034	0.916079	0	0	4.38547	6.44458	GHRHR
ATP hydrolysis coupled proton transport (GO:0015991)	1/7	0.230034	0.916079	0	0	4.38547	6.44458	ATP6V1H
inner ear receptor stereocilium organization (GO:0060122)	1/7	0.230034	0.916079	0	0	4.38547	6.44458	SOD1
negative regulation of mitochondrial outer membrane permeabilization involved in apoptotic signaling pathway (GO:1901029)	1/7	0.230034	0.916079	0	0	4.38547	6.44458	TMEM14A
positive regulation of dendritic spine morphogenesis (GO:0061003)	1/7	0.230034	0.916079	0	0	4.38547	6.44458	CAMK2B
coenzyme A biosynthetic process (GO:0015937)	1/7	0.230034	0.916079	0	0	4.38547	6.44458	DCAKD
erythrocyte development (GO:0048821)	1/7	0.230034	0.916079	0	0	4.38547	6.44458	DMTN
tyrosine metabolic process (GO:0006570)	1/7	0.230034	0.916079	0	0	4.38547	6.44458	TH
ATP hydrolysis coupled cation transmembrane transport (GO:0099132)	1/7	0.230034	0.916079	0	0	4.38547	6.44458	ATP6V1H
regulation of dendritic spine maintenance (GO:1902950)	1/7	0.230034	0.916079	0	0	4.38547	6.44458	PRNP
fatty acid elongation, unsaturated fatty acid (GO:0019368)	1/7	0.230034	0.916079	0	0	4.38547	6.44458	ELOVL2
regulation of extracellular matrix organization (GO:1903053)	1/7	0.230034	0.916079	0	0	4.38547	6.44458	AGT
regulation of mitochondrial membrane permeability involved in apoptotic process (GO:1902108)	1/7	0.230034	0.916079	0	0	4.38547	6.44458	MTRNR2L5
ribonucleoside bisphosphate biosynthetic process (GO:0034030)	1/7	0.230034	0.916079	0	0	4.38547	6.44458	DCAKD
protein localization to ciliary membrane (GO:1903441)	1/7	0.230034	0.916079	0	0	4.38547	6.44458	BBS2
nucleoside diphosphate metabolic process (GO:0009132)	1/7	0.230034	0.916079	0	0	4.38547	6.44458	AK4
ribosomal protein import into nucleus (GO:0006610)	1/7	0.230034	0.916079	0	0	4.38547	6.44458	TNPO2
left/right pattern formation (GO:0060972)	1/7	0.230034	0.916079	0	0	4.38547	6.44458	MEGF8
retrograde axonal transport (GO:0008090)	1/7	0.230034	0.916079	0	0	4.38547	6.44458	SOD1
pteridine-containing compound biosynthetic process (GO:0042559)	1/7	0.230034	0.916079	0	0	4.38547	6.44458	PTS
positive regulation of autophagy of mitochondrion (GO:1903599)	1/7	0.230034	0.916079	0	0	4.38547	6.44458	PARK7
cellular response to leptin stimulus (GO:0044320)	1/7	0.230034	0.916079	0	0	4.38547	6.44458	GCK
molybdopterin cofactor metabolic process (GO:0043545)	1/7	0.230034	0.916079	0	0	4.38547	6.44458	MOCS2
AMP metabolic process (GO:0046033)	1/7	0.230034	0.916079	0	0	4.38547	6.44458	AK4
negative regulation of dendrite morphogenesis (GO:0050774)	1/7	0.230034	0.916079	0	0	4.38547	6.44458	NLGN1
central nervous system neuron axonogenesis (GO:0021955)	1/7	0.230034	0.916079	0	0	4.38547	6.44458	ARHGAP35
fatty acid elongation, saturated fatty acid (GO:0019367)	1/7	0.230034	0.916079	0	0	4.38547	6.44458	ELOVL2
fatty acid elongation, polyunsaturated fatty acid (GO:0034626)	1/7	0.230034	0.916079	0	0	4.38547	6.44458	ELOVL2
phosphorylated carbohydrate dephosphorylation (GO:0046838)	1/7	0.230034	0.916079	0	0	4.38547	6.44458	INPP1
positive regulation of phospholipid biosynthetic process (GO:0071073)	1/7	0.230034	0.916079	0	0	4.38547	6.44458	HTR2C
norepinephrine biosynthetic process (GO:0042421)	1/7	0.230034	0.916079	0	0	4.38547	6.44458	TH
positive regulation of ER-associated ubiquitin-dependent protein catabolic process (GO:1903071)	1/7	0.230034	0.916079	0	0	4.38547	6.44458	UBQLN2
fructose metabolic process (GO:0006000)	1/7	0.230034	0.916079	0	0	4.38547	6.44458	ALDOC
determination of digestive tract left/right asymmetry (GO:0071907)	1/7	0.230034	0.916079	0	0	4.38547	6.44458	MEGF8
inositol phosphate dephosphorylation (GO:0046855)	1/7	0.230034	0.916079	0	0	4.38547	6.44458	INPP1
modification by symbiont of host morphology or physiology (GO:0044003)	1/7	0.230034	0.916079	0	0	4.38547	6.44458	VAPB
protein deglutamylation (GO:0035608)	1/7	0.230034	0.916079	0	0	4.38547	6.44458	AGBL4
positive regulation of inositol phosphate biosynthetic process (GO:0060732)	1/7	0.230034	0.916079	0	0	4.38547	6.44458	PTH1R
negative regulation of receptor internalization (GO:0002091)	1/7	0.230034	0.916079	0	0	4.38547	6.44458	UBQLN2
auditory receptor cell differentiation (GO:0042491)	1/7	0.230034	0.916079	0	0	4.38547	6.44458	HES5
activation of signaling protein activity involved in unfolded protein response (GO:0006987)	1/7	0.230034	0.916079	0	0	4.38547	6.44458	VAPB
cellular response to histamine (GO:0071420)	1/7	0.230034	0.916079	0	0	4.38547	6.44458	GABRB3
negative regulation of transporter activity (GO:0032410)	1/7	0.230034	0.916079	0	0	4.38547	6.44458	NDFIP1
regulation of growth hormone secretion (GO:0060123)	1/7	0.230034	0.916079	0	0	4.38547	6.44458	GHRHR
fatty acid elongation, monounsaturated fatty acid (GO:0034625)	1/7	0.230034	0.916079	0	0	4.38547	6.44458	ELOVL2
proline metabolic process (GO:0006560)	1/7	0.230034	0.916079	0	0	4.38547	6.44458	ALDH4A1
molybdopterin cofactor biosynthetic process (GO:0032324)	1/7	0.230034	0.916079	0	0	4.38547	6.44458	MOCS2
purine nucleoside bisphosphate biosynthetic process (GO:0034033)	1/7	0.230034	0.916079	0	0	4.38547	6.44458	DCAKD
regulation of activation of Janus kinase activity (GO:0010533)	1/7	0.230034	0.916079	0	0	4.38547	6.44458	AGT
regulation of microtubule binding (GO:1904526)	1/7	0.230034	0.916079	0	0	4.38547	6.44458	PPP2CB
protein maturation by iron-sulfur cluster transfer (GO:0097428)	1/7	0.230034	0.916079	0	0	4.38547	6.44458	MAGEF1
regulation of RNA polymerase II regulatory region sequence-specific DNA binding (GO:1903025)	1/7	0.230034	0.916079	0	0	4.38547	6.44458	DDIT3
fructose 1,6-bisphosphate metabolic process (GO:0030388)	1/7	0.230034	0.916079	0	0	4.38547	6.44458	ALDOC
regulation of systemic arterial blood pressure by renin-angiotensin (GO:0003081)	1/7	0.230034	0.916079	0	0	4.38547	6.44458	AGT
long-chain fatty acid catabolic process (GO:0042758)	1/7	0.230034	0.916079	0	0	4.38547	6.44458	AIG1
regulation of cellular response to insulin stimulus (GO:1900076)	1/7	0.230034	0.916079	0	0	4.38547	6.44458	NUCKS1
microglial cell activation (GO:0001774)	1/7	0.230034	0.916079	0	0	4.38547	6.44458	CLU
glycolytic process through glucose-6-phosphate (GO:0061620)	2/25	0.232815	0.916079	0	0	2.28918	3.33651	ALDOC;GCK
canonical glycolysis (GO:0061621)	2/25	0.232815	0.916079	0	0	2.28918	3.33651	ALDOC;GCK
glucose catabolic process to pyruvate (GO:0061718)	2/25	0.232815	0.916079	0	0	2.28918	3.33651	ALDOC;GCK
regulation of protein ubiquitination involved in ubiquitin-dependent protein catabolic process (GO:2000058)	2/25	0.232815	0.916079	0	0	2.28918	3.33651	MAGEF1;CLU
positive regulation of filopodium assembly (GO:0051491)	2/25	0.232815	0.916079	0	0	2.28918	3.33651	TENM2;NLGN1
monocarboxylic acid catabolic process (GO:0072329)	2/25	0.232815	0.916079	0	0	2.28918	3.33651	ABAT;HOGA1
regulation of cellular protein localization (GO:1903827)	2/25	0.232815	0.916079	0	0	2.28918	3.33651	DVL1;PIN1
protein ubiquitination (GO:0016567)	22/506	0.233926	0.916079	0	0	1.20081	1.74447	RNF11;UBE2D4;FBXW11;FBXO2;MAGEF1;UBR3;KLHL2;RNF208;FBXL15;NEDD8;BTBD9;PSMC5;PSMB5;ZNRF3;KBTBD6;PSMC3;TMEM129;PSMD1;ELOB;STUB1;BTRC;RNF187
positive regulation of canonical Wnt signaling pathway (GO:0090263)	6/113	0.234302	0.916079	0	0	1.47784	2.14456	USP47;PSMC5;PSMB5;PSMC3;PSMD1;PIN1
cellular response to ionizing radiation (GO:0071479)	3/46	0.237356	0.916079	0	0	1.83727	2.64236	SWI5;NUCKS1;HRAS
icosanoid metabolic process (GO:0006690)	3/46	0.237356	0.916079	0	0	1.83727	2.64236	PNPLA8;PON2;FADS1
aminoglycan biosynthetic process (GO:0006023)	3/46	0.237356	0.916079	0	0	1.83727	2.64236	GPC1;GPC5;HS6ST1
regulation of DNA metabolic process (GO:0051052)	3/46	0.237356	0.916079	0	0	1.83727	2.64236	PPP2R1A;NUCKS1;HDAC8
positive regulation of cellular protein metabolic process (GO:0032270)	5/91	0.241216	0.916079	0	0	1.53183	2.17836	FXR2;FBXW11;BAD;BTRC;AGT
cytoskeleton-dependent intracellular transport (GO:0030705)	2/26	0.246528	0.916079	0	0	2.19368	3.07177	DYNLL1;DYNLL2
positive regulation of wound healing (GO:0090303)	2/26	0.246528	0.916079	0	0	2.19368	3.07177	DMTN;HRAS
phosphatidylethanolamine acyl-chain remodeling (GO:0036152)	2/26	0.246528	0.916079	0	0	2.19368	3.07177	PLA2G12A;PNPLA8
RNA biosynthetic process (GO:0032774)	2/26	0.246528	0.916079	0	0	2.19368	3.07177	TAF13;TCEA2
positive regulation of organelle assembly (GO:1902117)	3/47	0.247219	0.916079	0	0	1.79542	2.50907	KCTD17;ARHGAP35;TAPT1
heterophilic cell-cell adhesion via plasma membrane cell adhesion molecules (GO:0007157)	3/47	0.247219	0.916079	0	0	1.79542	2.50907	TENM2;NLGN1;CADM1
neuron projection morphogenesis (GO:0048812)	8/163	0.249169	0.916079	0	0	1.36059	1.8907	NLGN1;RAB3A;SLC9A6;MAP2;DVL1;MAP6;TMEM106B;ZNF365
regulation of macroautophagy (GO:0016241)	6/116	0.252562	0.916079	0	0	1.43731	1.97789	SCOC;RHEB;ATP6V1H;ATP6V0E2;ATP6V1D;UBQLN2
negative regulation of mitotic cell cycle (GO:0045930)	3/48	0.257144	0.916079	0	0	1.75543	2.38409	GADD45GIP1;TOM1L2;CDC14B
protein insertion into mitochondrial membrane (GO:0051204)	1/8	0.258263	0.916079	0	0	3.75878	5.08855	BAD
Golgi to lysosome transport (GO:0090160)	1/8	0.258263	0.916079	0	0	3.75878	5.08855	EHD3
biomineral tissue development (GO:0031214)	1/8	0.258263	0.916079	0	0	3.75878	5.08855	MEPE
regulation of brown fat cell differentiation (GO:0090335)	1/8	0.258263	0.916079	0	0	3.75878	5.08855	FTO
DNA recombinase assembly (GO:0000730)	1/8	0.258263	0.916079	0	0	3.75878	5.08855	SWI5
negative regulation of glial cell differentiation (GO:0045686)	1/8	0.258263	0.916079	0	0	3.75878	5.08855	HES5
regulation of amyloid precursor protein catabolic process (GO:1902991)	1/8	0.258263	0.916079	0	0	3.75878	5.08855	PRNP
nucleoside diphosphate phosphorylation (GO:0006165)	1/8	0.258263	0.916079	0	0	3.75878	5.08855	AK4
positive regulation of membrane potential (GO:0045838)	1/8	0.258263	0.916079	0	0	3.75878	5.08855	BAD
negative regulation of protein homooligomerization (GO:0032463)	1/8	0.258263	0.916079	0	0	3.75878	5.08855	CLU
ventricular cardiac muscle cell membrane repolarization (GO:0099625)	1/8	0.258263	0.916079	0	0	3.75878	5.08855	KCND3
negative regulation of platelet aggregation (GO:0090331)	1/8	0.258263	0.916079	0	0	3.75878	5.08855	SERPINE2
DNA repair complex assembly (GO:0090735)	1/8	0.258263	0.916079	0	0	3.75878	5.08855	SWI5
negative regulation of activated T cell proliferation (GO:0046007)	1/8	0.258263	0.916079	0	0	3.75878	5.08855	PRNP
SMAD protein complex assembly (GO:0007183)	1/8	0.258263	0.916079	0	0	3.75878	5.08855	EID2
negative regulation of execution phase of apoptosis (GO:1900118)	1/8	0.258263	0.916079	0	0	3.75878	5.08855	MTRNR2L5
negative regulation of glucose import (GO:0046325)	1/8	0.258263	0.916079	0	0	3.75878	5.08855	PEA15
protein K6-linked ubiquitination (GO:0085020)	1/8	0.258263	0.916079	0	0	3.75878	5.08855	UBE2D4
imidazole-containing compound catabolic process (GO:0052805)	1/8	0.258263	0.916079	0	0	3.75878	5.08855	FTCD
protein localization to microtubule (GO:0035372)	1/8	0.258263	0.916079	0	0	3.75878	5.08855	CRIPT
arachidonic acid secretion (GO:0050482)	1/8	0.258263	0.916079	0	0	3.75878	5.08855	PNPLA8
benzene-containing compound metabolic process (GO:0042537)	1/8	0.258263	0.916079	0	0	3.75878	5.08855	KYAT1
excitatory synapse assembly (GO:1904861)	1/8	0.258263	0.916079	0	0	3.75878	5.08855	NLGN1
positive regulation of cAMP-mediated signaling (GO:0043950)	1/8	0.258263	0.916079	0	0	3.75878	5.08855	GPR62
atrial cardiac muscle cell to AV node cell signaling (GO:0086026)	1/8	0.258263	0.916079	0	0	3.75878	5.08855	GJA1
estrogen biosynthetic process (GO:0006703)	1/8	0.258263	0.916079	0	0	3.75878	5.08855	HSD17B14
negative regulation of calcium ion transmembrane transport (GO:1903170)	1/8	0.258263	0.916079	0	0	3.75878	5.08855	CBARP
dimeric G-protein coupled receptor signaling pathway (GO:0038042)	1/8	0.258263	0.916079	0	0	3.75878	5.08855	GRM1
genetic imprinting (GO:0071514)	1/8	0.258263	0.916079	0	0	3.75878	5.08855	DIRAS3
kynurenine metabolic process (GO:0070189)	1/8	0.258263	0.916079	0	0	3.75878	5.08855	KYAT1
protein localization to microtubule cytoskeleton (GO:0072698)	1/8	0.258263	0.916079	0	0	3.75878	5.08855	CRIPT
negative regulation of biosynthetic process (GO:0009890)	1/8	0.258263	0.916079	0	0	3.75878	5.08855	PARK7
histidine catabolic process (GO:0006548)	1/8	0.258263	0.916079	0	0	3.75878	5.08855	FTCD
negative regulation of establishment of protein localization (GO:1904950)	1/8	0.258263	0.916079	0	0	3.75878	5.08855	NDFIP1
protein localization to endosome (GO:0036010)	1/8	0.258263	0.916079	0	0	3.75878	5.08855	TOLLIP
double-strand break repair via synthesis-dependent strand annealing (GO:0045003)	1/8	0.258263	0.916079	0	0	3.75878	5.08855	SWI5
arachidonate transport (GO:1903963)	1/8	0.258263	0.916079	0	0	3.75878	5.08855	PNPLA8
inositol phosphate catabolic process (GO:0071545)	1/8	0.258263	0.916079	0	0	3.75878	5.08855	INPP1
regulation of protein ADP-ribosylation (GO:0010835)	1/8	0.258263	0.916079	0	0	3.75878	5.08855	HPF1
histidine metabolic process (GO:0006547)	1/8	0.258263	0.916079	0	0	3.75878	5.08855	FTCD
catecholamine catabolic process (GO:0042424)	1/8	0.258263	0.916079	0	0	3.75878	5.08855	COMT
polyol transport (GO:0015791)	1/8	0.258263	0.916079	0	0	3.75878	5.08855	SLC2A13
regulation of cytoplasmic mRNA processing body assembly (GO:0010603)	1/8	0.258263	0.916079	0	0	3.75878	5.08855	NBDY
cellular biogenic amine catabolic process (GO:0042402)	1/8	0.258263	0.916079	0	0	3.75878	5.08855	ALDH7A1
leptin-mediated signaling pathway (GO:0033210)	1/8	0.258263	0.916079	0	0	3.75878	5.08855	BBS2
pyrimidine nucleobase metabolic process (GO:0006206)	1/8	0.258263	0.916079	0	0	3.75878	5.08855	UCK1
negative regulation of cilium assembly (GO:1902018)	1/8	0.258263	0.916079	0	0	3.75878	5.08855	EVI5L
norepinephrine metabolic process (GO:0042415)	1/8	0.258263	0.916079	0	0	3.75878	5.08855	TH
nucleotide phosphorylation (GO:0046939)	1/8	0.258263	0.916079	0	0	3.75878	5.08855	AK4
regulation of amyloid fibril formation (GO:1905906)	1/8	0.258263	0.916079	0	0	3.75878	5.08855	CLU
positive regulation of protein homodimerization activity (GO:0090073)	1/8	0.258263	0.916079	0	0	3.75878	5.08855	PARK7
depyrimidination (GO:0045008)	1/8	0.258263	0.916079	0	0	3.75878	5.08855	NTHL1
response to leptin (GO:0044321)	1/8	0.258263	0.916079	0	0	3.75878	5.08855	GCK
pantothenate metabolic process (GO:0015939)	1/8	0.258263	0.916079	0	0	3.75878	5.08855	PDZD11
regulation of cardiac muscle cell action potential involved in regulation of contraction (GO:0098909)	1/8	0.258263	0.916079	0	0	3.75878	5.08855	ATP2A2
negative regulation of double-strand break repair via homologous recombination (GO:2000042)	1/8	0.258263	0.916079	0	0	3.75878	5.08855	MAGEF1
protein localization to cell periphery (GO:1990778)	6/117	0.258735	0.916079	0	0	1.42429	1.92557	BBS2;EHD3;PDZD11;WNK3;LIN7B;SPTBN1
phosphatidylcholine acyl-chain remodeling (GO:0036151)	2/27	0.260269	0.916079	0	0	2.10583	2.83453	PLA2G12A;PNPLA8
regulation of intracellular steroid hormone receptor signaling pathway (GO:0033143)	2/27	0.260269	0.916079	0	0	2.10583	2.83453	PARK7;KCTD6
negative regulation of peptidyl-tyrosine phosphorylation (GO:0050732)	2/27	0.260269	0.916079	0	0	2.10583	2.83453	DMTN;PPP2R1A
peptidyl-glutamic acid modification (GO:0018200)	2/27	0.260269	0.916079	0	0	2.10583	2.83453	AGBL4;TTLL1
endocytic recycling (GO:0032456)	2/27	0.260269	0.916079	0	0	2.10583	2.83453	EHD3;RAB11FIP3
regulation of double-strand break repair via homologous recombination (GO:0010569)	2/27	0.260269	0.916079	0	0	2.10583	2.83453	MAGEF1;ZNF365
modulation by host of viral transcription (GO:0043921)	2/27	0.260269	0.916079	0	0	2.10583	2.83453	PSMC3;NUCKS1
regulation of protein localization to nucleus (GO:1900180)	2/27	0.260269	0.916079	0	0	2.10583	2.83453	PIN1;PARK7
transition metal ion transport (GO:0000041)	2/27	0.260269	0.916079	0	0	2.10583	2.83453	SLC30A9;ATOX1
transcription from RNA polymerase III promoter (GO:0006383)	2/27	0.260269	0.916079	0	0	2.10583	2.83453	POLR3H;POLR2K
negative regulation of osteoblast differentiation (GO:0045668)	2/27	0.260269	0.916079	0	0	2.10583	2.83453	RANBP3L;RORB
negative regulation of organelle assembly (GO:1902116)	2/27	0.260269	0.916079	0	0	2.10583	2.83453	EVI5L;NBDY
negative regulation of ubiquitin-protein ligase activity involved in mitotic cell cycle (GO:0051436)	4/71	0.262634	0.916079	0	0	1.57238	2.10227	PSMC5;PSMB5;PSMC3;PSMD1
cytosolic transport (GO:0016482)	6/118	0.264948	0.916079	0	0	1.4115	1.87479	ARFRP1;EHD3;AKTIP;ARL1;ERC1;RAB6A
organic hydroxy compound biosynthetic process (GO:1901617)	3/49	0.267122	0.916079	0	0	1.71718	2.26677	PMVK;PARK7;SLC27A5
glutathione metabolic process (GO:0006749)	3/49	0.267122	0.916079	0	0	1.71718	2.26677	PARK7;GSTT2B;SOD1
regulation of reactive oxygen species metabolic process (GO:2000377)	3/49	0.267122	0.916079	0	0	1.71718	2.26677	MPV17;BCO2;AGT
glycoprotein biosynthetic process (GO:0009101)	4/72	0.270786	0.916079	0	0	1.54918	2.02389	SERP2;B3GALT2;BMPR1B;GAL3ST3
regulation of ubiquitin-protein ligase activity involved in mitotic cell cycle (GO:0051439)	4/72	0.270786	0.916079	0	0	1.54918	2.02389	PSMC5;PSMB5;PSMC3;PSMD1
plasma membrane bounded cell projection assembly (GO:0120031)	11/241	0.270929	0.916079	0	0	1.26103	1.64678	BBS2;SPAG16;EHD3;NUDCD3;DMTN;ARL3;DYNLL1;DYNLL2;ATP6V1D;FGD1;CDC14B
regulation of neuron projection development (GO:0010975)	6/119	0.271199	0.916079	0	0	1.39894	1.82548	CAMK2B;CDKL5;CDH2;CHN1;ARHGAP35;ZNF365
negative regulation of proteasomal protein catabolic process (GO:1901799)	2/28	0.274015	0.916079	0	0	2.02473	2.62116	ALAD;PARK7
cellular amino acid biosynthetic process (GO:0008652)	2/28	0.274015	0.916079	0	0	2.02473	2.62116	GLUD1;KYAT1
positive regulation of cytosolic calcium ion concentration involved in phospholipase C-activating G-protein coupled signaling pathway (GO:0051482)	2/28	0.274015	0.916079	0	0	2.02473	2.62116	HTR2C;GRM1
positive regulation of protein tyrosine kinase activity (GO:0061098)	2/28	0.274015	0.916079	0	0	2.02473	2.62116	PRNP;AGT
positive regulation of extrinsic apoptotic signaling pathway (GO:2001238)	2/28	0.274015	0.916079	0	0	2.02473	2.62116	WWOX;AGT
lytic vacuole organization (GO:0080171)	2/28	0.274015	0.916079	0	0	2.02473	2.62116	AKTIP;TMEM106B
cardiac muscle cell action potential involved in contraction (GO:0086002)	2/28	0.274015	0.916079	0	0	2.02473	2.62116	GJA1;SCN1A
regulation of defense response to virus by virus (GO:0050690)	2/28	0.274015	0.916079	0	0	2.02473	2.62116	ATP6V1H;AP2M1
transcription elongation from RNA polymerase I promoter (GO:0006362)	2/28	0.274015	0.916079	0	0	2.02473	2.62116	POLR2K;GTF2H5
translational termination (GO:0006415)	5/96	0.27605	0.916079	0	0	1.44729	1.86291	GADD45GIP1;MRPS26;MRPL18;MRPS21;MRPL55
cellular metal ion homeostasis (GO:0006875)	5/96	0.27605	0.916079	0	0	1.44729	1.86291	VAPB;RGN;HTR2C;ATP2A2;ATOX1
positive regulation of proteasomal protein catabolic process (GO:1901800)	4/73	0.278981	0.916079	0	0	1.52665	1.94894	DVL1;STUB1;CLU;HSPBP1
cell morphogenesis involved in neuron differentiation (GO:0048667)	5/97	0.283141	0.916079	0	0	1.43148	1.80626	RAB3A;MAP2;DVL1;MAP6;TMEM106B
negative regulation of interleukin-17 production (GO:0032700)	1/9	0.285458	0.916079	0	0	3.28876	4.12299	PRNP
removal of superoxide radicals (GO:0019430)	1/9	0.285458	0.916079	0	0	3.28876	4.12299	SOD1
vacuolar proton-transporting V-type ATPase complex assembly (GO:0070072)	1/9	0.285458	0.916079	0	0	3.28876	4.12299	VMA21
acidic amino acid transport (GO:0015800)	1/9	0.285458	0.916079	0	0	3.28876	4.12299	PRAF2
regulation of protein acetylation (GO:1901983)	1/9	0.285458	0.916079	0	0	3.28876	4.12299	PARK7
negative regulation of response to reactive oxygen species (GO:1901032)	1/9	0.285458	0.916079	0	0	3.28876	4.12299	PARK7
ATF6-mediated unfolded protein response (GO:0036500)	1/9	0.285458	0.916079	0	0	3.28876	4.12299	DDIT3
actin filament reorganization (GO:0090527)	1/9	0.285458	0.916079	0	0	3.28876	4.12299	DMTN
regulation of organ growth (GO:0046620)	1/9	0.285458	0.916079	0	0	3.28876	4.12299	SOD1
lactation (GO:0007595)	1/9	0.285458	0.916079	0	0	3.28876	4.12299	APLN
neuronal ion channel clustering (GO:0045161)	1/9	0.285458	0.916079	0	0	3.28876	4.12299	MTCH1
neuron maturation (GO:0042551)	1/9	0.285458	0.916079	0	0	3.28876	4.12299	MTCH1
postsynaptic membrane assembly (GO:0097104)	1/9	0.285458	0.916079	0	0	3.28876	4.12299	NLGN1
sarcoplasmic reticulum calcium ion transport (GO:0070296)	1/9	0.285458	0.916079	0	0	3.28876	4.12299	ATP2A2
positive regulation of coagulation (GO:0050820)	1/9	0.285458	0.916079	0	0	3.28876	4.12299	DMTN
negative regulation of mitotic nuclear division (GO:0045839)	1/9	0.285458	0.916079	0	0	3.28876	4.12299	TOM1L2
potassium ion export (GO:0071435)	1/9	0.285458	0.916079	0	0	3.28876	4.12299	KCND3
vasodilation (GO:0042311)	1/9	0.285458	0.916079	0	0	3.28876	4.12299	SOD1
regulation of ER-associated ubiquitin-dependent protein catabolic process (GO:1903069)	1/9	0.285458	0.916079	0	0	3.28876	4.12299	UBQLN2
positive regulation of synapse maturation (GO:0090129)	1/9	0.285458	0.916079	0	0	3.28876	4.12299	CAMK2B
regulation of cysteine-type endopeptidase activity involved in apoptotic signaling pathway (GO:2001267)	1/9	0.285458	0.916079	0	0	3.28876	4.12299	PARK7
positive regulation of cholesterol esterification (GO:0010873)	1/9	0.285458	0.916079	0	0	3.28876	4.12299	AGT
negative regulation of tyrosine phosphorylation of STAT protein (GO:0042532)	1/9	0.285458	0.916079	0	0	3.28876	4.12299	PPP2R1A
indolalkylamine catabolic process (GO:0046218)	1/9	0.285458	0.916079	0	0	3.28876	4.12299	KYAT1
positive regulation of ion transmembrane transport (GO:0034767)	1/9	0.285458	0.916079	0	0	3.28876	4.12299	WNK3
maintenance of protein localization in endoplasmic reticulum (GO:0035437)	1/9	0.285458	0.916079	0	0	3.28876	4.12299	TAPT1
negative regulation of gluconeogenesis (GO:0045721)	1/9	0.285458	0.916079	0	0	3.28876	4.12299	GCK
myelin assembly (GO:0032288)	1/9	0.285458	0.916079	0	0	3.28876	4.12299	GPC1
L-ascorbic acid metabolic process (GO:0019852)	1/9	0.285458	0.916079	0	0	3.28876	4.12299	RGN
protein polyglutamylation (GO:0018095)	1/9	0.285458	0.916079	0	0	3.28876	4.12299	TTLL1
regulation of skeletal muscle cell differentiation (GO:2001014)	1/9	0.285458	0.916079	0	0	3.28876	4.12299	GPC1
nucleoside phosphate biosynthetic process (GO:1901293)	1/9	0.285458	0.916079	0	0	3.28876	4.12299	AK4
mitochondrial calcium uptake (GO:0036444)	1/9	0.285458	0.916079	0	0	3.28876	4.12299	SLC25A23
positive regulation of astrocyte differentiation (GO:0048711)	1/9	0.285458	0.916079	0	0	3.28876	4.12299	SERPINE2
receptor recycling (GO:0001881)	1/9	0.285458	0.916079	0	0	3.28876	4.12299	EHD3
Golgi vesicle budding (GO:0048194)	1/9	0.285458	0.916079	0	0	3.28876	4.12299	VAPB
nucleoside triphosphate biosynthetic process (GO:0009142)	1/9	0.285458	0.916079	0	0	3.28876	4.12299	AK4
oogenesis (GO:0048477)	1/9	0.285458	0.916079	0	0	3.28876	4.12299	MEI4
negative regulation of protein sumoylation (GO:0033234)	1/9	0.285458	0.916079	0	0	3.28876	4.12299	PARK7
negative regulation of alcohol biosynthetic process (GO:1902931)	1/9	0.285458	0.916079	0	0	3.28876	4.12299	SOD1
positive regulation of hemostasis (GO:1900048)	1/9	0.285458	0.916079	0	0	3.28876	4.12299	DMTN
cellular response to superoxide (GO:0071451)	1/9	0.285458	0.916079	0	0	3.28876	4.12299	SOD1
negative regulation of vascular endothelial growth factor receptor signaling pathway (GO:0030948)	1/9	0.285458	0.916079	0	0	3.28876	4.12299	EPN2
postsynaptic density organization (GO:0097106)	1/9	0.285458	0.916079	0	0	3.28876	4.12299	NLGN1
glucose import (GO:0046323)	1/9	0.285458	0.916079	0	0	3.28876	4.12299	SLC2A13
positive regulation of protein homooligomerization (GO:0032464)	1/9	0.285458	0.916079	0	0	3.28876	4.12299	CLU
positive regulation of vascular endothelial cell proliferation (GO:1905564)	1/9	0.285458	0.916079	0	0	3.28876	4.12299	APLN
axonal transport of mitochondrion (GO:0019896)	1/9	0.285458	0.916079	0	0	3.28876	4.12299	TRAK2
neuron projection organization (GO:0106027)	1/9	0.285458	0.916079	0	0	3.28876	4.12299	PRNP
regulation of oxidative stress-induced cell death (GO:1903201)	1/9	0.285458	0.916079	0	0	3.28876	4.12299	PARK7
detection of mechanical stimulus involved in sensory perception (GO:0050974)	1/9	0.285458	0.916079	0	0	3.28876	4.12299	SCN1A
proton-transporting V-type ATPase complex assembly (GO:0070070)	1/9	0.285458	0.916079	0	0	3.28876	4.12299	VMA21
glucose homeostasis (GO:0042593)	4/74	0.287215	0.916079	0	0	1.50476	1.87723	BAD;NUCKS1;PARK7;GCK
nucleotide-excision repair, preincision complex assembly (GO:0006294)	2/29	0.287749	0.916079	0	0	1.94964	2.4286	CETN2;GTF2H5
very long-chain fatty acid metabolic process (GO:0000038)	2/29	0.287749	0.916079	0	0	1.94964	2.4286	ELOVL2;SLC27A5
cardiac muscle cell action potential (GO:0086001)	2/29	0.287749	0.916079	0	0	1.94964	2.4286	KCND3;SCN1A
lysosome localization (GO:0032418)	2/29	0.287749	0.916079	0	0	1.94964	2.4286	MAP6;TMEM106B
synaptic vesicle recycling (GO:0036465)	2/29	0.287749	0.916079	0	0	1.94964	2.4286	NLGN1;RAB3A
retinoid metabolic process (GO:0001523)	4/75	0.295483	0.916079	0	0	1.48349	1.80859	CYP4V2;GPC1;GPC5;BCO2
negative regulation of phosphorylation (GO:0042326)	4/75	0.295483	0.916079	0	0	1.48349	1.80859	PRNP;FKBP8;PARK7;DYNLL1
antigen processing and presentation of exogenous peptide antigen via MHC class I, TAP-dependent (GO:0002479)	4/75	0.295483	0.916079	0	0	1.48349	1.80859	PSMC5;PSMB5;PSMC3;PSMD1
cellular calcium ion homeostasis (GO:0006874)	6/123	0.296536	0.916079	0	0	1.35083	1.64205	VAPB;RGN;HTR2C;ATP2A2;KCTD17;SELENOK
positive regulation of proteolysis (GO:0045862)	3/52	0.297286	0.916079	0	0	1.6118	1.95521	FBXW11;BAD;BTRC
small GTPase mediated signal transduction (GO:0007264)	5/99	0.297424	0.916079	0	0	1.40088	1.6987	DIRAS3;ARL3;RAB18;PARK7;HRAS
smoothened signaling pathway (GO:0007224)	2/30	0.301452	0.916079	0	0	1.87991	2.25428	IFT27;HES5
ATP-dependent chromatin remodeling (GO:0043044)	2/30	0.301452	0.916079	0	0	1.87991	2.25428	MBD3;ANP32E
regulation of blood coagulation (GO:0030193)	2/30	0.301452	0.916079	0	0	1.87991	2.25428	DMTN;SERPINE2
axonogenesis (GO:0007409)	10/223	0.30244	0.916079	0	0	1.23728	1.47963	RAB3A;SLC9A6;GPC1;DOK6;HRAS;SPTAN1;SPTBN1;ARHGAP35;ROBO1;MLF2
dephosphorylation (GO:0016311)	6/124	0.302943	0.916079	0	0	1.33931	1.59942	PPP2CB;PLPPR2;PPP2R1A;FBXW11;BTRC;CDC14B
regulation of hematopoietic stem cell differentiation (GO:1902036)	4/76	0.30378	0.916079	0	0	1.46281	1.74287	PSMC5;PSMB5;PSMC3;PSMD1
monocarboxylic acid transport (GO:0015718)	3/53	0.30739	0.916079	0	0	1.57948	1.86322	SLC6A1;SLC16A2;SLC27A5
low-density lipoprotein particle receptor catabolic process (GO:0032802)	1/10	0.311658	0.916079	0	0	2.92319	3.408	AP2M1
regulation of synapse maturation (GO:0090128)	1/10	0.311658	0.916079	0	0	2.92319	3.408	CAMK2B
protein deglycosylation (GO:0006517)	1/10	0.311658	0.916079	0	0	2.92319	3.408	PARK7
adrenal gland development (GO:0030325)	1/10	0.311658	0.916079	0	0	2.92319	3.408	DKK3
peptidyl-serine dephosphorylation (GO:0070262)	1/10	0.311658	0.916079	0	0	2.92319	3.408	PPP2CB
positive regulation of steroid metabolic process (GO:0045940)	1/10	0.311658	0.916079	0	0	2.92319	3.408	AGT
mitotic spindle midzone assembly (GO:0051256)	1/10	0.311658	0.916079	0	0	2.92319	3.408	CDC14B
negative regulation of oxidative stress-induced neuron death (GO:1903204)	1/10	0.311658	0.916079	0	0	2.92319	3.408	PARK7
macrophage chemotaxis (GO:0048246)	1/10	0.311658	0.916079	0	0	2.92319	3.408	SFTPD
regulation of mammary gland epithelial cell proliferation (GO:0033599)	1/10	0.311658	0.916079	0	0	2.92319	3.408	ROBO1
regulation of actin filament length (GO:0030832)	1/10	0.311658	0.916079	0	0	2.92319	3.408	ARHGAP35
energy coupled proton transmembrane transport, against electrochemical gradient (GO:0015988)	1/10	0.311658	0.916079	0	0	2.92319	3.408	ATP6V1H
regulation of Arp2/3 complex-mediated actin nucleation (GO:0034315)	1/10	0.311658	0.916079	0	0	2.92319	3.408	ABI2
presynaptic membrane assembly (GO:0097105)	1/10	0.311658	0.916079	0	0	2.92319	3.408	NLGN1
mitotic nuclear envelope reassembly (GO:0007084)	1/10	0.311658	0.916079	0	0	2.92319	3.408	PPP2R1A
positive regulation of alcohol biosynthetic process (GO:1902932)	1/10	0.311658	0.916079	0	0	2.92319	3.408	PTH1R
positive regulation of amyloid-beta formation (GO:1902004)	1/10	0.311658	0.916079	0	0	2.92319	3.408	CLU
glycine metabolic process (GO:0006544)	1/10	0.311658	0.916079	0	0	2.92319	3.408	GCAT
galactose metabolic process (GO:0006012)	1/10	0.311658	0.916079	0	0	2.92319	3.408	CHST1
I-kappaB phosphorylation (GO:0007252)	1/10	0.311658	0.916079	0	0	2.92319	3.408	ERC1
L-glutamate transport (GO:0015813)	1/10	0.311658	0.916079	0	0	2.92319	3.408	PRAF2
hair cell differentiation (GO:0035315)	1/10	0.311658	0.916079	0	0	2.92319	3.408	HES5
glutamine metabolic process (GO:0006541)	1/10	0.311658	0.916079	0	0	2.92319	3.408	GLUD1
regulation of amyloid-beta clearance (GO:1900221)	1/10	0.311658	0.916079	0	0	2.92319	3.408	CLU
base-excision repair, AP site formation (GO:0006285)	1/10	0.311658	0.916079	0	0	2.92319	3.408	NTHL1
neuroepithelial cell differentiation (GO:0060563)	1/10	0.311658	0.916079	0	0	2.92319	3.408	HES5
positive regulation of intracellular steroid hormone receptor signaling pathway (GO:0033145)	1/10	0.311658	0.916079	0	0	2.92319	3.408	PARK7
tryptophan metabolic process (GO:0006568)	1/10	0.311658	0.916079	0	0	2.92319	3.408	KYAT1
DNA dealkylation involved in DNA repair (GO:0006307)	1/10	0.311658	0.916079	0	0	2.92319	3.408	FTO
glycoprotein catabolic process (GO:0006516)	1/10	0.311658	0.916079	0	0	2.92319	3.408	FBXO2
macrophage migration (GO:1905517)	1/10	0.311658	0.916079	0	0	2.92319	3.408	SFTPD
protein localization to synapse (GO:0035418)	1/10	0.311658	0.916079	0	0	2.92319	3.408	NLGN1
nucleoside metabolic process (GO:0009116)	1/10	0.311658	0.916079	0	0	2.92319	3.408	ERH
motor neuron axon guidance (GO:0008045)	1/10	0.311658	0.916079	0	0	2.92319	3.408	CHN1
DNA dealkylation (GO:0035510)	1/10	0.311658	0.916079	0	0	2.92319	3.408	FTO
regulation of gene expression by genetic imprinting (GO:0006349)	1/10	0.311658	0.916079	0	0	2.92319	3.408	DIRAS3
negative regulation of stem cell differentiation (GO:2000737)	1/10	0.311658	0.916079	0	0	2.92319	3.408	HES5
neuron projection fasciculation (GO:0106030)	1/10	0.311658	0.916079	0	0	2.92319	3.408	ARHGAP35
coenzyme A metabolic process (GO:0015936)	1/10	0.311658	0.916079	0	0	2.92319	3.408	DCAKD
chaperone-mediated protein transport (GO:0072321)	1/10	0.311658	0.916079	0	0	2.92319	3.408	CLU
poly-N-acetyllactosamine metabolic process (GO:0030309)	1/10	0.311658	0.916079	0	0	2.92319	3.408	GAL3ST3
dicarboxylic acid biosynthetic process (GO:0043650)	1/10	0.311658	0.916079	0	0	2.92319	3.408	GLUD1
negative regulation of homotypic cell-cell adhesion (GO:0034111)	1/10	0.311658	0.916079	0	0	2.92319	3.408	SERPINE2
response to histamine (GO:0034776)	1/10	0.311658	0.916079	0	0	2.92319	3.408	GABRB3
tryptophan catabolic process (GO:0006569)	1/10	0.311658	0.916079	0	0	2.92319	3.408	KYAT1
regulation of plasminogen activation (GO:0010755)	1/10	0.311658	0.916079	0	0	2.92319	3.408	SERPINE2
positive regulation of nuclease activity (GO:0032075)	1/10	0.311658	0.916079	0	0	2.92319	3.408	VAPB
negative regulation of glucose transport (GO:0010829)	1/10	0.311658	0.916079	0	0	2.92319	3.408	PEA15
cellular response to interleukin-1 (GO:0071347)	7/150	0.311738	0.916079	0	0	1.28945	1.50297	PSMC5;PSMB5;PSMC3;FBXW11;TOLLIP;PSMD1;BTRC
cellular divalent inorganic cation homeostasis (GO:0072503)	5/101	0.311821	0.916079	0	0	1.37155	1.5983	SLC30A9;VAPB;RGN;HTR2C;ATP2A2
regulation of protein ubiquitination (GO:0031396)	5/101	0.311821	0.916079	0	0	1.37155	1.5983	NDFIP1;STUB1;PARK7;HDAC8;HSPBP1
negative regulation of transmembrane receptor protein serine/threonine kinase signaling pathway (GO:0090101)	4/77	0.312102	0.916079	0	0	1.4427	1.67991	EID2;ADAMTSL2;PIN1;STUB1
negative regulation of ubiquitin protein ligase activity (GO:1904667)	4/77	0.312102	0.916079	0	0	1.4427	1.67991	PSMC5;PSMB5;PSMC3;PSMD1
ERAD pathway (GO:0036503)	4/77	0.312102	0.916079	0	0	1.4427	1.67991	PSMC5;PSMC3;TMEM129;UBQLN2
regulation of hematopoietic progenitor cell differentiation (GO:1901532)	4/77	0.312102	0.916079	0	0	1.4427	1.67991	PSMC5;PSMB5;PSMC3;PSMD1
positive regulation of ubiquitin-protein transferase activity (GO:0051443)	2/31	0.315109	0.916079	0	0	1.81499	2.09602	PIN1;CDC14B
regulation of ubiquitin-protein transferase activity (GO:0051438)	2/31	0.315109	0.916079	0	0	1.81499	2.09602	PIN1;PARK7
organelle transport along microtubule (GO:0072384)	2/31	0.315109	0.916079	0	0	1.81499	2.09602	RAB6A;TRAK2
positive regulation of protein dephosphorylation (GO:0035307)	2/31	0.315109	0.916079	0	0	1.81499	2.09602	PTPA;PIN1
regulation of protein tyrosine kinase activity (GO:0061097)	2/31	0.315109	0.916079	0	0	1.81499	2.09602	PRNP;AGT
skeletal system morphogenesis (GO:0048705)	2/31	0.315109	0.916079	0	0	1.81499	2.09602	WWOX;MEGF8
negative regulation of extrinsic apoptotic signaling pathway via death domain receptors (GO:1902042)	2/31	0.315109	0.916079	0	0	1.81499	2.09602	PEA15;PARK7
positive regulation of viral genome replication (GO:0045070)	2/31	0.315109	0.916079	0	0	1.81499	2.09602	VAPB;NUCKS1
lysosome organization (GO:0007040)	2/31	0.315109	0.916079	0	0	1.81499	2.09602	AKTIP;TMEM106B
nucleobase-containing small molecule interconversion (GO:0015949)	2/31	0.315109	0.916079	0	0	1.81499	2.09602	GUK1;AK4
termination of RNA polymerase I transcription (GO:0006363)	2/31	0.315109	0.916079	0	0	1.81499	2.09602	POLR2K;GTF2H5
action potential (GO:0001508)	3/54	0.317506	0.916079	0	0	1.54843	1.77645	CHRNA4;NALCN;SCN1A
antigen processing and presentation of exogenous peptide antigen via MHC class I (GO:0042590)	4/78	0.320445	0.916079	0	0	1.42313	1.61958	PSMC5;PSMB5;PSMC3;PSMD1
visual perception (GO:0007601)	4/78	0.320445	0.916079	0	0	1.42313	1.61958	BBS2;DNAJC19;TH;GRM8
non-canonical Wnt signaling pathway (GO:0035567)	6/127	0.322307	0.916079	0	0	1.3059	1.47861	PSMC5;PSMB5;PSMC3;DVL1;PSMD1;AP2M1
MAPK cascade (GO:0000165)	12/278	0.32239	0.916079	0	0	1.18889	1.34581	CAMK2B;PSMC5;PSMB5;PSMC3;FBXW11;PEA15;PSMD1;PEBP1;BTRC;HRAS;SPTAN1;SPTBN1
positive regulation of multicellular organismal process (GO:0051240)	9/202	0.3228	0.916079	0	0	1.22854	1.38914	GHRHR;UCN;NLGN1;SGIP1;BAD;BMPR1B;AGT;TAPT1;SOD1
protein deacetylation (GO:0006476)	2/32	0.328705	0.916079	0	0	1.7544	1.95194	BRMS1L;HDAC11
positive regulation of dendrite development (GO:1900006)	2/32	0.328705	0.916079	0	0	1.7544	1.95194	NLGN1;CDKL5
microtubule bundle formation (GO:0001578)	2/32	0.328705	0.916079	0	0	1.7544	1.95194	SPAG16;CFAP206
purine ribonucleoside triphosphate metabolic process (GO:0009205)	2/32	0.328705	0.916079	0	0	1.7544	1.95194	BAD;AK4
aminoglycan catabolic process (GO:0006026)	2/32	0.328705	0.916079	0	0	1.7544	1.95194	GPC1;GPC5
global genome nucleotide-excision repair (GO:0070911)	2/32	0.328705	0.916079	0	0	1.7544	1.95194	CETN2;GTF2H5
anaphase-promoting complex-dependent catabolic process (GO:0031145)	4/79	0.328804	0.916079	0	0	1.40408	1.56175	PSMC5;PSMB5;PSMC3;PSMD1
steroid biosynthetic process (GO:0006694)	4/79	0.328804	0.916079	0	0	1.40408	1.56175	PMVK;FDX2;HSD17B14;SLC27A5
L-phenylalanine metabolic process (GO:0006558)	1/11	0.336899	0.916079	0	0	2.63074	2.86217	KYAT1
L-phenylalanine catabolic process (GO:0006559)	1/11	0.336899	0.916079	0	0	2.63074	2.86217	KYAT1
postsynapse assembly (GO:0099068)	1/11	0.336899	0.916079	0	0	2.63074	2.86217	NLGN1
mononuclear cell differentiation (GO:1903131)	1/11	0.336899	0.916079	0	0	2.63074	2.86217	PIR
intracellular protein transmembrane transport (GO:0065002)	1/11	0.336899	0.916079	0	0	2.63074	2.86217	SRP9
positive regulation by host of viral process (GO:0044794)	1/11	0.336899	0.916079	0	0	2.63074	2.86217	NUCKS1
positive regulation of superoxide anion generation (GO:0032930)	1/11	0.336899	0.916079	0	0	2.63074	2.86217	SOD1
negative regulation of nuclear division (GO:0051784)	1/11	0.336899	0.916079	0	0	2.63074	2.86217	TOM1L2
regulation of hydrogen peroxide-induced cell death (GO:1903205)	1/11	0.336899	0.916079	0	0	2.63074	2.86217	PARK7
embryonic eye morphogenesis (GO:0048048)	1/11	0.336899	0.916079	0	0	2.63074	2.86217	TH
regulation of vascular endothelial growth factor signaling pathway (GO:1900746)	1/11	0.336899	0.916079	0	0	2.63074	2.86217	ROBO1
regulation of long-term neuronal synaptic plasticity (GO:0048169)	1/11	0.336899	0.916079	0	0	2.63074	2.86217	CAMK2B
low-density lipoprotein particle remodeling (GO:0034374)	1/11	0.336899	0.916079	0	0	2.63074	2.86217	AGT
regulation of non-canonical Wnt signaling pathway (GO:2000050)	1/11	0.336899	0.916079	0	0	2.63074	2.86217	ZNRF3
brain morphogenesis (GO:0048854)	1/11	0.336899	0.916079	0	0	2.63074	2.86217	BBS2
regulation of mitotic centrosome separation (GO:0046602)	1/11	0.336899	0.916079	0	0	2.63074	2.86217	RANBP3L
biotin metabolic process (GO:0006768)	1/11	0.336899	0.916079	0	0	2.63074	2.86217	PDZD11
positive regulation of transcription from RNA polymerase II promoter in response to endoplasmic reticulum stress (GO:1990440)	1/11	0.336899	0.916079	0	0	2.63074	2.86217	DDIT3
synaptic transmission, dopaminergic (GO:0001963)	1/11	0.336899	0.916079	0	0	2.63074	2.86217	TH
regulation of integrin-mediated signaling pathway (GO:2001044)	1/11	0.336899	0.916079	0	0	2.63074	2.86217	DMTN
mitochondrion distribution (GO:0048311)	1/11	0.336899	0.916079	0	0	2.63074	2.86217	TRAK2
monocyte differentiation (GO:0030224)	1/11	0.336899	0.916079	0	0	2.63074	2.86217	PIR
regulation of short-term neuronal synaptic plasticity (GO:0048172)	1/11	0.336899	0.916079	0	0	2.63074	2.86217	RAB3A
response to sterol (GO:0036314)	1/11	0.336899	0.916079	0	0	2.63074	2.86217	PMVK
negative regulation of nucleocytoplasmic transport (GO:0046823)	1/11	0.336899	0.916079	0	0	2.63074	2.86217	PARK7
icosanoid biosynthetic process (GO:0046456)	1/11	0.336899	0.916079	0	0	2.63074	2.86217	FADS1
regulation of cholesterol esterification (GO:0010872)	1/11	0.336899	0.916079	0	0	2.63074	2.86217	AGT
positive regulation of chondrocyte differentiation (GO:0032332)	1/11	0.336899	0.916079	0	0	2.63074	2.86217	BMPR1B
camera-type eye morphogenesis (GO:0048593)	1/11	0.336899	0.916079	0	0	2.63074	2.86217	TH
heart process (GO:0003015)	1/11	0.336899	0.916079	0	0	2.63074	2.86217	SOD1
regulation of synaptic vesicle cycle (GO:0098693)	1/11	0.336899	0.916079	0	0	2.63074	2.86217	PREPL
modulation by host of viral genome replication (GO:0044827)	1/11	0.336899	0.916079	0	0	2.63074	2.86217	NUCKS1
angiotensin maturation (GO:0002003)	1/11	0.336899	0.916079	0	0	2.63074	2.86217	AGT
negative regulation of chemotaxis (GO:0050922)	1/11	0.336899	0.916079	0	0	2.63074	2.86217	ROBO1
mitotic spindle elongation (GO:0000022)	1/11	0.336899	0.916079	0	0	2.63074	2.86217	CDC14B
retinal metabolic process (GO:0042574)	1/11	0.336899	0.916079	0	0	2.63074	2.86217	BCO2
methylation-dependent chromatin silencing (GO:0006346)	1/11	0.336899	0.916079	0	0	2.63074	2.86217	MBD3
positive regulation of sodium ion transmembrane transporter activity (GO:2000651)	1/11	0.336899	0.916079	0	0	2.63074	2.86217	WNK3
regulation of synaptic transmission, GABAergic (GO:0032228)	1/11	0.336899	0.916079	0	0	2.63074	2.86217	NLGN1
low-density lipoprotein receptor particle metabolic process (GO:0032799)	1/11	0.336899	0.916079	0	0	2.63074	2.86217	AP2M1
icosanoid secretion (GO:0032309)	1/11	0.336899	0.916079	0	0	2.63074	2.86217	PNPLA8
protein O-linked mannosylation (GO:0035269)	1/11	0.336899	0.916079	0	0	2.63074	2.86217	B4GAT1
carbohydrate derivative catabolic process (GO:1901136)	1/11	0.336899	0.916079	0	0	2.63074	2.86217	FBXO2
erythrose 4-phosphate/phosphoenolpyruvate family amino acid catabolic process (GO:1902222)	1/11	0.336899	0.916079	0	0	2.63074	2.86217	KYAT1
presynaptic membrane organization (GO:0097090)	1/11	0.336899	0.916079	0	0	2.63074	2.86217	NLGN1
regulation of symbiosis, encompassing mutualism through parasitism (GO:0043903)	1/11	0.336899	0.916079	0	0	2.63074	2.86217	SFTPD
response to corticosteroid (GO:0031960)	1/11	0.336899	0.916079	0	0	2.63074	2.86217	GHRHR
cardiac muscle cell membrane repolarization (GO:0099622)	1/11	0.336899	0.916079	0	0	2.63074	2.86217	KCND3
membrane repolarization during action potential (GO:0086011)	1/11	0.336899	0.916079	0	0	2.63074	2.86217	KCND3
chromosome organization (GO:0051276)	3/56	0.337745	0.916079	0	0	1.48984	1.61717	COPS6;CETN2;COPS7A
organonitrogen compound catabolic process (GO:1901565)	3/56	0.337745	0.916079	0	0	1.48984	1.61717	BACE1;PNPLA8;COMT
protein import (GO:0017038)	3/56	0.337745	0.916079	0	0	1.48984	1.61717	IPO13;RANBP3L;CLU
cellular iron ion homeostasis (GO:0006879)	3/56	0.337745	0.916079	0	0	1.48984	1.61717	NDFIP1;NEDD8;SOD1
translational elongation (GO:0006414)	5/105	0.340865	0.916079	0	0	1.31641	1.41682	GADD45GIP1;MRPS26;MRPL18;MRPS21;MRPL55
oligosaccharide biosynthetic process (GO:0009312)	2/33	0.342226	0.916079	0	0	1.69772	1.82044	B3GALT2;GALNT17
negative regulation of mitochondrion organization (GO:0010823)	2/33	0.342226	0.916079	0	0	1.69772	1.82044	CLU;TMEM14A
intra-Golgi vesicle-mediated transport (GO:0006891)	2/33	0.342226	0.916079	0	0	1.69772	1.82044	RAB6A;NAPG
transcription initiation from RNA polymerase I promoter (GO:0006361)	2/33	0.342226	0.916079	0	0	1.69772	1.82044	POLR2K;GTF2H5
carboxylic acid metabolic process (GO:0019752)	2/33	0.342226	0.916079	0	0	1.69772	1.82044	GLUD1;FTCD
transcription from RNA polymerase I promoter (GO:0006360)	2/33	0.342226	0.916079	0	0	1.69772	1.82044	POLR2K;GTF2H5
cellular glucose homeostasis (GO:0001678)	2/33	0.342226	0.916079	0	0	1.69772	1.82044	NUCKS1;GCK
regulation of neurotransmitter receptor activity (GO:0099601)	2/33	0.342226	0.916079	0	0	1.69772	1.82044	NLGN1;LYNX1
protein polyubiquitination (GO:0000209)	12/283	0.344246	0.916079	0	0	1.16665	1.24411	PSMC5;PSMB5;PSMC3;UBE2D4;FBXW11;FBXO2;TMEM129;PSMD1;FBXL15;STUB1;BTRC;RNF187
sensory perception of light stimulus (GO:0050953)	4/81	0.345553	0.916079	0	0	1.36747	1.45308	BBS2;DNAJC19;TH;GRM8
negative regulation of cell death (GO:0060548)	4/81	0.345553	0.916079	0	0	1.36747	1.45308	PACRG;PSMC5;PARK7;CLU
positive regulation of cell death (GO:0010942)	3/57	0.347854	0.916079	0	0	1.46218	1.54402	PRNP;HPR;CLU
Fc-epsilon receptor signaling pathway (GO:0038095)	8/182	0.351099	0.916079	0	0	1.21081	1.26734	MAP2K4;PSMC5;PSMB5;PSMC3;FBXW11;PSMD1;BTRC;HRAS
positive regulation of protein secretion (GO:0050714)	4/82	0.353936	0.916079	0	0	1.34986	1.40202	GLUD1;CADM1;BAD;GCK
ephrin receptor signaling pathway (GO:0048013)	4/82	0.353936	0.916079	0	0	1.34986	1.40202	ARPC1A;CHN1;HRAS;AP2M1
mitochondrial translation (GO:0032543)	5/107	0.355466	0.916079	0	0	1.29047	1.33477	GADD45GIP1;MRPS26;MRPL18;MRPS21;MRPL55
regulation of interleukin-8 production (GO:0032677)	2/34	0.355658	0.916079	0	0	1.64458	1.70014	DDIT3;PARK7
positive regulation of muscle cell differentiation (GO:0051149)	2/34	0.355658	0.916079	0	0	1.64458	1.70014	RANBP3L;CDH2
regulation of wound healing (GO:0061041)	2/34	0.355658	0.916079	0	0	1.64458	1.70014	DMTN;HRAS
endoplasmic reticulum organization (GO:0007029)	2/34	0.355658	0.916079	0	0	1.64458	1.70014	VAPB;RAB18
Fc receptor signaling pathway (GO:0038093)	8/183	0.356645	0.916079	0	0	1.20383	1.24117	MAP2K4;PSMC5;PSMB5;PSMC3;FBXW11;PSMD1;BTRC;HRAS
positive regulation of cell morphogenesis involved in differentiation (GO:0010770)	3/58	0.357947	0.916079	0	0	1.43552	1.47481	CDKL5;DMTN;ROBO1
positive regulation of lyase activity (GO:0051349)	1/12	0.361215	0.916079	0	0	2.39146	2.43518	PARK7
signal transduction involved in G2 DNA damage checkpoint (GO:0072425)	1/12	0.361215	0.916079	0	0	2.39146	2.43518	CDC14B
peptidyl-arginine modification (GO:0018195)	1/12	0.361215	0.916079	0	0	2.39146	2.43518	PARK7
negative regulation of protein oligomerization (GO:0032460)	1/12	0.361215	0.916079	0	0	2.39146	2.43518	CLU
regulation of protein glycosylation (GO:0060049)	1/12	0.361215	0.916079	0	0	2.39146	2.43518	HPF1
fatty acid elongation (GO:0030497)	1/12	0.361215	0.916079	0	0	2.39146	2.43518	ELOVL2
pyrimidine nucleoside salvage (GO:0043097)	1/12	0.361215	0.916079	0	0	2.39146	2.43518	UCK1
mitochondrial outer membrane permeabilization (GO:0097345)	1/12	0.361215	0.916079	0	0	2.39146	2.43518	BAD
modification-dependent macromolecule catabolic process (GO:0043632)	1/12	0.361215	0.916079	0	0	2.39146	2.43518	NEDD8
endochondral bone morphogenesis (GO:0060350)	1/12	0.361215	0.916079	0	0	2.39146	2.43518	BMPR1B
oligodendrocyte development (GO:0014003)	1/12	0.361215	0.916079	0	0	2.39146	2.43518	HES5
positive regulation of skeletal muscle tissue development (GO:0048643)	1/12	0.361215	0.916079	0	0	2.39146	2.43518	GPC1
histone arginine methylation (GO:0034969)	1/12	0.361215	0.916079	0	0	2.39146	2.43518	COPRS
lysine catabolic process (GO:0006554)	1/12	0.361215	0.916079	0	0	2.39146	2.43518	ALDH7A1
regulation of interleukin-2 biosynthetic process (GO:0045076)	1/12	0.361215	0.916079	0	0	2.39146	2.43518	SFTPD
positive regulation of amyloid precursor protein catabolic process (GO:1902993)	1/12	0.361215	0.916079	0	0	2.39146	2.43518	CLU
negative regulation of substrate adhesion-dependent cell spreading (GO:1900025)	1/12	0.361215	0.916079	0	0	2.39146	2.43518	DMTN
positive regulation of branching involved in ureteric bud morphogenesis (GO:0090190)	1/12	0.361215	0.916079	0	0	2.39146	2.43518	AGT
cellular glucan metabolic process (GO:0006073)	1/12	0.361215	0.916079	0	0	2.39146	2.43518	PPP1R3C
plasminogen activation (GO:0031639)	1/12	0.361215	0.916079	0	0	2.39146	2.43518	KLKB1
regulation of protein localization to cell periphery (GO:1904375)	1/12	0.361215	0.916079	0	0	2.39146	2.43518	SPTBN1
lysine metabolic process (GO:0006553)	1/12	0.361215	0.916079	0	0	2.39146	2.43518	ALDH7A1
activation of cysteine-type endopeptidase activity (GO:0097202)	1/12	0.361215	0.916079	0	0	2.39146	2.43518	BAD
negative regulation of vascular smooth muscle cell proliferation (GO:1904706)	1/12	0.361215	0.916079	0	0	2.39146	2.43518	APLN
regulation of angiotensin levels in blood (GO:0002002)	1/12	0.361215	0.916079	0	0	2.39146	2.43518	AGT
PERK-mediated unfolded protein response (GO:0036499)	1/12	0.361215	0.916079	0	0	2.39146	2.43518	DDIT3
regulation of vascular endothelial cell proliferation (GO:1905562)	1/12	0.361215	0.916079	0	0	2.39146	2.43518	APLN
pyrimidine-containing compound salvage (GO:0008655)	1/12	0.361215	0.916079	0	0	2.39146	2.43518	UCK1
regulation of T cell differentiation in thymus (GO:0033081)	1/12	0.361215	0.916079	0	0	2.39146	2.43518	SOD1
pyrimidine deoxyribonucleotide catabolic process (GO:0009223)	1/12	0.361215	0.916079	0	0	2.39146	2.43518	NTHL1
regulation of sister chromatid cohesion (GO:0007063)	1/12	0.361215	0.916079	0	0	2.39146	2.43518	HDAC8
regulation of extrinsic apoptotic signaling pathway (GO:2001236)	3/59	0.368018	0.916079	0	0	1.40981	1.40928	WWOX;PARK7;AGT
sterol metabolic process (GO:0016125)	3/59	0.368018	0.916079	0	0	1.40981	1.40928	CYP4V2;PMVK;FDX2
cell morphogenesis (GO:0000902)	3/59	0.368018	0.916079	0	0	1.40981	1.40928	TENM2;CDH2;CLU
regulation of cyclin-dependent protein kinase activity (GO:1904029)	2/35	0.368992	0.916079	0	0	1.59466	1.58985	DIRAS3;CAMK2N1
neural crest cell development (GO:0014032)	2/35	0.368992	0.916079	0	0	1.59466	1.58985	PEF1;TAPT1
positive regulation of cysteine-type endopeptidase activity involved in apoptotic process (GO:0043280)	5/109	0.370091	0.916079	0	0	1.26552	1.25793	IFI27L2;MTCH1;BEX3;BAD;ROBO1
regulation of Wnt signaling pathway (GO:0030111)	5/109	0.370091	0.916079	0	0	1.26552	1.25793	WWOX;PPP2R1A;DVL1;BTRC;RSPO4
regulation of cell cycle G2/M phase transition (GO:1902749)	4/84	0.370697	0.916079	0	0	1.31598	1.30594	PPP2R1A;CETN2;DCTN3;DYNLL1
positive regulation of establishment of protein localization to mitochondrion (GO:1903749)	5/110	0.377406	0.916079	0	0	1.2534	1.22136	UBL5;BAD;ELMOD1;DYNLL1;DYNLL2
positive regulation of protein binding (GO:0032092)	3/60	0.378061	0.916079	0	0	1.385	1.34719	PPP2CB;AKTIP;PARK7
actin polymerization or depolymerization (GO:0008154)	2/36	0.382214	0.916079	0	0	1.54768	1.48852	ABI2;MSRB2
regulation of receptor-mediated endocytosis (GO:0048259)	2/36	0.382214	0.916079	0	0	1.54768	1.48852	SGIP1;CLU
carbohydrate biosynthetic process (GO:0016051)	2/36	0.382214	0.916079	0	0	1.54768	1.48852	B3GALT2;GALNT17
sodium ion transmembrane transport (GO:0035725)	2/36	0.382214	0.916079	0	0	1.54768	1.48852	NALCN;SCN1A
organophosphate biosynthetic process (GO:0090407)	2/36	0.382214	0.916079	0	0	1.54768	1.48852	MOCS2;FADS1
histone deacetylation (GO:0016575)	2/36	0.382214	0.916079	0	0	1.54768	1.48852	BRMS1L;HDAC11
regulation of blood circulation (GO:1903522)	2/36	0.382214	0.916079	0	0	1.54768	1.48852	TH;AGT
zymogen activation (GO:0031638)	2/36	0.382214	0.916079	0	0	1.54768	1.48852	BAD;KLKB1
endosome organization (GO:0007032)	2/36	0.382214	0.916079	0	0	1.54768	1.48852	AKTIP;PI4K2A
negative regulation of blood coagulation (GO:0030195)	2/36	0.382214	0.916079	0	0	1.54768	1.48852	SERPINE2;KLKB1
signal transduction involved in DNA damage checkpoint (GO:0072422)	1/13	0.38464	0.916079	0	0	2.19205	2.09439	CDC14B
negative regulation of hemostasis (GO:1900047)	1/13	0.38464	0.916079	0	0	2.19205	2.09439	SERPINE2
nucleotide-sugar metabolic process (GO:0009225)	1/13	0.38464	0.916079	0	0	2.19205	2.09439	EXTL2
mitochondrial genome maintenance (GO:0000002)	1/13	0.38464	0.916079	0	0	2.19205	2.09439	MPV17
positive regulation of sodium ion transport (GO:0010765)	1/13	0.38464	0.916079	0	0	2.19205	2.09439	WNK3
atrial cardiac muscle cell action potential (GO:0086014)	1/13	0.38464	0.916079	0	0	2.19205	2.09439	GJA1
regulation of superoxide anion generation (GO:0032928)	1/13	0.38464	0.916079	0	0	2.19205	2.09439	SOD1
embryonic appendage morphogenesis (GO:0035113)	1/13	0.38464	0.916079	0	0	2.19205	2.09439	MEGF8
cellular response to nitrogen starvation (GO:0006995)	1/13	0.38464	0.916079	0	0	2.19205	2.09439	MAP1LC3A
regulation of NMDA receptor activity (GO:2000310)	1/13	0.38464	0.916079	0	0	2.19205	2.09439	NLGN1
regulation of cell aging (GO:0090342)	1/13	0.38464	0.916079	0	0	2.19205	2.09439	VASH1
positive regulation of cellular carbohydrate metabolic process (GO:0010676)	1/13	0.38464	0.916079	0	0	2.19205	2.09439	PTH1R
steroid catabolic process (GO:0006706)	1/13	0.38464	0.916079	0	0	2.19205	2.09439	HSD17B14
very long-chain fatty acid biosynthetic process (GO:0042761)	1/13	0.38464	0.916079	0	0	2.19205	2.09439	ELOVL2
negative regulation of mRNA splicing, via spliceosome (GO:0048025)	1/13	0.38464	0.916079	0	0	2.19205	2.09439	SAP18
chromatin assembly or disassembly (GO:0006333)	1/13	0.38464	0.916079	0	0	2.19205	2.09439	HDAC8
regulation of DNA-templated transcription in response to stress (GO:0043620)	1/13	0.38464	0.916079	0	0	2.19205	2.09439	DDIT3
positive regulation of glycogen biosynthetic process (GO:0045725)	1/13	0.38464	0.916079	0	0	2.19205	2.09439	GCK
endoplasmic reticulum tubular network organization (GO:0071786)	1/13	0.38464	0.916079	0	0	2.19205	2.09439	RAB18
myelination in peripheral nervous system (GO:0022011)	1/13	0.38464	0.916079	0	0	2.19205	2.09439	SOD1
tricarboxylic acid metabolic process (GO:0072350)	1/13	0.38464	0.916079	0	0	2.19205	2.09439	GLUD1
placenta development (GO:0001890)	1/13	0.38464	0.916079	0	0	2.19205	2.09439	SOD1
positive regulation of actin nucleation (GO:0051127)	1/13	0.38464	0.916079	0	0	2.19205	2.09439	ABI2
negative regulation of voltage-gated calcium channel activity (GO:1901386)	1/13	0.38464	0.916079	0	0	2.19205	2.09439	CBARP
glutamine family amino acid biosynthetic process (GO:0009084)	1/13	0.38464	0.916079	0	0	2.19205	2.09439	GLUD1
catecholamine biosynthetic process (GO:0042423)	1/13	0.38464	0.916079	0	0	2.19205	2.09439	TH
synaptic vesicle localization (GO:0097479)	1/13	0.38464	0.916079	0	0	2.19205	2.09439	NLGN1
regulation of execution phase of apoptosis (GO:1900117)	1/13	0.38464	0.916079	0	0	2.19205	2.09439	MTRNR2L5
membrane repolarization (GO:0086009)	1/13	0.38464	0.916079	0	0	2.19205	2.09439	KCND3
negative regulation of reactive oxygen species biosynthetic process (GO:1903427)	1/13	0.38464	0.916079	0	0	2.19205	2.09439	PARK7
protein neddylation (GO:0045116)	1/13	0.38464	0.916079	0	0	2.19205	2.09439	NEDD8
protein localization to endoplasmic reticulum (GO:0070972)	1/13	0.38464	0.916079	0	0	2.19205	2.09439	TAPT1
dicarboxylic acid catabolic process (GO:0043649)	1/13	0.38464	0.916079	0	0	2.19205	2.09439	GLUD1
prostanoid biosynthetic process (GO:0046457)	1/13	0.38464	0.916079	0	0	2.19205	2.09439	PNPLA8
negative regulation of hormone secretion (GO:0046888)	1/13	0.38464	0.916079	0	0	2.19205	2.09439	RAB11FIP3
positive regulation of ERAD pathway (GO:1904294)	1/13	0.38464	0.916079	0	0	2.19205	2.09439	UBQLN2
regulation of fibrinolysis (GO:0051917)	1/13	0.38464	0.916079	0	0	2.19205	2.09439	KLKB1
negative regulation of blood pressure (GO:0045776)	1/13	0.38464	0.916079	0	0	2.19205	2.09439	APLN
regulation of cytolysis (GO:0042268)	1/13	0.38464	0.916079	0	0	2.19205	2.09439	BAD
negative regulation of ubiquitin-protein transferase activity (GO:0051444)	1/13	0.38464	0.916079	0	0	2.19205	2.09439	PARK7
regulation of synaptic vesicle transport (GO:1902803)	1/13	0.38464	0.916079	0	0	2.19205	2.09439	PREPL
cellular response to nitrogen levels (GO:0043562)	1/13	0.38464	0.916079	0	0	2.19205	2.09439	MAP1LC3A
calcium ion transmembrane transport (GO:0070588)	4/86	0.387427	0.916079	0	0	1.28375	1.21729	ATP2A2;MICU3;SLC25A23;NALCN
glycosaminoglycan metabolic process (GO:0030203)	3/61	0.388069	0.916079	0	0	1.36105	1.28833	GPC1;GPC5;HS6ST1
regulation of DNA replication (GO:0006275)	3/61	0.388069	0.916079	0	0	1.36105	1.28833	PPP2R1A;NUCKS1;HRAS
base-excision repair (GO:0006284)	2/37	0.395317	0.916079	0	0	1.50338	1.39524	USP47;NTHL1
protein K63-linked ubiquitination (GO:0070534)	2/37	0.395317	0.916079	0	0	1.50338	1.39524	UBE2D4;STUB1
positive regulation of axonogenesis (GO:0050772)	2/37	0.395317	0.916079	0	0	1.50338	1.39524	CDKL5;ROBO1
regulation of peptidyl-threonine phosphorylation (GO:0010799)	2/37	0.395317	0.916079	0	0	1.50338	1.39524	DMTN;WNK3
nucleotide-excision repair, DNA incision, 5'-to lesion (GO:0006296)	2/37	0.395317	0.916079	0	0	1.50338	1.39524	NTHL1;GTF2H5
calcium ion homeostasis (GO:0055074)	4/87	0.395771	0.916079	0	0	1.26822	1.17553	VAPB;RGN;HTR2C;ATP2A2
negative regulation of intrinsic apoptotic signaling pathway (GO:2001243)	3/62	0.398038	0.916079	0	0	1.33792	1.2325	CREB3;PARK7;CLU
cellular amide metabolic process (GO:0043603)	3/62	0.398038	0.916079	0	0	1.33792	1.2325	PPP2R1A;PDZD11;FTCD
stress-activated MAPK cascade (GO:0051403)	3/62	0.398038	0.916079	0	0	1.33792	1.2325	MAP2K4;FBXW11;BTRC
negative regulation of peptidase activity (GO:0010466)	3/62	0.398038	0.916079	0	0	1.33792	1.2325	SERPINE2;PARK7;AGT
second-messenger-mediated signaling (GO:0019932)	3/62	0.398038	0.916079	0	0	1.33792	1.2325	PPP2R1A;GPR62;AGT
regulation of primary metabolic process (GO:0080090)	6/139	0.400916	0.916079	0	0	1.18733	1.08522	PSMC5;PSMB5;PSMC3;PSMD1;FADS1;AGT
neuron differentiation (GO:0030182)	6/139	0.400916	0.916079	0	0	1.18733	1.08522	TENM2;FXR2;DCLK2;PIN1;RORB;HS6ST1
divalent metal ion transport (GO:0070838)	4/88	0.404097	0.916079	0	0	1.25305	1.13539	SLC30A9;CHRNA4;SELENOK;NALCN
negative regulation of hydrogen peroxide-induced cell death (GO:1903206)	1/14	0.407208	0.916079	0	0	2.02333	1.81782	PARK7
regulation of fibroblast migration (GO:0010762)	1/14	0.407208	0.916079	0	0	2.02333	1.81782	DMTN
nucleoside salvage (GO:0043174)	1/14	0.407208	0.916079	0	0	2.02333	1.81782	UCK1
regulation of Golgi organization (GO:1903358)	1/14	0.407208	0.916079	0	0	2.02333	1.81782	EHD3
acetyl-CoA metabolic process (GO:0006084)	1/14	0.407208	0.916079	0	0	2.02333	1.81782	PMVK
negative regulation of receptor-mediated endocytosis (GO:0048261)	1/14	0.407208	0.916079	0	0	2.02333	1.81782	UBQLN2
lipid particle organization (GO:0034389)	1/14	0.407208	0.916079	0	0	2.02333	1.81782	RAB18
positive regulation of myoblast differentiation (GO:0045663)	1/14	0.407208	0.916079	0	0	2.02333	1.81782	RANBP3L
gliogenesis (GO:0042063)	1/14	0.407208	0.916079	0	0	2.02333	1.81782	CDH2
establishment or maintenance of actin cytoskeleton polarity (GO:0030950)	1/14	0.407208	0.916079	0	0	2.02333	1.81782	ARHGAP35
pore complex assembly (GO:0046931)	1/14	0.407208	0.916079	0	0	2.02333	1.81782	BAD
cell communication by electrical coupling involved in cardiac conduction (GO:0086064)	1/14	0.407208	0.916079	0	0	2.02333	1.81782	GJA1
negative regulation of focal adhesion assembly (GO:0051895)	1/14	0.407208	0.916079	0	0	2.02333	1.81782	DMTN
thymus development (GO:0048538)	1/14	0.407208	0.916079	0	0	2.02333	1.81782	SOD1
oligodendrocyte differentiation (GO:0048709)	1/14	0.407208	0.916079	0	0	2.02333	1.81782	HES5
copper ion transport (GO:0006825)	1/14	0.407208	0.916079	0	0	2.02333	1.81782	ATOX1
positive regulation of glycogen metabolic process (GO:0070875)	1/14	0.407208	0.916079	0	0	2.02333	1.81782	GCK
cell migration involved in sprouting angiogenesis (GO:0002042)	1/14	0.407208	0.916079	0	0	2.02333	1.81782	ROBO1
amyloid-beta metabolic process (GO:0050435)	1/14	0.407208	0.916079	0	0	2.02333	1.81782	BACE1
Golgi to vacuole transport (GO:0006896)	1/14	0.407208	0.916079	0	0	2.02333	1.81782	EHD3
DNA modification (GO:0006304)	1/14	0.407208	0.916079	0	0	2.02333	1.81782	NTHL1
epiboly involved in wound healing (GO:0090505)	1/14	0.407208	0.916079	0	0	2.02333	1.81782	ARHGAP35
nucleoside triphosphate metabolic process (GO:0009141)	1/14	0.407208	0.916079	0	0	2.02333	1.81782	AK4
positive regulation of heart rate (GO:0010460)	1/14	0.407208	0.916079	0	0	2.02333	1.81782	ATP2A2
positive regulation of muscle hypertrophy (GO:0014742)	1/14	0.407208	0.916079	0	0	2.02333	1.81782	AGT
positive regulation of calcium ion-dependent exocytosis (GO:0045956)	1/14	0.407208	0.916079	0	0	2.02333	1.81782	NLGN1
positive regulation of transporter activity (GO:0032411)	1/14	0.407208	0.916079	0	0	2.02333	1.81782	WNK3
estrogen metabolic process (GO:0008210)	1/14	0.407208	0.916079	0	0	2.02333	1.81782	HSD17B14
negative regulation of T cell receptor signaling pathway (GO:0050860)	1/14	0.407208	0.916079	0	0	2.02333	1.81782	PRNP
negative regulation of cation transmembrane transport (GO:1904063)	1/14	0.407208	0.916079	0	0	2.02333	1.81782	CBARP
synapse assembly (GO:0007416)	3/63	0.407962	0.916079	0	0	1.31555	1.17949	NLGN1;CDH2;DVL1
oligosaccharide metabolic process (GO:0009311)	3/63	0.407962	0.916079	0	0	1.31555	1.17949	B3GALT2;GALNT17;GAL3ST3
carbohydrate homeostasis (GO:0033500)	3/63	0.407962	0.916079	0	0	1.31555	1.17949	BAD;PARK7;GCK
adenylate cyclase-inhibiting G-protein coupled receptor signaling pathway (GO:0007193)	3/63	0.407962	0.916079	0	0	1.31555	1.17949	GRM8;HTR1A;GRM1
iron ion homeostasis (GO:0055072)	3/63	0.407962	0.916079	0	0	1.31555	1.17949	NDFIP1;NEDD8;SOD1
negative regulation of dephosphorylation (GO:0035305)	3/63	0.407962	0.916079	0	0	1.31555	1.17949	PTPA;PPP1R26;DLG2
membrane depolarization during action potential (GO:0086010)	2/38	0.40829	0.916079	0	0	1.46154	1.30922	NALCN;SCN1A
regulation of cellular pH (GO:0030641)	2/38	0.40829	0.916079	0	0	1.46154	1.30922	SLC9A6;SLC4A3
regulation of neuron apoptotic process (GO:0043523)	4/89	0.412402	0.916079	0	0	1.23825	1.09679	PRNP;DDIT3;PARK7;SOD1
transmembrane transport (GO:0055085)	15/378	0.413563	0.916079	0	0	1.08796	0.960612	GABRB3;DMTN;CHRNA4;ATP2A2;NALCN;GJA1;PSMC5;PSMB5;PSMC3;PDZD11;PSMD1;ATP6V1H;LRRC8A;ATP6V0E2;ATP6V1D
epithelium development (GO:0060429)	5/115	0.413904	0.916079	0	0	1.19612	1.05512	FN3K;TOLLIP;DVL1;ALDOC;HES5
homophilic cell adhesion via plasma membrane adhesion molecules (GO:0007156)	3/64	0.417837	0.916079	0	0	1.29391	1.12915	CDH2;CADM1;ROBO1
positive regulation of endocytosis (GO:0045807)	3/64	0.417837	0.916079	0	0	1.29391	1.12915	SGIP1;SFTPD;CLU
cell-cell adhesion via plasma-membrane adhesion molecules (GO:0098742)	6/142	0.420596	0.916079	0	0	1.16096	1.00548	TENM2;NLGN1;CDH2;CADM1;PCDHGC3;ROBO1
regulation of alternative mRNA splicing, via spliceosome (GO:0000381)	2/39	0.421126	0.916079	0	0	1.42197	1.22975	MBNL2;SAP18
clathrin-dependent endocytosis (GO:0072583)	2/39	0.421126	0.916079	0	0	1.42197	1.22975	NLGN1;AP2M1
ERBB2 signaling pathway (GO:0038128)	2/39	0.421126	0.916079	0	0	1.42197	1.22975	STUB1;HRAS
purine ribonucleoside monophosphate metabolic process (GO:0009167)	2/39	0.421126	0.916079	0	0	1.42197	1.22975	BAD;AK4
positive regulation of reactive oxygen species metabolic process (GO:2000379)	2/39	0.421126	0.916079	0	0	1.42197	1.22975	AGT;SOD1
positive regulation of protein modification by small protein conjugation or removal (GO:1903322)	3/65	0.427656	0.916079	0	0	1.27298	1.08131	NDFIP1;STUB1;HSPBP1
regulation of cell division (GO:0051302)	3/65	0.427656	0.916079	0	0	1.27298	1.08131	CETN2;PIN1;RAB11FIP3
negative regulation of apoptotic signaling pathway (GO:2001234)	3/65	0.427656	0.916079	0	0	1.27298	1.08131	PARK7;CLU;TMEM14A
phospholipase C-activating G-protein coupled receptor signaling pathway (GO:0007200)	4/91	0.428932	0.916079	0	0	1.20966	1.02392	HTR2C;PTH1R;GRM1;AGT
protein-DNA complex assembly (GO:0065004)	4/91	0.428932	0.916079	0	0	1.20966	1.02392	CETN2;SWI5;ANP32E;GTF2H5
myeloid cell development (GO:0061515)	1/15	0.428949	0.916079	0	0	1.87871	1.59017	DMTN
NAD biosynthesis via nicotinamide riboside salvage pathway (GO:0034356)	1/15	0.428949	0.916079	0	0	1.87871	1.59017	NAXE
membrane repolarization during cardiac muscle cell action potential (GO:0086013)	1/15	0.428949	0.916079	0	0	1.87871	1.59017	KCND3
regulation of branching involved in ureteric bud morphogenesis (GO:0090189)	1/15	0.428949	0.916079	0	0	1.87871	1.59017	AGT
retinoic acid metabolic process (GO:0042573)	1/15	0.428949	0.916079	0	0	1.87871	1.59017	BCO2
negative regulation of peptidyl-threonine phosphorylation (GO:0010801)	1/15	0.428949	0.916079	0	0	1.87871	1.59017	DMTN
negative regulation of adherens junction organization (GO:1903392)	1/15	0.428949	0.916079	0	0	1.87871	1.59017	DMTN
regulation of protein homooligomerization (GO:0032462)	1/15	0.428949	0.916079	0	0	1.87871	1.59017	CLU
positive regulation of mesonephros development (GO:0061213)	1/15	0.428949	0.916079	0	0	1.87871	1.59017	AGT
response to X-ray (GO:0010165)	1/15	0.428949	0.916079	0	0	1.87871	1.59017	NUCKS1
pyrimidine nucleoside biosynthetic process (GO:0046134)	1/15	0.428949	0.916079	0	0	1.87871	1.59017	UCK1
lipoxygenase pathway (GO:0019372)	1/15	0.428949	0.916079	0	0	1.87871	1.59017	PON2
sodium ion import (GO:0097369)	1/15	0.428949	0.916079	0	0	1.87871	1.59017	SLC9A6
unsaturated fatty acid biosynthetic process (GO:0006636)	1/15	0.428949	0.916079	0	0	1.87871	1.59017	FADS1
negative regulation of coagulation (GO:0050819)	1/15	0.428949	0.916079	0	0	1.87871	1.59017	SERPINE2
glycerophospholipid catabolic process (GO:0046475)	1/15	0.428949	0.916079	0	0	1.87871	1.59017	PNPLA8
mitochondrion localization (GO:0051646)	1/15	0.428949	0.916079	0	0	1.87871	1.59017	TRAK2
regulation of clathrin-dependent endocytosis (GO:2000369)	1/15	0.428949	0.916079	0	0	1.87871	1.59017	UBQLN2
pyrimidine nucleoside metabolic process (GO:0006213)	1/15	0.428949	0.916079	0	0	1.87871	1.59017	ERH
nitric oxide mediated signal transduction (GO:0007263)	1/15	0.428949	0.916079	0	0	1.87871	1.59017	AGT
negative regulation of release of cytochrome c from mitochondria (GO:0090201)	1/15	0.428949	0.916079	0	0	1.87871	1.59017	CLU
positive regulation of phosphoprotein phosphatase activity (GO:0032516)	1/15	0.428949	0.916079	0	0	1.87871	1.59017	PTPA
negative regulation of cellular component movement (GO:0051271)	1/15	0.428949	0.916079	0	0	1.87871	1.59017	PIN1
response to cholesterol (GO:0070723)	1/15	0.428949	0.916079	0	0	1.87871	1.59017	PMVK
regulation of exit from mitosis (GO:0007096)	1/15	0.428949	0.916079	0	0	1.87871	1.59017	CDC14B
sodium ion import across plasma membrane (GO:0098719)	1/15	0.428949	0.916079	0	0	1.87871	1.59017	SLC9A6
cofactor transport (GO:0051181)	1/15	0.428949	0.916079	0	0	1.87871	1.59017	SLC48A1
body fluid secretion (GO:0007589)	1/15	0.428949	0.916079	0	0	1.87871	1.59017	APLN
negative regulation of platelet activation (GO:0010544)	1/15	0.428949	0.916079	0	0	1.87871	1.59017	SERPINE2
filopodium assembly (GO:0046847)	1/15	0.428949	0.916079	0	0	1.87871	1.59017	FGD1
negative regulation of mRNA processing (GO:0050686)	1/15	0.428949	0.916079	0	0	1.87871	1.59017	SAP18
Ras protein signal transduction (GO:0007265)	9/223	0.432123	0.916079	0	0	1.10676	0.928621	RAB2A;RAB3A;ABI2;RAB18;IFT27;PARK7;ARHGAP5;RAB6A;HRAS
nucleotide-excision repair, DNA incision (GO:0033683)	2/40	0.433817	0.916079	0	0	1.38448	1.15622	NTHL1;GTF2H5
regulation of protein dephosphorylation (GO:0035304)	2/40	0.433817	0.916079	0	0	1.38448	1.15622	PTPA;PIN1
sensory organ development (GO:0007423)	2/40	0.433817	0.916079	0	0	1.38448	1.15622	RAB18;BMPR1B
negative regulation of ERK1 and ERK2 cascade (GO:0070373)	2/40	0.433817	0.916079	0	0	1.38448	1.15622	CAMK2N1;PIN1
regulation of release of cytochrome c from mitochondria (GO:0090199)	2/40	0.433817	0.916079	0	0	1.38448	1.15622	BAD;CLU
regulation of cholesterol biosynthetic process (GO:0045540)	2/40	0.433817	0.916079	0	0	1.38448	1.15622	PMVK;SOD1
regulation of ATPase activity (GO:0043462)	2/40	0.433817	0.916079	0	0	1.38448	1.15622	VMA21;RGN
negative regulation of epithelial cell proliferation (GO:0050680)	3/66	0.437417	0.916079	0	0	1.25271	1.03583	MAGED1;VASH1;ROBO1
brain development (GO:0007420)	5/119	0.44287	0.916079	0	0	1.15391	0.939832	BBS2;CDH2;RAB18;TBR1;HES5
positive regulation of hydrolase activity (GO:0051345)	7/172	0.443453	0.916079	0	0	1.11624	0.907682	BCR;CDKL5;RGN;PIN1;EVI5L;HRAS;ARHGAP23
bicarbonate transport (GO:0015701)	2/41	0.446357	0.916079	0	0	1.34891	1.08808	CA5A;SLC4A3
regulation of calcium-mediated signaling (GO:0050848)	2/41	0.446357	0.916079	0	0	1.34891	1.08808	RCAN1;RGN
DNA duplex unwinding (GO:0032508)	2/41	0.446357	0.916079	0	0	1.34891	1.08808	CETN2;GTF2H5
positive regulation of receptor-mediated endocytosis (GO:0048260)	2/41	0.446357	0.916079	0	0	1.34891	1.08808	SGIP1;CLU
negative regulation of cell projection organization (GO:0031345)	2/41	0.446357	0.916079	0	0	1.34891	1.08808	PRNP;ZNF365
negative regulation of protein binding (GO:0032091)	3/67	0.447113	0.916079	0	0	1.23307	0.992551	DVL1;PIN1;PARK7
insulin receptor signaling pathway (GO:0008286)	3/67	0.447113	0.916079	0	0	1.23307	0.992551	ATP6V1H;ATP6V0E2;ATP6V1D
positive regulation of autophagy (GO:0010508)	3/67	0.447113	0.916079	0	0	1.23307	0.992551	SCOC;BAD;PARK7
regulation of protein localization to plasma membrane (GO:1903076)	3/67	0.447113	0.916079	0	0	1.23307	0.992551	WNK3;AP2M1;SPTBN1
peptidyl-threonine dephosphorylation (GO:0035970)	1/16	0.449893	0.916079	0	0	1.75337	1.4005	PPP2CB
postsynaptic membrane organization (GO:0001941)	1/16	0.449893	0.916079	0	0	1.75337	1.4005	NLGN1
C21-steroid hormone biosynthetic process (GO:0006700)	1/16	0.449893	0.916079	0	0	1.75337	1.4005	FDX2
protein transport along microtubule (GO:0098840)	1/16	0.449893	0.916079	0	0	1.75337	1.4005	IFT27
regulation of dopamine secretion (GO:0014059)	1/16	0.449893	0.916079	0	0	1.75337	1.4005	CHRNA4
glucose 6-phosphate metabolic process (GO:0051156)	1/16	0.449893	0.916079	0	0	1.75337	1.4005	GCK
positive regulation of regulated secretory pathway (GO:1903307)	1/16	0.449893	0.916079	0	0	1.75337	1.4005	RAB3A
phosphatidylinositol acyl-chain remodeling (GO:0036149)	1/16	0.449893	0.916079	0	0	1.75337	1.4005	PLA2G12A
regulation of reactive oxygen species biosynthetic process (GO:1903426)	1/16	0.449893	0.916079	0	0	1.75337	1.4005	PARK7
protein deacylation (GO:0035601)	1/16	0.449893	0.916079	0	0	1.75337	1.4005	LYPLAL1
negative regulation of steroid biosynthetic process (GO:0010894)	1/16	0.449893	0.916079	0	0	1.75337	1.4005	SOD1
guanosine-containing compound metabolic process (GO:1901068)	1/16	0.449893	0.916079	0	0	1.75337	1.4005	AK4
regulation of energy homeostasis (GO:2000505)	1/16	0.449893	0.916079	0	0	1.75337	1.4005	SGIP1
positive regulation of cardiac muscle hypertrophy (GO:0010613)	1/16	0.449893	0.916079	0	0	1.75337	1.4005	AGT
negative regulation of transcription regulatory region DNA binding (GO:2000678)	1/16	0.449893	0.916079	0	0	1.75337	1.4005	DDIT3
positive regulation of macrophage derived foam cell differentiation (GO:0010744)	1/16	0.449893	0.916079	0	0	1.75337	1.4005	AGT
hexose transport (GO:0008645)	1/16	0.449893	0.916079	0	0	1.75337	1.4005	SLC2A13
peptidyl-lysine methylation (GO:0018022)	1/16	0.449893	0.916079	0	0	1.75337	1.4005	EEF1AKMT1
dendritic spine morphogenesis (GO:0060997)	1/16	0.449893	0.916079	0	0	1.75337	1.4005	ZNF365
negative regulation of DNA recombination (GO:0045910)	1/16	0.449893	0.916079	0	0	1.75337	1.4005	MAGEF1
regulation of steroid metabolic process (GO:0019218)	1/16	0.449893	0.916079	0	0	1.75337	1.4005	STUB1
bone morphogenesis (GO:0060349)	1/16	0.449893	0.916079	0	0	1.75337	1.4005	BMPR1B
genitalia development (GO:0048806)	1/16	0.449893	0.916079	0	0	1.75337	1.4005	DNAJC19
regulation of protein homodimerization activity (GO:0043496)	1/16	0.449893	0.916079	0	0	1.75337	1.4005	PARK7
mRNA transcription from RNA polymerase II promoter (GO:0042789)	1/16	0.449893	0.916079	0	0	1.75337	1.4005	DDIT3
embryonic heart tube development (GO:0035050)	1/16	0.449893	0.916079	0	0	1.75337	1.4005	MEGF8
mitochondrial fusion (GO:0008053)	1/16	0.449893	0.916079	0	0	1.75337	1.4005	CHCHD6
endoplasmic reticulum to cytosol transport (GO:1903513)	1/16	0.449893	0.916079	0	0	1.75337	1.4005	TMEM129
positive regulation of response to endoplasmic reticulum stress (GO:1905898)	1/16	0.449893	0.916079	0	0	1.75337	1.4005	DDIT3
regulation of intrinsic apoptotic signaling pathway in response to DNA damage (GO:1902229)	1/16	0.449893	0.916079	0	0	1.75337	1.4005	CLU
macromolecular complex assembly (GO:0065003)	5/120	0.450061	0.916079	0	0	1.14381	0.913188	DMTN;PPP2R1A;ELOB;NAPG;HES5
negative regulation of cysteine-type endopeptidase activity involved in apoptotic process (GO:0043154)	3/68	0.456742	0.916079	0	0	1.21404	0.951362	USP47;BEX3;PARK7
negative regulation of phosphatase activity (GO:0010923)	3/68	0.456742	0.916079	0	0	1.21404	0.951362	PTPA;PPP1R26;DLG2
monocarboxylic acid biosynthetic process (GO:0072330)	3/68	0.456742	0.916079	0	0	1.21404	0.951362	PARK7;HOGA1;SLC27A5
COPII-coated vesicle budding (GO:0090114)	3/68	0.456742	0.916079	0	0	1.21404	0.951362	TRAPPC6B;PEF1;VAPB
cellular response to calcium ion (GO:0071277)	2/42	0.45874	0.916079	0	0	1.31512	1.02483	NLGN1;DMTN
regulation of ion transmembrane transporter activity (GO:0032412)	2/42	0.45874	0.916079	0	0	1.31512	1.02483	TCAF1;WNK3
regulation of heart contraction (GO:0008016)	4/95	0.461597	0.916079	0	0	1.15624	0.893848	TH;ATP2A2;AGT;APLN
sulfur compound biosynthetic process (GO:0044272)	5/122	0.464367	0.916079	0	0	1.12414	0.862307	CHST6;B4GAT1;CHST1;GSTT2B;EXTL3
regulation of osteoblast differentiation (GO:0045667)	3/69	0.4663	0.916079	0	0	1.19558	0.912139	RANBP3L;RORB;BMPR1B
regulation of cell death (GO:0010941)	4/96	0.469664	0.916079	0	0	1.14362	0.864272	PACRG;PARK7;HPR;CLU
ciliary basal body-plasma membrane docking (GO:0097711)	4/96	0.469664	0.916079	0	0	1.14362	0.864272	PPP2R1A;CETN2;DCTN3;DYNLL1
regulation of protein sumoylation (GO:0033233)	1/17	0.470071	0.916079	0	0	1.6437	1.24078	PARK7
positive regulation of protein processing (GO:0010954)	1/17	0.470071	0.916079	0	0	1.6437	1.24078	KLKB1
cardiac myofibril assembly (GO:0055003)	1/17	0.470071	0.916079	0	0	1.6437	1.24078	NEBL
reverse cholesterol transport (GO:0043691)	1/17	0.470071	0.916079	0	0	1.6437	1.24078	CLU
negative regulation of antigen receptor-mediated signaling pathway (GO:0050858)	1/17	0.470071	0.916079	0	0	1.6437	1.24078	PRNP
positive regulation of G-protein coupled receptor protein signaling pathway (GO:0045745)	1/17	0.470071	0.916079	0	0	1.6437	1.24078	UBQLN2
regulation of insulin-like growth factor receptor signaling pathway (GO:0043567)	1/17	0.470071	0.916079	0	0	1.6437	1.24078	GHRHR
microtubule nucleation (GO:0007020)	1/17	0.470071	0.916079	0	0	1.6437	1.24078	TUBG2
cellular response to gamma radiation (GO:0071480)	1/17	0.470071	0.916079	0	0	1.6437	1.24078	HRAS
cardiac muscle cell contraction (GO:0086003)	1/17	0.470071	0.916079	0	0	1.6437	1.24078	SCN1A
positive regulation of monocyte chemotaxis (GO:0090026)	1/17	0.470071	0.916079	0	0	1.6437	1.24078	CREB3
regulation of mitochondrial outer membrane permeabilization involved in apoptotic signaling pathway (GO:1901028)	1/17	0.470071	0.916079	0	0	1.6437	1.24078	TMEM14A
gastrulation (GO:0007369)	1/17	0.470071	0.916079	0	0	1.6437	1.24078	MEGF8
protein mannosylation (GO:0035268)	1/17	0.470071	0.916079	0	0	1.6437	1.24078	B4GAT1
pigment granule transport (GO:0051904)	1/17	0.470071	0.916079	0	0	1.6437	1.24078	BBS2
regulation of myelination (GO:0031641)	1/17	0.470071	0.916079	0	0	1.6437	1.24078	HES5
negative regulation of reactive oxygen species metabolic process (GO:2000378)	1/17	0.470071	0.916079	0	0	1.6437	1.24078	PARK7
negative regulation of intracellular transport (GO:0032387)	1/17	0.470071	0.916079	0	0	1.6437	1.24078	TMEM14A
negative regulation of cellular carbohydrate metabolic process (GO:0010677)	1/17	0.470071	0.916079	0	0	1.6437	1.24078	GCK
negative regulation of phosphoprotein phosphatase activity (GO:0032515)	1/17	0.470071	0.916079	0	0	1.6437	1.24078	PTPA
embryo development ending in birth or egg hatching (GO:0009792)	1/17	0.470071	0.916079	0	0	1.6437	1.24078	UBR3
positive regulation of natural killer cell mediated cytotoxicity (GO:0045954)	1/17	0.470071	0.916079	0	0	1.6437	1.24078	CADM1
long-term memory (GO:0007616)	1/17	0.470071	0.916079	0	0	1.6437	1.24078	PRNP
macrophage activation (GO:0042116)	1/17	0.470071	0.916079	0	0	1.6437	1.24078	CLU
regulation of transcription from RNA polymerase I promoter (GO:0006356)	1/17	0.470071	0.916079	0	0	1.6437	1.24078	POLR2K
heterocycle biosynthetic process (GO:0018130)	1/17	0.470071	0.916079	0	0	1.6437	1.24078	MOCS2
chaperone-mediated protein complex assembly (GO:0051131)	1/17	0.470071	0.916079	0	0	1.6437	1.24078	CLU
positive regulation by host of viral transcription (GO:0043923)	1/17	0.470071	0.916079	0	0	1.6437	1.24078	NUCKS1
regulation of lamellipodium organization (GO:1902743)	1/17	0.470071	0.916079	0	0	1.6437	1.24078	DMTN
synaptic vesicle transport (GO:0048489)	1/17	0.470071	0.916079	0	0	1.6437	1.24078	RAB3A
purine-containing compound metabolic process (GO:0072521)	1/17	0.470071	0.916079	0	0	1.6437	1.24078	GUK1
melanosome transport (GO:0032402)	1/17	0.470071	0.916079	0	0	1.6437	1.24078	BBS2
positive regulation of natural killer cell mediated immunity (GO:0002717)	1/17	0.470071	0.916079	0	0	1.6437	1.24078	CADM1
intrinsic apoptotic signaling pathway by p53 class mediator (GO:0072332)	2/43	0.47096	0.916079	0	0	1.28297	0.966056	ZMAT3;CDIP1
response to hydrogen peroxide (GO:0042542)	2/43	0.47096	0.916079	0	0	1.28297	0.966056	PARK7;SOD1
positive regulation of protein localization to plasma membrane (GO:1903078)	2/43	0.47096	0.916079	0	0	1.28297	0.966056	WNK3;SPTBN1
substantia nigra development (GO:0021762)	2/43	0.47096	0.916079	0	0	1.28297	0.966056	GLUD1;DYNLL1
tumor necrosis factor-mediated signaling pathway (GO:0033209)	5/123	0.471479	0.916079	0	0	1.11456	0.838016	PSMC5;PSMB5;PSMC3;PSMD1;CDIP1
stress-activated protein kinase signaling cascade (GO:0031098)	3/70	0.475782	0.916079	0	0	1.17767	0.87477	MAP2K4;FBXW11;BTRC
cytoskeleton-dependent cytokinesis (GO:0061640)	3/70	0.475782	0.916079	0	0	1.17767	0.87477	ARL3;DCTN3;SPTBN1
snRNA transcription (GO:0009301)	3/70	0.475782	0.916079	0	0	1.17767	0.87477	TAF13;POLR2I;POLR2K
snRNA transcription from RNA polymerase II promoter (GO:0042795)	3/70	0.475782	0.916079	0	0	1.17767	0.87477	TAF13;POLR2I;POLR2K
calcium-mediated signaling (GO:0019722)	3/70	0.475782	0.916079	0	0	1.17767	0.87477	PRNP;DMTN;ATP2A2
adherens junction organization (GO:0034332)	2/44	0.483013	0.916079	0	0	1.25236	0.911358	CDH2;CADM1
regulation of dendrite morphogenesis (GO:0048814)	2/44	0.483013	0.916079	0	0	1.25236	0.911358	FXR2;CDKL5
positive regulation of interleukin-8 production (GO:0032757)	2/44	0.483013	0.916079	0	0	1.25236	0.911358	DDIT3;PARK7
regulation of intracellular pH (GO:0051453)	2/44	0.483013	0.916079	0	0	1.25236	0.911358	SLC9A6;SLC4A3
positive regulation of viral process (GO:0048524)	2/44	0.483013	0.916079	0	0	1.25236	0.911358	POLR2I;POLR2K
protein dephosphorylation (GO:0006470)	5/125	0.485609	0.916079	0	0	1.09587	0.791601	PPP2CB;PPP2R1A;FBXW11;BTRC;CDC14B
regulation of insulin secretion (GO:0050796)	4/98	0.485662	0.916079	0	0	1.11917	0.808309	GLUD1;BAD;GCK;RAPGEF4
protein modification by small protein removal (GO:0070646)	10/261	0.488516	0.916079	0	0	1.04787	0.750676	USP47;PSMC5;COPS6;PSMB5;PSMC3;TADA3;PSMD1;COPS7A;NEDD8;JOSD2
long-chain fatty-acyl-CoA biosynthetic process (GO:0035338)	1/18	0.489509	0.916079	0	0	1.54693	1.10505	ELOVL2
membrane lipid metabolic process (GO:0006643)	1/18	0.489509	0.916079	0	0	1.54693	1.10505	TEX2
establishment of melanosome localization (GO:0032401)	1/18	0.489509	0.916079	0	0	1.54693	1.10505	BBS2
positive regulation of synaptic transmission, glutamatergic (GO:0051968)	1/18	0.489509	0.916079	0	0	1.54693	1.10505	NLGN1
organelle fusion (GO:0048284)	1/18	0.489509	0.916079	0	0	1.54693	1.10505	CHCHD6
membrane protein ectodomain proteolysis (GO:0006509)	1/18	0.489509	0.916079	0	0	1.54693	1.10505	BACE1
homologous chromosome segregation (GO:0045143)	1/18	0.489509	0.916079	0	0	1.54693	1.10505	MEI4
protein localization to centrosome (GO:0071539)	1/18	0.489509	0.916079	0	0	1.54693	1.10505	NUDCD3
nuclear envelope reassembly (GO:0031468)	1/18	0.489509	0.916079	0	0	1.54693	1.10505	PPP2R1A
actin filament polymerization (GO:0030041)	1/18	0.489509	0.916079	0	0	1.54693	1.10505	MSRB2
anion transmembrane transport (GO:0098656)	1/18	0.489509	0.916079	0	0	1.54693	1.10505	LRRC8A
negative regulation of osteoclast differentiation (GO:0045671)	1/18	0.489509	0.916079	0	0	1.54693	1.10505	TCTA
glucan biosynthetic process (GO:0009250)	1/18	0.489509	0.916079	0	0	1.54693	1.10505	PPP1R3C
release of cytochrome c from mitochondria (GO:0001836)	1/18	0.489509	0.916079	0	0	1.54693	1.10505	CLU
maintenance of protein localization in organelle (GO:0072595)	1/18	0.489509	0.916079	0	0	1.54693	1.10505	TAPT1
anterior/posterior axis specification (GO:0009948)	1/18	0.489509	0.916079	0	0	1.54693	1.10505	DDIT3
regulation of mitochondrial membrane permeability (GO:0046902)	1/18	0.489509	0.916079	0	0	1.54693	1.10505	BAD
establishment or maintenance of apical/basal cell polarity (GO:0035088)	1/18	0.489509	0.916079	0	0	1.54693	1.10505	DLG2
negative regulation of RNA splicing (GO:0033119)	1/18	0.489509	0.916079	0	0	1.54693	1.10505	SAP18
regulation of oxidative stress-induced intrinsic apoptotic signaling pathway (GO:1902175)	1/18	0.489509	0.916079	0	0	1.54693	1.10505	SOD1
negative regulation of protein dephosphorylation (GO:0035308)	1/18	0.489509	0.916079	0	0	1.54693	1.10505	PTPA
prostaglandin biosynthetic process (GO:0001516)	1/18	0.489509	0.916079	0	0	1.54693	1.10505	PNPLA8
modulation by virus of host morphology or physiology (GO:0019048)	1/18	0.489509	0.916079	0	0	1.54693	1.10505	VAPB
outer dynein arm assembly (GO:0036158)	1/18	0.489509	0.916079	0	0	1.54693	1.10505	DNAL1
insulin secretion (GO:0030073)	1/18	0.489509	0.916079	0	0	1.54693	1.10505	PARK7
retrograde protein transport, ER to cytosol (GO:0030970)	1/18	0.489509	0.916079	0	0	1.54693	1.10505	TMEM129
negative regulation of peptidyl-serine phosphorylation (GO:0033137)	1/18	0.489509	0.916079	0	0	1.54693	1.10505	DMTN
positive regulation of actin cytoskeleton reorganization (GO:2000251)	1/18	0.489509	0.916079	0	0	1.54693	1.10505	HRAS
phosphatidylglycerol acyl-chain remodeling (GO:0036148)	1/18	0.489509	0.916079	0	0	1.54693	1.10505	PLA2G12A
glycogen biosynthetic process (GO:0005978)	1/18	0.489509	0.916079	0	0	1.54693	1.10505	PPP1R3C
regulation of cAMP-mediated signaling (GO:0043949)	1/18	0.489509	0.916079	0	0	1.54693	1.10505	GPR62
negative regulation of oxidative stress-induced intrinsic apoptotic signaling pathway (GO:1902176)	1/18	0.489509	0.916079	0	0	1.54693	1.10505	PARK7
blood vessel endothelial cell migration (GO:0043534)	1/18	0.489509	0.916079	0	0	1.54693	1.10505	ROBO1
negative regulation of protein transport (GO:0051224)	1/18	0.489509	0.916079	0	0	1.54693	1.10505	NDFIP1
regulation of epithelial cell differentiation (GO:0030856)	1/18	0.489509	0.916079	0	0	1.54693	1.10505	RHEB
positive regulation of morphogenesis of an epithelium (GO:1905332)	1/18	0.489509	0.916079	0	0	1.54693	1.10505	AGT
negative regulation of calcium-mediated signaling (GO:0050849)	1/18	0.489509	0.916079	0	0	1.54693	1.10505	PRNP
ion transport (GO:0006811)	11/289	0.492451	0.916079	0	0	1.04067	0.737168	GABRB3;GJA1;SLC9A6;PDZD11;CHRNA4;ATP6V1H;ATP2A2;LRRC8A;ATP6V0E2;NALCN;ATP6V1D
protein modification by small protein conjugation (GO:0032446)	15/398	0.493232	0.916079	0	0	1.03006	0.728021	RNF11;UBE2D4;FBXW11;FBXO2;MAGEF1;UBR3;KLHL2;FBXL15;NEDD8;ZNRF3;KBTBD6;TMEM129;ELOB;STUB1;BTRC
steroid metabolic process (GO:0008202)	4/99	0.493588	0.916079	0	0	1.10733	0.781834	WWOX;CYP4V2;FDX2;HSD17B14
lysosomal transport (GO:0007041)	3/72	0.494507	0.916079	0	0	1.14342	0.805188	EHD3;AKTIP;TMEM106B
regulation of neuron death (GO:1901214)	3/72	0.494507	0.916079	0	0	1.14342	0.805188	PRNP;PARK7;CLU
regulation of phosphatase activity (GO:0010921)	3/72	0.494507	0.916079	0	0	1.14342	0.805188	PTPA;PPP1R26;DLG2
regulation of epithelial cell proliferation (GO:0050678)	3/72	0.494507	0.916079	0	0	1.14342	0.805188	MAGED1;BAD;HRAS
hexose metabolic process (GO:0019318)	2/45	0.494894	0.916079	0	0	1.22317	0.860393	CHST1;ALDOC
negative regulation of ossification (GO:0030279)	2/45	0.494894	0.916079	0	0	1.22317	0.860393	RANBP3L;RORB
organonitrogen compound biosynthetic process (GO:1901566)	7/181	0.496678	0.916079	0	0	1.058	0.740405	GLUD1;MOCS2;TH;VAPB;ELOVL2;KYAT1;GSTT2B
regulation of peptide hormone secretion (GO:0090276)	3/73	0.503744	0.916079	0	0	1.12703	0.772786	HTR2C;GCK;RAPGEF4
regulation of mRNA stability (GO:0043488)	5/128	0.506548	0.916079	0	0	1.06897	0.727046	PSMC5;FXR2;PSMB5;PSMC3;PSMD1
protein complex disassembly (GO:0043241)	2/46	0.506601	0.916079	0	0	1.19531	0.81285	MAP1LC3A;DVL1
protein methylation (GO:0006479)	2/46	0.506601	0.916079	0	0	1.19531	0.81285	RAB6A;EEF1AKMT1
positive regulation of protein localization to cell periphery (GO:1904377)	2/46	0.506601	0.916079	0	0	1.19531	0.81285	WNK3;SPTBN1
negative regulation of protein modification by small protein conjugation or removal (GO:1903321)	2/46	0.506601	0.916079	0	0	1.19531	0.81285	PARK7;HDAC8
pyruvate metabolic process (GO:0006090)	2/46	0.506601	0.916079	0	0	1.19531	0.81285	HOGA1;GCK
intracellular protein transport (GO:0006886)	13/347	0.507714	0.916079	0	0	1.02349	0.693761	IPO13;RAB2A;NLGN1;RAB3A;NAPG;TRAK2;RANBP3L;RAB18;IFT27;EVI5L;VPS45;RAB6A;TNPO2
protein import into mitochondrial matrix (GO:0030150)	1/19	0.508235	0.916079	0	0	1.46091	0.988762	DNAJC19
regulation of gluconeogenesis (GO:0006111)	1/19	0.508235	0.916079	0	0	1.46091	0.988762	GCK
protein ADP-ribosylation (GO:0006471)	1/19	0.508235	0.916079	0	0	1.46091	0.988762	HPF1
regulation of sprouting angiogenesis (GO:1903670)	1/19	0.508235	0.916079	0	0	1.46091	0.988762	EPN2
negative regulation of phosphate metabolic process (GO:0045936)	1/19	0.508235	0.916079	0	0	1.46091	0.988762	DYNLL1
negative regulation of cell junction assembly (GO:1901889)	1/19	0.508235	0.916079	0	0	1.46091	0.988762	DMTN
negative regulation of protein localization to plasma membrane (GO:1903077)	1/19	0.508235	0.916079	0	0	1.46091	0.988762	AP2M1
protein targeting to lysosome (GO:0006622)	1/19	0.508235	0.916079	0	0	1.46091	0.988762	CLU
NADP metabolic process (GO:0006739)	1/19	0.508235	0.916079	0	0	1.46091	0.988762	NAXE
acetylcholine receptor signaling pathway (GO:0095500)	1/19	0.508235	0.916079	0	0	1.46091	0.988762	LYNX1
positive regulation of STAT cascade (GO:1904894)	1/19	0.508235	0.916079	0	0	1.46091	0.988762	HES5
negative regulation of double-strand break repair (GO:2000780)	1/19	0.508235	0.916079	0	0	1.46091	0.988762	MAGEF1
protein exit from endoplasmic reticulum (GO:0032527)	1/19	0.508235	0.916079	0	0	1.46091	0.988762	TMEM129
negative regulation of proteolysis involved in cellular protein catabolic process (GO:1903051)	1/19	0.508235	0.916079	0	0	1.46091	0.988762	ALAD
vesicle transport along microtubule (GO:0047496)	1/19	0.508235	0.916079	0	0	1.46091	0.988762	TRAK2
production of small RNA involved in gene silencing by RNA (GO:0070918)	1/19	0.508235	0.916079	0	0	1.46091	0.988762	ZC3H7B
positive regulation of mononuclear cell migration (GO:0071677)	1/19	0.508235	0.916079	0	0	1.46091	0.988762	CREB3
Rac protein signal transduction (GO:0016601)	1/19	0.508235	0.916079	0	0	1.46091	0.988762	ABI2
intracellular estrogen receptor signaling pathway (GO:0030520)	1/19	0.508235	0.916079	0	0	1.46091	0.988762	TADA3
gamma-aminobutyric acid signaling pathway (GO:0007214)	1/19	0.508235	0.916079	0	0	1.46091	0.988762	GABRB3
positive regulation of excitatory postsynaptic potential (GO:2000463)	1/19	0.508235	0.916079	0	0	1.46091	0.988762	NLGN1
negative regulation of protein localization to cell periphery (GO:1904376)	1/19	0.508235	0.916079	0	0	1.46091	0.988762	AP2M1
positive regulation of blood coagulation (GO:0030194)	1/19	0.508235	0.916079	0	0	1.46091	0.988762	DMTN
positive regulation of phospholipase activity (GO:0010518)	1/19	0.508235	0.916079	0	0	1.46091	0.988762	ARL1
positive regulation of pri-miRNA transcription from RNA polymerase II promoter (GO:1902895)	1/19	0.508235	0.916079	0	0	1.46091	0.988762	APLN
aspartate family amino acid catabolic process (GO:0009068)	1/19	0.508235	0.916079	0	0	1.46091	0.988762	ALDH7A1
negative regulation of calcium ion transport (GO:0051926)	1/19	0.508235	0.916079	0	0	1.46091	0.988762	CBARP
hexose transmembrane transport (GO:0035428)	1/19	0.508235	0.916079	0	0	1.46091	0.988762	SLC2A13
positive regulation of epithelial cell differentiation (GO:0030858)	1/19	0.508235	0.916079	0	0	1.46091	0.988762	BAD
positive regulation of transcription regulatory region DNA binding (GO:2000679)	1/19	0.508235	0.916079	0	0	1.46091	0.988762	PARK7
mitochondrial membrane organization (GO:0007006)	1/19	0.508235	0.916079	0	0	1.46091	0.988762	BAD
intrinsic apoptotic signaling pathway (GO:0097193)	4/101	0.509282	0.917157	0	0	1.08438	0.731691	ZMAT3;BAD;DDIT3;SELENOK
fatty acid biosynthetic process (GO:0006633)	2/47	0.518129	0.927334	0	0	1.16869	0.768449	ELOVL2;FADS1
cellular response to heat (GO:0034605)	2/47	0.518129	0.927334	0	0	1.16869	0.768449	HSPA4L;STUB1
protein localization to plasma membrane (GO:0072659)	5/130	0.520318	0.927334	0	0	1.05176	0.687131	BBS2;ARFRP1;EHD3;WNK3;SPTBN1
negative regulation of cellular amide metabolic process (GO:0034249)	3/75	0.521952	0.927334	0	0	1.09561	0.71234	PRNP;FXR2;CLU
gland development (GO:0048732)	3/75	0.521952	0.927334	0	0	1.09561	0.71234	ARHGAP35;DKK3;SOD1
positive regulation of interleukin-2 production (GO:0032743)	1/20	0.526276	0.927334	0	0	1.38395	0.8884	SPTBN1
regulation of vacuole organization (GO:0044088)	1/20	0.526276	0.927334	0	0	1.38395	0.8884	UBQLN2
wound healing, spreading of cells (GO:0044319)	1/20	0.526276	0.927334	0	0	1.38395	0.8884	ARHGAP35
synapsis (GO:0007129)	1/20	0.526276	0.927334	0	0	1.38395	0.8884	MEI4
phosphatidylethanolamine metabolic process (GO:0046337)	1/20	0.526276	0.927334	0	0	1.38395	0.8884	PNPLA8
neuromuscular junction development (GO:0007528)	1/20	0.526276	0.927334	0	0	1.38395	0.8884	DVL1
purine nucleotide metabolic process (GO:0006163)	1/20	0.526276	0.927334	0	0	1.38395	0.8884	GUK1
axon extension (GO:0048675)	1/20	0.526276	0.927334	0	0	1.38395	0.8884	SLC9A6
intrinsic apoptotic signaling pathway in response to DNA damage by p53 class mediator (GO:0042771)	1/20	0.526276	0.927334	0	0	1.38395	0.8884	CDIP1
Arp2/3 complex-mediated actin nucleation (GO:0034314)	1/20	0.526276	0.927334	0	0	1.38395	0.8884	ARPC1A
glial cell development (GO:0021782)	1/20	0.526276	0.927334	0	0	1.38395	0.8884	HES5
regulation of glycogen biosynthetic process (GO:0005979)	1/20	0.526276	0.927334	0	0	1.38395	0.8884	GCK
aromatic amino acid family catabolic process (GO:0009074)	1/20	0.526276	0.927334	0	0	1.38395	0.8884	KYAT1
covalent chromatin modification (GO:0016569)	1/20	0.526276	0.927334	0	0	1.38395	0.8884	MBD3
dorsal/ventral pattern formation (GO:0009953)	1/20	0.526276	0.927334	0	0	1.38395	0.8884	FBXL15
melanosome localization (GO:0032400)	1/20	0.526276	0.927334	0	0	1.38395	0.8884	BBS2
inositol phosphate-mediated signaling (GO:0048016)	1/20	0.526276	0.927334	0	0	1.38395	0.8884	GPR62
vesicle cytoskeletal trafficking (GO:0099518)	1/20	0.526276	0.927334	0	0	1.38395	0.8884	TRAK2
negative regulation of plasma membrane bounded cell projection assembly (GO:0120033)	1/20	0.526276	0.927334	0	0	1.38395	0.8884	EVI5L
negative regulation of interferon-gamma production (GO:0032689)	1/20	0.526276	0.927334	0	0	1.38395	0.8884	PRNP
positive regulation of cellular biosynthetic process (GO:0031328)	6/159	0.529287	0.929767	0	0	1.03104	0.655976	FXR2;PARK7;PTH1R;CLU;HRAS;GCK
protein K48-linked ubiquitination (GO:0070936)	2/48	0.529476	0.929767	0	0	1.14322	0.726938	UBE2D4;RNF187
glycoprotein metabolic process (GO:0009100)	2/48	0.529476	0.929767	0	0	1.14322	0.726938	FBXO2;PARK7
cellular response to mechanical stimulus (GO:0071260)	2/48	0.529476	0.929767	0	0	1.14322	0.726938	MAP2K4;BAD
positive regulation of apoptotic signaling pathway (GO:2001235)	3/76	0.530918	0.931499	0	0	1.08054	0.684142	WWOX;BAD;AGT
regulation of cytokinesis (GO:0032465)	3/77	0.539789	0.934642	0	0	1.06588	0.657199	CETN2;PIN1;RAB11FIP3
positive regulation of transcription from RNA polymerase II promoter involved in cellular response to chemical stimulus (GO:1901522)	1/21	0.543655	0.934642	0	0	1.31469	0.801222	CREB3
mRNA transcription (GO:0009299)	1/21	0.543655	0.934642	0	0	1.31469	0.801222	DDIT3
regulation of interleukin-17 production (GO:0032660)	1/21	0.543655	0.934642	0	0	1.31469	0.801222	PRNP
energy reserve metabolic process (GO:0006112)	1/21	0.543655	0.934642	0	0	1.31469	0.801222	PPP1R3C
regulation of cardiac muscle contraction by calcium ion signaling (GO:0010882)	1/21	0.543655	0.934642	0	0	1.31469	0.801222	ATP2A2
regulation of cardiac muscle hypertrophy (GO:0010611)	1/21	0.543655	0.934642	0	0	1.31469	0.801222	AGT
zinc II ion transport (GO:0006829)	1/21	0.543655	0.934642	0	0	1.31469	0.801222	SLC30A9
protein O-linked glycosylation via threonine (GO:0018243)	1/21	0.543655	0.934642	0	0	1.31469	0.801222	GALNT17
negative regulation of cytokine biosynthetic process (GO:0042036)	1/21	0.543655	0.934642	0	0	1.31469	0.801222	SFTPD
embryonic skeletal system morphogenesis (GO:0048704)	1/21	0.543655	0.934642	0	0	1.31469	0.801222	MEGF8
regulation of nuclear division (GO:0051783)	1/21	0.543655	0.934642	0	0	1.31469	0.801222	PIN1
regulation of interleukin-2 production (GO:0032663)	1/21	0.543655	0.934642	0	0	1.31469	0.801222	PRNP
nucleotide-excision repair, preincision complex stabilization (GO:0006293)	1/21	0.543655	0.934642	0	0	1.31469	0.801222	GTF2H5
cellular response to misfolded protein (GO:0071218)	1/21	0.543655	0.934642	0	0	1.31469	0.801222	STUB1
negative regulation of cyclin-dependent protein kinase activity (GO:1904030)	1/21	0.543655	0.934642	0	0	1.31469	0.801222	CAMK2N1
cellular response to copper ion (GO:0071280)	1/21	0.543655	0.934642	0	0	1.31469	0.801222	PRNP
lipid catabolic process (GO:0016042)	1/21	0.543655	0.934642	0	0	1.31469	0.801222	HSD17B14
positive regulation of receptor internalization (GO:0002092)	1/21	0.543655	0.934642	0	0	1.31469	0.801222	APLN
embryonic skeletal system development (GO:0048706)	1/21	0.543655	0.934642	0	0	1.31469	0.801222	MEGF8
phosphatidylserine acyl-chain remodeling (GO:0036150)	1/21	0.543655	0.934642	0	0	1.31469	0.801222	PLA2G12A
synaptic transmission, glutamatergic (GO:0035249)	1/21	0.543655	0.934642	0	0	1.31469	0.801222	GRIA3
glutamate metabolic process (GO:0006536)	1/21	0.543655	0.934642	0	0	1.31469	0.801222	GLUD1
central nervous system development (GO:0007417)	8/217	0.543684	0.934642	0	0	1.0062	0.613164	RCAN1;FXR2;CDH2;ADAM23;RAB18;TBR1;PTS;HES5
RNA splicing (GO:0008380)	4/106	0.547508	0.938896	0	0	1.03096	0.621026	SNRPN;PPP2R1A;ZMAT5;BCAS2
regulation of ion transport (GO:0043269)	2/50	0.551619	0.938896	0	0	1.09547	0.651695	CHRNA4;HTR1A
blood circulation (GO:0008015)	2/50	0.551619	0.938896	0	0	1.09547	0.651695	RCAN1;SOD1
negative regulation of protein ubiquitination (GO:0031397)	2/50	0.551619	0.938896	0	0	1.09547	0.651695	PARK7;HDAC8
heart morphogenesis (GO:0003007)	2/50	0.551619	0.938896	0	0	1.09547	0.651695	TH;MEGF8
T cell receptor signaling pathway (GO:0050852)	6/163	0.553695	0.938896	0	0	1.00456	0.593839	PSMC5;PSMB5;PSMC3;FBXW11;PSMD1;BTRC
response to calcium ion (GO:0051592)	3/79	0.557237	0.938896	0	0	1.03773	0.606824	NLGN1;DMTN;PEF1
regulation of natural killer cell mediated cytotoxicity (GO:0042269)	1/22	0.560398	0.938896	0	0	1.25202	0.725054	CADM1
regulation of calcium ion transport into cytosol (GO:0010522)	1/22	0.560398	0.938896	0	0	1.25202	0.725054	PRNP
regulation of vascular endothelial growth factor receptor signaling pathway (GO:0030947)	1/22	0.560398	0.938896	0	0	1.25202	0.725054	EPN2
NAD biosynthetic process (GO:0009435)	1/22	0.560398	0.938896	0	0	1.25202	0.725054	NAXE
glutathione derivative biosynthetic process (GO:1901687)	1/22	0.560398	0.938896	0	0	1.25202	0.725054	GSTT2B
regulation of catecholamine secretion (GO:0050433)	1/22	0.560398	0.938896	0	0	1.25202	0.725054	CHRNA4
nucleotide-excision repair, DNA incision, 3'-to lesion (GO:0006295)	1/22	0.560398	0.938896	0	0	1.25202	0.725054	GTF2H5
early endosome to late endosome transport (GO:0045022)	1/22	0.560398	0.938896	0	0	1.25202	0.725054	AKTIP
nuclear transport (GO:0051169)	1/22	0.560398	0.938896	0	0	1.25202	0.725054	ANP32E
negative regulation of cell cycle G1/S phase transition (GO:1902807)	1/22	0.560398	0.938896	0	0	1.25202	0.725054	MYO16
histone lysine methylation (GO:0034968)	1/22	0.560398	0.938896	0	0	1.25202	0.725054	DPY30
negative regulation of sprouting angiogenesis (GO:1903671)	1/22	0.560398	0.938896	0	0	1.25202	0.725054	EPN2
phosphatidylglycerol metabolic process (GO:0046471)	1/22	0.560398	0.938896	0	0	1.25202	0.725054	PLA2G12A
protein O-linked glycosylation via serine (GO:0018242)	1/22	0.560398	0.938896	0	0	1.25202	0.725054	GALNT17
beta-catenin destruction complex disassembly (GO:1904886)	1/22	0.560398	0.938896	0	0	1.25202	0.725054	DVL1
protein complex localization (GO:0031503)	1/22	0.560398	0.938896	0	0	1.25202	0.725054	IFT27
C21-steroid hormone metabolic process (GO:0008207)	1/22	0.560398	0.938896	0	0	1.25202	0.725054	FDX2
viral genome replication (GO:0019079)	1/22	0.560398	0.938896	0	0	1.25202	0.725054	NFIA
negative regulation of GTPase activity (GO:0034260)	1/22	0.560398	0.938896	0	0	1.25202	0.725054	HRAS
regulation of monocyte chemotaxis (GO:0090025)	1/22	0.560398	0.938896	0	0	1.25202	0.725054	CREB3
glutathione derivative metabolic process (GO:1901685)	1/22	0.560398	0.938896	0	0	1.25202	0.725054	GSTT2B
positive regulation of phosphatase activity (GO:0010922)	1/22	0.560398	0.938896	0	0	1.25202	0.725054	PTPA
NLS-bearing protein import into nucleus (GO:0006607)	1/22	0.560398	0.938896	0	0	1.25202	0.725054	TNPO2
glucose transport (GO:0015758)	1/22	0.560398	0.938896	0	0	1.25202	0.725054	SLC2A13
coenzyme metabolic process (GO:0006732)	2/51	0.562411	0.940728	0	0	1.07306	0.61757	PDZD11;FTCD
positive regulation of developmental growth (GO:0048639)	2/51	0.562411	0.940728	0	0	1.07306	0.61757	GHRHR;CDKL5
mitotic cell cycle phase transition (GO:0044772)	8/221	0.564524	0.941329	0	0	0.987094	0.564393	RANBP3L;PPP2R1A;FBXW11;CETN2;DCTN3;FBXL15;BTRC;DYNLL1
nucleic acid metabolic process (GO:0090304)	3/80	0.565811	0.941329	0	0	1.02419	0.583274	ERI3;POLR2I;POLR2K
cellular protein modification process (GO:0006464)	36/1001	0.572044	0.941329	0	0	0.979582	0.547135	CAMK2B;RAB3A;COPS7A;NEDD8;PARK7;DDA1;CDC14B;SERP2;UBL5;PPP2CB;PSMB5;CDH2;PPP2R1A;B3GALT2;PSMD1;ELOB;BTRC;MAPK4;RAB2A;FN3K;CDKL5;WSB2;FBXW11;FBXO2;MEPE;KLHL2;FBXL15;CDC42BPB;KCTD6;BCR;PSMC5;COPS6;KBTBD6;PSMC3;WNK3;BMPR1B
regulation of calcium ion transport (GO:0051924)	2/52	0.573016	0.941329	0	0	1.05155	0.585544	CAMK2B;WNK3
positive regulation of nervous system development (GO:0051962)	2/52	0.573016	0.941329	0	0	1.05155	0.585544	CAMK2B;NLGN1
positive regulation of apoptotic process (GO:0043065)	11/307	0.573616	0.941329	0	0	0.976459	0.542711	PTPA;MTCH1;PRNP;ARHGEF9;ARHGEF12;BAD;DDIT3;SAP18;PNMA2;FGD1;SOD1
protein catabolic process (GO:0030163)	3/81	0.574283	0.941329	0	0	1.01101	0.560741	BACE1;PSMB5;FBXO2
regulation of axon extension involved in axon guidance (GO:0048841)	1/23	0.576527	0.941329	0	0	1.19504	0.658151	MEGF8
neuronal action potential (GO:0019228)	1/23	0.576527	0.941329	0	0	1.19504	0.658151	SCN1A
positive regulation of ERBB signaling pathway (GO:1901186)	1/23	0.576527	0.941329	0	0	1.19504	0.658151	AGT
glycolytic process (GO:0006096)	1/23	0.576527	0.941329	0	0	1.19504	0.658151	GCK
cell-cell adhesion mediated by cadherin (GO:0044331)	1/23	0.576527	0.941329	0	0	1.19504	0.658151	CDH2
positive regulation of protein oligomerization (GO:0032461)	1/23	0.576527	0.941329	0	0	1.19504	0.658151	CLU
cellular amino acid catabolic process (GO:0009063)	1/23	0.576527	0.941329	0	0	1.19504	0.658151	ABAT
lamellipodium assembly (GO:0030032)	1/23	0.576527	0.941329	0	0	1.19504	0.658151	DMTN
protein K48-linked deubiquitination (GO:0071108)	1/23	0.576527	0.941329	0	0	1.19504	0.658151	MINDY2
vesicle-mediated transport between endosomal compartments (GO:0098927)	1/23	0.576527	0.941329	0	0	1.19504	0.658151	AKTIP
phospholipid dephosphorylation (GO:0046839)	1/23	0.576527	0.941329	0	0	1.19504	0.658151	PLPPR2
positive regulation of blood circulation (GO:1903524)	1/23	0.576527	0.941329	0	0	1.19504	0.658151	APLN
folic acid-containing compound metabolic process (GO:0006760)	1/23	0.576527	0.941329	0	0	1.19504	0.658151	FTCD
histone H3-K4 methylation (GO:0051568)	1/23	0.576527	0.941329	0	0	1.19504	0.658151	DPY30
response to alkaloid (GO:0043279)	1/23	0.576527	0.941329	0	0	1.19504	0.658151	CHRNA4
autophagosome maturation (GO:0097352)	1/23	0.576527	0.941329	0	0	1.19504	0.658151	MAP1LC3A
cellular response to amyloid-beta (GO:1904646)	1/23	0.576527	0.941329	0	0	1.19504	0.658151	PRNP
positive regulation of monooxygenase activity (GO:0032770)	1/23	0.576527	0.941329	0	0	1.19504	0.658151	PARK7
regulation of microtubule cytoskeleton organization (GO:0070507)	1/23	0.576527	0.941329	0	0	1.19504	0.658151	SKA2
regulation of androgen receptor signaling pathway (GO:0060765)	1/23	0.576527	0.941329	0	0	1.19504	0.658151	PARK7
positive regulation of cell junction assembly (GO:1901890)	1/23	0.576527	0.941329	0	0	1.19504	0.658151	AGT
regulation of chondrocyte differentiation (GO:0032330)	1/23	0.576527	0.941329	0	0	1.19504	0.658151	BMPR1B
cellular response to insulin stimulus (GO:0032869)	4/110	0.576938	0.941329	0	0	0.991847	0.545536	ATP6V1H;ATP6V0E2;ATP6V1D;GCK
mitochondrion organization (GO:0007005)	6/167	0.577508	0.941329	0	0	0.979401	0.537723	DNAJC19;GLUD1;CHCHD6;PARK7;MPV17;TRAK2
neuron projection development (GO:0031175)	6/167	0.577508	0.941329	0	0	0.979401	0.537723	NLGN1;SLC9A6;MAP2;NCDN;ATXN10;ZNF365
C-terminal protein amino acid modification (GO:0018410)	3/82	0.58265	0.942254	0	0	0.998162	0.539175	AGBL4;NRN1L;CNTN5
negative regulation of binding (GO:0051100)	3/82	0.58265	0.942254	0	0	0.998162	0.539175	DVL1;PIN1;PARK7
regulation of calcium ion-dependent exocytosis (GO:0017158)	2/53	0.583433	0.942254	0	0	1.03087	0.555461	PREPL;CBARP
regulation of protein binding (GO:0043393)	4/111	0.584124	0.942254	0	0	0.982526	0.528247	AKTIP;DVL1;PIN1;PARK7
establishment of protein localization to membrane (GO:0090150)	3/83	0.590913	0.942254	0	0	0.985634	0.518529	BBS2;ARFRP1;SPTBN1
negative regulation of signal transduction (GO:0009968)	10/283	0.591897	0.942254	0	0	0.962311	0.504658	WWOX;KCTD21;GPC1;BTRC;MEGF8;AGT;KCTD6;DKK3;EPN2;APLN
regulation of chromosome organization (GO:0033044)	1/24	0.592065	0.942254	0	0	1.14303	0.599105	HDAC8
response to glucocorticoid (GO:0051384)	1/24	0.592065	0.942254	0	0	1.14303	0.599105	GHRHR
negative regulation of G1/S transition of mitotic cell cycle (GO:2000134)	1/24	0.592065	0.942254	0	0	1.14303	0.599105	MYO16
negative regulation of developmental growth (GO:0048640)	1/24	0.592065	0.942254	0	0	1.14303	0.599105	BBS2
negative regulation of sequestering of calcium ion (GO:0051283)	1/24	0.592065	0.942254	0	0	1.14303	0.599105	HTR2C
proteasomal ubiquitin-independent protein catabolic process (GO:0010499)	1/24	0.592065	0.942254	0	0	1.14303	0.599105	PSMB5
ATP generation from ADP (GO:0006757)	1/24	0.592065	0.942254	0	0	1.14303	0.599105	GCK
camera-type eye development (GO:0043010)	1/24	0.592065	0.942254	0	0	1.14303	0.599105	HES5
neuromuscular synaptic transmission (GO:0007274)	1/24	0.592065	0.942254	0	0	1.14303	0.599105	CHRNA4
negative regulation of oxidative stress-induced cell death (GO:1903202)	1/24	0.592065	0.942254	0	0	1.14303	0.599105	PARK7
cellular senescence (GO:0090398)	1/24	0.592065	0.942254	0	0	1.14303	0.599105	HRAS
regulation of AMPA receptor activity (GO:2000311)	1/24	0.592065	0.942254	0	0	1.14303	0.599105	NLGN1
chaperone mediated protein folding requiring cofactor (GO:0051085)	1/24	0.592065	0.942254	0	0	1.14303	0.599105	HSPA4L
fatty acid derivative biosynthetic process (GO:1901570)	1/24	0.592065	0.942254	0	0	1.14303	0.599105	FADS1
actin nucleation (GO:0045010)	1/24	0.592065	0.942254	0	0	1.14303	0.599105	ARPC1A
regulation of cardiac muscle cell action potential (GO:0098901)	1/24	0.592065	0.942254	0	0	1.14303	0.599105	ATP2A2
transition metal ion homeostasis (GO:0055076)	1/24	0.592065	0.942254	0	0	1.14303	0.599105	ATOX1
negative regulation of proteasomal ubiquitin-dependent protein catabolic process (GO:0032435)	1/24	0.592065	0.942254	0	0	1.14303	0.599105	PARK7
negative regulation of intrinsic apoptotic signaling pathway in response to DNA damage (GO:1902230)	1/24	0.592065	0.942254	0	0	1.14303	0.599105	CLU
cGMP biosynthetic process (GO:0006182)	1/24	0.592065	0.942254	0	0	1.14303	0.599105	HTR2C
regulation of cellular senescence (GO:2000772)	1/24	0.592065	0.942254	0	0	1.14303	0.599105	VASH1
cellular response to nutrient levels (GO:0031669)	2/54	0.593661	0.942254	0	0	1.011	0.527181	MAP1LC3A;FADS1
membrane fusion (GO:0061025)	2/54	0.593661	0.942254	0	0	1.011	0.527181	CHCHD6;NAPG
protein modification process (GO:0036211)	3/84	0.599069	0.942254	0	0	0.973415	0.498757	UBL5;FBXO2;NEDD8
regulation of mitotic nuclear division (GO:0007088)	3/84	0.599069	0.942254	0	0	0.973415	0.498757	TOM1L2;PIN1;CDC14B
protein deubiquitination (GO:0016579)	9/257	0.602592	0.942254	0	0	0.953323	0.482872	USP47;PSMC5;PSMB5;PSMC3;MINDY2;TADA3;PSMD1;NEDD8;JOSD2
positive regulation of programmed cell death (GO:0043068)	9/257	0.602592	0.942254	0	0	0.953323	0.482872	PTPA;MTCH1;ARHGEF9;ARHGEF12;BAD;SAP18;PNMA2;FGD1;SOD1
regulation of gene silencing by RNA (GO:0060966)	2/55	0.6037	0.942254	0	0	0.991869	0.500574	POLR2I;POLR2K
regulation of posttranscriptional gene silencing (GO:0060147)	2/55	0.6037	0.942254	0	0	0.991869	0.500574	POLR2I;POLR2K
endosomal transport (GO:0016197)	8/229	0.604891	0.942254	0	0	0.950963	0.478056	ARFRP1;EHD3;AKTIP;ARL1;DPY30;ERC1;RAB6A;RAB11FIP3
negative regulation of wound healing (GO:0061045)	1/25	0.607034	0.942254	0	0	1.09534	0.546764	SERPINE2
regulation of voltage-gated calcium channel activity (GO:1901385)	1/25	0.607034	0.942254	0	0	1.09534	0.546764	CBARP
regulation of telomere maintenance (GO:0032204)	1/25	0.607034	0.942254	0	0	1.09534	0.546764	HDAC8
response to copper ion (GO:0046688)	1/25	0.607034	0.942254	0	0	1.09534	0.546764	PRNP
protein import into nucleus, translocation (GO:0000060)	1/25	0.607034	0.942254	0	0	1.09534	0.546764	TNPO2
lamellipodium organization (GO:0097581)	1/25	0.607034	0.942254	0	0	1.09534	0.546764	DMTN
inorganic cation import across plasma membrane (GO:0098659)	1/25	0.607034	0.942254	0	0	1.09534	0.546764	SLC9A6
misfolded or incompletely synthesized protein catabolic process (GO:0006515)	1/25	0.607034	0.942254	0	0	1.09534	0.546764	STUB1
prostaglandin metabolic process (GO:0006693)	1/25	0.607034	0.942254	0	0	1.09534	0.546764	PNPLA8
response to amyloid-beta (GO:1904645)	1/25	0.607034	0.942254	0	0	1.09534	0.546764	PRNP
RNA splicing, via transesterification reactions (GO:0000375)	1/25	0.607034	0.942254	0	0	1.09534	0.546764	BCAS2
positive regulation of leukocyte mediated cytotoxicity (GO:0001912)	1/25	0.607034	0.942254	0	0	1.09534	0.546764	CADM1
regulation of lamellipodium assembly (GO:0010591)	1/25	0.607034	0.942254	0	0	1.09534	0.546764	DMTN
modulation of excitatory postsynaptic potential (GO:0098815)	1/25	0.607034	0.942254	0	0	1.09534	0.546764	NLGN1
female gamete generation (GO:0007292)	1/25	0.607034	0.942254	0	0	1.09534	0.546764	MEI4
long-chain fatty-acyl-CoA metabolic process (GO:0035336)	1/25	0.607034	0.942254	0	0	1.09534	0.546764	ELOVL2
peptide hormone secretion (GO:0030072)	1/25	0.607034	0.942254	0	0	1.09534	0.546764	PARK7
positive regulation of Rho protein signal transduction (GO:0035025)	1/25	0.607034	0.942254	0	0	1.09534	0.546764	ROBO1
negative regulation of locomotion (GO:0040013)	1/25	0.607034	0.942254	0	0	1.09534	0.546764	PIN1
regulation of nervous system development (GO:0051960)	1/25	0.607034	0.942254	0	0	1.09534	0.546764	HES5
regulation of vascular smooth muscle cell proliferation (GO:1904705)	1/25	0.607034	0.942254	0	0	1.09534	0.546764	APLN
L-amino acid transport (GO:0015807)	1/25	0.607034	0.942254	0	0	1.09534	0.546764	PRAF2
positive regulation of nitric oxide biosynthetic process (GO:0045429)	1/25	0.607034	0.942254	0	0	1.09534	0.546764	CLU
positive regulation of peptidyl-threonine phosphorylation (GO:0010800)	1/25	0.607034	0.942254	0	0	1.09534	0.546764	WNK3
positive regulation of nitric oxide metabolic process (GO:1904407)	1/25	0.607034	0.942254	0	0	1.09534	0.546764	CLU
regulation of peptidyl-tyrosine phosphorylation (GO:0050730)	3/85	0.607118	0.942254	0	0	0.961493	0.479817	PRNP;DMTN;AGT
regulation of type I interferon production (GO:0032479)	3/85	0.607118	0.942254	0	0	0.961493	0.479817	PIN1;POLR3H;POLR2K
transmembrane receptor protein serine/threonine kinase signaling pathway (GO:0007178)	5/144	0.611491	0.946488	0	0	0.945134	0.464869	EID2;NEDD8;STUB1;BMPR1B;MEGF8
cellular response to oxidative stress (GO:0034599)	4/115	0.612146	0.946488	0	0	0.946922	0.464735	NUDT2;PARK7;MPV17;SOD1
regulation of secretion by cell (GO:1903530)	2/56	0.61355	0.946488	0	0	0.973451	0.475524	RAB3A;HTR1A
chordate embryonic development (GO:0043009)	2/56	0.61355	0.946488	0	0	0.973451	0.475524	DVL1;HES5
regulation of BMP signaling pathway (GO:0030510)	2/56	0.61355	0.946488	0	0	0.973451	0.475524	FBXL15;HES5
autophagosome organization (GO:1905037)	2/56	0.61355	0.946488	0	0	0.973451	0.475524	MAP1LC3A;TP53INP2
ATP metabolic process (GO:0046034)	2/56	0.61355	0.946488	0	0	0.973451	0.475524	BAD;AK4
glycosaminoglycan catabolic process (GO:0006027)	2/56	0.61355	0.946488	0	0	0.973451	0.475524	GPC1;GPC5
sphingolipid metabolic process (GO:0006665)	4/116	0.618967	0.950076	0	0	0.938419	0.450163	PPP2R1A;VAPB;ELOVL2;TEX2
bile acid biosynthetic process (GO:0006699)	1/26	0.621454	0.950076	0	0	1.05148	0.50018	SLC27A5
positive regulation of synapse assembly (GO:0051965)	1/26	0.621454	0.950076	0	0	1.05148	0.50018	NLGN1
response to gamma radiation (GO:0010332)	1/26	0.621454	0.950076	0	0	1.05148	0.50018	HRAS
regulation of transcription regulatory region DNA binding (GO:2000677)	1/26	0.621454	0.950076	0	0	1.05148	0.50018	PARK7
lipid modification (GO:0030258)	1/26	0.621454	0.950076	0	0	1.05148	0.50018	PLPPR2
regulation of pri-miRNA transcription from RNA polymerase II promoter (GO:1902893)	1/26	0.621454	0.950076	0	0	1.05148	0.50018	APLN
negative chemotaxis (GO:0050919)	1/26	0.621454	0.950076	0	0	1.05148	0.50018	ROBO1
regulation of cardiac muscle cell contraction (GO:0086004)	1/26	0.621454	0.950076	0	0	1.05148	0.50018	ATP2A2
positive regulation of release of cytochrome c from mitochondria (GO:0090200)	1/26	0.621454	0.950076	0	0	1.05148	0.50018	BAD
regulation of T cell receptor signaling pathway (GO:0050856)	1/26	0.621454	0.950076	0	0	1.05148	0.50018	PRNP
endocrine system development (GO:0035270)	1/26	0.621454	0.950076	0	0	1.05148	0.50018	DKK3
IRE1-mediated unfolded protein response (GO:0036498)	2/57	0.623212	0.950619	0	0	0.955702	0.451921	EXTL2;EXTL3
I-kappaB kinase/NF-kappaB signaling (GO:0007249)	2/57	0.623212	0.950619	0	0	0.955702	0.451921	NKIRAS1;ERC1
regulation of neurogenesis (GO:0050767)	2/57	0.623212	0.950619	0	0	0.955702	0.451921	NLGN1;HES5
skeletal system development (GO:0001501)	5/146	0.623669	0.950619	0	0	0.93163	0.439855	WWOX;MEPE;PTH1R;BMPR1B;HES5
plasma membrane bounded cell projection organization (GO:0120036)	4/118	0.63238	0.954185	0	0	0.921859	0.422455	NLGN1;MAP2;NCDN;ATXN10
calcium ion transport (GO:0006816)	4/118	0.63238	0.954185	0	0	0.921859	0.422455	CHRNA4;ATP2A2;SELENOK;NALCN
receptor metabolic process (GO:0043112)	2/58	0.632686	0.954185	0	0	0.938587	0.429668	EHD3;AP2M1
autophagosome assembly (GO:0000045)	2/58	0.632686	0.954185	0	0	0.938587	0.429668	MAP1LC3A;TP53INP2
sodium ion transport (GO:0006814)	2/58	0.632686	0.954185	0	0	0.938587	0.429668	NALCN;SCN1A
post-Golgi vesicle-mediated transport (GO:0006892)	2/58	0.632686	0.954185	0	0	0.938587	0.429668	ARL3;EXOC6B
positive regulation of signal transduction (GO:0009967)	7/206	0.633636	0.954185	0	0	0.923876	0.421546	GHRHR;NLGN1;DMTN;DVL1;RSPO4;ROBO1;EPN2
phosphatidylinositol phosphorylation (GO:0046854)	1/27	0.635346	0.954185	0	0	1.01098	0.458567	PI4K2A
negative regulation of smooth muscle cell proliferation (GO:0048662)	1/27	0.635346	0.954185	0	0	1.01098	0.458567	APLN
cristae formation (GO:0042407)	1/27	0.635346	0.954185	0	0	1.01098	0.458567	CHCHD6
release of sequestered calcium ion into cytosol (GO:0051209)	1/27	0.635346	0.954185	0	0	1.01098	0.458567	HTR2C
negative regulation of myeloid leukocyte differentiation (GO:0002762)	1/27	0.635346	0.954185	0	0	1.01098	0.458567	TCTA
negative regulation of cell-matrix adhesion (GO:0001953)	1/27	0.635346	0.954185	0	0	1.01098	0.458567	DMTN
microtubule polymerization (GO:0046785)	1/27	0.635346	0.954185	0	0	1.01098	0.458567	TUBG2
regulation of protein transport (GO:0051223)	1/27	0.635346	0.954185	0	0	1.01098	0.458567	NDFIP1
phosphatidylserine metabolic process (GO:0006658)	1/27	0.635346	0.954185	0	0	1.01098	0.458567	PLA2G12A
regulation of neurotransmitter secretion (GO:0046928)	1/27	0.635346	0.954185	0	0	1.01098	0.458567	PREPL
positive regulation of substrate adhesion-dependent cell spreading (GO:1900026)	1/27	0.635346	0.954185	0	0	1.01098	0.458567	DMTN
regulation of blood vessel diameter (GO:0097746)	1/27	0.635346	0.954185	0	0	1.01098	0.458567	AGT
regulation of autophagy of mitochondrion (GO:1903146)	1/27	0.635346	0.954185	0	0	1.01098	0.458567	PARK7
negative regulation of cellular protein metabolic process (GO:0032269)	3/89	0.638224	0.957102	0	0	0.916582	0.411606	FXR2;SERPINE2;CAMK2N1
peptidyl-threonine modification (GO:0018210)	3/89	0.638224	0.957102	0	0	0.916582	0.411606	CAMK2B;GALNT17;DCLK2
negative regulation of protein phosphorylation (GO:0001933)	6/178	0.639492	0.9583	0	0	0.916237	0.409632	PRNP;DMTN;CAMK2N1;DVL1;FKBP8;PARK7
regulation of protein metabolic process (GO:0051246)	2/59	0.641972	0.958786	0	0	0.922073	0.408672	NEDD8;BTBD9
renal system development (GO:0072001)	2/59	0.641972	0.958786	0	0	0.922073	0.408672	ARL3;AGT
mitotic cytokinesis (GO:0000281)	2/59	0.641972	0.958786	0	0	0.922073	0.408672	ARL3;SPTBN1
regulation of cell cycle process (GO:0010564)	3/90	0.645726	0.958786	0	0	0.905999	0.396266	CETN2;PIN1;RAB11FIP3
regulation of vasculature development (GO:1901342)	1/28	0.648728	0.958786	0	0	0.973487	0.421268	VASH1
neuron projection extension (GO:1990138)	1/28	0.648728	0.958786	0	0	0.973487	0.421268	SLC9A6
cellular response to hydrogen peroxide (GO:0070301)	1/28	0.648728	0.958786	0	0	0.973487	0.421268	PARK7
hydrogen ion transmembrane transport (GO:1902600)	1/28	0.648728	0.958786	0	0	0.973487	0.421268	ATP6V0E2
acute inflammatory response (GO:0002526)	1/28	0.648728	0.958786	0	0	0.973487	0.421268	HPR
synaptic transmission, cholinergic (GO:0007271)	1/28	0.648728	0.958786	0	0	0.973487	0.421268	CHRNA4
negative regulation of response to DNA damage stimulus (GO:2001021)	1/28	0.648728	0.958786	0	0	0.973487	0.421268	CLU
positive regulation of phosphate metabolic process (GO:0045937)	1/28	0.648728	0.958786	0	0	0.973487	0.421268	PTH1R
chondrocyte differentiation (GO:0002062)	1/28	0.648728	0.958786	0	0	0.973487	0.421268	BMPR1B
organelle fission (GO:0048285)	1/28	0.648728	0.958786	0	0	0.973487	0.421268	TUBG2
protein K11-linked ubiquitination (GO:0070979)	1/28	0.648728	0.958786	0	0	0.973487	0.421268	UBE2D4
production of miRNAs involved in gene silencing by miRNA (GO:0035196)	1/28	0.648728	0.958786	0	0	0.973487	0.421268	ZC3H7B
cGMP metabolic process (GO:0046068)	1/28	0.648728	0.958786	0	0	0.973487	0.421268	HTR2C
regulation of actin polymerization or depolymerization (GO:0008064)	1/28	0.648728	0.958786	0	0	0.973487	0.421268	ARHGAP35
positive regulation of fibroblast proliferation (GO:0048146)	1/28	0.648728	0.958786	0	0	0.973487	0.421268	AGT
regulation of mRNA splicing, via spliceosome (GO:0048024)	2/60	0.651073	0.960013	0	0	0.906128	0.38885	MBNL2;SAP18
response to reactive oxygen species (GO:0000302)	2/60	0.651073	0.960013	0	0	0.906128	0.38885	MPV17;SOD1
membrane lipid biosynthetic process (GO:0046467)	2/60	0.651073	0.960013	0	0	0.906128	0.38885	VAPB;ELOVL2
regulation of cell differentiation (GO:0045595)	4/121	0.651922	0.960013	0	0	0.898081	0.384226	PPP2R1A;BMPR1B;FADS1;HES5
negative regulation of kinase activity (GO:0033673)	3/91	0.653116	0.960013	0	0	0.895657	0.38155	CAMK2N1;DVL1;PARK7
transcription, DNA-templated (GO:0006351)	12/356	0.657339	0.960013	0	0	0.91554	0.38412	POU1F1;HLF;TAF13;DVL1;TCEA2;PIR;ELOA2;ELOB;POLR3H;POLR2I;GTF2H5;POLR2K
protein stabilization (GO:0050821)	5/152	0.658801	0.960013	0	0	0.893324	0.372814	DVL1;PIN1;PARK7;CLU;NAPG
actin cytoskeleton reorganization (GO:0031532)	2/61	0.659988	0.960013	0	0	0.890723	0.370125	DMTN;CDC42BPB
regulation of tyrosine phosphorylation of STAT protein (GO:0042509)	2/61	0.659988	0.960013	0	0	0.890723	0.370125	PPP2R1A;HES5
regulation of vesicle fusion (GO:0031338)	2/61	0.659988	0.960013	0	0	0.890723	0.370125	RAB3A;EVI5L
negative regulation of MAP kinase activity (GO:0043407)	2/61	0.659988	0.960013	0	0	0.890723	0.370125	RGS4;PPP2R1A
positive regulation of cellular amide metabolic process (GO:0034250)	2/61	0.659988	0.960013	0	0	0.890723	0.370125	FXR2;CLU
dicarboxylic acid transport (GO:0006835)	1/29	0.66162	0.960013	0	0	0.938671	0.387731	PRAF2
regulation of macrophage derived foam cell differentiation (GO:0010743)	1/29	0.66162	0.960013	0	0	0.938671	0.387731	AGT
synaptic vesicle endocytosis (GO:0048488)	1/29	0.66162	0.960013	0	0	0.938671	0.387731	NLGN1
superoxide metabolic process (GO:0006801)	1/29	0.66162	0.960013	0	0	0.938671	0.387731	SOD1
regulation of vasoconstriction (GO:0019229)	1/29	0.66162	0.960013	0	0	0.938671	0.387731	AGT
vacuolar transport (GO:0007034)	1/29	0.66162	0.960013	0	0	0.938671	0.387731	TMEM106B
cortical cytoskeleton organization (GO:0030865)	1/29	0.66162	0.960013	0	0	0.938671	0.387731	NLGN1
protein alkylation (GO:0008213)	1/29	0.66162	0.960013	0	0	0.938671	0.387731	EEF1AKMT1
positive regulation of transcription from RNA polymerase II promoter in response to stress (GO:0036003)	1/29	0.66162	0.960013	0	0	0.938671	0.387731	DDIT3
negative regulation of lymphocyte proliferation (GO:0050672)	1/29	0.66162	0.960013	0	0	0.938671	0.387731	SFTPD
regulation of activated T cell proliferation (GO:0046006)	1/29	0.66162	0.960013	0	0	0.938671	0.387731	PRNP
positive regulation of epidermal growth factor receptor signaling pathway (GO:0045742)	1/29	0.66162	0.960013	0	0	0.938671	0.387731	AGT
regulation of myoblast differentiation (GO:0045661)	1/29	0.66162	0.960013	0	0	0.938671	0.387731	RANBP3L
regulation of cysteine-type endopeptidase activity involved in apoptotic process (GO:0043281)	3/93	0.667564	0.960013	0	0	0.875662	0.353872	USP47;BEX3;BAD
proteolysis involved in cellular protein catabolic process (GO:0051603)	3/93	0.667564	0.960013	0	0	0.875662	0.353872	PSMB5;NEDD8;STUB1
positive regulation of type I interferon production (GO:0032481)	2/62	0.66872	0.960013	0	0	0.875832	0.352426	POLR3H;POLR2K
regulation of actin filament-based process (GO:0032970)	2/62	0.66872	0.960013	0	0	0.875832	0.352426	DMTN;ARHGAP35
establishment of protein localization to organelle (GO:0072594)	2/62	0.66872	0.960013	0	0	0.875832	0.352426	IPO13;RANBP3L
negative regulation of macromolecule metabolic process (GO:0010605)	4/124	0.670759	0.960013	0	0	0.875492	0.349624	NDFIP1;PARK7;HRAS;APLN
regulation of actin cytoskeleton reorganization (GO:2000249)	1/30	0.67404	0.960013	0	0	0.906256	0.357487	HRAS
negative regulation of cation channel activity (GO:2001258)	1/30	0.67404	0.960013	0	0	0.906256	0.357487	CBARP
negative regulation of endothelial cell proliferation (GO:0001937)	1/30	0.67404	0.960013	0	0	0.906256	0.357487	VASH1
replication fork processing (GO:0031297)	1/30	0.67404	0.960013	0	0	0.906256	0.357487	NUCKS1
connective tissue development (GO:0061448)	1/30	0.67404	0.960013	0	0	0.906256	0.357487	HES5
cellular response to cAMP (GO:0071320)	1/30	0.67404	0.960013	0	0	0.906256	0.357487	DMTN
bile acid and bile salt transport (GO:0015721)	1/30	0.67404	0.960013	0	0	0.906256	0.357487	SLC27A5
negative regulation of transferase activity (GO:0051348)	1/30	0.67404	0.960013	0	0	0.906256	0.357487	PARK7
activation of protein kinase B activity (GO:0032148)	1/30	0.67404	0.960013	0	0	0.906256	0.357487	PARK7
cyclic purine nucleotide metabolic process (GO:0052652)	1/30	0.67404	0.960013	0	0	0.906256	0.357487	HTR2C
protein palmitoylation (GO:0018345)	1/30	0.67404	0.960013	0	0	0.906256	0.357487	SELENOK
activation of JUN kinase activity (GO:0007257)	1/30	0.67404	0.960013	0	0	0.906256	0.357487	MAP2K4
fatty-acyl-CoA biosynthetic process (GO:0046949)	1/30	0.67404	0.960013	0	0	0.906256	0.357487	ELOVL2
'de novo' posttranslational protein folding (GO:0051084)	1/30	0.67404	0.960013	0	0	0.906256	0.357487	HSPA4L
regulation of intracellular estrogen receptor signaling pathway (GO:0033146)	1/30	0.67404	0.960013	0	0	0.906256	0.357487	KCTD6
regulation of developmental growth (GO:0048638)	1/30	0.67404	0.960013	0	0	0.906256	0.357487	SOD1
regulation of protein polymerization (GO:0032271)	1/30	0.67404	0.960013	0	0	0.906256	0.357487	MAP2
bile acid metabolic process (GO:0008206)	1/30	0.67404	0.960013	0	0	0.906256	0.357487	SLC27A5
negative regulation of cell morphogenesis involved in differentiation (GO:0010771)	1/30	0.67404	0.960013	0	0	0.906256	0.357487	DMTN
positive regulation of reactive oxygen species biosynthetic process (GO:1903428)	1/30	0.67404	0.960013	0	0	0.906256	0.357487	CLU
negative regulation of multicellular organismal process (GO:0051241)	4/125	0.676879	0.960013	0	0	0.868211	0.33883	BBS2;DDIT3;RAB11FIP3;ROBO1
G-protein coupled receptor signaling pathway, coupled to cyclic nucleotide second messenger (GO:0007187)	4/125	0.676879	0.960013	0	0	0.868211	0.33883	HTR1A;HTR2C;PTH1R;AGT
kidney development (GO:0001822)	2/63	0.677269	0.960013	0	0	0.861429	0.335687	ARL3;AGT
vesicle coating (GO:0006901)	2/63	0.677269	0.960013	0	0	0.861429	0.335687	TRAPPC6B;PEF1
COPII vesicle coating (GO:0048208)	2/63	0.677269	0.960013	0	0	0.861429	0.335687	TRAPPC6B;PEF1
vesicle targeting, rough ER to cis-Golgi (GO:0048207)	2/63	0.677269	0.960013	0	0	0.861429	0.335687	TRAPPC6B;PEF1
negative regulation of neuron apoptotic process (GO:0043524)	2/63	0.677269	0.960013	0	0	0.861429	0.335687	PARK7;SOD1
positive regulation of cell projection organization (GO:0031346)	2/63	0.677269	0.960013	0	0	0.861429	0.335687	CAMK2B;ARHGAP35
DNA-templated transcription, initiation (GO:0006352)	6/186	0.680994	0.960289	0	0	0.875149	0.336234	TAF13;POLR3H;RORB;POLR2I;POLR2K;GTF2H5
regulation of cytoskeleton organization (GO:0051493)	3/95	0.681568	0.960289	0	0	0.856537	0.328361	DMTN;PFDN2;ARHGAP35
cytoskeleton organization (GO:0007010)	4/126	0.68292	0.960289	0	0	0.861049	0.328384	DMTN;ABI2;CDC42BPB;FGD1
positive regulation of JAK-STAT cascade (GO:0046427)	2/64	0.685638	0.960289	0	0	0.847491	0.319848	HES5;AGT
cellular response to decreased oxygen levels (GO:0036294)	2/64	0.685638	0.960289	0	0	0.847491	0.319848	BAD;STUB1
negative regulation of neuron differentiation (GO:0045665)	2/64	0.685638	0.960289	0	0	0.847491	0.319848	HES5;ZNF365
negative regulation of blood vessel endothelial cell migration (GO:0043537)	1/31	0.686004	0.960289	0	0	0.876002	0.33014	VASH1
alpha-amino acid metabolic process (GO:1901605)	1/31	0.686004	0.960289	0	0	0.876002	0.33014	KYAT1
regulation of glucose import (GO:0046324)	1/31	0.686004	0.960289	0	0	0.876002	0.33014	PEA15
regulation of protein export from nucleus (GO:0046825)	1/31	0.686004	0.960289	0	0	0.876002	0.33014	PARK7
zinc ion homeostasis (GO:0055069)	1/31	0.686004	0.960289	0	0	0.876002	0.33014	SLC30A9
cofactor biosynthetic process (GO:0051188)	1/31	0.686004	0.960289	0	0	0.876002	0.33014	MOCS2
cellular zinc ion homeostasis (GO:0006882)	1/31	0.686004	0.960289	0	0	0.876002	0.33014	SLC30A9
regulation of cytokine secretion (GO:0050707)	1/31	0.686004	0.960289	0	0	0.876002	0.33014	CADM1
positive regulation of bone mineralization (GO:0030501)	1/31	0.686004	0.960289	0	0	0.876002	0.33014	BMPR1B
gene silencing by miRNA (GO:0035195)	1/31	0.686004	0.960289	0	0	0.876002	0.33014	ZC3H7B
proton transport (GO:0015992)	1/31	0.686004	0.960289	0	0	0.876002	0.33014	ATP6V0E2
vesicle-mediated transport to the plasma membrane (GO:0098876)	1/31	0.686004	0.960289	0	0	0.876002	0.33014	EXOC6B
regulation of intracellular signal transduction (GO:1902531)	14/422	0.68639	0.960289	0	0	0.900031	0.33869	MBD3;NLGN1;ARHGEF12;TAF13;ARHGAP5;FGD1;ARHGAP35;ARHGAP23;BCR;ARHGAP22;ARHGEF9;CHN1;RGN;PIN1
protein localization to nucleus (GO:0034504)	3/96	0.688404	0.960394	0	0	0.847282	0.316358	IPO13;RANBP3L;DVL1
epithelial cell differentiation (GO:0030855)	3/96	0.688404	0.960394	0	0	0.847282	0.316358	FN3K;TOLLIP;ALDOC
cellular response to reactive oxygen species (GO:0034614)	2/65	0.693828	0.960394	0	0	0.833996	0.304852	PARK7;MPV17
positive regulation of mitochondrion organization (GO:0010822)	4/128	0.694764	0.960394	0	0	0.847073	0.30849	UBL5;BAD;ELMOD1;PARK7
positive regulation of neuron projection development (GO:0010976)	3/97	0.695129	0.960394	0	0	0.838225	0.304827	CAMK2B;ARHGAP35;ROBO1
negative regulation of cell motility (GO:2000146)	3/97	0.695129	0.960394	0	0	0.838225	0.304827	TCAF1;PIN1;ROBO1
negative regulation of calcium ion transmembrane transporter activity (GO:1901020)	1/32	0.69753	0.960394	0	0	0.8477	0.30535	CBARP
regulation of glutamate receptor signaling pathway (GO:1900449)	1/32	0.69753	0.960394	0	0	0.8477	0.30535	NLGN1
central nervous system neuron differentiation (GO:0021953)	1/32	0.69753	0.960394	0	0	0.8477	0.30535	MAP2
oxoacid metabolic process (GO:0043436)	1/32	0.69753	0.960394	0	0	0.8477	0.30535	CHST1
sister chromatid segregation (GO:0000819)	1/32	0.69753	0.960394	0	0	0.8477	0.30535	TUBG2
cyclic-nucleotide-mediated signaling (GO:0019935)	1/32	0.69753	0.960394	0	0	0.8477	0.30535	GHRHR
positive regulation of tumor necrosis factor superfamily cytokine production (GO:1903557)	1/32	0.69753	0.960394	0	0	0.8477	0.30535	CLU
positive regulation of TOR signaling (GO:0032008)	1/32	0.69753	0.960394	0	0	0.8477	0.30535	RHEB
mitochondrial transmembrane transport (GO:1990542)	1/32	0.69753	0.960394	0	0	0.8477	0.30535	SLC25A23
negative regulation of fat cell differentiation (GO:0045599)	1/32	0.69753	0.960394	0	0	0.8477	0.30535	CCDC85B
G2 DNA damage checkpoint (GO:0031572)	1/32	0.69753	0.960394	0	0	0.8477	0.30535	CDC14B
regulation of nitric oxide biosynthetic process (GO:0045428)	1/32	0.69753	0.960394	0	0	0.8477	0.30535	CLU
positive regulation of cytokine production (GO:0001819)	7/220	0.70026	0.960394	0	0	0.862518	0.307319	CADM1;DDIT3;POLR3H;PARK7;AGT;POLR2K;SOD1
cellular response to light stimulus (GO:0071482)	2/66	0.701841	0.960394	0	0	0.820922	0.290646	USP47;COPS9
purine ribonucleotide metabolic process (GO:0009150)	2/66	0.701841	0.960394	0	0	0.820922	0.290646	BAD;AK4
sphingolipid biosynthetic process (GO:0030148)	2/66	0.701841	0.960394	0	0	0.820922	0.290646	VAPB;ELOVL2
transcription initiation from RNA polymerase II promoter (GO:0006367)	5/160	0.702238	0.960394	0	0	0.846863	0.299352	TAF13;RORB;POLR2I;POLR2K;GTF2H5
generation of neurons (GO:0048699)	4/130	0.706288	0.960394	0	0	0.83354	0.289849	CDKL5;DCLK2;PIN1;HES5
glycogen metabolic process (GO:0005977)	1/33	0.708633	0.960394	0	0	0.821166	0.282824	PPP1R3C
axonemal dynein complex assembly (GO:0070286)	1/33	0.708633	0.960394	0	0	0.821166	0.282824	DNAL1
chemical synaptic transmission, postsynaptic (GO:0099565)	1/33	0.708633	0.960394	0	0	0.821166	0.282824	CHRNA4
negative regulation of neurogenesis (GO:0050768)	1/33	0.708633	0.960394	0	0	0.821166	0.282824	HES5
regulation of T cell differentiation (GO:0045580)	1/33	0.708633	0.960394	0	0	0.821166	0.282824	SOD1
neural tube closure (GO:0001843)	1/33	0.708633	0.960394	0	0	0.821166	0.282824	DVL1
positive regulation of calcium ion transport (GO:0051928)	1/33	0.708633	0.960394	0	0	0.821166	0.282824	WNK3
regulation of cell-substrate adhesion (GO:0010810)	1/33	0.708633	0.960394	0	0	0.821166	0.282824	DMTN
regulation of autophagosome assembly (GO:2000785)	1/33	0.708633	0.960394	0	0	0.821166	0.282824	UBQLN2
embryonic organ morphogenesis (GO:0048562)	1/33	0.708633	0.960394	0	0	0.821166	0.282824	MEGF8
regulation of postsynaptic membrane potential (GO:0060078)	1/33	0.708633	0.960394	0	0	0.821166	0.282824	CHRNA4
positive regulation of catalytic activity (GO:0043085)	1/33	0.708633	0.960394	0	0	0.821166	0.282824	SOD1
regulation of DNA recombination (GO:0000018)	1/33	0.708633	0.960394	0	0	0.821166	0.282824	ZNF365
positive regulation of biomineral tissue development (GO:0070169)	1/33	0.708633	0.960394	0	0	0.821166	0.282824	BMPR1B
positive regulation of Notch signaling pathway (GO:0045747)	1/33	0.708633	0.960394	0	0	0.821166	0.282824	EPN2
positive regulation of organelle organization (GO:0010638)	1/33	0.708633	0.960394	0	0	0.821166	0.282824	PFDN2
regulation of gene silencing by miRNA (GO:0060964)	2/67	0.709679	0.960394	0	0	0.80825	0.277184	POLR2I;POLR2K
regulation of cardiac conduction (GO:1903779)	2/67	0.709679	0.960394	0	0	0.80825	0.277184	ATP2A2;AGT
cellular response to UV (GO:0034644)	2/67	0.709679	0.960394	0	0	0.80825	0.277184	USP47;COPS9
positive regulation of GTPase activity (GO:0043547)	6/192	0.710009	0.960394	0	0	0.846652	0.289959	BCR;CDKL5;PIN1;EVI5L;HRAS;ARHGAP23
cellular response to metal ion (GO:0071248)	3/100	0.714644	0.960394	0	0	0.812173	0.272866	PRNP;NLGN1;DMTN
regulation of endopeptidase activity (GO:0052548)	2/68	0.717343	0.960394	0	0	0.795962	0.264419	SERPINE2;AGT
peptidyl-threonine phosphorylation (GO:0018107)	2/68	0.717343	0.960394	0	0	0.795962	0.264419	CAMK2B;DCLK2
epithelial tube morphogenesis (GO:0060562)	1/34	0.719329	0.960394	0	0	0.796241	0.26231	MEGF8
regulation of double-strand break repair (GO:2000779)	1/34	0.719329	0.960394	0	0	0.796241	0.26231	ZNF365
embryonic limb morphogenesis (GO:0030326)	1/34	0.719329	0.960394	0	0	0.796241	0.26231	MEGF8
apoptotic mitochondrial changes (GO:0008637)	1/34	0.719329	0.960394	0	0	0.796241	0.26231	CLU
positive regulation of exocytosis (GO:0045921)	1/34	0.719329	0.960394	0	0	0.796241	0.26231	RAB3A
response to peptide (GO:1901652)	1/34	0.719329	0.960394	0	0	0.796241	0.26231	PRNP
positive regulation of DNA binding (GO:0043388)	1/34	0.719329	0.960394	0	0	0.796241	0.26231	PARK7
bone development (GO:0060348)	1/34	0.719329	0.960394	0	0	0.796241	0.26231	RANBP3L
regulation of alcohol biosynthetic process (GO:1902930)	1/34	0.719329	0.960394	0	0	0.796241	0.26231	PMVK
negative regulation of T cell activation (GO:0050868)	1/34	0.719329	0.960394	0	0	0.796241	0.26231	SFTPD
regulation of axon extension (GO:0030516)	1/34	0.719329	0.960394	0	0	0.796241	0.26231	CDKL5
regulation of insulin receptor signaling pathway (GO:0046626)	1/34	0.719329	0.960394	0	0	0.796241	0.26231	NUCKS1
negative regulation of endothelial cell migration (GO:0010596)	1/34	0.719329	0.960394	0	0	0.796241	0.26231	VASH1
positive regulation of cell development (GO:0010720)	1/34	0.719329	0.960394	0	0	0.796241	0.26231	BAD
macromolecule catabolic process (GO:0009057)	1/34	0.719329	0.960394	0	0	0.796241	0.26231	BACE1
metal ion transport (GO:0030001)	3/101	0.720931	0.960394	0	0	0.803844	0.263028	KCND3;ATOX1;SCN1A
regulation of endothelial cell migration (GO:0010594)	2/69	0.724837	0.960394	0	0	0.784041	0.252311	VASH1;AGT
negative regulation of angiogenesis (GO:0016525)	2/69	0.724837	0.960394	0	0	0.784041	0.252311	VASH1;EPN2
organelle assembly (GO:0070925)	12/376	0.727918	0.960394	0	0	0.864322	0.27448	BBS2;SPAG16;EHD3;NUDCD3;MAP1LC3A;ARL3;TP53INP2;TUBG2;DYNLL1;DYNLL2;ATP6V1D;CDC14B
positive regulation of RNA metabolic process (GO:0051254)	1/35	0.729633	0.960394	0	0	0.772782	0.243591	HRAS
lipid phosphorylation (GO:0046834)	1/35	0.729633	0.960394	0	0	0.772782	0.243591	PI4K2A
regulation of heart rate by cardiac conduction (GO:0086091)	1/35	0.729633	0.960394	0	0	0.772782	0.243591	KCND3
antibacterial humoral response (GO:0019731)	1/35	0.729633	0.960394	0	0	0.772782	0.243591	SFTPD
negative regulation of cell-substrate adhesion (GO:0010812)	1/35	0.729633	0.960394	0	0	0.772782	0.243591	DMTN
negative regulation of protein kinase B signaling (GO:0051898)	1/35	0.729633	0.960394	0	0	0.772782	0.243591	DDIT3
regulation of microtubule polymerization (GO:0031113)	1/35	0.729633	0.960394	0	0	0.772782	0.243591	MAP2
anatomical structure homeostasis (GO:0060249)	1/35	0.729633	0.960394	0	0	0.772782	0.243591	ZNF365
erythrocyte differentiation (GO:0030218)	1/35	0.729633	0.960394	0	0	0.772782	0.243591	DMTN
positive regulation of DNA replication (GO:0045740)	1/35	0.729633	0.960394	0	0	0.772782	0.243591	HRAS
negative regulation of protein complex assembly (GO:0031333)	1/35	0.729633	0.960394	0	0	0.772782	0.243591	PARK7
negative regulation of epithelial cell migration (GO:0010633)	1/35	0.729633	0.960394	0	0	0.772782	0.243591	VASH1
maturation of SSU-rRNA from tricistronic rRNA transcript (SSU-rRNA, 5.8S rRNA, LSU-rRNA) (GO:0000462)	1/35	0.729633	0.960394	0	0	0.772782	0.243591	TSR2
cholesterol biosynthetic process (GO:0006695)	1/35	0.729633	0.960394	0	0	0.772782	0.243591	PMVK
regulation of sodium ion transport (GO:0002028)	1/35	0.729633	0.960394	0	0	0.772782	0.243591	WNK3
regulation of synapse assembly (GO:0051963)	1/35	0.729633	0.960394	0	0	0.772782	0.243591	NLGN1
membrane protein proteolysis (GO:0033619)	1/35	0.729633	0.960394	0	0	0.772782	0.243591	BACE1
regulation of phosphoprotein phosphatase activity (GO:0043666)	1/35	0.729633	0.960394	0	0	0.772782	0.243591	PTPA
regulation of cardiac muscle contraction (GO:0055117)	1/35	0.729633	0.960394	0	0	0.772782	0.243591	ATP2A2
carbohydrate catabolic process (GO:0016052)	1/35	0.729633	0.960394	0	0	0.772782	0.243591	GCK
actin filament bundle organization (GO:0061572)	1/35	0.729633	0.960394	0	0	0.772782	0.243591	DMTN
DNA-dependent DNA replication maintenance of fidelity (GO:0045005)	1/35	0.729633	0.960394	0	0	0.772782	0.243591	NUCKS1
positive regulation of osteoblast differentiation (GO:0045669)	1/35	0.729633	0.960394	0	0	0.772782	0.243591	BMPR1B
sulfur compound catabolic process (GO:0044273)	1/35	0.729633	0.960394	0	0	0.772782	0.243591	GPC1
phospholipid metabolic process (GO:0006644)	2/70	0.732162	0.960394	0	0	0.772471	0.24082	PLPPR2;FADS1
negative regulation of developmental process (GO:0051093)	2/70	0.732162	0.960394	0	0	0.772471	0.24082	DDIT3;ROBO1
DNA repair (GO:0006281)	9/288	0.732713	0.960394	0	0	0.846017	0.263112	FTO;USP47;SLC30A9;CHRNA4;CETN2;NUCKS1;WRNIP1;PARK7;GTF2H5
protein import into nucleus (GO:0006606)	3/103	0.73318	0.960394	0	0	0.787685	0.244469	IPO13;RANBP3L;TNPO2
cellular response to organic cyclic compound (GO:0071407)	4/135	0.733705	0.960394	0	0	0.801516	0.248188	GABRB3;DMTN;BAD;MTRNR2L5
chemical synaptic transmission (GO:0007268)	9/289	0.736387	0.960394	0	0	0.842951	0.257943	GABRB3;DLG2;TH;CHRNA4;HTR1A;HTR2C;SLC6A1;GRIA3;GRM1
peptide metabolic process (GO:0006518)	3/104	0.739143	0.960394	0	0	0.779845	0.235719	BACE1;GSTT2B;SOD1
phosphatidylcholine metabolic process (GO:0046470)	2/71	0.739321	0.960394	0	0	0.761236	0.229911	PLA2G12A;PNPLA8
recombinational repair (GO:0000725)	2/71	0.739321	0.960394	0	0	0.761236	0.229911	SWI5;NUCKS1
nuclear import (GO:0051170)	2/71	0.739321	0.960394	0	0	0.761236	0.229911	IPO13;RANBP3L
response to insulin (GO:0032868)	2/71	0.739321	0.960394	0	0	0.761236	0.229911	GHRHR;GCK
protein acylation (GO:0043543)	1/36	0.73956	0.960394	0	0	0.750664	0.226475	SELENOK
histone exchange (GO:0043486)	1/36	0.73956	0.960394	0	0	0.750664	0.226475	ANP32E
organic hydroxy compound transport (GO:0015850)	1/36	0.73956	0.960394	0	0	0.750664	0.226475	SLC27A5
regulation of muscle cell differentiation (GO:0051147)	1/36	0.73956	0.960394	0	0	0.750664	0.226475	CDH2
mRNA catabolic process (GO:0006402)	1/36	0.73956	0.960394	0	0	0.750664	0.226475	NBDY
calcium ion transmembrane import into cytosol (GO:0097553)	1/36	0.73956	0.960394	0	0	0.750664	0.226475	HTR2C
plasma membrane organization (GO:0007009)	1/36	0.73956	0.960394	0	0	0.750664	0.226475	SPTBN1
vesicle-mediated transport in synapse (GO:0099003)	1/36	0.73956	0.960394	0	0	0.750664	0.226475	NLGN1
regulation of ubiquitin protein ligase activity (GO:1904666)	1/36	0.73956	0.960394	0	0	0.750664	0.226475	CDC14B
inner mitochondrial membrane organization (GO:0007007)	1/36	0.73956	0.960394	0	0	0.750664	0.226475	CHCHD6
regulation of cysteine-type endopeptidase activity (GO:2000116)	1/36	0.73956	0.960394	0	0	0.750664	0.226475	BEX3
secondary alcohol biosynthetic process (GO:1902653)	1/36	0.73956	0.960394	0	0	0.750664	0.226475	PMVK
cell-cell junction organization (GO:0045216)	2/72	0.746316	0.963628	0	0	0.750322	0.219549	CDH2;CADM1
negative regulation of cysteine-type endopeptidase activity (GO:2000117)	2/72	0.746316	0.963628	0	0	0.750322	0.219549	USP47;BEX3
response to metal ion (GO:0010038)	2/72	0.746316	0.963628	0	0	0.750322	0.219549	PPP2CB;PEF1
regulation of fat cell differentiation (GO:0045598)	2/72	0.746316	0.963628	0	0	0.750322	0.219549	FTO;CCDC85B
sodium-independent organic anion transport (GO:0043252)	1/37	0.749122	0.963628	0	0	0.729774	0.210798	SLC16A2
regulation of regulated secretory pathway (GO:1903305)	1/37	0.749122	0.963628	0	0	0.729774	0.210798	RAB3A
positive regulation of receptor activity (GO:2000273)	1/37	0.749122	0.963628	0	0	0.729774	0.210798	PARK7
positive regulation of smooth muscle cell proliferation (GO:0048661)	1/37	0.749122	0.963628	0	0	0.729774	0.210798	HES5
regulation of sodium ion transmembrane transporter activity (GO:2000649)	1/37	0.749122	0.963628	0	0	0.729774	0.210798	WNK3
phospholipid biosynthetic process (GO:0008654)	1/37	0.749122	0.963628	0	0	0.729774	0.210798	FADS1
regulation of osteoclast differentiation (GO:0045670)	1/37	0.749122	0.963628	0	0	0.729774	0.210798	TCTA
regulation of carbohydrate catabolic process (GO:0043470)	1/37	0.749122	0.963628	0	0	0.729774	0.210798	GCK
actin filament bundle assembly (GO:0051017)	1/37	0.749122	0.963628	0	0	0.729774	0.210798	DMTN
regulation of metal ion transport (GO:0010959)	1/37	0.749122	0.963628	0	0	0.729774	0.210798	CAMK2B
organic cyclic compound biosynthetic process (GO:1901362)	1/37	0.749122	0.963628	0	0	0.729774	0.210798	MOCS2
response to endoplasmic reticulum stress (GO:0034976)	3/106	0.750753	0.964123	0	0	0.764623	0.219201	DDIT3;ATP2A2;SELENOK
fatty acid metabolic process (GO:0006631)	3/106	0.750753	0.964123	0	0	0.764623	0.219201	PNPLA8;PON2;SLC27A5
peptidyl-serine modification (GO:0018209)	5/170	0.750921	0.964123	0	0	0.795122	0.227766	CAMK2B;HPF1;GALNT17;DCLK2;STK32A
positive regulation of cytokine secretion (GO:0050715)	2/73	0.753149	0.966375	0	0	0.739716	0.209704	CADM1;SPTBN1
mitochondrion disassembly (GO:0061726)	1/38	0.758334	0.967447	0	0	0.710013	0.196412	MAP1LC3A
DNA damage checkpoint (GO:0000077)	1/38	0.758334	0.967447	0	0	0.710013	0.196412	CDC14B
retina homeostasis (GO:0001895)	1/38	0.758334	0.967447	0	0	0.710013	0.196412	SOD1
regulation of autophagy (GO:0010506)	6/203	0.758386	0.967447	0	0	0.798916	0.220951	RHEB;BAD;ATP6V1H;ATP6V0E2;ATP6V1D;UBQLN2
inorganic cation transmembrane transport (GO:0098662)	4/140	0.759154	0.967447	0	0	0.771847	0.212683	ATP2A2;ATP6V0E2;NALCN;SCN1A
mitotic spindle organization (GO:0007052)	2/74	0.759822	0.967447	0	0	0.729404	0.200346	PTPA;TUBG2
regulation of gene expression, epigenetic (GO:0040029)	2/74	0.759822	0.967447	0	0	0.729404	0.200346	DIRAS3;POLR2K
positive regulation of protein kinase activity (GO:0045860)	5/172	0.759911	0.967447	0	0	0.785517	0.215667	MAP2K4;PRNP;VAPB;CLU;AGT
regulation of cytokine production (GO:0001817)	3/108	0.761945	0.967447	0	0	0.74998	0.203905	SFTPD;AGT;SOD1
negative regulation of hydrolase activity (GO:0051346)	3/108	0.761945	0.967447	0	0	0.74998	0.203905	PPP1R26;DLG2;HRAS
C-terminal protein lipidation (GO:0006501)	2/75	0.766339	0.967447	0	0	0.719375	0.191447	NRN1L;CNTN5
regulation of actin cytoskeleton organization (GO:0032956)	2/75	0.766339	0.967447	0	0	0.719375	0.191447	DMTN;ARHGAP35
purine ribonucleotide biosynthetic process (GO:0009152)	2/75	0.766339	0.967447	0	0	0.719375	0.191447	DCAKD;HTR2C
cAMP-mediated signaling (GO:0019933)	2/75	0.766339	0.967447	0	0	0.719375	0.191447	GHRHR;PTH1R
signal transduction by p53 class mediator (GO:0072331)	1/39	0.767208	0.967447	0	0	0.691293	0.183191	ZMAT3
negative regulation of protein catabolic process (GO:0042177)	1/39	0.767208	0.967447	0	0	0.691293	0.183191	PIN1
regulation of extrinsic apoptotic signaling pathway via death domain receptors (GO:1902041)	1/39	0.767208	0.967447	0	0	0.691293	0.183191	PEA15
regulation of proteasomal protein catabolic process (GO:0061136)	1/39	0.767208	0.967447	0	0	0.691293	0.183191	ALAD
positive regulation of phagocytosis (GO:0050766)	1/39	0.767208	0.967447	0	0	0.691293	0.183191	SFTPD
regulation of plasma membrane bounded cell projection assembly (GO:0120032)	1/39	0.767208	0.967447	0	0	0.691293	0.183191	DMTN
regulation of RNA metabolic process (GO:0051252)	1/39	0.767208	0.967447	0	0	0.691293	0.183191	MBNL2
DNA biosynthetic process (GO:0071897)	1/39	0.767208	0.967447	0	0	0.691293	0.183191	WRNIP1
regulation of coenzyme metabolic process (GO:0051196)	1/39	0.767208	0.967447	0	0	0.691293	0.183191	GCK
regulation of cell motility (GO:2000145)	3/109	0.767386	0.967447	0	0	0.742866	0.196685	BEX4;SERPINE2;PIN1
negative regulation of protein kinase activity (GO:0006469)	3/109	0.767386	0.967447	0	0	0.742866	0.196685	CAMK2N1;DVL1;PARK7
double-strand break repair via homologous recombination (GO:0000724)	2/76	0.772702	0.967447	0	0	0.709617	0.182983	SWI5;NUCKS1
transforming growth factor beta receptor signaling pathway (GO:0007179)	2/76	0.772702	0.967447	0	0	0.709617	0.182983	EID2;NEDD8
nucleic acid-templated transcription (GO:0097659)	2/76	0.772702	0.967447	0	0	0.709617	0.182983	POLR2I;POLR2K
negative regulation of extrinsic apoptotic signaling pathway (GO:2001237)	2/76	0.772702	0.967447	0	0	0.709617	0.182983	PEA15;PARK7
macroautophagy (GO:0016236)	3/110	0.772726	0.967447	0	0	0.735885	0.189734	MAP1LC3A;DYNLL1;DYNLL2
negative regulation of transport (GO:0051051)	1/40	0.775756	0.967447	0	0	0.673532	0.171021	NDFIP1
embryonic heart tube morphogenesis (GO:0003143)	1/40	0.775756	0.967447	0	0	0.673532	0.171021	MEGF8
regulation of cellular localization (GO:0060341)	1/40	0.775756	0.967447	0	0	0.673532	0.171021	DVL1
cognition (GO:0050890)	1/40	0.775756	0.967447	0	0	0.673532	0.171021	CHRNA4
autophagy of mitochondrion (GO:0000422)	1/40	0.775756	0.967447	0	0	0.673532	0.171021	MAP1LC3A
ameboidal-type cell migration (GO:0001667)	1/40	0.775756	0.967447	0	0	0.673532	0.171021	MEGF8
positive regulation of mitotic nuclear division (GO:0045840)	1/40	0.775756	0.967447	0	0	0.673532	0.171021	RANBP3L
positive regulation of Ras protein signal transduction (GO:0046579)	1/40	0.775756	0.967447	0	0	0.673532	0.171021	ROBO1
response to cAMP (GO:0051591)	1/40	0.775756	0.967447	0	0	0.673532	0.171021	DMTN
sterol biosynthetic process (GO:0016126)	1/40	0.775756	0.967447	0	0	0.673532	0.171021	PMVK
response to peptide hormone (GO:0043434)	1/40	0.775756	0.967447	0	0	0.673532	0.171021	GHRHR
phosphatidic acid biosynthetic process (GO:0006654)	1/40	0.775756	0.967447	0	0	0.673532	0.171021	PLA2G12A
negative regulation of catabolic process (GO:0009895)	1/40	0.775756	0.967447	0	0	0.673532	0.171021	PIN1
negative regulation of cytokine-mediated signaling pathway (GO:0001960)	1/40	0.775756	0.967447	0	0	0.673532	0.171021	ROBO1
neuron migration (GO:0001764)	1/40	0.775756	0.967447	0	0	0.673532	0.171021	CDKL5
determination of heart left/right asymmetry (GO:0061371)	1/40	0.775756	0.967447	0	0	0.673532	0.171021	MEGF8
positive regulation of cytoskeleton organization (GO:0051495)	2/77	0.778913	0.970066	0	0	0.700119	0.174929	PFDN2;HRAS
anterograde trans-synaptic signaling (GO:0098916)	7/240	0.780705	0.970066	0	0	0.787654	0.19499	GABRB3;DLG2;CHRNA4;HTR1A;HTR2C;SLC6A1;GRM1
positive regulation of MAP kinase activity (GO:0043406)	5/177	0.781313	0.970066	0	0	0.762482	0.188165	MAP2K4;PEA15;HRAS;ROBO1;SOD1
regulation of phagocytosis (GO:0050764)	1/41	0.783991	0.970066	0	0	0.65666	0.159803	SFTPD
mesenchymal cell differentiation (GO:0048762)	1/41	0.783991	0.970066	0	0	0.65666	0.159803	RANBP3L
regulation of cholesterol metabolic process (GO:0090181)	1/41	0.783991	0.970066	0	0	0.65666	0.159803	PMVK
phosphatidic acid metabolic process (GO:0046473)	1/41	0.783991	0.970066	0	0	0.65666	0.159803	PLA2G12A
telomere organization (GO:0032200)	1/41	0.783991	0.970066	0	0	0.65666	0.159803	ZNF365
regulation of substrate adhesion-dependent cell spreading (GO:1900024)	1/41	0.783991	0.970066	0	0	0.65666	0.159803	DMTN
cellular response to peptide (GO:1901653)	1/41	0.783991	0.970066	0	0	0.65666	0.159803	PRNP
regulation of protein localization (GO:0032880)	1/41	0.783991	0.970066	0	0	0.65666	0.159803	DVL1
gluconeogenesis (GO:0006094)	1/41	0.783991	0.970066	0	0	0.65666	0.159803	ALDOC
adenylate cyclase-activating G-protein coupled receptor signaling pathway (GO:0007189)	2/78	0.784975	0.970066	0	0	0.69087	0.167262	GHRHR;PTH1R
sensory perception of mechanical stimulus (GO:0050954)	2/78	0.784975	0.970066	0	0	0.69087	0.167262	ALDH7A1;SOD1
fibroblast growth factor receptor signaling pathway (GO:0008543)	2/78	0.784975	0.970066	0	0	0.69087	0.167262	POLR2I;POLR2K
cell-cell junction assembly (GO:0007043)	2/79	0.79089	0.973942	0	0	0.681863	0.159962	GJA1;CDH2
regulation of protein kinase activity (GO:0045859)	4/147	0.791562	0.973942	0	0	0.733796	0.171523	CAMK2N1;DVL1;PARK7;SOD1
determination of left/right symmetry (GO:0007368)	1/42	0.791924	0.973942	0	0	0.64061	0.149448	MEGF8
cellular response to radiation (GO:0071478)	1/42	0.791924	0.973942	0	0	0.64061	0.149448	SWI5
positive regulation of protein localization to nucleus (GO:1900182)	1/42	0.791924	0.973942	0	0	0.64061	0.149448	PARK7
negative regulation of protein secretion (GO:0050709)	1/42	0.791924	0.973942	0	0	0.64061	0.149448	RAB11FIP3
ceramide metabolic process (GO:0006672)	1/42	0.791924	0.973942	0	0	0.64061	0.149448	PPP2R1A
cellular response to retinoic acid (GO:0071300)	1/42	0.791924	0.973942	0	0	0.64061	0.149448	RORB
ERBB signaling pathway (GO:0038127)	2/80	0.796661	0.975832	0	0	0.673086	0.15301	STUB1;HRAS
negative regulation of MAPK cascade (GO:0043409)	2/80	0.796661	0.975832	0	0	0.673086	0.15301	CAMK2N1;PIN1
protein O-linked glycosylation (GO:0006493)	3/115	0.797934	0.975832	0	0	0.70285	0.158653	B4GAT1;B3GALT2;GALNT17
negative regulation of cell growth (GO:0030308)	3/115	0.797934	0.975832	0	0	0.70285	0.158653	GJA1;PPP2R1A;CCDC85B
protein transmembrane import into intracellular organelle (GO:0044743)	1/43	0.799566	0.975832	0	0	0.625325	0.139877	DNAJC19
regulation of ATP metabolic process (GO:1903578)	1/43	0.799566	0.975832	0	0	0.625325	0.139877	GCK
histone H3 acetylation (GO:0043966)	1/43	0.799566	0.975832	0	0	0.625325	0.139877	TADA3
digestive tract development (GO:0048565)	1/43	0.799566	0.975832	0	0	0.625325	0.139877	MEGF8
regulation of interferon-gamma production (GO:0032649)	1/43	0.799566	0.975832	0	0	0.625325	0.139877	PRNP
heart development (GO:0007507)	4/149	0.800153	0.975832	0	0	0.723599	0.161328	GJA1;TH;MEGF8;APLN
positive regulation of protein targeting to mitochondrion (GO:1903955)	2/81	0.802291	0.975832	0	0	0.664531	0.146385	UBL5;ELMOD1
BMP signaling pathway (GO:0030509)	2/81	0.802291	0.975832	0	0	0.664531	0.146385	MEGF8;BMPR1B
sensory perception of sound (GO:0007605)	2/81	0.802291	0.975832	0	0	0.664531	0.146385	ALDH7A1;SOD1
positive regulation of peptidyl-tyrosine phosphorylation (GO:0050731)	3/116	0.802686	0.975832	0	0	0.696594	0.153106	PRNP;HES5;AGT
negative regulation of cell differentiation (GO:0045596)	4/150	0.80434	0.975832	0	0	0.718605	0.156464	RANBP3L;CCDC85B;RORB;HES5
phosphate-containing compound metabolic process (GO:0006796)	5/183	0.805017	0.975832	0	0	0.736549	0.159752	PLPPR2;INPP1;TOLLIP;ALDOC;GCK
regulation of focal adhesion assembly (GO:0051893)	1/44	0.806928	0.975832	0	0	0.610751	0.131019	DMTN
sprouting angiogenesis (GO:0002040)	1/44	0.806928	0.975832	0	0	0.610751	0.131019	ROBO1
cholesterol transport (GO:0030301)	1/44	0.806928	0.975832	0	0	0.610751	0.131019	CLU
positive regulation of viral life cycle (GO:1903902)	1/44	0.806928	0.975832	0	0	0.610751	0.131019	VAPB
hexose biosynthetic process (GO:0019319)	1/44	0.806928	0.975832	0	0	0.610751	0.131019	ALDOC
positive regulation of macroautophagy (GO:0016239)	1/44	0.806928	0.975832	0	0	0.610751	0.131019	SCOC
regulation of smooth muscle cell proliferation (GO:0048660)	1/44	0.806928	0.975832	0	0	0.610751	0.131019	HES5
negative regulation of type I interferon production (GO:0032480)	1/44	0.806928	0.975832	0	0	0.610751	0.131019	PIN1
heart contraction (GO:0060047)	1/44	0.806928	0.975832	0	0	0.610751	0.131019	SOD1
microtubule cytoskeleton organization involved in mitosis (GO:1902850)	1/44	0.806928	0.975832	0	0	0.610751	0.131019	TUBG2
regulation of steroid biosynthetic process (GO:0050810)	1/44	0.806928	0.975832	0	0	0.610751	0.131019	PMVK
posttranscriptional regulation of gene expression (GO:0010608)	1/44	0.806928	0.975832	0	0	0.610751	0.131019	ZC3H7B
activation of MAPK activity (GO:0000187)	3/117	0.807343	0.975832	0	0	0.690447	0.14776	MAP2K4;PEA15;SOD1
positive regulation of transmembrane receptor protein serine/threonine kinase signaling pathway (GO:0090100)	2/82	0.807782	0.975832	0	0	0.65619	0.140072	FBXL15;HES5
positive regulation of intracellular protein transport (GO:0090316)	4/152	0.8125	0.979891	0	0	0.70882	0.147179	PRNP;UBL5;TCAF1;ELMOD1
negative regulation of neuron death (GO:1901215)	2/83	0.813137	0.979891	0	0	0.648055	0.134054	PARK7;SOD1
negative regulation of endopeptidase activity (GO:0010951)	2/83	0.813137	0.979891	0	0	0.648055	0.134054	SERPINE2;AGT
protein maturation (GO:0051604)	2/83	0.813137	0.979891	0	0	0.648055	0.134054	MAGEF1;STUB1
protein polymerization (GO:0051258)	1/45	0.814019	0.979891	0	0	0.596839	0.122812	MSRB2
mitochondrial gene expression (GO:0140053)	1/45	0.814019	0.979891	0	0	0.596839	0.122812	MRPS21
regulation of neuron differentiation (GO:0045664)	2/84	0.818358	0.980607	0	0	0.640119	0.128315	NLGN1;HES5
actin filament organization (GO:0007015)	3/120	0.820762	0.980607	0	0	0.672638	0.132861	DMTN;ABI2;NEBL
negative regulation of growth (GO:0045926)	3/120	0.820762	0.980607	0	0	0.672638	0.132861	GJA1;PPP2R1A;CCDC85B
nucleocytoplasmic transport (GO:0006913)	1/46	0.820851	0.980607	0	0	0.583546	0.1152	ANP32E
interleukin-12-mediated signaling pathway (GO:0035722)	1/46	0.820851	0.980607	0	0	0.583546	0.1152	SOD1
regulation of G1/S transition of mitotic cell cycle (GO:2000045)	1/46	0.820851	0.980607	0	0	0.583546	0.1152	MYO16
cartilage development (GO:0051216)	1/46	0.820851	0.980607	0	0	0.583546	0.1152	HES5
cellular response to interleukin-12 (GO:0071349)	1/46	0.820851	0.980607	0	0	0.583546	0.1152	SOD1
regulation of generation of precursor metabolites and energy (GO:0043467)	1/46	0.820851	0.980607	0	0	0.583546	0.1152	GCK
positive regulation of ion transport (GO:0043270)	1/46	0.820851	0.980607	0	0	0.583546	0.1152	WNK3
maturation of SSU-rRNA (GO:0030490)	1/46	0.820851	0.980607	0	0	0.583546	0.1152	TSR2
regulation of fibroblast proliferation (GO:0048145)	1/46	0.820851	0.980607	0	0	0.583546	0.1152	AGT
mitotic spindle assembly (GO:0090307)	1/46	0.820851	0.980607	0	0	0.583546	0.1152	CDC14B
Golgi organization (GO:0007030)	3/121	0.825054	0.982155	0	0	0.666903	0.12825	RAB2A;ARL1;PI4K2A
response to glucose (GO:0009749)	1/47	0.827432	0.982155	0	0	0.57083	0.108132	GCK
polyol metabolic process (GO:0019751)	1/47	0.827432	0.982155	0	0	0.57083	0.108132	INPP1
regulation of intrinsic apoptotic signaling pathway (GO:2001242)	1/47	0.827432	0.982155	0	0	0.57083	0.108132	BAD
negative regulation of cellular biosynthetic process (GO:0031327)	1/47	0.827432	0.982155	0	0	0.57083	0.108132	GCK
positive regulation of tumor necrosis factor production (GO:0032760)	1/47	0.827432	0.982155	0	0	0.57083	0.108132	CLU
regulation of organelle assembly (GO:1902115)	1/47	0.827432	0.982155	0	0	0.57083	0.108132	UBQLN2
negative regulation of JAK-STAT cascade (GO:0046426)	1/47	0.827432	0.982155	0	0	0.57083	0.108132	PPP2R1A
positive regulation of gene expression, epigenetic (GO:0045815)	1/47	0.827432	0.982155	0	0	0.57083	0.108132	POLR2K
histone H4 acetylation (GO:0043967)	1/47	0.827432	0.982155	0	0	0.57083	0.108132	TADA3
inositol phosphate metabolic process (GO:0043647)	1/47	0.827432	0.982155	0	0	0.57083	0.108132	INPP1
regulation of peptidyl-serine phosphorylation (GO:0033135)	2/86	0.82841	0.982745	0	0	0.624813	0.117619	DMTN;PARK7
cellular response to BMP stimulus (GO:0071773)	2/87	0.833246	0.983965	0	0	0.61743	0.112636	MEGF8;BMPR1B
regulation of MAP kinase activity (GO:0043405)	2/87	0.833246	0.983965	0	0	0.61743	0.112636	HRAS;ROBO1
endosome to lysosome transport (GO:0008333)	1/48	0.833771	0.983965	0	0	0.558656	0.101562	AKTIP
cytoplasmic microtubule organization (GO:0031122)	1/48	0.833771	0.983965	0	0	0.558656	0.101562	CRIPT
interstrand cross-link repair (GO:0036297)	1/48	0.833771	0.983965	0	0	0.558656	0.101562	NUCKS1
intrinsic apoptotic signaling pathway in response to DNA damage (GO:0008630)	1/48	0.833771	0.983965	0	0	0.558656	0.101562	CDIP1
pattern recognition receptor signaling pathway (GO:0002221)	1/48	0.833771	0.983965	0	0	0.558656	0.101562	SFTPD
cellular macromolecule catabolic process (GO:0044265)	1/48	0.833771	0.983965	0	0	0.558656	0.101562	FBXO2
amino acid transport (GO:0006865)	1/48	0.833771	0.983965	0	0	0.558656	0.101562	SLC6A1
organic anion transport (GO:0015711)	3/124	0.837408	0.987197	0	0	0.650266	0.115386	CA5A;SLC4A3;SLC16A2
regulation of protein targeting to mitochondrion (GO:1903214)	2/88	0.837958	0.987197	0	0	0.610219	0.107879	UBL5;ELMOD1
positive regulation of protein complex assembly (GO:0031334)	2/88	0.837958	0.987197	0	0	0.610219	0.107879	STUB1;GTF2H5
regulation of megakaryocyte differentiation (GO:0045652)	1/49	0.839878	0.987751	0	0	0.546989	0.0954488	DPY30
cilium movement (GO:0003341)	1/49	0.839878	0.987751	0	0	0.546989	0.0954488	CFAP206
establishment of protein localization to mitochondrion (GO:0072655)	1/49	0.839878	0.987751	0	0	0.546989	0.0954488	DNAJC19
neutrophil degranulation (GO:0043312)	14/479	0.841332	0.988891	0	0	0.787318	0.136024	RAB3A;DYNLL1;ALAD;NFASC;PSMC3;TOLLIP;RAB18;PSMD1;ALDOC;RAB6A;SPTAN1;ACTR10;ATP6V1D;ARL8A
cellular response to tumor necrosis factor (GO:0071356)	5/194	0.843138	0.988979	0	0	0.693282	0.118291	PSMC5;PSMB5;PSMC3;PSMD1;CDIP1
regulation of bone mineralization (GO:0030500)	1/50	0.845761	0.988979	0	0	0.535798	0.0897562	BMPR1B
regulation of cellular protein metabolic process (GO:0032268)	1/50	0.845761	0.988979	0	0	0.535798	0.0897562	AGT
fatty acid oxidation (GO:0019395)	1/50	0.845761	0.988979	0	0	0.535798	0.0897562	CYP4V2
myeloid leukocyte differentiation (GO:0002573)	1/50	0.845761	0.988979	0	0	0.535798	0.0897562	PIR
positive regulation of JUN kinase activity (GO:0043507)	1/50	0.845761	0.988979	0	0	0.535798	0.0897562	MAP2K4
regulation of blood vessel endothelial cell migration (GO:0043535)	1/50	0.845761	0.988979	0	0	0.535798	0.0897562	VASH1
neurogenesis (GO:0022008)	1/50	0.845761	0.988979	0	0	0.535798	0.0897562	TRAK2
receptor internalization (GO:0031623)	1/50	0.845761	0.988979	0	0	0.535798	0.0897562	AP2M1
regulation of protein phosphorylation (GO:0001932)	7/261	0.846669	0.989175	0	0	0.721736	0.12013	PRNP;AKTIP;FKBP8;PIN1;PARK7;HRAS;SOD1
vesicle organization (GO:0016050)	3/127	0.849002	0.989175	0	0	0.634434	0.103853	AKTIP;AP2M1;PI4K2A
protein lipidation (GO:0006497)	3/127	0.849002	0.989175	0	0	0.634434	0.103853	CNTN5;NRN1L;SELENOK
neutrophil activation involved in immune response (GO:0002283)	14/483	0.849551	0.989175	0	0	0.780437	0.127248	RAB3A;DYNLL1;ALAD;NFASC;PSMC3;TOLLIP;RAB18;PSMD1;ALDOC;RAB6A;SPTAN1;ACTR10;ATP6V1D;ARL8A
cellular protein localization (GO:0034613)	9/327	0.850966	0.989175	0	0	0.740735	0.119542	BBS2;RAB2A;RAB3A;RAB18;IFT27;EVI5L;VPS45;RAB6A;NAPG
peptidyl-tyrosine modification (GO:0018212)	1/51	0.851428	0.989175	0	0	0.525055	0.0844501	ABI2
negative regulation of neuron projection development (GO:0010977)	1/51	0.851428	0.989175	0	0	0.525055	0.0844501	ZNF365
regulation of exocytosis (GO:0017157)	1/51	0.851428	0.989175	0	0	0.525055	0.0844501	RAB3A
carboxylic acid transport (GO:0046942)	1/51	0.851428	0.989175	0	0	0.525055	0.0844501	SLC16A2
telomere maintenance (GO:0000723)	1/51	0.851428	0.989175	0	0	0.525055	0.0844501	ZNF365
arachidonic acid metabolic process (GO:0019369)	1/51	0.851428	0.989175	0	0	0.525055	0.0844501	PNPLA8
positive regulation of protein modification process (GO:0031401)	4/163	0.852522	0.989175	0	0	0.659402	0.105211	PTPA;AKTIP;PIN1;HRAS
positive regulation of NF-kappaB transcription factor activity (GO:0051092)	3/128	0.852704	0.989175	0	0	0.629326	0.100279	ERC1;CLU;AGT
regulation of protein processing (GO:0070613)	3/128	0.852704	0.989175	0	0	0.629326	0.100279	PRNP;SERPINE2;CLU
positive regulation of ossification (GO:0045778)	1/52	0.856887	0.991215	0	0	0.514733	0.0795002	BMPR1B
plasma membrane bounded cell projection morphogenesis (GO:0120039)	1/52	0.856887	0.991215	0	0	0.514733	0.0795002	SLC9A6
positive regulation of cell-substrate adhesion (GO:0010811)	1/52	0.856887	0.991215	0	0	0.514733	0.0795002	DMTN
regulation of DNA binding (GO:0051101)	1/52	0.856887	0.991215	0	0	0.514733	0.0795002	HDAC8
positive regulation of secretion by cell (GO:1903532)	1/52	0.856887	0.991215	0	0	0.514733	0.0795002	RAB3A
neutrophil mediated immunity (GO:0002446)	14/487	0.85744	0.991294	0	0	0.773673	0.118994	RAB3A;DYNLL1;ALAD;NFASC;PSMC3;TOLLIP;RAB18;PSMD1;ALDOC;RAB6A;SPTAN1;ACTR10;ATP6V1D;ARL8A
protein glycosylation (GO:0006486)	3/130	0.85987	0.993541	0	0	0.619351	0.0935058	SERP2;B4GAT1;B3GALT2
positive regulation of phosphatidylinositol 3-kinase signaling (GO:0014068)	1/53	0.862145	0.995045	0	0	0.504808	0.0748788	AGT
positive regulation of tyrosine phosphorylation of STAT protein (GO:0042531)	1/53	0.862145	0.995045	0	0	0.504808	0.0748788	HES5
cellular response to fibroblast growth factor stimulus (GO:0044344)	2/94	0.863782	0.995548	0	0	0.570243	0.0835032	POLR2I;POLR2K
axon development (GO:0061564)	2/94	0.863782	0.995548	0	0	0.570243	0.0835032	RAB3A;ARHGAP35
regulation of cell growth (GO:0001558)	5/201	0.864042	0.995548	0	0	0.668276	0.0976576	USP47;GJA1;PPP2R1A;CCDC85B;AGT
sensory perception (GO:0007600)	1/54	0.867211	0.997384	0	0	0.495257	0.0705606	CHRNA4
protein targeting to mitochondrion (GO:0006626)	1/54	0.867211	0.997384	0	0	0.495257	0.0705606	DNAJC19
negative regulation of supramolecular fiber organization (GO:1902904)	1/54	0.867211	0.997384	0	0	0.495257	0.0705606	CLU
RNA splicing, via transesterification reactions with bulged adenosine as nucleophile (GO:0000377)	6/236	0.867587	0.997384	0	0	0.683105	0.0970276	UBL5;SNRPN;ZMAT5;POLR2I;BCAS2;POLR2K
protein targeting (GO:0006605)	3/133	0.870047	0.99863	0	0	0.604963	0.0842161	DNAJC19;NLGN1;TRAK2
positive regulation of protein metabolic process (GO:0051247)	2/96	0.871516	0.99863	0	0	0.558052	0.0767441	CLU;AGT
positive regulation of cysteine-type endopeptidase activity (GO:2001056)	1/55	0.872091	0.99863	0	0	0.486061	0.066523	BAD
regulation of RNA splicing (GO:0043484)	1/55	0.872091	0.99863	0	0	0.486061	0.066523	MBNL2
fat cell differentiation (GO:0045444)	1/55	0.872091	0.99863	0	0	0.486061	0.066523	BBS2
DNA recombination (GO:0006310)	1/55	0.872091	0.99863	0	0	0.486061	0.066523	NUCKS1
Notch signaling pathway (GO:0007219)	1/55	0.872091	0.99863	0	0	0.486061	0.066523	HES5
adenylate cyclase-modulating G-protein coupled receptor signaling pathway (GO:0007188)	3/134	0.873291	0.999444	0	0	0.600314	0.0813345	GHRHR;GRM8;PTH1R
cellular response to organonitrogen compound (GO:0071417)	2/97	0.875229	0.999996	0	0	0.552149	0.0735847	GABRB3;DMTN
mitochondrial transport (GO:0006839)	3/135	0.876463	0.999996	0	0	0.595735	0.0785539	DNAJC19;BAD;SLC25A23
anion transport (GO:0006820)	1/56	0.876792	0.999996	0	0	0.477198	0.0627448	LRRC8A
histone modification (GO:0016570)	2/98	0.878843	0.999996	0	0	0.546369	0.0705628	BRMS1L;HDAC11
response to UV (GO:0009411)	2/98	0.878843	0.999996	0	0	0.546369	0.0705628	USP47;COPS9
positive regulation of neuron differentiation (GO:0045666)	2/98	0.878843	0.999996	0	0	0.546369	0.0705628	CAMK2B;ARHGAP35
positive regulation of cell growth (GO:0030307)	2/98	0.878843	0.999996	0	0	0.546369	0.0705628	USP47;CDKL5
regulation of glycolytic process (GO:0006110)	1/57	0.88132	0.999996	0	0	0.468652	0.059207	GCK
regulation of Rho protein signal transduction (GO:0035023)	1/57	0.88132	0.999996	0	0	0.468652	0.059207	ROBO1
chloride transmembrane transport (GO:1902476)	1/57	0.88132	0.999996	0	0	0.468652	0.059207	GABRB3
epidermal growth factor receptor signaling pathway (GO:0007173)	1/57	0.88132	0.999996	0	0	0.468652	0.059207	HRAS
cellular respiration (GO:0045333)	1/57	0.88132	0.999996	0	0	0.468652	0.059207	ETFRF1
response to retinoic acid (GO:0032526)	1/57	0.88132	0.999996	0	0	0.468652	0.059207	RORB
regulation of signal transduction by p53 class mediator (GO:1901796)	3/138	0.885562	0.999996	0	0	0.582405	0.0707816	MBD3;TAF13;PIN1
regulation of epidermal growth factor receptor signaling pathway (GO:0042058)	1/58	0.885682	0.999996	0	0	0.460406	0.0558921	AGT
cellular response to transforming growth factor beta stimulus (GO:0071560)	2/100	0.885784	0.999996	0	0	0.535163	0.0649059	WWOX;NEDD8
regulation of lipid metabolic process (GO:0019216)	2/100	0.885784	0.999996	0	0	0.535163	0.0649059	FADS1;AGT
cell junction assembly (GO:0034329)	1/59	0.889884	0.999996	0	0	0.452445	0.0527842	CDH2
regulation of pathway-restricted SMAD protein phosphorylation (GO:0060393)	1/59	0.889884	0.999996	0	0	0.452445	0.0527842	PIN1
dicarboxylic acid metabolic process (GO:0043648)	1/59	0.889884	0.999996	0	0	0.452445	0.0527842	HOGA1
negative regulation of sequence-specific DNA binding transcription factor activity (GO:0043433)	3/140	0.89129	0.999996	0	0	0.573843	0.0660408	PRNP;DDIT3;BTRC
nucleosome assembly (GO:0006334)	1/60	0.893931	0.999996	0	0	0.444753	0.0498685	ANP32E
muscle organ development (GO:0007517)	1/60	0.893931	0.999996	0	0	0.444753	0.0498685	COPRS
positive regulation of macromolecule biosynthetic process (GO:0010557)	3/142	0.896761	0.999996	0	0	0.565527	0.0616233	FXR2;HRAS;GCK
mRNA processing (GO:0006397)	7/283	0.897644	0.999996	0	0	0.663438	0.0716393	UBL5;SNRPN;ZMAT5;POLR2I;GTF2H5;BCAS2;POLR2K
potassium ion transport (GO:0006813)	1/61	0.89783	0.999996	0	0	0.437318	0.0471315	KCND3
positive regulation of leukocyte chemotaxis (GO:0002690)	1/61	0.89783	0.999996	0	0	0.437318	0.0471315	CREB3
regulation of tumor necrosis factor production (GO:0032680)	1/61	0.89783	0.999996	0	0	0.437318	0.0471315	CLU
regulation of cellular response to stress (GO:0080135)	2/104	0.898572	0.999996	0	0	0.514069	0.0549789	CAMK2B;VASH1
monovalent inorganic cation transport (GO:0015672)	2/104	0.898572	0.999996	0	0	0.514069	0.0549789	KCND3;SCN1A
positive regulation of sequence-specific DNA binding transcription factor activity (GO:0051091)	5/215	0.898872	0.999996	0	0	0.623267	0.0664492	DDIT3;PARK7;ERC1;CLU;AGT
cellular protein catabolic process (GO:0044257)	1/62	0.901586	0.999996	0	0	0.430126	0.0445608	AP2M1
regulation of T cell proliferation (GO:0042129)	1/62	0.901586	0.999996	0	0	0.430126	0.0445608	SFTPD
protein oligomerization (GO:0051259)	5/217	0.903158	0.999996	0	0	0.617322	0.0628792	ALAD;PRNP;EHD3;NLGN1;DDIT3
DNA-templated transcription, termination (GO:0006353)	2/106	0.904454	0.999996	0	0	0.50413	0.0506267	POLR2K;GTF2H5
positive regulation of cellular component organization (GO:0051130)	2/106	0.904454	0.999996	0	0	0.50413	0.0506267	CAMK2B;NLGN1
peptidyl-serine phosphorylation (GO:0018105)	3/145	0.904503	0.999996	0	0	0.553492	0.0555538	CAMK2B;DCLK2;STK32A
regulation of viral genome replication (GO:0045069)	1/63	0.905204	0.999996	0	0	0.423167	0.0421451	VAPB
cellular response to starvation (GO:0009267)	2/107	0.907274	0.999996	0	0	0.499303	0.0485876	MAP1LC3A;FADS1
positive regulation of epithelial cell proliferation (GO:0050679)	2/107	0.907274	0.999996	0	0	0.499303	0.0485876	BAD;HRAS
regulation of protein secretion (GO:0050708)	2/107	0.907274	0.999996	0	0	0.499303	0.0485876	GCK;RAPGEF4
inorganic anion transmembrane transport (GO:0098661)	1/64	0.90869	0.999996	0	0	0.416428	0.0398737	GABRB3
glucose metabolic process (GO:0006006)	1/64	0.90869	0.999996	0	0	0.416428	0.0398737	ALDOC
viral process (GO:0016032)	5/220	0.90929	0.999996	0	0	0.608612	0.0578739	NFIA;VAPB;ATP6V1H;NUCKS1;AP2M1
O-glycan processing (GO:0016266)	1/65	0.912047	0.999996	0	0	0.4099	0.037737	GALNT17
chromatin assembly (GO:0031497)	1/65	0.912047	0.999996	0	0	0.4099	0.037737	ANP32E
regulation of myeloid cell differentiation (GO:0045637)	1/65	0.912047	0.999996	0	0	0.4099	0.037737	DPY30
regulation of JAK-STAT cascade (GO:0046425)	1/65	0.912047	0.999996	0	0	0.4099	0.037737	HES5
negative regulation of blood vessel morphogenesis (GO:2000181)	1/65	0.912047	0.999996	0	0	0.4099	0.037737	VASH1
DNA synthesis involved in DNA repair (GO:0000731)	1/65	0.912047	0.999996	0	0	0.4099	0.037737	WRNIP1
negative regulation of cell adhesion (GO:0007162)	1/65	0.912047	0.999996	0	0	0.4099	0.037737	DMTN
fatty acid catabolic process (GO:0009062)	1/65	0.912047	0.999996	0	0	0.4099	0.037737	AIG1
circulatory system development (GO:0072359)	2/109	0.912682	0.999996	0	0	0.489919	0.0447628	GJA1;TH
Wnt signaling pathway (GO:0016055)	2/109	0.912682	0.999996	0	0	0.489919	0.0447628	DVL1;BTRC
antigen receptor-mediated signaling pathway (GO:0050851)	6/257	0.91297	0.999996	0	0	0.625262	0.0569312	PSMC5;PSMB5;PSMC3;FBXW11;PSMD1;BTRC
negative regulation of cytokine production (GO:0001818)	2/110	0.915274	0.999996	0	0	0.485357	0.0429697	PRNP;PIN1
intracellular steroid hormone receptor signaling pathway (GO:0030518)	1/66	0.915281	0.999996	0	0	0.403573	0.0357261	TADA3
JNK cascade (GO:0007254)	1/66	0.915281	0.999996	0	0	0.403573	0.0357261	MAP2K4
positive regulation of cellular protein localization (GO:1903829)	1/66	0.915281	0.999996	0	0	0.403573	0.0357261	PARK7
receptor-mediated endocytosis (GO:0006898)	4/188	0.917294	0.999996	0	0	0.569064	0.0491256	SFTPD;LRP3;HPR;AP2M1
positive regulation of synaptic transmission (GO:0050806)	1/67	0.918396	0.999996	0	0	0.397437	0.0338326	NLGN1
positive regulation of endothelial cell proliferation (GO:0001938)	1/67	0.918396	0.999996	0	0	0.397437	0.0338326	APLN
regulation of TOR signaling (GO:0032006)	1/67	0.918396	0.999996	0	0	0.397437	0.0338326	RHEB
extrinsic apoptotic signaling pathway (GO:0097191)	1/67	0.918396	0.999996	0	0	0.397437	0.0338326	BAD
regulation of cyclin-dependent protein serine/threonine kinase activity (GO:0000079)	1/67	0.918396	0.999996	0	0	0.397437	0.0338326	DIRAS3
protein complex assembly (GO:0006461)	4/189	0.919254	0.999996	0	0	0.565959	0.0476494	PEF1;TRAPPC6B;BAD;DDIT3
mRNA splicing, via spliceosome (GO:0000398)	6/261	0.91989	0.999996	0	0	0.615325	0.0513806	UBL5;SNRPN;ZMAT5;POLR2I;BCAS2;POLR2K
phosphatidylinositol metabolic process (GO:0046488)	2/112	0.920242	0.999996	0	0	0.476483	0.0396046	PLA2G12A;PI4K2A
protein homooligomerization (GO:0051260)	4/190	0.921173	0.999996	0	0	0.562886	0.0462173	ALAD;PRNP;EHD3;NLGN1
cholesterol metabolic process (GO:0008203)	1/68	0.921397	0.999996	0	0	0.391485	0.0320488	PMVK
regulation of organelle organization (GO:0033043)	2/113	0.922622	0.999996	0	0	0.472166	0.0380261	EHD3;EVI5L
positive regulation of developmental process (GO:0051094)	2/113	0.922622	0.999996	0	0	0.472166	0.0380261	BMPR1B;TAPT1
response to organic cyclic compound (GO:0014070)	1/69	0.924287	0.999996	0	0	0.385708	0.0303677	CHRNA4
RNA processing (GO:0006396)	4/193	0.926685	0.999996	0	0	0.553864	0.042172	SNRPN;PPP2R1A;ZMAT5;BCAS2
positive regulation of endothelial cell migration (GO:0010595)	1/70	0.927072	0.999996	0	0	0.380098	0.0287827	AGT
regulation of Notch signaling pathway (GO:0008593)	1/70	0.927072	0.999996	0	0	0.380098	0.0287827	EPN2
protein ubiquitination involved in ubiquitin-dependent protein catabolic process (GO:0042787)	1/70	0.927072	0.999996	0	0	0.380098	0.0287827	BTBD9
interferon-gamma-mediated signaling pathway (GO:0060333)	1/70	0.927072	0.999996	0	0	0.380098	0.0287827	CAMK2B
peptidyl-lysine modification (GO:0018205)	2/115	0.927183	0.999996	0	0	0.46376	0.0350623	PARK7;EEF1AKMT1
positive regulation of cell differentiation (GO:0045597)	4/194	0.928444	0.999996	0	0	0.550921	0.0409032	CDH2;GPC1;BMPR1B;AGT
apoptotic process (GO:0006915)	5/231	0.928958	0.999996	0	0	0.578655	0.0426424	PPP2R1A;BAD;DPF1;NUDT2;CDIP1
chromatin remodeling (GO:0006338)	2/116	0.929367	0.999996	0	0	0.459668	0.0336713	MBD3;ANP32E
actomyosin structure organization (GO:0031032)	1/71	0.929754	0.999996	0	0	0.374649	0.0272877	CDC42BPB
histone acetylation (GO:0016573)	1/71	0.929754	0.999996	0	0	0.374649	0.0272877	TADA3
positive regulation of growth (GO:0045927)	1/71	0.929754	0.999996	0	0	0.374649	0.0272877	USP47
regulation of cation channel activity (GO:2001257)	1/71	0.929754	0.999996	0	0	0.374649	0.0272877	NLGN1
regulation of programmed cell death (GO:0043067)	6/268	0.930846	0.999996	0	0	0.598664	0.0429009	MAP2K4;USP47;PSMC5;MAGED1;ANP32E;CLU
regulation of signal transduction (GO:0009966)	5/233	0.932096	0.999996	0	0	0.573519	0.0403298	RGS4;MTCH1;PPP2R1A;NUCKS1;CLU
lipid biosynthetic process (GO:0008610)	1/72	0.932337	0.999996	0	0	0.369353	0.0258771	FADS1
Rho protein signal transduction (GO:0007266)	1/72	0.932337	0.999996	0	0	0.369353	0.0258771	ARHGAP5
negative regulation of cell cycle (GO:0045786)	1/72	0.932337	0.999996	0	0	0.369353	0.0258771	CAMK2N1
positive regulation of protein serine/threonine kinase activity (GO:0071902)	2/118	0.933551	0.999996	0	0	0.451696	0.0310584	HRAS;ROBO1
positive regulation of inflammatory response (GO:0050729)	1/73	0.934826	0.999996	0	0	0.364204	0.0245454	AGT
B cell activation (GO:0042113)	1/73	0.934826	0.999996	0	0	0.364204	0.0245454	CHRNA4
protein N-linked glycosylation (GO:0006487)	1/73	0.934826	0.999996	0	0	0.364204	0.0245454	B3GALT2
nucleic acid phosphodiester bond hydrolysis (GO:0090305)	1/73	0.934826	0.999996	0	0	0.364204	0.0245454	GTF2H5
canonical Wnt signaling pathway (GO:0060070)	1/73	0.934826	0.999996	0	0	0.364204	0.0245454	DVL1
chloride transport (GO:0006821)	1/73	0.934826	0.999996	0	0	0.364204	0.0245454	GABRB3
regulation of phosphorylation (GO:0042325)	2/119	0.935554	0.999996	0	0	0.447812	0.0298316	DYNLL1;GCK
positive regulation of epithelial cell migration (GO:0010634)	1/74	0.937223	0.999996	0	0	0.359196	0.023288	AGT
positive regulation of defense response (GO:0031349)	1/74	0.937223	0.999996	0	0	0.359196	0.023288	AGT
regulation of G-protein coupled receptor protein signaling pathway (GO:0008277)	1/74	0.937223	0.999996	0	0	0.359196	0.023288	RGS4
mitotic nuclear division (GO:0140014)	1/74	0.937223	0.999996	0	0	0.359196	0.023288	TUBG2
nitrogen compound transport (GO:0071705)	1/74	0.937223	0.999996	0	0	0.359196	0.023288	SLC48A1
negative regulation of cell migration (GO:0030336)	2/121	0.93939	0.999996	0	0	0.44024	0.027526	TCAF1;ROBO1
regulation of defense response (GO:0031347)	1/75	0.939533	0.999996	0	0	0.354324	0.0221001	PARK7
positive regulation of I-kappaB kinase/NF-kappaB signaling (GO:0043123)	3/163	0.940879	0.999996	0	0	0.490762	0.0299073	GJA1;NDFIP1;C18ORF32
positive regulation of JNK cascade (GO:0046330)	1/76	0.941757	0.999996	0	0	0.349581	0.0209777	HRAS
water-soluble vitamin metabolic process (GO:0006767)	1/77	0.9439	0.999996	0	0	0.344963	0.0199166	PDZD11
response to ionizing radiation (GO:0010212)	1/77	0.9439	0.999996	0	0	0.344963	0.0199166	SWI5
regulation of mitotic cell cycle (GO:0007346)	3/165	0.944011	0.999996	0	0	0.484652	0.0279243	MAP2K4;DYNLT3;PIN1
platelet degranulation (GO:0002576)	2/124	0.944739	0.999996	0	0	0.429347	0.024407	CLU;SOD1
transcription from RNA polymerase II promoter (GO:0006366)	12/485	0.944814	0.999996	0	0	0.661308	0.0375403	POU1F1;HLF;TAF13;DDIT3;DVL1;PIR;ELOA2;ELOB;RORB;POLR2I;GTF2H5;POLR2K
regulation of inflammatory response (GO:0050727)	3/166	0.945519	0.999996	0	0	0.481654	0.0269829	FNDC4;PARK7;AGT
positive regulation of translation (GO:0045727)	1/78	0.945964	0.999996	0	0	0.340466	0.0189133	FXR2
extracellular matrix disassembly (GO:0022617)	1/78	0.945964	0.999996	0	0	0.340466	0.0189133	KLKB1
regulation of cellular response to heat (GO:1900034)	1/78	0.945964	0.999996	0	0	0.340466	0.0189133	CAMK2B
negative regulation of inflammatory response (GO:0050728)	1/78	0.945964	0.999996	0	0	0.340466	0.0189133	FNDC4
nucleosome organization (GO:0034728)	1/79	0.947952	0.999996	0	0	0.336083	0.0179642	ANP32E
cation transport (GO:0006812)	1/79	0.947952	0.999996	0	0	0.336083	0.0179642	ATOX1
peptidyl-tyrosine phosphorylation (GO:0018108)	1/79	0.947952	0.999996	0	0	0.336083	0.0179642	ABI2
regulation of endothelial cell proliferation (GO:0001936)	1/79	0.947952	0.999996	0	0	0.336083	0.0179642	VASH1
RNA transport (GO:0050658)	1/80	0.949867	0.999996	0	0	0.331812	0.0170662	RANBP3L
retrograde vesicle-mediated transport, Golgi to ER (GO:0006890)	1/80	0.949867	0.999996	0	0	0.331812	0.0170662	RAB6A
regulation of phosphatidylinositol 3-kinase signaling (GO:0014066)	1/80	0.949867	0.999996	0	0	0.331812	0.0170662	AGT
spindle assembly (GO:0051225)	1/80	0.949867	0.999996	0	0	0.331812	0.0170662	TUBG2
positive regulation of stress-activated MAPK cascade (GO:0032874)	1/80	0.949867	0.999996	0	0	0.331812	0.0170662	HRAS
regulation of protein serine/threonine kinase activity (GO:0071900)	1/80	0.949867	0.999996	0	0	0.331812	0.0170662	DIRAS3
cellular response to hormone stimulus (GO:0032870)	1/80	0.949867	0.999996	0	0	0.331812	0.0170662	GCK
negative regulation of defense response (GO:0031348)	1/80	0.949867	0.999996	0	0	0.331812	0.0170662	FNDC4
epidermis development (GO:0008544)	1/81	0.951711	0.999996	0	0	0.327647	0.0162163	ATP2A2
negative regulation of cell cycle process (GO:0010948)	1/81	0.951711	0.999996	0	0	0.327647	0.0162163	TOM1L2
positive regulation of binding (GO:0051099)	1/81	0.951711	0.999996	0	0	0.327647	0.0162163	AKTIP
regulation of macromolecule metabolic process (GO:0060255)	2/129	0.952669	0.999996	0	0	0.412336	0.0199932	MEGF8;MAPK4
regulation of anatomical structure morphogenesis (GO:0022603)	1/82	0.953488	0.999996	0	0	0.323585	0.0154117	VASH1
mitotic sister chromatid segregation (GO:0000070)	1/82	0.953488	0.999996	0	0	0.323585	0.0154117	TUBG2
positive regulation of DNA metabolic process (GO:0051054)	1/82	0.953488	0.999996	0	0	0.323585	0.0154117	HRAS
positive regulation of peptidyl-serine phosphorylation (GO:0033138)	1/83	0.9552	0.999996	0	0	0.319622	0.0146497	PARK7
positive regulation of homeostatic process (GO:0032846)	1/83	0.9552	0.999996	0	0	0.319622	0.0146497	SGIP1
peptide biosynthetic process (GO:0043043)	3/174	0.956289	0.999996	0	0	0.458928	0.0205119	MRPL18;MRPS21;MRPL55
transmembrane receptor protein tyrosine kinase signaling pathway (GO:0007169)	9/396	0.956353	0.999996	0	0	0.60645	0.0270648	ARPC1A;CHN1;ATP6V1H;POLR2I;ATP6V0E2;HRAS;ATP6V1D;AP2M1;POLR2K
positive regulation of supramolecular fiber organization (GO:1902905)	1/84	0.956849	0.999996	0	0	0.315755	0.013928	CLU
activation of GTPase activity (GO:0090630)	1/84	0.956849	0.999996	0	0	0.315755	0.013928	EVI5L
protein autophosphorylation (GO:0046777)	3/175	0.957486	0.999996	0	0	0.456236	0.019821	CAMK2B;CDKL5;WNK3
proteolysis (GO:0006508)	6/291	0.958096	0.999996	0	0	0.549685	0.0235304	BACE1;PSMB5;PEF1;FBXO2;NEDD8;KLKB1
positive regulation of cytosolic calcium ion concentration (GO:0007204)	2/133	0.958219	0.999996	0	0	0.399662	0.0170573	HTR2C;GRM1
cellular response to organic substance (GO:0071310)	2/133	0.958219	0.999996	0	0	0.399662	0.0170573	PARK7;MAPK4
positive regulation of nucleic acid-templated transcription (GO:1903508)	12/502	0.958859	0.999996	0	0	0.637788	0.0267943	PSMC5;POU1F1;FBXW11;DDIT3;TP53INP2;DVL1;TADA3;RORB;BTRC;AGT;HES5;RNF187
toll-like receptor signaling pathway (GO:0002224)	1/86	0.959966	0.999996	0	0	0.308293	0.0125959	SFTPD
protein phosphorylation (GO:0006468)	11/470	0.960302	0.999996	0	0	0.624289	0.0252883	BCR;CAMK2B;CDKL5;ABI2;WNK3;DCLK2;ERC1;CDC42BPB;STK32A;BMPR1B;MAPK4
positive regulation of cellular component biogenesis (GO:0044089)	1/87	0.96144	0.999996	0	0	0.304692	0.0119815	NLGN1
organic substance transport (GO:0071702)	1/87	0.96144	0.999996	0	0	0.304692	0.0119815	SLC48A1
negative regulation of translation (GO:0017148)	1/88	0.962859	0.999996	0	0	0.301175	0.0113989	FXR2
SRP-dependent cotranslational protein targeting to membrane (GO:0006614)	1/89	0.964226	0.999996	0	0	0.297737	0.0108463	SRP9
regulation of vesicle-mediated transport (GO:0060627)	2/138	0.964283	0.999996	0	0	0.384868	0.013998	RAB3A;EVI5L
cellular response to growth factor stimulus (GO:0071363)	2/139	0.965389	0.999996	0	0	0.382038	0.0134568	WWOX;BMPR1B
positive regulation of response to external stimulus (GO:0032103)	1/90	0.965543	0.999996	0	0	0.294376	0.0103221	AGT
regulation of JNK cascade (GO:0046328)	1/90	0.965543	0.999996	0	0	0.294376	0.0103221	HRAS
negative regulation of nucleic acid-templated transcription (GO:1903507)	10/444	0.96614	0.999996	0	0	0.600194	0.0206745	EID1;USP47;EID2;CCDC85B;FBXW11;DDIT3;RORB;BTRC;ARHGAP35;DKK3
regulation of cellular component organization (GO:0051128)	2/140	0.966463	0.999996	0	0	0.37925	0.0129369	PARK7;AGT
lipid transport (GO:0006869)	1/91	0.966812	0.999996	0	0	0.29109	0.00982472	SLC27A5
regulation of protein catabolic process (GO:0042176)	1/91	0.966812	0.999996	0	0	0.29109	0.00982472	PIN1
cellular response to acid chemical (GO:0071229)	1/91	0.966812	0.999996	0	0	0.29109	0.00982472	RORB
vesicle-mediated transport (GO:0016192)	9/410	0.966848	0.999996	0	0	0.584843	0.0197173	ARFRP1;EHD3;AKTIP;ARL1;ATP6V1H;ERC1;RAB6A;RAB11FIP3;MON1A
double-strand break repair (GO:0006302)	2/141	0.967505	0.999996	0	0	0.376502	0.0124376	SWI5;NUCKS1
positive regulation of cellular metabolic process (GO:0031325)	1/92	0.968034	0.999996	0	0	0.287876	0.00935267	AGT
nuclear export (GO:0051168)	1/92	0.968034	0.999996	0	0	0.287876	0.00935267	RANBP3L
cell cycle G1/S phase transition (GO:0044843)	1/92	0.968034	0.999996	0	0	0.287876	0.00935267	RANBP3L
negative regulation of gene expression (GO:0010629)	15/618	0.968261	0.999996	0	0	0.646628	0.0208558	USP47;NDFIP1;FBXW11;PARK7;RORB;ARHGAP35;DKK3;APLN;EID1;EID2;FXR2;CCDC85B;DDIT3;BTRC;HRAS
cotranslational protein targeting to membrane (GO:0006613)	1/93	0.96921	0.999996	0	0	0.284732	0.00890457	SRP9
cellular protein metabolic process (GO:0044267)	11/484	0.969353	0.999996	0	0	0.60536	0.0188429	BACE1;UBL5;CDH2;MRPL18;FBXO2;SFTPD;MSRB2;MEPE;MRPS21;NEDD8;MRPL55
respiratory electron transport chain (GO:0022904)	1/94	0.970344	0.999996	0	0	0.281656	0.00847912	ETFRF1
cellular protein complex assembly (GO:0043623)	2/144	0.970447	0.999996	0	0	0.36849	0.0110541	EID2;CLU
RNA metabolic process (GO:0016070)	3/191	0.972905	0.999996	0	0	0.417058	0.0114561	FTO;POLR2I;POLR2K
activation of protein kinase activity (GO:0032147)	4/233	0.973369	0.999996	0	0	0.456161	0.0123129	MAP2K4;PEA15;PARK7;SOD1
protein targeting to ER (GO:0045047)	1/97	0.973501	0.999996	0	0	0.272811	0.00732676	SRP9
regulated exocytosis (GO:0045055)	2/148	0.973973	0.999996	0	0	0.358319	0.00944965	CLU;SOD1
phosphorylation (GO:0016310)	8/386	0.973999	0.999996	0	0	0.551403	0.0145268	BCR;CAMK2B;CDKL5;TOLLIP;WNK3;CDC42BPB;BMPR1B;MAPK4
phosphatidylinositol biosynthetic process (GO:0006661)	1/98	0.974477	0.999996	0	0	0.269985	0.00698036	PI4K2A
DNA metabolic process (GO:0006259)	6/314	0.975228	0.999996	0	0	0.508021	0.0127433	MBD3;NTHL1;CHRNA4;ERI3;PARK7;ZNF365
protein processing (GO:0016485)	1/101	0.977194	0.999996	0	0	0.261844	0.00604073	KLKB1
regulation of kinase activity (GO:0043549)	1/101	0.977194	0.999996	0	0	0.261844	0.00604073	SOD1
spermatogenesis (GO:0007283)	2/153	0.977811	0.999996	0	0	0.346364	0.00777189	MEI4;SOD1
male gamete generation (GO:0048232)	2/154	0.97851	0.999996	0	0	0.344067	0.00747444	MEI4;SOD1
G1/S transition of mitotic cell cycle (GO:0000082)	1/105	0.980373	0.999996	0	0	0.251721	0.0049896	RANBP3L
regulation of apoptotic process (GO:0042981)	20/815	0.980721	0.999996	0	0	0.651759	0.0126877	MTCH1;MAP2K4;BEX3;USP47;ARHGEF12;MAGED1;BAD;PARK7;PNMA2;HIGD1A;CLU;FGD1;SOD1;PTPA;ARHGEF9;WNK3;ANP32E;SAP18;ERC1;TMEM14A
positive regulation of cellular catabolic process (GO:0031331)	1/106	0.981096	0.999996	0	0	0.24931	0.00475803	BAD
regulation of I-kappaB kinase/NF-kappaB signaling (GO:0043122)	3/204	0.981361	0.999996	0	0	0.389818	0.00733428	GJA1;NDFIP1;C18ORF32
regulation of ERK1 and ERK2 cascade (GO:0070372)	4/247	0.981643	0.999996	0	0	0.429564	0.00795893	CAMK2N1;PIN1;HTR2C;HRAS
viral life cycle (GO:0019058)	1/107	0.981793	0.999996	0	0	0.246946	0.00453766	NFIA
regulation of response to external stimulus (GO:0032101)	1/107	0.981793	0.999996	0	0	0.246946	0.00453766	PARK7
negative regulation of response to external stimulus (GO:0032102)	1/107	0.981793	0.999996	0	0	0.246946	0.00453766	FNDC4
negative regulation of cellular macromolecule biosynthetic process (GO:2000113)	11/512	0.982111	0.999996	0	0	0.570676	0.0103014	EID1;USP47;EID2;FXR2;CCDC85B;FBXW11;DDIT3;RORB;BTRC;ARHGAP35;DKK3
regulation of protein activation cascade (GO:2000257)	1/108	0.982463	0.999996	0	0	0.244625	0.00432794	CLU
cellular response to DNA damage stimulus (GO:0006974)	6/329	0.982627	0.999996	0	0	0.484045	0.00848345	USP47;HPF1;CHRNA4;DDIT3;CHCHD6;PARK7
positive regulation of intracellular signal transduction (GO:1902533)	10/479	0.983074	0.999996	0	0	0.554371	0.00946345	GJA1;NLGN1;NDFIP1;RHEB;BAD;C18ORF32;PARK7;GPR62;HRAS;AGT
regulation of complement activation (GO:0030449)	1/109	0.98311	0.999996	0	0	0.242347	0.00412832	CLU
positive regulation of phosphorylation (GO:0042327)	3/208	0.98341	0.999996	0	0	0.382132	0.00639274	AKTIP;PIN1;HRAS
cellular response to peptide hormone stimulus (GO:0071375)	1/110	0.983732	0.999996	0	0	0.240111	0.00393828	GCK
regulation of protein kinase B signaling (GO:0051896)	2/163	0.983913	0.999996	0	0	0.324681	0.00526561	DDIT3;PARK7
glycerophospholipid biosynthetic process (GO:0046474)	2/164	0.984425	0.999996	0	0	0.32266	0.00506507	PLA2G12A;PI4K2A
nuclear-transcribed mRNA catabolic process, nonsense-mediated decay (GO:0000184)	1/112	0.984909	0.999996	0	0	0.23576	0.00358505	PPP2R1A
regulation of humoral immune response (GO:0002920)	1/113	0.985465	0.999996	0	0	0.233643	0.00342097	CLU
regulation of translation (GO:0006417)	3/213	0.985669	0.999996	0	0	0.372935	0.00538318	FXR2;POLR2I;POLR2K
regulation of immune effector process (GO:0002697)	1/114	0.986	0.999996	0	0	0.231563	0.00326469	CLU
regulation of cellular macromolecule biosynthetic process (GO:2000112)	14/631	0.986189	0.999996	0	0	0.588563	0.00818523	POU1F1;ZNF790;ZNF470;MAGED1;IGSF1;NUCKS1;RORB;MLF2;NFIA;PPP2R1A;DDIT3;ZNF229;ERC1;FADS1
regulation of cell cycle (GO:0051726)	3/215	0.986487	0.999996	0	0	0.369378	0.00502527	MAP2K4;CAMK2N1;DYNLT3
cellular response to interferon-gamma (GO:0071346)	1/116	0.987013	0.999996	0	0	0.227512	0.00297398	CAMK2B
endocytosis (GO:0006897)	4/263	0.988115	0.999996	0	0	0.402688	0.00481481	SFTPD;ATP6V1H;LRP3;HPR
RNA export from nucleus (GO:0006405)	1/119	0.988397	0.999996	0	0	0.221694	0.00258734	RANBP3L
negative regulation of cellular process (GO:0048523)	11/534	0.988493	0.999996	0	0	0.546029	0.00631962	GJA1;PACRG;POU1F1;CCDC85B;PPP2R1A;CAMK2N1;BAD;PARK7;CLU;HRAS;MYO16
positive regulation of cell proliferation (GO:0008284)	8/424	0.98869	0.999996	0	0	0.500027	0.0056874	GHRHR;BAD;HTR1A;HRAS;AGT;HES5;RNF187;COPS9
nuclear-transcribed mRNA catabolic process (GO:0000956)	2/174	0.988744	0.999996	0	0	0.303741	0.0034382	PPP2R1A;NBDY
[truncated: 45 more rows]

## Sheet: FDR0.05_KEGG_2021_Human
Term	Overlap	P.value	Adjusted.P.value	Old.P.value	Old.Adjusted.P.value	Odds.Ratio	Combined.Score	Genes
Glycosaminoglycan biosynthesis	6/53	0.0126166	0.999995	0	0	3.37499	14.7579	CHST6;EXTL2;CHST1;HS6ST1;EXTL3;HS6ST3
Synaptic vesicle cycle	7/78	0.0241201	0.999995	0	0	2.60684	9.70971	RAB3A;SLC6A13;ATP6V1H;SLC6A1;ATP6V0E2;ATP6V1D;AP2M1
Spinocerebellar ataxia	10/143	0.0378453	0.999995	0	0	1.98983	6.51519	PSMC5;FGF14;PSMB5;PSMC3;KCND3;PSMD1;ATP2A2;ATXN10;GRIA3;GRM1
Folate biosynthesis	3/26	0.0682525	0.999995	0	0	3.43848	9.23073	MOCS2;TH;PTS
Long-term depression	5/60	0.0684484	0.999995	0	0	2.3991	6.43361	PPP2CB;PPP2R1A;HRAS;GRM1;GRIA3
Biosynthesis of unsaturated fatty acids	3/27	0.074777	0.999995	0	0	3.29503	8.54483	FADS2;ELOVL2;FADS1
Vasopressin-regulated water reabsorption	4/44	0.0767033	0.999995	0	0	2.63745	6.77247	DCTN6;CREB3;DYNLL1;DYNLL2
Proteasome	4/46	0.0871964	0.999995	0	0	2.51159	6.12727	PSMC5;PSMB5;PSMC3;PSMD1
Circadian rhythm	3/31	0.103423	0.999995	0	0	2.82373	6.40683	FBXW11;RORB;BTRC
RNA polymerase	3/31	0.103423	0.999995	0	0	2.82373	6.40683	POLR3H;POLR2I;POLR2K
Dopaminergic synapse	8/132	0.112325	0.999995	0	0	1.70349	3.72445	CAMK2B;CREB3;PPP2CB;TH;PPP2R1A;COMT;GRIA3;SCN1A
Nitrogen metabolism	2/17	0.127053	0.999995	0	0	3.51154	7.24483	GLUD1;CA5A
Alanine, aspartate and glutamate metabolism	3/37	0.152922	0.999995	0	0	2.3247	4.36539	ALDH4A1;GLUD1;ABAT
D-Glutamine and D-glutamate metabolism	1/5	0.170317	0.999995	0	0	6.57889	11.6453	GLUD1
Neomycin, kanamycin and gentamicin biosynthesis	1/5	0.170317	0.999995	0	0	6.57889	11.6453	GCK
Nicotine addiction	3/40	0.17999	0.999995	0	0	2.13588	3.66271	GABRB3;CHRNA4;GRIA3
Histidine metabolism	2/22	0.192061	0.999995	0	0	2.63297	4.34425	ALDH7A1;FTCD
Insulin secretion	5/86	0.207701	0.999995	0	0	1.62681	2.55679	CAMK2B;CREB3;RAB3A;GCK;RAPGEF4
Pathways of neurodegeneration	21/475	0.2178	0.999995	0	0	1.2222	1.86285	CAMK2B;DCTN6;PRNP;BAD;DCTN3;SEPTIN5;ATP2A2;PARK7;GRM1;SOD1;PSMC5;PSMB5;PSMC3;VAPB;DDIT3;DVL1;PSMD1;HRAS;ACTR10;GRIA3;DNAL1
GABAergic synapse	5/89	0.22763	0.999995	0	0	1.56847	2.32138	GABRB3;SLC6A13;ABAT;SLC6A1;TRAK2
alpha-Linolenic acid metabolism	2/25	0.232815	0.999995	0	0	2.28918	3.33651	FADS2;PLA2G12A
Huntington disease	14/306	0.234378	0.999995	0	0	1.26531	1.83574	DCTN6;DCTN3;SOD1;CREB3;PSMC5;PSMB5;PSMC3;PSMD1;POLR2I;ACTR10;AP2M1;GRIA3;DNAL1;POLR2K
Amphetamine addiction	4/69	0.246478	0.999995	0	0	1.62093	2.27009	CAMK2B;CREB3;TH;GRIA3
Epithelial cell signaling in Helicobacter pylori infection	4/70	0.254529	0.999995	0	0	1.59629	2.18427	MAP2K4;ATP6V1H;ATP6V0E2;ATP6V1D
Sulfur relay system	1/8	0.258263	0.999995	0	0	3.75878	5.08855	MOCS2
Collecting duct acid secretion	2/27	0.260269	0.999995	0	0	2.10583	2.83453	ATP6V0E2;ATP6V1D
Arginine and proline metabolism	3/50	0.277144	0.999995	0	0	1.68056	2.15653	ALDH4A1;HOGA1;ALDH7A1
Vibrio cholerae infection	3/50	0.277144	0.999995	0	0	1.68056	2.15653	ATP6V1H;ATP6V0E2;ATP6V1D
Thyroid hormone signaling pathway	6/121	0.283805	0.999995	0	0	1.37446	1.73109	RCAN1;RHEB;BAD;ATP2A2;SLC16A2;HRAS
Ascorbate and aldarate metabolism	2/30	0.301452	0.999995	0	0	1.87991	2.25428	RGN;ALDH7A1
Pentose phosphate pathway	2/30	0.301452	0.999995	0	0	1.87991	2.25428	RGN;ALDOC
beta-Alanine metabolism	2/30	0.301452	0.999995	0	0	1.87991	2.25428	ABAT;ALDH7A1
Salmonella infection	11/249	0.306341	0.999995	0	0	1.21813	1.44112	DCTN6;MAP2K4;DYNLT3;ARPC1A;DCTN3;DYNLRB1;DYNLL1;HRAS;DYNLL2;ACTR10;ARL8A
Adrenergic signaling in cardiomyocytes	7/150	0.311738	0.999995	0	0	1.28945	1.50297	CAMK2B;CREB3;PPP2CB;PPP2R1A;ATP2A2;AGT;RAPGEF4
Human papillomavirus infection	14/331	0.329797	0.999995	0	0	1.16399	1.29119	BAD;TUBG2;PPP2CB;CREB3;DLG2;PPP2R1A;RHEB;DVL1;TADA3;ATP6V1H;ATP6V0E2;HRAS;ATP6V1D;HES5
Hedgehog signaling pathway	3/56	0.337745	0.999995	0	0	1.48984	1.61717	FBXW11;BTRC;MEGF8
Insulin resistance	5/108	0.362777	0.999995	0	0	1.27787	1.29572	PTPA;CREB3;PPP1R3C;SLC27A5;AGT
ErbB signaling pathway	4/85	0.379068	0.999995	0	0	1.29967	1.26073	CAMK2B;MAP2K4;BAD;HRAS
Tyrosine metabolism	2/36	0.382214	0.999995	0	0	1.54768	1.48852	TH;COMT
Hippo signaling pathway	7/163	0.389371	0.999995	0	0	1.18119	1.11413	PPP2CB;DLG2;PPP2R1A;FBXW11;DVL1;BTRC;BMPR1B
Gap junction	4/88	0.404097	0.999995	0	0	1.25305	1.13539	GJA1;HTR2C;HRAS;GRM1
Ubiquitin mediated proteolysis	6/140	0.407482	0.999995	0	0	1.17841	1.05792	UBE2D4;FBXW11;FBXO2;ELOB;STUB1;BTRC
Thiamine metabolism	1/15	0.428949	0.999995	0	0	1.87871	1.59017	AK4
Glycine, serine and threonine metabolism	2/40	0.433817	0.999995	0	0	1.38448	1.15622	ALDH7A1;GCAT
Protein processing in endoplasmic reticulum	7/171	0.43747	0.999995	0	0	1.1231	0.928522	UBE2D4;FBXO2;DDIT3;HSPA4L;STUB1;HSPBP1;UBQLN2
Growth hormone synthesis, secretion and action	5/119	0.44287	0.999995	0	0	1.15391	0.939832	MAP2K4;GHRHR;CREB3;POU1F1;HRAS
Neurotrophin signaling pathway	5/119	0.44287	0.999995	0	0	1.15391	0.939832	CAMK2B;BEX3;MAGED1;BAD;HRAS
Ferroptosis	2/41	0.446357	0.999995	0	0	1.34891	1.08808	PRNP;MAP1LC3A
Glycolysis / Gluconeogenesis	3/67	0.447113	0.999995	0	0	1.23307	0.992551	ALDOC;ALDH7A1;GCK
Long-term potentiation	3/67	0.447113	0.999995	0	0	1.23307	0.992551	CAMK2B;HRAS;GRM1
AMPK signaling pathway	5/120	0.450061	0.999995	0	0	1.14381	0.913188	RAB2A;CREB3;PPP2CB;PPP2R1A;RHEB
Tryptophan metabolism	2/42	0.45874	0.999995	0	0	1.31512	1.02483	KYAT1;ALDH7A1
Phospholipase D signaling pathway	6/148	0.459658	0.999995	0	0	1.11155	0.86398	RHEB;GRM8;HRAS;GRM1;AGT;RAPGEF4
Renal cell carcinoma	3/69	0.4663	0.999995	0	0	1.19558	0.912139	BAD;ELOB;HRAS
Primary bile acid biosynthesis	1/17	0.470071	0.999995	0	0	1.6437	1.24078	SLC27A5
Selenocompound metabolism	1/17	0.470071	0.999995	0	0	1.6437	1.24078	KYAT1
Porphyrin and chlorophyll metabolism	2/43	0.47096	0.999995	0	0	1.28297	0.966056	ALAD;UROD
Prolactin signaling pathway	3/70	0.475782	0.999995	0	0	1.17767	0.87477	TH;HRAS;GCK
Basal transcription factors	2/45	0.494894	0.999995	0	0	1.22317	0.860393	TAF13;GTF2H5
Melanogenesis	4/101	0.509282	0.999995	0	0	1.08438	0.731691	CAMK2B;CREB3;DVL1;HRAS
Oocyte meiosis	5/129	0.513453	0.999995	0	0	1.0603	0.70679	CAMK2B;PPP2CB;PPP2R1A;FBXW11;BTRC
Longevity regulating pathway	4/102	0.517047	0.999995	0	0	1.07326	0.707947	CREB3;RHEB;HRAS;SOD1
Nucleotide excision repair	2/47	0.518129	0.999995	0	0	1.16869	0.768449	CETN2;GTF2H5
One carbon pool by folate	1/20	0.526276	0.999995	0	0	1.38395	0.8884	FTCD
Valine, leucine and isoleucine degradation	2/48	0.529476	0.999995	0	0	1.14322	0.726938	ABAT;ALDH7A1
Chronic myeloid leukemia	3/76	0.530918	0.999995	0	0	1.08054	0.684142	BCR;BAD;HRAS
Arrhythmogenic right ventricular cardiomyopathy	3/77	0.539789	0.999995	0	0	1.06588	0.657199	GJA1;CDH2;ATP2A2
Cocaine addiction	2/49	0.54064	0.999995	0	0	1.11884	0.688089	CREB3;TH
Ether lipid metabolism	2/49	0.54064	0.999995	0	0	1.11884	0.688089	PLA2G12A;PLD3
Prion disease	10/273	0.545952	0.999995	0	0	0.999427	0.604877	PRNP;CREB3;PSMC5;PSMB5;PSMC3;BAD;DDIT3;PSMD1;NCAM2;SOD1
Arginine biosynthesis	1/22	0.560398	0.999995	0	0	1.25202	0.725054	GLUD1
Terpenoid backbone biosynthesis	1/22	0.560398	0.999995	0	0	1.25202	0.725054	PMVK
Parkinson disease	9/249	0.564447	0.999995	0	0	0.985515	0.563624	CAMK2B;PSMC5;PSMB5;TH;PSMC3;DDIT3;SEPTIN5;PSMD1;PARK7
Autophagy	5/137	0.567131	0.999995	0	0	0.995619	0.564681	PPP2CB;RHEB;BAD;TP53INP2;HRAS
Insulin signaling pathway	5/137	0.567131	0.999995	0	0	0.995619	0.564681	PPP1R3C;RHEB;BAD;HRAS;GCK
Wnt signaling pathway	6/166	0.571614	0.999995	0	0	0.985574	0.551223	CAMK2B;ZNRF3;FBXW11;DVL1;BTRC;RSPO4
Mannose type O-glycan biosynthesis	1/23	0.576527	0.999995	0	0	1.19504	0.658151	B4GAT1
Protein export	1/23	0.576527	0.999995	0	0	1.19504	0.658151	SRP9
Proximal tubule bicarbonate reclamation	1/23	0.576527	0.999995	0	0	1.19504	0.658151	GLUD1
Renin-angiotensin system	1/23	0.576527	0.999995	0	0	1.19504	0.658151	AGT
Amyotrophic lateral sclerosis	13/364	0.577785	0.999995	0	0	0.973045	0.533767	DCTN6;BAD;DCTN3;SOD1;PSMC5;PSMB5;PSMC3;VAPB;DDIT3;PSMD1;ACTR10;DNAL1;UBQLN2
Peroxisome	3/82	0.58265	0.999995	0	0	0.998162	0.539175	PMVK;MPV17;SOD1
Endocrine and other factor-regulated calcium reabsorption	2/53	0.583433	0.999995	0	0	1.03087	0.555461	PTH1R;AP2M1
Cholinergic synapse	4/113	0.598281	0.999995	0	0	0.964398	0.495405	CAMK2B;CREB3;CHRNA4;HRAS
Serotonergic synapse	4/113	0.598281	0.999995	0	0	0.964398	0.495405	GABRB3;HTR1A;HTR2C;HRAS
Neuroactive ligand-receptor interaction	12/341	0.598425	0.999995	0	0	0.958041	0.49191	GABRB3;GHRHR;UCN;CHRNA4;GRM8;HTR1A;HTR2C;PTH1R;AGT;GRIA3;GRM1;APLN
Apoptosis	5/142	0.599087	0.999995	0	0	0.959032	0.491359	BAD;DDIT3;SEPTIN4;HRAS;SPTAN1
Pyrimidine metabolism	2/56	0.61355	0.999995	0	0	0.973451	0.475524	UCK1;NUDT2
Maturity onset diabetes of the young	1/26	0.621454	0.999995	0	0	1.05148	0.50018	GCK
Endometrial cancer	2/58	0.632686	0.999995	0	0	0.938587	0.429668	BAD;HRAS
Fatty acid elongation	1/27	0.635346	0.999995	0	0	1.01098	0.458567	ELOVL2
Cell adhesion molecules	5/148	0.635617	0.999995	0	0	0.918505	0.416229	NLGN1;NFASC;CDH2;CADM1;NCAM2
Notch signaling pathway	2/59	0.641972	0.999995	0	0	0.922073	0.408672	DVL1;HES5
VEGF signaling pathway	2/59	0.641972	0.999995	0	0	0.922073	0.408672	BAD;HRAS
Butanoate metabolism	1/28	0.648728	0.999995	0	0	0.973487	0.421268	ABAT
Linoleic acid metabolism	1/29	0.66162	0.999995	0	0	0.938671	0.387731	PLA2G12A
GnRH signaling pathway	3/93	0.667564	0.999995	0	0	0.875662	0.353872	CAMK2B;MAP2K4;HRAS
Rheumatoid arthritis	3/93	0.667564	0.999995	0	0	0.875662	0.353872	ATP6V1H;ATP6V0E2;ATP6V1D
mTOR signaling pathway	5/154	0.67003	0.999995	0	0	0.881241	0.352877	RHEB;DVL1;ATP6V1H;ATP6V1D;HRAS
Glyoxylate and dicarboxylate metabolism	1/30	0.67404	0.999995	0	0	0.906256	0.357487	HOGA1
TGF-beta signaling pathway	3/94	0.674622	0.999995	0	0	0.865994	0.340858	PPP2CB;PPP2R1A;BMPR1B
Cytosolic DNA-sensing pathway	2/63	0.677269	0.999995	0	0	0.861429	0.335687	POLR3H;POLR2K
cAMP signaling pathway	7/216	0.682067	0.999995	0	0	0.87921	0.33641	CAMK2B;CREB3;BAD;HTR1A;ATP2A2;GRIA3;RAPGEF4
Galactose metabolism	1/31	0.686004	0.999995	0	0	0.876002	0.33014	GCK
Cortisol synthesis and secretion	2/65	0.693828	0.999995	0	0	0.833996	0.304852	CREB3;AGT
Prostate cancer	3/97	0.695129	0.999995	0	0	0.838225	0.304827	CREB3;BAD;HRAS
Aldosterone synthesis and secretion	3/98	0.701744	0.999995	0	0	0.829358	0.293748	CAMK2B;CREB3;AGT
mRNA surveillance pathway	3/98	0.701744	0.999995	0	0	0.829358	0.293748	PPP2CB;PPP2R1A;SAP18
Base excision repair	1/33	0.708633	0.999995	0	0	0.821166	0.282824	NTHL1
Fructose and mannose metabolism	1/33	0.708633	0.999995	0	0	0.821166	0.282824	ALDOC
Endocytosis	8/252	0.709186	0.999995	0	0	0.860283	0.295625	EHD3;ARPC1A;PSD3;VPS45;RAB11FIP3;HRAS;AP2M1;EPN2
Acute myeloid leukemia	2/67	0.709679	0.999995	0	0	0.80825	0.277184	BAD;HRAS
Fc epsilon RI signaling pathway	2/68	0.717343	0.999995	0	0	0.795962	0.264419	MAP2K4;HRAS
Propanoate metabolism	1/34	0.719329	0.999995	0	0	0.796241	0.26231	ABAT
Chagas disease	3/102	0.727109	0.999995	0	0	0.795683	0.253567	MAP2K4;PPP2CB;PPP2R1A
Nicotinate and nicotinamide metabolism	1/35	0.729633	0.999995	0	0	0.772782	0.243591	NADK2
Central carbon metabolism in cancer	2/70	0.732162	0.999995	0	0	0.772471	0.24082	HRAS;GCK
Mucin type O-glycan biosynthesis	1/36	0.73956	0.999995	0	0	0.750664	0.226475	GALNT17
Starch and sucrose metabolism	1/36	0.73956	0.999995	0	0	0.750664	0.226475	GCK
Hepatocellular carcinoma	5/168	0.741684	0.999995	0	0	0.804962	0.240548	BAD;DPF1;DVL1;GSTT2B;HRAS
Melanoma	2/72	0.746316	0.999995	0	0	0.750322	0.219549	BAD;HRAS
Non-small cell lung cancer	2/72	0.746316	0.999995	0	0	0.750322	0.219549	BAD;HRAS
African trypanosomiasis	1/37	0.749122	0.999995	0	0	0.729774	0.210798	HPR
Thyroid cancer	1/37	0.749122	0.999995	0	0	0.729774	0.210798	HRAS
Inositol phosphate metabolism	2/73	0.753149	0.999995	0	0	0.739716	0.209704	INPP1;PI4K2A
Fluid shear stress and atherosclerosis	4/139	0.75422	0.999995	0	0	0.777605	0.21934	MAP2K4;GPC1;BMPR1B;GSTT2B
Glucagon signaling pathway	3/107	0.756401	0.999995	0	0	0.757231	0.211407	CAMK2B;CREB3;GCK
PPAR signaling pathway	2/74	0.759822	0.999995	0	0	0.729404	0.200346	FADS2;SLC27A5
Glioma	2/75	0.766339	0.999995	0	0	0.719375	0.191447	CAMK2B;HRAS
Various types of N-glycan biosynthesis	1/39	0.767208	0.999995	0	0	0.691293	0.183191	MGAT4C
HIF-1 signaling pathway	3/109	0.767386	0.999995	0	0	0.742866	0.196685	CAMK2B;ELOB;ALDOC
Bladder cancer	1/41	0.783991	0.999995	0	0	0.65666	0.159803	HRAS
Glutamatergic synapse	3/114	0.793088	0.999995	0	0	0.709219	0.164412	GRM8;GRIA3;GRM1
Leukocyte transendothelial migration	3/114	0.793088	0.999995	0	0	0.709219	0.164412	ARHGAP5;ARHGAP35;RAPGEF4
Fat digestion and absorption	1/43	0.799566	0.999995	0	0	0.625325	0.139877	PLA2G12A
Fatty acid degradation	1/43	0.799566	0.999995	0	0	0.625325	0.139877	ALDH7A1
Axon guidance	5/182	0.801213	0.999995	0	0	0.740749	0.164171	CAMK2B;ARHGEF12;BMPR1B;HRAS;ROBO1
Phagosome	4/152	0.8125	0.999995	0	0	0.70882	0.147179	SFTPD;ATP6V1H;ATP6V0E2;ATP6V1D
Glycosphingolipid biosynthesis	1/45	0.814019	0.999995	0	0	0.596839	0.122812	B3GALT2
Regulation of actin cytoskeleton	6/218	0.814424	0.999995	0	0	0.741805	0.152274	ARHGEF12;ABI2;ARPC1A;HRAS;FGD1;ARHGAP35
Alcoholism	5/186	0.816082	0.999995	0	0	0.724227	0.147192	CREB3;TH;HDAC11;HDAC8;HRAS
Sphingolipid signaling pathway	3/119	0.81638	0.999995	0	0	0.678472	0.137645	PPP2CB;PPP2R1A;HRAS
Type II diabetes mellitus	1/46	0.820851	0.999995	0	0	0.583546	0.1152	GCK
Complement and coagulation cascades	2/85	0.823448	0.999995	0	0	0.632374	0.122841	CLU;KLKB1
Cushing syndrome	4/155	0.824216	0.999995	0	0	0.694628	0.134287	CAMK2B;CREB3;DVL1;AGT
Other types of O-glycan biosynthesis	1/47	0.827432	0.999995	0	0	0.57083	0.108132	GALNT17
Pyruvate metabolism	1/47	0.827432	0.999995	0	0	0.57083	0.108132	ALDH7A1
Cellular senescence	4/156	0.827985	0.999995	0	0	0.690022	0.130249	FBXW11;RHEB;BTRC;HRAS
Colorectal cancer	2/86	0.82841	0.999995	0	0	0.624813	0.117619	BAD;HRAS
Taste transduction	2/86	0.82841	0.999995	0	0	0.624813	0.117619	HTR1A;GRM1
Hepatitis C	4/157	0.831686	0.999995	0	0	0.685477	0.126334	PPP2CB;PPP2R1A;BAD;HRAS
Cardiac muscle contraction	2/87	0.833246	0.999995	0	0	0.61743	0.112636	SLC9A6;ATP2A2
Amino sugar and nucleotide sugar metabolism	1/48	0.833771	0.999995	0	0	0.558656	0.101562	GCK
Cholesterol metabolism	1/50	0.845761	0.999995	0	0	0.535798	0.0897562	VAPB
Cysteine and methionine metabolism	1/50	0.845761	0.999995	0	0	0.535798	0.0897562	KYAT1
N-Glycan biosynthesis	1/50	0.845761	0.999995	0	0	0.535798	0.0897562	MGAT4C
Hypertrophic cardiomyopathy	2/90	0.847023	0.999995	0	0	0.596288	0.0990001	ATP2A2;AGT
Hepatitis B	4/162	0.849209	0.999995	0	0	0.663611	0.108467	MAP2K4;CREB3;BAD;HRAS
Purine metabolism	3/129	0.856326	0.999995	0	0	0.624299	0.0968314	GUK1;NUDT2;AK4
Relaxin signaling pathway	3/129	0.856326	0.999995	0	0	0.624299	0.0968314	MAP2K4;CREB3;HRAS
Viral carcinogenesis	5/203	0.869567	0.999995	0	0	0.661457	0.0924448	CREB3;BAD;HDAC11;HDAC8;HRAS
Oxidative phosphorylation	3/133	0.870047	0.999995	0	0	0.604963	0.0842161	ATP6V1H;ATP6V0E2;ATP6V1D
Vascular smooth muscle contraction	3/133	0.870047	0.999995	0	0	0.604963	0.0842161	PLA2G12A;ARHGEF12;AGT
Tight junction	4/169	0.87113	0.999995	0	0	0.635225	0.0876379	PPP2CB;DLG2;PPP2R1A;ARPC1A
Dilated cardiomyopathy	2/96	0.871516	0.999995	0	0	0.558052	0.0767441	ATP2A2;AGT
Alzheimer disease	10/369	0.873068	0.999995	0	0	0.728472	0.0988844	BACE1;PSMC5;PSMB5;PSMC3;BAD;DDIT3;DVL1;PSMD1;ATP2A2;HRAS
Circadian entrainment	2/97	0.875229	0.999995	0	0	0.552149	0.0735847	CAMK2B;GRIA3
Phosphatidylinositol signaling system	2/97	0.875229	0.999995	0	0	0.552149	0.0735847	INPP1;PI4K2A
Choline metabolism in cancer	2/98	0.878843	0.999995	0	0	0.546369	0.0705628	RHEB;HRAS
Glycerophospholipid metabolism	2/98	0.878843	0.999995	0	0	0.546369	0.0705628	PLA2G12A;PLD3
Inflammatory mediator regulation of TRP channels	2/98	0.878843	0.999995	0	0	0.546369	0.0705628	CAMK2B;HTR2C
Glutathione metabolism	1/57	0.88132	0.999995	0	0	0.468652	0.059207	GSTT2B
Estrogen signaling pathway	3/137	0.882597	0.999995	0	0	0.586782	0.073281	CREB3;HRAS;GRM1
Yersinia infection	3/137	0.882597	0.999995	0	0	0.586782	0.073281	MAP2K4;ARHGEF12;ARPC1A
AGE-RAGE signaling pathway in diabetic complications	2/100	0.885784	0.999995	0	0	0.535163	0.0649059	HRAS;AGT
Human immunodeficiency virus 1 infection	5/212	0.892136	0.999995	0	0	0.632399	0.07218	FBXW11;BAD;ELOB;BTRC;HRAS
Pancreatic secretion	2/102	0.892354	0.999995	0	0	0.524405	0.0597257	PLA2G12A;ATP2A2
Mineral absorption	1/60	0.893931	0.999995	0	0	0.444753	0.0498685	ATOX1
Arachidonic acid metabolism	1/61	0.89783	0.999995	0	0	0.437318	0.0471315	PLA2G12A
Glycerolipid metabolism	1/61	0.89783	0.999995	0	0	0.437318	0.0471315	ALDH7A1
Steroid hormone biosynthesis	1/61	0.89783	0.999995	0	0	0.437318	0.0471315	COMT
C-type lectin receptor signaling pathway	2/104	0.898572	0.999995	0	0	0.514069	0.0549789	ARHGEF12;HRAS
Toll-like receptor signaling pathway	2/104	0.898572	0.999995	0	0	0.514069	0.0549789	MAP2K4;TOLLIP
Lipid and atherosclerosis	5/215	0.898872	0.999995	0	0	0.623267	0.0664492	CAMK2B;MAP2K4;BAD;DDIT3;HRAS
Signaling pathways regulating pluripotency of stem cells	3/143	0.899402	0.999995	0	0	0.561458	0.0595286	DVL1;BMPR1B;HRAS
Tuberculosis	4/180	0.900024	0.999995	0	0	0.59518	0.0626924	CAMK2B;ARHGEF12;BAD;ATP6V1H
Parathyroid hormone synthesis, secretion and action	2/106	0.904454	0.999995	0	0	0.50413	0.0506267	CREB3;PTH1R
Basal cell carcinoma	1/63	0.905204	0.999995	0	0	0.423167	0.0421451	DVL1
Lysine degradation	1/63	0.905204	0.999995	0	0	0.423167	0.0421451	ALDH7A1
GnRH secretion	1/64	0.90869	0.999995	0	0	0.416428	0.0398737	HRAS
Breast cancer	3/147	0.909369	0.999995	0	0	0.545748	0.0518483	DVL1;HRAS;HES5
Drug metabolism	2/108	0.910016	0.999995	0	0	0.494567	0.0466342	UCK1;GSTT2B
Retrograde endocannabinoid signaling	3/148	0.911717	0.999995	0	0	0.541956	0.0500907	GABRB3;GRIA3;GRM1
Aminoacyl-tRNA biosynthesis	1/66	0.915281	0.999995	0	0	0.403573	0.0357261	HARS1
TNF signaling pathway	2/112	0.920242	0.999995	0	0	0.476483	0.0396046	MAP2K4;CREB3
Mitophagy	1/68	0.921397	0.999995	0	0	0.391485	0.0320488	HRAS
Renin secretion	1/69	0.924287	0.999995	0	0	0.385708	0.0303677	AGT
Oxytocin signaling pathway	3/154	0.924679	0.999995	0	0	0.520258	0.0407408	CAMK2B;RCAN1;HRAS
RIG-I-like receptor signaling pathway	1/70	0.927072	0.999995	0	0	0.380098	0.0287827	PIN1
p53 signaling pathway	1/73	0.934826	0.999995	0	0	0.364204	0.0245454	ZMAT3
Thyroid hormone synthesis	1/75	0.939533	0.999995	0	0	0.354324	0.0221001	CREB3
Focal adhesion	4/201	0.939727	0.999995	0	0	0.53115	0.0330196	BAD;ARHGAP5;HRAS;ARHGAP35
Chemical carcinogenesis	5/239	0.94078	0.999995	0	0	0.558637	0.0341026	CREB3;CHRNA4;BAD;GSTT2B;HRAS
Epstein-Barr virus infection	4/202	0.941199	0.999995	0	0	0.528439	0.0320236	MAP2K4;PSMC5;PSMC3;PSMD1
Gastric acid secretion	1/76	0.941757	0.999995	0	0	0.349581	0.0209777	CAMK2B
Metabolism of xenobiotics by cytochrome P450	1/76	0.941757	0.999995	0	0	0.349581	0.0209777	GSTT2B
Pancreatic cancer	1/76	0.941757	0.999995	0	0	0.349581	0.0209777	BAD
Diabetic cardiomyopathy	4/203	0.942639	0.999995	0	0	0.525756	0.0310573	PTPA;CAMK2B;ATP2A2;AGT
Bacterial invasion of epithelial cells	1/77	0.9439	0.999995	0	0	0.344963	0.0199166	ARPC1A
Platelet activation	2/124	0.944739	0.999995	0	0	0.429347	0.024407	ARHGEF12;ARHGAP35
Proteoglycans in cancer	4/205	0.945423	0.999995	0	0	0.52047	0.0292104	CAMK2B;ARHGEF12;GPC1;HRAS
cGMP-PKG signaling pathway	3/167	0.946989	0.999995	0	0	0.478692	0.0260734	CREB3;BAD;ATP2A2
B cell receptor signaling pathway	1/81	0.951711	0.999995	0	0	0.327647	0.0162163	HRAS
FoxO signaling pathway	2/131	0.955527	0.999995	0	0	0.4059	0.0184655	HRAS;GRM1
Apelin signaling pathway	2/137	0.963142	0.999995	0	0	0.387739	0.0145614	HRAS;APLN
PD-L1 expression and PD-1 checkpoint pathway in cancer	1/89	0.964226	0.999995	0	0	0.297737	0.0108463	HRAS
Bile secretion	1/90	0.965543	0.999995	0	0	0.294376	0.0103221	SLC27A5
Morphine addiction	1/91	0.966812	0.999995	0	0	0.29109	0.00982472	GABRB3
Human cytomegalovirus infection	4/225	0.967184	0.999995	0	0	0.472872	0.0157779	CREB3;ARHGEF12;RHEB;HRAS
IL-17 signaling pathway	1/94	0.970344	0.999995	0	0	0.281656	0.00847912	MAPK4
Thermogenesis	4/232	0.97266	0.999995	0	0	0.458186	0.0127012	CREB3;RHEB;DPF1;HRAS
Fc gamma R-mediated phagocytosis	1/97	0.973501	0.999995	0	0	0.272811	0.00732676	ARPC1A
Transcriptional misregulation in cancer	3/192	0.973667	0.999995	0	0	0.414829	0.0110701	DDIT3;ETV1;GRIA3
Kaposi sarcoma-associated herpesvirus infection	3/193	0.974409	0.999995	0	0	0.412624	0.010697	MAP2K4;RCAN1;HRAS
Gastric cancer	2/149	0.974788	0.999995	0	0	0.355863	0.00908692	DVL1;HRAS
Calcium signaling pathway	4/240	0.977867	0.999995	0	0	0.442468	0.00990325	CAMK2B;ATP2A2;HTR2C;GRM1
NF-kappa B signaling pathway	1/104	0.979623	0.999995	0	0	0.254178	0.005233	ERC1
T cell receptor signaling pathway	1/104	0.979623	0.999995	0	0	0.254178	0.005233	HRAS
Ribosome	2/158	0.9811	0.999995	0	0	0.335175	0.00639559	MRPL18;MRPS21
Shigellosis	4/246	0.981143	0.999995	0	0	0.431362	0.00821176	UBE2D4;FBXW11;ARPC1A;BTRC
Necroptosis	2/159	0.981698	0.999995	0	0	0.333023	0.00615146	CAMK2B;GLUD1
JAK-STAT signaling pathway	2/162	0.983385	0.999995	0	0	0.326727	0.00547418	IL13RA2;HRAS
Toxoplasmosis	1/112	0.984909	0.999995	0	0	0.23576	0.00358505	BAD
Human T-cell leukemia virus 1 infection	3/219	0.987992	0.999995	0	0	0.362462	0.00437889	MAP2K4;CREB3;HRAS
Cell cycle	1/124	0.990384	0.999995	0	0	0.212626	0.00205456	CDC14B
PI3K-Akt signaling pathway	6/354	0.990562	0.999995	0	0	0.448679	0.00425474	PPP2CB;CREB3;PPP2R1A;RHEB;BAD;HRAS
Lysosome	1/128	0.991725	0.999995	0	0	0.205886	0.0017107	ATP6V1H
Ras signaling pathway	3/232	0.991847	0.999995	0	0	0.341652	0.00279685	PLA2G12A;BAD;HRAS
RNA transport	2/186	0.992404	0.999995	0	0	0.283754	0.00216359	FXR2;SAP18
Natural killer cell mediated cytotoxicity	1/131	0.992608	0.999995	0	0	0.201103	0.00149218	HRAS
Neutrophil extracellular trap formation	2/189	0.993119	0.999995	0	0	0.279158	0.00192749	HDAC11;HDAC8
Chemokine signaling pathway	2/192	0.993768	0.999995	0	0	0.274707	0.00171729	BAD;HRAS
Pathways in cancer	10/531	0.994396	0.999995	0	0	0.49766	0.0027969	BCR;CAMK2B;ARHGEF12;BAD;DVL1;ELOB;GSTT2B;HRAS;AGT;HES5
Measles	1/139	0.994527	0.999995	0	0	0.189366	0.00103924	BAD
Pathogenic Escherichia coli infection	2/197	0.994719	0.999995	0	0	0.267593	0.0014169	ARHGEF12;ARPC1A
Spliceosome	1/150	0.996381	0.999995	0	0	0.175285	0.000635586	BCAS2
Rap1 signaling pathway	2/210	0.996575	0.999995	0	0	0.250697	0.000860214	HRAS;RAPGEF4
Non-alcoholic fatty liver disease	1/155	0.997001	0.999995	0	0	0.16955	0.000509271	DDIT3
Herpes simplex virus 1 infection	8/498	0.998043	0.999995	0	0	0.422846	0.000828274	ZNF682;ZNF680;ZNF790;ZNF470;RHEB;BAD;ZNF229;ZNF566
MAPK signaling pathway	3/294	0.998793	0.999995	0	0	0.267985	0.000323665	MAP2K4;DDIT3;HRAS
Cytokine-cytokine receptor interaction	2/295	0.999809	0.999995	0	0	0.177176	3.38581e-05	IL13RA2;BMPR1B
MicroRNAs in cancer	2/310	0.999885	0.999995	0	0	0.168414	1.93302e-05	MIR124-3;HRAS
Olfactory transduction	2/440	0.999995	0.999995	0	0	0.117616	5.89261e-07	CAMK2B;OR52J3
