# Supplementary material for: Malignancy and NF-κB signalling strengthen coordination between expression of mitochondrial and nuclear-encoded oxidative phosphorylation genes
Source: Genome Biol. 2021 Dec 2;22:328. doi: 10.1186/s13059-021-02541-6 (PMC8638269; doi:10.1186/s13059-021-02541-6)
Supplement: Supplementary file 8 — Additional File 8. TCGA top 1000 Gene Ontology. Gene Ontology enrichment for the top 1000 genes whose expression across TCGA cancer types is most positively correlated with cancer type mtOXPHOS-nuOXPHOS correlation. Note the spreadsheet has multiple tabs corresponding to different gene set libraries interrogated. [file 13059_2021_2541_MOESM8_ESM.xlsx]

## Sheet: FDR0.05_GO_Molecular_Function_2
Term	Overlap	P.value	Adjusted.P.value	Old.P.value	Old.Adjusted.P.value	Odds.Ratio	Combined.Score	Genes
proton-transporting ATPase activity, rotational mechanism (GO:0046961)	4/16	0.00207988	0.811869	0	0	9.04883	55.8805	ATP6V1A;ATP6V1B2;ATP6V0C;ATP6V1C1
phosphatidylinositol-3-phosphate binding (GO:0032266)	5/31	0.00449509	0.811869	0	0	5.22404	28.2348	ZFYVE28;ZFYVE26;SNX27;WASHC2C;ZFYVE1
hydrogen-exporting ATPase activity (GO:0036442)	4/21	0.00593676	0.811869	0	0	6.38575	32.7371	ATP6V1A;ATP6V1B2;ATP6V0C;ATP6V1C1
voltage-gated chloride channel activity (GO:0005247)	3/12	0.00783054	0.811869	0	0	9.03751	43.8294	CLCN7;CLCN6;CLCNKA
ATPase activity, coupled to transmembrane movement of ions, rotational mechanism (GO:0044769)	4/25	0.0112121	0.811869	0	0	5.16834	23.2098	ATP6V1A;ATP6V1B2;ATP6V0C;ATP6V1C1
ubiquitin protein ligase binding (GO:0031625)	18/284	0.013807	0.811869	0	0	1.84924	7.9195	PRKN;DET1;MOAP1;HSPA1L;ASB14;NLK;BTBD9;FHIT;ABTB2;KBTBD4;MAP1LC3B;PINK1;MC1R;PRKAR1A;BCL2;FBXO7;ATP6V0C;SQSTM1
alpha-mannosidase activity (GO:0004559)	2/6	0.0173499	0.811869	0	0	13.5407	54.8964	MAN2A2;MAN2C1
1-phosphatidylinositol-4-phosphate 5-kinase activity (GO:0016308)	2/6	0.0173499	0.811869	0	0	13.5407	54.8964	PIP4K2A;PIP5K1C
ubiquitin-like protein ligase binding (GO:0044389)	18/297	0.0207562	0.811869	0	0	1.76187	6.82707	PRKN;DET1;MOAP1;HSPA1L;ASB14;NLK;BTBD9;FHIT;ABTB2;KBTBD4;MAP1LC3B;PINK1;MC1R;PRKAR1A;BCL2;FBXO7;ATP6V0C;SQSTM1
mannosidase activity (GO:0015923)	2/7	0.0237203	0.811869	0	0	10.832	40.5272	MAN2A2;MAN2C1
ATPase binding (GO:0051117)	6/63	0.0246162	0.811869	0	0	2.85891	10.5904	NR1H2;ANK2;ATP1B2;PKD2;ATP6V1E1;PEX26
voltage-gated anion channel activity (GO:0008308)	3/18	0.0247826	0.811869	0	0	5.42082	20.0441	CLCN7;CLCN6;CLCNKA
phosphatidylinositol phosphate binding (GO:1901981)	7/81	0.0255632	0.811869	0	0	2.57051	9.42504	ZFYVE28;RPH3A;ZFYVE26;SNX27;WASHC2C;GAB2;ZFYVE1
lysophospholipase activity (GO:0004622)	3/19	0.0286666	0.811869	0	0	5.08175	18.0505	PNPLA7;PLA2G4C;ENPP2
hydrogen ion transmembrane transporter activity (GO:0015078)	5/51	0.0348024	0.811869	0	0	2.94965	9.90514	ATP6V1A;NNT;ATP6V1B2;ATP6V0C;ATP6V1C1
chloride channel inhibitor activity (GO:0019869)	2/9	0.0387875	0.811869	0	0	7.73636	25.1405	STX7;VTI1B
double-stranded telomeric DNA binding (GO:0003691)	2/9	0.0387875	0.811869	0	0	7.73636	25.1405	PURA;HMBOX1
adenine nucleotide transmembrane transporter activity (GO:0000295)	2/9	0.0387875	0.811869	0	0	7.73636	25.1405	SLC25A16;SLC25A23
Rab GTPase binding (GO:0017137)	9/130	0.0434865	0.811869	0	0	2.02198	6.33952	SGSM1;TBCK;RUSC2;TBC1D20;CLEC16A;TBC1D13;ERC1;RAB11FIP2;TBC1D17
cyclin-dependent protein serine/threonine kinase inhibitor activity (GO:0004861)	2/10	0.0473582	0.811869	0	0	6.76896	20.6454	HEXIM2;INCA1
leucine zipper domain binding (GO:0043522)	2/10	0.0473582	0.811869	0	0	6.76896	20.6454	NRL;ERC1
ADP transmembrane transporter activity (GO:0015217)	2/10	0.0473582	0.811869	0	0	6.76896	20.6454	SLC25A16;SLC25A23
mannosyltransferase activity (GO:0000030)	3/24	0.0525518	0.811869	0	0	3.87081	11.4032	PIGB;DPY19L2;DPY19L2P2
phosphatidylinositol-3,4-bisphosphate binding (GO:0043325)	3/24	0.0525518	0.811869	0	0	3.87081	11.4032	WASHC2C;GAB2;ZFYVE1
nucleotide diphosphatase activity (GO:0004551)	2/11	0.0565419	0.811869	0	0	6.01654	17.2842	NUDT6;FHIT
GTPase activator activity (GO:0005096)	14/249	0.063638	0.811869	0	0	1.62136	4.46611	GIT2;FAM13B;STARD8;MYO9A;ARHGAP24;RASGRP3;SGSM1;TBCK;TBC1D20;DLC1;GNAQ;TBC1D13;RAPGEF2;TBC1D17
SH2 domain binding (GO:0042169)	3/26	0.0640984	0.811869	0	0	3.53385	9.70866	DLC1;NLK;SQSTM1
chloride channel activity (GO:0005254)	5/61	0.066283	0.811869	0	0	2.42167	6.57198	CLCN7;CLCN6;SLC26A1;CLCNKA;BEST1
calcium:cation antiporter activity (GO:0015368)	2/12	0.0662842	0.811869	0	0	5.41461	14.6942	SLC24A1;SLC24A5
potassium ion binding (GO:0030955)	2/12	0.0662842	0.811869	0	0	5.41461	14.6942	SLC24A1;SLC24A5
sodium ion binding (GO:0031402)	2/12	0.0662842	0.811869	0	0	5.41461	14.6942	SLC24A1;SLC24A5
GTPase regulator activity (GO:0030695)	15/275	0.0692667	0.811869	0	0	1.57032	4.19243	GIT2;FAM13B;STARD8;MYO9A;ARHGAP24;RASGRP3;SGSM1;TBCK;TBC1D20;DLC1;GNAQ;TBC1D13;RAPGEF2;TBC1D17;CPEB2
protein tyrosine phosphatase activity (GO:0004725)	5/62	0.0700851	0.811869	0	0	2.37906	6.32365	DUSP3;PTPRA;PTPRM;PTPRJ;DUSP15
mRNA 3'-UTR binding (GO:0003730)	5/63	0.0740048	0.811869	0	0	2.33792	6.08707	LARP1;SECISBP2L;CIRBP;CPEB2;CPEB4
ionotropic glutamate receptor binding (GO:0035255)	2/13	0.0765336	0.811869	0	0	4.92211	12.65	SQSTM1;SHANK3
phosphatidylinositol phosphate 5-phosphatase activity (GO:0034595)	2/13	0.0765336	0.811869	0	0	4.92211	12.65	FIG4;SYNJ1
sterol transporter activity (GO:0015248)	3/28	0.0767027	0.811869	0	0	3.2508	8.34747	OSBPL9;CETP;APOE
LRR domain binding (GO:0030275)	2/14	0.0872415	0.811869	0	0	4.5117	11.0044	NRL;ERC1
protein serine/threonine kinase inhibitor activity (GO:0030291)	3/30	0.0902992	0.811869	0	0	3.00969	7.23718	HEXIM2;PRKAR1A;INCA1
flavin adenine dinucleotide binding (GO:0050660)	4/48	0.0914252	0.811869	0	0	2.46376	5.8939	CYB5R3;CRY2;MTHFR;ACAD10
phosphatidylinositol-3,5-bisphosphate phosphatase activity (GO:0106018)	2/15	0.0983623	0.811869	0	0	4.16443	9.65773	FIG4;SYNJ1
phosphatidylinositol phosphate kinase activity (GO:0016307)	2/15	0.0983623	0.811869	0	0	4.16443	9.65773	PIP4K2A;PIP5K1C
transmembrane receptor protein tyrosine phosphatase activity (GO:0005001)	2/15	0.0983623	0.811869	0	0	4.16443	9.65773	PTPRA;PTPRM
transmembrane receptor protein phosphatase activity (GO:0019198)	2/15	0.0983623	0.811869	0	0	4.16443	9.65773	PTPRA;PTPRM
phospholipase activity (GO:0004620)	5/69	0.0999414	0.811869	0	0	2.11808	4.8783	PNPLA7;SMPD1;PLA2G4C;ENPP2;PLA2G6
phosphatidylinositol-3,4,5-trisphosphate binding (GO:0005547)	3/32	0.104816	0.811869	0	0	2.80183	6.31966	WASHC2C;GAB2;ZFYVE1
sequence-specific double-stranded DNA binding (GO:1990837)	7/112	0.106106	0.811869	0	0	1.80868	4.05742	PRKN;PURA;KDM3B;BAHD1;NR1H2;CRY2;MEF2D
sodium ion transmembrane transporter activity (GO:0015081)	5/71	0.109478	0.811869	0	0	2.05368	4.54282	SLC24A1;SLC12A1;ATP1B2;SLC24A5;SLC9B1
sulfuric ester hydrolase activity (GO:0008484)	2/16	0.109853	0.811869	0	0	3.86677	8.5402	ARSG;GNS
alkali metal ion binding (GO:0031420)	2/16	0.109853	0.811869	0	0	3.86677	8.5402	SLC24A1;SLC24A5
potassium ion antiporter activity (GO:0022821)	2/16	0.109853	0.811869	0	0	3.86677	8.5402	SLC24A1;SLC24A5
ion channel inhibitor activity (GO:0008200)	3/33	0.112397	0.811869	0	0	2.7083	5.91958	STX7;SCN1B;VTI1B
transcriptional repressor activity, RNA polymerase II transcription regulatory region sequence-specific binding (GO:0001227)	9/159	0.116455	0.811869	0	0	1.6286	3.50189	PURA;ZNF175;HMBOX1;MYEF2;TSHZ1;MITF;ZBTB4;POU6F1;TBX2
monovalent inorganic cation transmembrane transporter activity (GO:0015077)	2/17	0.121673	0.811869	0	0	3.6088	7.60164	SLC12A1;ATP6V1B2
cholesterol transporter activity (GO:0017127)	2/17	0.121673	0.811869	0	0	3.6088	7.60164	CETP;APOE
antiporter activity (GO:0015297)	2/17	0.121673	0.811869	0	0	3.6088	7.60164	SLC25A16;CLCN6
CoA hydrolase activity (GO:0016289)	2/17	0.121673	0.811869	0	0	3.6088	7.60164	ACOT12;THEM4
acyl-CoA hydrolase activity (GO:0047617)	2/17	0.121673	0.811869	0	0	3.6088	7.60164	ACOT12;THEM4
kinase activity (GO:0016301)	14/280	0.129694	0.811869	0	0	1.43008	2.92104	FN3K;MAP3K3;BRAF;CDC42BPB;NLK;HIPK2;TBCK;PINK1;NMRK2;AKT3;PDK4;ATM;SGK3;PDK2
hydrolase activity, acting on carbon-nitrogen (but not peptide) bonds, in linear amides (GO:0016811)	5/75	0.129808	0.811869	0	0	1.93593	3.95258	ACR;HDAC5;ASAH1;BTD;ASPA
phosphoric ester hydrolase activity (GO:0042578)	4/56	0.139139	0.811869	0	0	2.08386	4.10996	DUSP3;PTPRJ;DUSP15;HDHD2
syntaxin binding (GO:0019905)	5/77	0.14057	0.811869	0	0	1.88195	3.69248	RPH3A;VPS18;STX7;VPS11;VAMP2
intracellular chloride channel activity (GO:0061778)	2/19	0.146151	0.811869	0	0	3.18391	6.12302	ANO5;BEST1
intracellular calcium activated chloride channel activity (GO:0005229)	2/19	0.146151	0.811869	0	0	3.18391	6.12302	ANO5;BEST1
spectrin binding (GO:0030507)	2/19	0.146151	0.811869	0	0	3.18391	6.12302	DMTN;ANK2
FAD binding (GO:0071949)	2/19	0.146151	0.811869	0	0	3.18391	6.12302	CYB5R3;CRY2
phosphatidylinositol binding (GO:0035091)	6/100	0.147699	0.811869	0	0	1.73026	3.30925	RPH3A;ZFYVE28;SNX1;SNX27;PIGK;ZFYVE1
ribosome binding (GO:0043022)	3/38	0.153128	0.811869	0	0	2.3208	4.35492	OXA1L;CPEB2;CPEB4
protein kinase activity (GO:0004672)	23/513	0.156166	0.811869	0	0	1.27679	2.37079	STAT5B;MAP3K3;PRKCE;PELI3;BRAF;NRG2;CDC42BPB;NLK;HIPK2;TBCK;DSTYK;PINK1;SNRK;AKT3;TAOK2;KIT;PDK4;ATM;SGK3;STK32A;SQSTM1;PDK2;CAMK1G
intramolecular oxidoreductase activity, transposing S-S bonds (GO:0016864)	2/20	0.15874	0.811869	0	0	3.00687	5.5341	TMX4;PIGK
protein disulfide isomerase activity (GO:0003756)	2/20	0.15874	0.811869	0	0	3.00687	5.5341	TMX4;PIGK
methyl-CpG binding (GO:0008327)	2/20	0.15874	0.811869	0	0	3.00687	5.5341	MECP2;ZBTB4
glutamate receptor binding (GO:0035254)	2/20	0.15874	0.811869	0	0	3.00687	5.5341	SQSTM1;SHANK3
RNA polymerase II transcription coactivator activity (GO:0001105)	3/39	0.161772	0.811869	0	0	2.25621	4.10985	WBP2;JADE1;HIPK2
protein serine/threonine kinase activity (GO:0004674)	17/368	0.168664	0.811869	0	0	1.31575	2.34184	MAP3K3;PRKCE;PELI3;BRAF;CDC42BPB;NLK;HIPK2;DSTYK;PINK1;SNRK;AKT3;TAOK2;ATM;SGK3;STK32A;SQSTM1;CAMK1G
ubiquitin binding (GO:0043130)	4/62	0.180158	0.811869	0	0	1.8677	3.2011	PRKN;UBAP1L;FBXO7;SQSTM1
bicarbonate transmembrane transporter activity (GO:0015106)	2/22	0.184459	0.811869	0	0	2.7059	4.57386	SLC26A1;BEST1
NAD binding (GO:0051287)	2/22	0.184459	0.811869	0	0	2.7059	4.57386	NNT;NUDT6
7SK snRNA binding (GO:0097322)	1/6	0.195991	0.811869	0	0	5.40842	8.81403	HEXIM2
patched binding (GO:0005113)	1/6	0.195991	0.811869	0	0	5.40842	8.81403	BBS1
leukotriene receptor activity (GO:0004974)	1/6	0.195991	0.811869	0	0	5.40842	8.81403	CYSLTR2
glucose:sodium symporter activity (GO:0005412)	1/6	0.195991	0.811869	0	0	5.40842	8.81403	SLC5A4
apolipoprotein receptor binding (GO:0034190)	1/6	0.195991	0.811869	0	0	5.40842	8.81403	NR1H2
palmitoyl-CoA hydrolase activity (GO:0016290)	1/6	0.195991	0.811869	0	0	5.40842	8.81403	THEM4
cysteinyl leukotriene receptor activity (GO:0001631)	1/6	0.195991	0.811869	0	0	5.40842	8.81403	CYSLTR2
cytochrome-b5 reductase activity, acting on NAD(P)H (GO:0004128)	1/6	0.195991	0.811869	0	0	5.40842	8.81403	CYB5R3
C3HC4-type RING finger domain binding (GO:0055131)	1/6	0.195991	0.811869	0	0	5.40842	8.81403	PINK1
ADP-ribosylation factor binding (GO:0030306)	1/6	0.195991	0.811869	0	0	5.40842	8.81403	GGA2
ceramidase activity (GO:0017040)	1/6	0.195991	0.811869	0	0	5.40842	8.81403	ASAH1
phosphatidylcholine-sterol O-acyltransferase activator activity (GO:0060228)	1/6	0.195991	0.811869	0	0	5.40842	8.81403	APOE
RNA polymerase II intronic transcription regulatory region sequence-specific DNA binding (GO:0001162)	1/6	0.195991	0.811869	0	0	5.40842	8.81403	ZC3H6
sodium channel inhibitor activity (GO:0019871)	1/6	0.195991	0.811869	0	0	5.40842	8.81403	SCN1B
phosphatidylinositol phosphate phosphatase activity (GO:0052866)	1/6	0.195991	0.811869	0	0	5.40842	8.81403	SYNJ1
ubiquinone binding (GO:0048039)	1/6	0.195991	0.811869	0	0	5.40842	8.81403	COQ10A
endoribonuclease activity (GO:0004521)	2/23	0.197531	0.811869	0	0	2.57691	4.17938	ENDOV;RNASEK
voltage-gated ion channel activity involved in regulation of postsynaptic membrane potential (GO:1905030)	2/23	0.197531	0.811869	0	0	2.57691	4.17938	PKD2;SCN1B
calcium-release channel activity (GO:0015278)	2/23	0.197531	0.811869	0	0	2.57691	4.17938	PKD2;TPCN1
voltage-gated sodium channel activity (GO:0005248)	2/23	0.197531	0.811869	0	0	2.57691	4.17938	PKD2;SCN1B
phosphotransferase activity, alcohol group as acceptor (GO:0016773)	12/254	0.198875	0.811869	0	0	1.3452	2.1726	MAP3K3;TBCK;PINK1;NMRK2;AKT3;PDK4;BRAF;SGK3;CDC42BPB;NLK;PDK2;HIPK2
Ras GTPase binding (GO:0017016)	9/184	0.21266	0.811869	0	0	1.39412	2.15817	SGSM1;TBCK;RUSC2;TBC1D20;CLEC16A;TBC1D13;ERC1;RAB11FIP2;TBC1D17
ion gated channel activity (GO:0022839)	2/25	0.223974	0.811869	0	0	2.35259	3.52	ANO5;BEST1
type II transforming growth factor beta receptor binding (GO:0005114)	1/7	0.224702	0.811869	0	0	4.50678	6.72853	ENG
phosphatidylinositol 3-kinase regulatory subunit binding (GO:0036312)	1/7	0.224702	0.811869	0	0	4.50678	6.72853	FBXL2
small ribosomal subunit rRNA binding (GO:0070181)	1/7	0.224702	0.811869	0	0	4.50678	6.72853	CIRBP
phospholipase binding (GO:0043274)	1/7	0.224702	0.811869	0	0	4.50678	6.72853	PRKN
protein-DNA loading ATPase activity (GO:0033170)	1/7	0.224702	0.811869	0	0	4.50678	6.72853	RAD17
estradiol 17-beta-dehydrogenase activity (GO:0004303)	1/7	0.224702	0.811869	0	0	4.50678	6.72853	HSD17B14
cAMP-dependent protein kinase regulator activity (GO:0008603)	1/7	0.224702	0.811869	0	0	4.50678	6.72853	PRKAR1A
inositol-1,3,4,5-tetrakisphosphate 5-phosphatase activity (GO:0052659)	1/7	0.224702	0.811869	0	0	4.50678	6.72853	SYNJ1
NAADP-sensitive calcium-release channel activity (GO:0072345)	1/7	0.224702	0.811869	0	0	4.50678	6.72853	TPCN1
beta-galactoside (CMP) alpha-2,3-sialyltransferase activity (GO:0003836)	1/7	0.224702	0.811869	0	0	4.50678	6.72853	ST3GAL6
[heparan sulfate]-glucosamine 3-sulfotransferase 1 activity (GO:0008467)	1/7	0.224702	0.811869	0	0	4.50678	6.72853	HS3ST2
AP-2 adaptor complex binding (GO:0035612)	1/7	0.224702	0.811869	0	0	4.50678	6.72853	SIDT2
endodeoxyribonuclease activity, producing 5'-phosphomonoesters (GO:0016888)	1/7	0.224702	0.811869	0	0	4.50678	6.72853	ENDOV
DNA clamp loader activity (GO:0003689)	1/7	0.224702	0.811869	0	0	4.50678	6.72853	RAD17
fatty acid transporter activity (GO:0015245)	1/7	0.224702	0.811869	0	0	4.50678	6.72853	SLC27A1
fatty-acyl-CoA synthase activity (GO:0004321)	1/7	0.224702	0.811869	0	0	4.50678	6.72853	ACSM5
phosphatidylinositol phosphate 4-phosphatase activity (GO:0034596)	1/7	0.224702	0.811869	0	0	4.50678	6.72853	SYNJ1
mRNA methyltransferase activity (GO:0008174)	1/7	0.224702	0.811869	0	0	4.50678	6.72853	METTL16
GPI anchor binding (GO:0034235)	1/7	0.224702	0.811869	0	0	4.50678	6.72853	PIGK
leucine binding (GO:0070728)	1/7	0.224702	0.811869	0	0	4.50678	6.72853	GLUD2
carboxy-lyase activity (GO:0016831)	2/26	0.237297	0.811869	0	0	2.25445	3.24289	BCKDHA;MLYCD
calcium channel activity (GO:0005262)	5/93	0.238465	0.811869	0	0	1.5385	2.20549	SLC24A1;DENND5B;PKD2;SLC24A5;TPCN1
organic anion transmembrane transporter activity (GO:0008514)	4/70	0.240014	0.811869	0	0	1.64063	2.34128	SLC25A16;SLC26A1;SLC25A23;BEST1
phospholipid transporter activity (GO:0005548)	3/48	0.244842	0.811869	0	0	1.80413	2.53866	CETP;MT-TP;ATP9B
cyclin-dependent protein serine/threonine kinase regulator activity (GO:0016538)	2/27	0.250659	0.811869	0	0	2.16416	2.99446	HEXIM2;INCA1
protein kinase B binding (GO:0043422)	1/8	0.25239	0.811869	0	0	3.86275	5.31816	PINK1
transferrin receptor binding (GO:1990459)	1/8	0.25239	0.811869	0	0	3.86275	5.31816	SNX1
ether hydrolase activity (GO:0016803)	1/8	0.25239	0.811869	0	0	3.86275	5.31816	TMEM86A
telomerase activity (GO:0003720)	1/8	0.25239	0.811869	0	0	3.86275	5.31816	HMBOX1
tau protein binding (GO:0048156)	1/8	0.25239	0.811869	0	0	3.86275	5.31816	APOE
acyl-CoA ligase activity (GO:0003996)	1/8	0.25239	0.811869	0	0	3.86275	5.31816	ACSM5
calcium-dependent protein kinase activity (GO:0010857)	1/8	0.25239	0.811869	0	0	3.86275	5.31816	PINK1
intronic transcription regulatory region sequence-specific DNA binding (GO:0001161)	1/8	0.25239	0.811869	0	0	3.86275	5.31816	ZC3H6
type I transforming growth factor beta receptor binding (GO:0034713)	1/8	0.25239	0.811869	0	0	3.86275	5.31816	ENG
phosphatidylinositol-4,5-bisphosphate 5-phosphatase activity (GO:0004439)	1/8	0.25239	0.811869	0	0	3.86275	5.31816	SYNJ1
protein-arginine omega-N asymmetric methyltransferase activity (GO:0035242)	1/8	0.25239	0.811869	0	0	3.86275	5.31816	PRMT9
RNA-directed DNA polymerase activity (GO:0003964)	1/8	0.25239	0.811869	0	0	3.86275	5.31816	HMBOX1
phosphatidylinositol-4,5-bisphosphate phosphatase activity (GO:0106019)	1/8	0.25239	0.811869	0	0	3.86275	5.31816	SYNJ1
alcohol dehydrogenase (NAD) activity (GO:0004022)	1/8	0.25239	0.811869	0	0	3.86275	5.31816	ADHFE1
channel activity (GO:0015267)	2/28	0.264041	0.811869	0	0	2.08081	2.77092	TOMM20L;BCL2
transcriptional activator activity, RNA polymerase II transcription factor binding (GO:0001190)	3/50	0.264192	0.811869	0	0	1.72717	2.29901	WBP2;JADE1;HIPK2
acetylglucosaminyltransferase activity (GO:0008375)	3/50	0.264192	0.811869	0	0	1.72717	2.29901	PIGQ;HEXA;PIGP
Rab guanyl-nucleotide exchange factor activity (GO:0017112)	3/51	0.273937	0.811869	0	0	1.6911	2.18974	DENND5B;SMCR8;TRAPPC9
ubiquitin conjugating enzyme binding (GO:0031624)	2/29	0.277423	0.811869	0	0	2.00364	2.56909	PRKN;RNF14
ATP transmembrane transporter activity (GO:0005347)	1/9	0.27909	0.811869	0	0	3.37973	4.31328	SLC25A23
MAP kinase phosphatase activity (GO:0033549)	1/9	0.27909	0.811869	0	0	3.37973	4.31328	DUSP3
GABA receptor binding (GO:0050811)	1/9	0.27909	0.811869	0	0	3.37973	4.31328	TRAK2
hydrogen-exporting ATPase activity, phosphorylative mechanism (GO:0008553)	1/9	0.27909	0.811869	0	0	3.37973	4.31328	ATP6V1C1
armadillo repeat domain binding (GO:0070016)	1/9	0.27909	0.811869	0	0	3.37973	4.31328	CALCOCO1
macromolecule transmembrane transporter activity (GO:0022884)	1/9	0.27909	0.811869	0	0	3.37973	4.31328	SIDT2
histone-arginine N-methyltransferase activity (GO:0008469)	1/9	0.27909	0.811869	0	0	3.37973	4.31328	PRMT9
phosphate ion binding (GO:0042301)	1/9	0.27909	0.811869	0	0	3.37973	4.31328	RPH3A
potassium ion symporter activity (GO:0022820)	1/9	0.27909	0.811869	0	0	3.37973	4.31328	SLC12A1
potassium:chloride symporter activity (GO:0015379)	1/9	0.27909	0.811869	0	0	3.37973	4.31328	SLC12A1
BMP binding (GO:0036122)	1/9	0.27909	0.811869	0	0	3.37973	4.31328	ENG
cytidylyltransferase activity (GO:0070567)	1/9	0.27909	0.811869	0	0	3.37973	4.31328	CDS2
glucocorticoid receptor binding (GO:0035259)	1/9	0.27909	0.811869	0	0	3.37973	4.31328	STAT5B
cation:chloride symporter activity (GO:0015377)	1/9	0.27909	0.811869	0	0	3.37973	4.31328	SLC12A1
inositol tetrakisphosphate phosphatase activity (GO:0052743)	1/9	0.27909	0.811869	0	0	3.37973	4.31328	SYNJ1
cAMP-dependent protein kinase inhibitor activity (GO:0004862)	1/9	0.27909	0.811869	0	0	3.37973	4.31328	PRKAR1A
GTPase binding (GO:0051020)	4/76	0.287493	0.811869	0	0	1.50344	1.87413	GIT2;RRAGD;VPS41;ATG14
phospholipase A2 activity (GO:0004623)	2/30	0.290789	0.811869	0	0	1.93198	2.3863	PLA2G4C;PLA2G6
calcium ion transmembrane transporter activity (GO:0015085)	4/77	0.295543	0.811869	0	0	1.48277	1.80741	SLC24A1;DENND5B;PKD2;SLC24A5
Lys48-specific deubiquitinase activity (GO:1990380)	1/10	0.304838	0.811869	0	0	3.00405	3.56873	MINDY1
phosphatidylinositol-5-phosphate binding (GO:0010314)	1/10	0.304838	0.811869	0	0	3.00405	3.56873	WASHC2C
microtubule minus-end binding (GO:0051011)	1/10	0.304838	0.811869	0	0	3.00405	3.56873	TUBGCP6
mannosyl-oligosaccharide mannosidase activity (GO:0015924)	1/10	0.304838	0.811869	0	0	3.00405	3.56873	MAN2A2
oxidoreductase activity, acting on a sulfur group of donors, disulfide as acceptor (GO:0016671)	1/10	0.304838	0.811869	0	0	3.00405	3.56873	MSRA
arginine N-methyltransferase activity (GO:0016273)	1/10	0.304838	0.811869	0	0	3.00405	3.56873	PRMT9
protein kinase C activity (GO:0004697)	1/10	0.304838	0.811869	0	0	3.00405	3.56873	PRKCE
phosphatidylcholine 1-acylhydrolase activity (GO:0008970)	1/10	0.304838	0.811869	0	0	3.00405	3.56873	PLA2G4C
eukaryotic initiation factor 4E binding (GO:0008190)	1/10	0.304838	0.811869	0	0	3.00405	3.56873	LARP1
activin binding (GO:0048185)	1/10	0.304838	0.811869	0	0	3.00405	3.56873	ENG
dipeptidase activity (GO:0016805)	1/10	0.304838	0.811869	0	0	3.00405	3.56873	CPQ
vinculin binding (GO:0017166)	1/10	0.304838	0.811869	0	0	3.00405	3.56873	TLN1
death domain binding (GO:0070513)	1/10	0.304838	0.811869	0	0	3.00405	3.56873	BCL2
inositol trisphosphate phosphatase activity (GO:0046030)	1/10	0.304838	0.811869	0	0	3.00405	3.56873	SYNJ1
carboxylic ester hydrolase activity (GO:0052689)	5/103	0.307016	0.811869	0	0	1.38079	1.63051	FAM135B;PNPLA7;PLA2G4C;ENPP2;PLA2G6
phosphatase activity (GO:0016791)	5/104	0.314045	0.811869	0	0	1.36677	1.58302	DUSP3;PDPR;PTPRJ;HDHD2;DUSP15
telomeric DNA binding (GO:0042162)	2/32	0.31741	0.811869	0	0	1.803	2.06905	PURA;HMBOX1
chloride transmembrane transporter activity (GO:0015108)	3/56	0.323058	0.811869	0	0	1.53117	1.7301	CLCN7;SLC26A1;BEST1
semaphorin receptor activity (GO:0017154)	1/11	0.329668	0.811869	0	0	2.70351	3	PLXNC1
oxalate transmembrane transporter activity (GO:0019531)	1/11	0.329668	0.811869	0	0	2.70351	3	SLC26A1
4 iron, 4 sulfur cluster binding (GO:0051539)	1/11	0.329668	0.811869	0	0	2.70351	3	ISCU
inositol 1,4,5 trisphosphate binding (GO:0070679)	1/11	0.329668	0.811869	0	0	2.70351	3	RPH3A
U6 snRNA binding (GO:0017070)	1/11	0.329668	0.811869	0	0	2.70351	3	METTL16
sodium:potassium-exchanging ATPase activity (GO:0005391)	1/11	0.329668	0.811869	0	0	2.70351	3	ATP1B2
potassium-transporting ATPase activity (GO:0008556)	1/11	0.329668	0.811869	0	0	2.70351	3	ATP1B2
ribosomal large subunit binding (GO:0043023)	1/11	0.329668	0.811869	0	0	2.70351	3	CPEB2
hexosaminidase activity (GO:0015929)	1/11	0.329668	0.811869	0	0	2.70351	3	HEXA
protein channel activity (GO:0015266)	1/11	0.329668	0.811869	0	0	2.70351	3	TOMM20L
galanin receptor activity (GO:0004966)	1/11	0.329668	0.811869	0	0	2.70351	3	CYSLTR2
mRNA 3'-UTR AU-rich region binding (GO:0035925)	1/11	0.329668	0.811869	0	0	2.70351	3	CPEB2
mannose binding (GO:0005537)	1/11	0.329668	0.811869	0	0	2.70351	3	ACR
proton-transporting ATP synthase activity, rotational mechanism (GO:0046933)	1/11	0.329668	0.811869	0	0	2.70351	3	ATP6V0C
dynactin binding (GO:0034452)	1/11	0.329668	0.811869	0	0	2.70351	3	HTT
2 iron, 2 sulfur cluster binding (GO:0051537)	1/11	0.329668	0.811869	0	0	2.70351	3	ISCU
nitric-oxide synthase binding (GO:0050998)	1/11	0.329668	0.811869	0	0	2.70351	3	DNM1P46
3',5'-cyclic-GMP phosphodiesterase activity (GO:0047555)	1/11	0.329668	0.811869	0	0	2.70351	3	PDE1B
CoA-ligase activity (GO:0016405)	1/11	0.329668	0.811869	0	0	2.70351	3	ACSM5
sequence-specific DNA binding (GO:0043565)	16/394	0.334467	0.816538	0	0	1.14662	1.2558	CALCOCO1;PHF1;HSFX1;ZNF76;NRL;ZBTB4;POU6F1;TBX2;MECP2;PURA;HMBOX1;ZNF70;BCL2;ZNF778;CAMTA2;MEF2D
protein tyrosine/serine/threonine phosphatase activity (GO:0008138)	2/34	0.34379	0.816538	0	0	1.69013	1.8046	DUSP3;DUSP15
arylsulfatase activity (GO:0004065)	1/12	0.353612	0.816538	0	0	2.45761	2.55482	ARSG
racemase and epimerase activity, acting on carbohydrates and derivatives (GO:0016857)	1/12	0.353612	0.816538	0	0	2.45761	2.55482	RENBP
cAMP binding (GO:0030552)	1/12	0.353612	0.816538	0	0	2.45761	2.55482	RAPGEF2
protein-arginine N-methyltransferase activity (GO:0016274)	1/12	0.353612	0.816538	0	0	2.45761	2.55482	PRMT9
symporter activity (GO:0015293)	1/12	0.353612	0.816538	0	0	2.45761	2.55482	SLC12A1
phosphatidylinositol-3,5-bisphosphate 3-phosphatase activity (GO:0052629)	1/12	0.353612	0.816538	0	0	2.45761	2.55482	SYNJ1
C-acyltransferase activity (GO:0016408)	1/12	0.353612	0.816538	0	0	2.45761	2.55482	ACSM5
carbonate dehydratase activity (GO:0004089)	1/12	0.353612	0.816538	0	0	2.45761	2.55482	CA5B
sulfate transmembrane transporter activity (GO:0015116)	1/12	0.353612	0.816538	0	0	2.45761	2.55482	SLC26A1
ubiquitin-like protein conjugating enzyme binding (GO:0044390)	2/35	0.356859	0.816538	0	0	1.63883	1.68868	PRKN;RNF14
phosphoprotein phosphatase activity (GO:0004721)	6/136	0.358053	0.816538	0	0	1.24876	1.28257	DUSP3;PTPRA;PTPRM;PTPRJ;PPM1K;DUSP15
histone deacetylase binding (GO:0042826)	4/85	0.360612	0.816538	0	0	1.33577	1.36242	PRKN;HDAC5;CAMTA2;MEF2D
peptidase inhibitor activity (GO:0030414)	2/36	0.369832	0.816538	0	0	1.59055	1.58213	ITIH3;RENBP
endopeptidase regulator activity (GO:0061135)	2/36	0.369832	0.816538	0	0	1.59055	1.58213	ITIH3;RENBP
platelet-derived growth factor receptor binding (GO:0005161)	1/13	0.376702	0.816538	0	0	2.25269	2.1993	PTPRJ
histone demethylase activity (H3-K9 specific) (GO:0032454)	1/13	0.376702	0.816538	0	0	2.25269	2.1993	KDM3B
protein kinase A catalytic subunit binding (GO:0034236)	1/13	0.376702	0.816538	0	0	2.25269	2.1993	PRKAR1A
GTPase inhibitor activity (GO:0005095)	1/13	0.376702	0.816538	0	0	2.25269	2.1993	CPEB2
sodium:proton antiporter activity (GO:0015385)	1/13	0.376702	0.816538	0	0	2.25269	2.1993	SLC9B1
oxidoreductase activity, acting on NAD(P)H, heme protein as acceptor (GO:0016653)	1/13	0.376702	0.816538	0	0	2.25269	2.1993	CYB5R3
ubiquitin protein ligase activity involved in ERAD pathway (GO:1904264)	1/13	0.376702	0.816538	0	0	2.25269	2.1993	PRKN
RNA stem-loop binding (GO:0035613)	1/13	0.376702	0.816538	0	0	2.25269	2.1993	METTL16
phosphatidylinositol bisphosphate binding (GO:1902936)	4/87	0.376924	0.816538	0	0	1.30344	1.27179	RPH3A;WASHC2C;GAB2;ZFYVE1
PDZ domain binding (GO:0030165)	3/62	0.381973	0.816538	0	0	1.37503	1.32333	PRKN;RAPGEF2;ERC1
voltage-gated calcium channel activity (GO:0005245)	2/37	0.382701	0.816538	0	0	1.54502	1.484	PKD2;TPCN1
oxidoreductase activity, acting on the CH-OH group of donors, NAD or NADP as acceptor (GO:0016616)	4/88	0.385066	0.816538	0	0	1.28786	1.22906	HIBADH;ZADH2;ADHFE1;KDSR
ATPase regulator activity (GO:0060590)	2/38	0.395455	0.816538	0	0	1.50203	1.39346	ATP1B2;FNIP2
potassium ion transmembrane transporter activity (GO:0015079)	2/38	0.395455	0.816538	0	0	1.50203	1.39346	SLC12A1;PKD2
GTPase activity (GO:0003924)	9/222	0.396744	0.816538	0	0	1.14312	1.05678	ARF3;RAB2B;DNM1P46;RAB5B;RAB3A;GNAQ;RRAGD;IFT27;DNAJC27
MAP kinase activity (GO:0004707)	1/14	0.398968	0.816538	0	0	2.0793	1.91061	NLK
outward rectifier potassium channel activity (GO:0015271)	1/14	0.398968	0.816538	0	0	2.0793	1.91061	PKD2
monovalent cation:proton antiporter activity (GO:0005451)	1/14	0.398968	0.816538	0	0	2.0793	1.91061	SLC9B1
phosphatidylinositol monophosphate phosphatase activity (GO:0052744)	1/14	0.398968	0.816538	0	0	2.0793	1.91061	SYNJ1
ribosomal small subunit binding (GO:0043024)	1/14	0.398968	0.816538	0	0	2.0793	1.91061	CPEB2
heparan sulfate sulfotransferase activity (GO:0034483)	1/14	0.398968	0.816538	0	0	2.0793	1.91061	HS3ST2
1-phosphatidylinositol binding (GO:0005545)	1/14	0.398968	0.816538	0	0	2.0793	1.91061	ZFYVE1
nucleoside kinase activity (GO:0019206)	1/14	0.398968	0.816538	0	0	2.0793	1.91061	TK2
phosphatidylinositol-3-phosphatase activity (GO:0004438)	1/14	0.398968	0.816538	0	0	2.0793	1.91061	SYNJ1
G-protein coupled peptide receptor activity (GO:0008528)	3/64	0.401395	0.816538	0	0	1.32981	1.21386	CYSLTR2;EDNRB;MC1R
receptor tyrosine kinase binding (GO:0030971)	2/39	0.408086	0.816538	0	0	1.46136	1.30978	NRG3;SQSTM1
mitogen-activated protein kinase kinase binding (GO:0031434)	3/65	0.411042	0.816538	0	0	1.30829	1.16315	KIT;TAOK2;BRAF
adenyl ribonucleotide binding (GO:0032559)	11/279	0.411817	0.816538	0	0	1.11037	0.985092	TBCK;GLUD2;PINK1;SNRK;HSPA1L;AKT3;PDK4;RAPGEF2;CDC42BPB;NLK;PDK2
protease binding (GO:0002020)	5/118	0.413461	0.816538	0	0	1.19656	1.05679	ACR;PRKN;PINK1;BCL2;LONP2
thiol-dependent ubiquitinyl hydrolase activity (GO:0036459)	4/92	0.417472	0.816538	0	0	1.22907	1.07363	USP35;TADA2B;WDR20;USP51
3',5'-cyclic-AMP phosphodiesterase activity (GO:0004115)	1/15	0.42044	0.816538	0	0	1.93068	1.67284	PDE1B
acyl-CoA dehydrogenase activity (GO:0003995)	1/15	0.42044	0.816538	0	0	1.93068	1.67284	ACAD10
adrenergic receptor binding (GO:0031690)	1/15	0.42044	0.816538	0	0	1.93068	1.67284	RAPGEF2
syntaxin-1 binding (GO:0017075)	1/15	0.42044	0.816538	0	0	1.93068	1.67284	VAMP2
myosin V binding (GO:0031489)	1/15	0.42044	0.816538	0	0	1.93068	1.67284	RAB3A
sodium channel activity (GO:0005272)	2/40	0.420588	0.816538	0	0	1.42283	1.23231	PKD2;SCN1B
protein kinase C binding (GO:0005080)	2/40	0.420588	0.816538	0	0	1.42283	1.23231	HDAC5;SQSTM1
anion channel activity (GO:0005253)	3/66	0.420641	0.816538	0	0	1.28746	1.11491	CLCN7;SLC26A1;BEST1
protein methyltransferase activity (GO:0008276)	2/41	0.432952	0.833462	0	0	1.38627	1.16049	ETFBKMT;PRMT9
ubiquitin-specific protease binding (GO:1990381)	1/16	0.441146	0.833462	0	0	1.80187	1.47461	PRKN
phosphatidic acid binding (GO:0070300)	1/16	0.441146	0.833462	0	0	1.80187	1.47461	RAPGEF2
peptidase activator activity (GO:0016504)	1/16	0.441146	0.833462	0	0	1.80187	1.47461	PINK1
acid-thiol ligase activity (GO:0016878)	1/16	0.441146	0.833462	0	0	1.80187	1.47461	ACSM5
protein transmembrane transporter activity (GO:0008320)	1/16	0.441146	0.833462	0	0	1.80187	1.47461	TOMM20L
cysteine-type endopeptidase activator activity involved in apoptotic process (GO:0008656)	1/16	0.441146	0.833462	0	0	1.80187	1.47461	BCL2L13
polyubiquitin modification-dependent protein binding (GO:0031593)	2/43	0.457247	0.841982	0	0	1.31851	1.03178	MINDY1;SQSTM1
cholesterol binding (GO:0015485)	2/43	0.457247	0.841982	0	0	1.31851	1.03178	CETP;APOE
RNA cap binding (GO:0000339)	1/17	0.461113	0.841982	0	0	1.68917	1.3076	LARP1
oxidoreductase activity, acting on the CH-CH group of donors, NAD or NADP as acceptor (GO:0016628)	1/17	0.461113	0.841982	0	0	1.68917	1.3076	PTGR2
G-protein beta/gamma-subunit complex binding (GO:0031683)	1/17	0.461113	0.841982	0	0	1.68917	1.3076	GNAQ
receptor antagonist activity (GO:0048019)	1/17	0.461113	0.841982	0	0	1.68917	1.3076	MT-RNR2
aspartic-type peptidase activity (GO:0070001)	1/17	0.461113	0.841982	0	0	1.68917	1.3076	CTSD
phosphatidylinositol bisphosphate kinase activity (GO:0052813)	3/71	0.467758	0.841982	0	0	1.19248	0.906052	KIT;NRG2;PIP5K1C
magnesium ion binding (GO:0000287)	5/127	0.476455	0.841982	0	0	1.10777	0.821283	ENDOV;PINK1;SNRK;CDC42BPB;NLK
SUMO transferase activity (GO:0019789)	1/18	0.480367	0.841982	0	0	1.58972	1.16559	RNF212B
fatty acid ligase activity (GO:0015645)	1/18	0.480367	0.841982	0	0	1.58972	1.16559	ACSM5
ion antiporter activity (GO:0099516)	1/18	0.480367	0.841982	0	0	1.58972	1.16559	SLC26A1
peptidase activator activity involved in apoptotic process (GO:0016505)	1/18	0.480367	0.841982	0	0	1.58972	1.16559	BCL2L13
transcriptional activator activity, RNA polymerase II distal enhancer sequence-specific binding (GO:0001205)	1/18	0.480367	0.841982	0	0	1.58972	1.16559	MEF2D
oxidoreductase activity, acting on the CH-NH group of donors, NAD or NADP as acceptor (GO:0016646)	1/18	0.480367	0.841982	0	0	1.58972	1.16559	MTHFR
transferase activity, transferring hexosyl groups (GO:0016758)	4/100	0.480894	0.841982	0	0	1.12617	0.824481	PIGB;DPY19L2;DPY19L2P2;HEXA
myosin binding (GO:0017022)	2/46	0.492528	0.841982	0	0	1.22842	0.869973	RAB3A;TRAK2
RNA methyltransferase activity (GO:0008173)	1/19	0.498935	0.841982	0	0	1.50132	1.04384	METTL16
transforming growth factor beta binding (GO:0050431)	1/19	0.498935	0.841982	0	0	1.50132	1.04384	ENG
ephrin receptor binding (GO:0046875)	1/19	0.498935	0.841982	0	0	1.50132	1.04384	ANKS1B
gamma-tubulin binding (GO:0043015)	1/19	0.498935	0.841982	0	0	1.50132	1.04384	TUBGCP6
neuropilin binding (GO:0038191)	1/19	0.498935	0.841982	0	0	1.50132	1.04384	TAOK2
insulin receptor binding (GO:0005158)	1/19	0.498935	0.841982	0	0	1.50132	1.04384	SNX1
RNA polymerase II transcription factor activity, sequence-specific transcription regulatory region DNA binding (GO:0001133)	1/19	0.498935	0.841982	0	0	1.50132	1.04384	NR1H2
RNA polymerase II activating transcription factor binding (GO:0001102)	2/47	0.503962	0.841982	0	0	1.20106	0.823032	MEF2D;HIPK2
protein-lysine N-methyltransferase activity (GO:0016279)	2/47	0.503962	0.841982	0	0	1.20106	0.823032	SETDB2;ETFBKMT
phosphatidylinositol 3-kinase activity (GO:0035004)	3/76	0.513089	0.841982	0	0	1.11051	0.741052	KIT;ATM;NRG2
steroid hormone receptor binding (GO:0035258)	3/76	0.513089	0.841982	0	0	1.11051	0.741052	STAT5B;RNF14;WBP2
inorganic anion transmembrane transporter activity (GO:0015103)	2/48	0.515228	0.841982	0	0	1.17489	0.779122	SLC26A1;BEST1
histone methyltransferase activity (GO:0042054)	2/48	0.515228	0.841982	0	0	1.17489	0.779122	SETDB2;PRMT9
protein tyrosine kinase binding (GO:1990782)	2/48	0.515228	0.841982	0	0	1.17489	0.779122	NRG3;SQSTM1
sterol binding (GO:0032934)	2/48	0.515228	0.841982	0	0	1.17489	0.779122	CETP;APOE
ferrous iron binding (GO:0008198)	1/20	0.51684	0.841982	0	0	1.42223	0.938706	ISCU
organic cation transmembrane transporter activity (GO:0015101)	1/20	0.51684	0.841982	0	0	1.42223	0.938706	SLC25A16
K63-linked polyubiquitin modification-dependent protein binding (GO:0070530)	1/20	0.51684	0.841982	0	0	1.42223	0.938706	SQSTM1
low-density lipoprotein particle receptor binding (GO:0050750)	1/20	0.51684	0.841982	0	0	1.42223	0.938706	APOE
3',5'-cyclic-nucleotide phosphodiesterase activity (GO:0004114)	1/20	0.51684	0.841982	0	0	1.42223	0.938706	PDE1B
glucose transmembrane transporter activity (GO:0005355)	1/20	0.51684	0.841982	0	0	1.42223	0.938706	SLC5A4
mitogen-activated protein kinase binding (GO:0051019)	1/20	0.51684	0.841982	0	0	1.42223	0.938706	PTPRJ
phospholipid-translocating ATPase activity (GO:0004012)	1/20	0.51684	0.841982	0	0	1.42223	0.938706	ATP9B
amyloid-beta binding (GO:0001540)	2/49	0.526324	0.841982	0	0	1.14983	0.738007	APBB1;APOE
MAP kinase kinase kinase activity (GO:0004709)	3/78	0.53064	0.841982	0	0	1.08079	0.684864	KIT;TAOK2;BRAF
voltage-gated ion channel activity (GO:0005244)	1/21	0.534106	0.841982	0	0	1.35105	0.847327	PKD2
steroid dehydrogenase activity, acting on the CH-OH group of donors, NAD or NADP as acceptor (GO:0033764)	1/21	0.534106	0.841982	0	0	1.35105	0.847327	HSD17B14
anion:anion antiporter activity (GO:0015301)	1/21	0.534106	0.841982	0	0	1.35105	0.847327	SLC26A1
lysine N-methyltransferase activity (GO:0016278)	1/21	0.534106	0.841982	0	0	1.35105	0.847327	ETFBKMT
sialyltransferase activity (GO:0008373)	1/21	0.534106	0.841982	0	0	1.35105	0.847327	ST3GAL6
cyclic nucleotide binding (GO:0030551)	1/21	0.534106	0.841982	0	0	1.35105	0.847327	RAPGEF2
AU-rich element binding (GO:0017091)	1/21	0.534106	0.841982	0	0	1.35105	0.847327	CPEB2
inward rectifier potassium channel activity (GO:0005242)	1/21	0.534106	0.841982	0	0	1.35105	0.847327	KCNJ13
phosphatidylinositol-3,5-bisphosphate binding (GO:0080025)	1/21	0.534106	0.841982	0	0	1.35105	0.847327	WASHC2C
aspartic-type endopeptidase activity (GO:0004190)	1/21	0.534106	0.841982	0	0	1.35105	0.847327	CTSD
GDP binding (GO:0019003)	2/51	0.547993	0.849296	0	0	1.10279	0.663318	RAB5B;RRAGD
phosphatidylinositol-4-phosphate binding (GO:0070273)	1/22	0.550756	0.849296	0	0	1.28665	0.76744	WASHC2C
solute:sodium symporter activity (GO:0015370)	1/22	0.550756	0.849296	0	0	1.28665	0.76744	SLC5A4
actinin binding (GO:0042805)	1/22	0.550756	0.849296	0	0	1.28665	0.76744	PKD2
mRNA 5'-UTR binding (GO:0048027)	1/22	0.550756	0.849296	0	0	1.28665	0.76744	LARP1
zinc ion transmembrane transporter activity (GO:0005385)	1/22	0.550756	0.849296	0	0	1.28665	0.76744	SLC39A13
ATPase activity, coupled to transmembrane movement of ions, phosphorylative mechanism (GO:0015662)	1/22	0.550756	0.849296	0	0	1.28665	0.76744	ATP6V1C1
ATP binding (GO:0005524)	9/255	0.561429	0.863066	0	0	0.988064	0.57038	TBCK;PINK1;SNRK;HSPA1L;AKT3;PDK4;CDC42BPB;NLK;PDK2
ADP binding (GO:0043531)	1/23	0.566811	0.865572	0	0	1.2281	0.697228	GLUD2
ATPase activator activity (GO:0001671)	1/23	0.566811	0.865572	0	0	1.2281	0.697228	ATP1B2
repressing transcription factor binding (GO:0070491)	2/53	0.568958	0.865572	0	0	1.05943	0.597465	HDAC5;BBS1
transcription regulatory region DNA binding (GO:0044212)	13/374	0.578973	0.865572	0	0	0.972196	0.531304	PRKN;HDAC5;CALCOCO1;KDM3B;NR1H2;MITF;KLF15;IKZF4;PURA;BAHD1;CRY2;MEF2D;VSX1
RNA polymerase II transcription cofactor activity (GO:0001104)	3/84	0.581076	0.865572	0	0	1.00042	0.543101	WBP2;JADE1;HIPK2
miRNA binding (GO:0035198)	1/24	0.582294	0.865572	0	0	1.17464	0.635224	ZC3H7B
endoribonuclease activity, producing 5'-phosphomonoesters (GO:0016891)	1/24	0.582294	0.865572	0	0	1.17464	0.635224	ENDOV
death receptor activity (GO:0005035)	1/24	0.582294	0.865572	0	0	1.17464	0.635224	EDA2R
cysteine-type endopeptidase inhibitor activity involved in apoptotic process (GO:0043027)	1/24	0.582294	0.865572	0	0	1.17464	0.635224	BIRC7
tumor necrosis factor-activated receptor activity (GO:0005031)	1/24	0.582294	0.865572	0	0	1.17464	0.635224	EDA2R
phosphatidylinositol phospholipase C activity (GO:0004435)	1/24	0.582294	0.865572	0	0	1.17464	0.635224	PLCD4
SH3 domain binding (GO:0017124)	2/55	0.589209	0.868932	0	0	1.01934	0.539207	PRKN;SHANK3
epidermal growth factor receptor binding (GO:0005154)	1/25	0.597224	0.868932	0	0	1.12564	0.580227	SNX1
lipoprotein particle receptor binding (GO:0070325)	1/25	0.597224	0.868932	0	0	1.12564	0.580227	APOE
metal ion transmembrane transporter activity (GO:0046873)	1/25	0.597224	0.868932	0	0	1.12564	0.580227	SLC12A1
actin monomer binding (GO:0003785)	1/25	0.597224	0.868932	0	0	1.12564	0.580227	PRKCE
transcriptional activator activity, RNA polymerase II core promoter proximal region sequence-specific binding (GO:0001077)	6/175	0.597531	0.868932	0	0	0.95863	0.493645	NR1H2;NRL;MITF;CAMTA2;KLF15;MEF2D
transcription regulatory region sequence-specific DNA binding (GO:0000976)	10/292	0.598246	0.868932	0	0	0.957245	0.491788	PRKN;PURA;ZNF175;KDM3B;NR1H2;BAHD1;CRY2;CREBRF;ZBTB4;MEF2D
protein kinase binding (GO:0019901)	17/495	0.6001	0.868932	0	0	0.95969	0.490074	PRKN;NEK9;HDAC5;DUSP3;BRAF;ANK2;PTPRJ;ATG13;ZBTB4;PINK1;PRKAR1A;TAOK2;KIT;SMCR8;RAB11FIP2;SQSTM1;FBXO7
cation channel activity (GO:0005261)	5/146	0.600353	0.868932	0	0	0.957547	0.488576	SLC24A1;DENND5B;PKD2;SLC24A5;TPCN1
neuropeptide hormone activity (GO:0005184)	1/26	0.611621	0.880094	0	0	1.08056	0.53125	SPX
calcium channel regulator activity (GO:0005246)	1/26	0.611621	0.880094	0	0	1.08056	0.53125	SGK3
mRNA binding (GO:0003729)	6/179	0.619508	0.884642	0	0	0.936269	0.448314	LARP1;MYEF2;SECISBP2L;CIRBP;CPEB2;CPEB4
beta-tubulin binding (GO:0048487)	1/27	0.625504	0.884642	0	0	1.03895	0.487471	HTT
calmodulin-dependent protein kinase activity (GO:0004683)	1/27	0.625504	0.884642	0	0	1.03895	0.487471	CAMK1G
phospholipase C activity (GO:0004629)	1/27	0.625504	0.884642	0	0	1.03895	0.487471	PLCD4
Hsp70 protein binding (GO:0030544)	1/27	0.625504	0.884642	0	0	1.03895	0.487471	PRKN
RNA polymerase II core promoter sequence-specific DNA binding (GO:0000979)	1/27	0.625504	0.884642	0	0	1.03895	0.487471	WBP2
ubiquitin-protein transferase activity (GO:0004842)	14/417	0.631153	0.887874	0	0	0.937122	0.431269	PRKN;ZER1;FBXW8;RNF14;MGRN1;PELI3;FBXO25;ASB14;KLHL3;UBE3B;CNOT4;BIRC7;FBXL2;FBXO7
RNA polymerase II transcription factor binding (GO:0001085)	4/121	0.631377	0.887874	0	0	0.923029	0.424457	BBS1;HDAC5;MEF2D;HIPK2
kinase binding (GO:0019900)	14/418	0.63469	0.888347	0	0	0.934752	0.424956	PRKN;NEK9;DUSP3;HTT;ANK2;PTPRJ;ATG13;ZBTB4;TTC28;SMCR8;RAB11FIP2;SQSTM1;FBXO7;TNS2
phosphatidylinositol-4,5-bisphosphate binding (GO:0005546)	2/60	0.636709	0.888347	0	0	0.931228	0.420396	RPH3A;WASHC2C
dicarboxylic acid transmembrane transporter activity (GO:0005310)	1/28	0.638892	0.888347	0	0	1.00042	0.448207	SLC26A1
RNA polymerase II repressing transcription factor binding (GO:0001103)	1/28	0.638892	0.888347	0	0	1.00042	0.448207	BBS1
WW domain binding (GO:0050699)	1/29	0.651801	0.901234	0	0	0.964636	0.412879	RAPGEF2
cation-transporting ATPase activity (GO:0019829)	1/29	0.651801	0.901234	0	0	0.964636	0.412879	ATP6V0C
small GTPase binding (GO:0031267)	2/63	0.66308	0.905795	0	0	0.885292	0.36373	GGA2;GIT2
nucleobase-containing compound kinase activity (GO:0019205)	1/30	0.66425	0.905795	0	0	0.931325	0.381002	TK2
glutathione transferase activity (GO:0004364)	1/30	0.66425	0.905795	0	0	0.931325	0.381002	MGST3
NADP binding (GO:0050661)	1/30	0.66425	0.905795	0	0	0.931325	0.381002	NNT
deoxyribonuclease activity (GO:0004536)	1/30	0.66425	0.905795	0	0	0.931325	0.381002	TATDN3
actin filament binding (GO:0051015)	4/127	0.668852	0.908848	0	0	0.877728	0.353016	DMTN;WIPF3;AIF1L;SYNE1
transcription factor activity, RNA polymerase II distal enhancer sequence-specific binding (GO:0003705)	2/64	0.671522	0.908848	0	0	0.870968	0.346827	PURA;MEF2D
transcription factor activity, RNA polymerase II core promoter proximal region sequence-specific binding (GO:0000982)	9/280	0.672407	0.908848	0	0	0.895737	0.35551	MYEF2;TSHZ1;NR1H2;NRL;MITF;CAMTA2;MEF2D;KLF15;TBX2
O-acyltransferase activity (GO:0008374)	1/31	0.676254	0.908848	0	0	0.900234	0.352159	HHAT
transcriptional repressor activity, RNA polymerase II core promoter proximal region sequence-specific binding (GO:0001078)	3/97	0.677892	0.908848	0	0	0.861478	0.334915	MYEF2;TSHZ1;TBX2
ligand-dependent nuclear receptor transcription coactivator activity (GO:0030374)	2/65	0.679791	0.908848	0	0	0.857098	0.330814	CALCOCO1;NR1H2
cysteine-type peptidase activity (GO:0008234)	2/65	0.679791	0.908848	0	0	0.857098	0.330814	CTSO;CTSD
transition metal ion transmembrane transporter activity (GO:0046915)	1/32	0.68783	0.908848	0	0	0.871149	0.325996	SLC39A13
estrogen receptor binding (GO:0030331)	1/32	0.68783	0.908848	0	0	0.871149	0.325996	WBP2
hydrolase activity, hydrolyzing O-glycosyl compounds (GO:0004553)	1/32	0.68783	0.908848	0	0	0.871149	0.325996	GBA
secondary active transmembrane transporter activity (GO:0015291)	2/66	0.687889	0.908848	0	0	0.843662	0.315637	SLC25A16;CLCN6
transcriptional activator activity, RNA polymerase II transcription regulatory region sequence-specific binding (GO:0001228)	9/284	0.688521	0.908848	0	0	0.882522	0.329365	ZNF175;NR1H2;CREBRF;ZNF76;NRL;MITF;CAMTA2;MEF2D;KLF15
double-stranded DNA binding (GO:0003690)	3/99	0.691216	0.909978	0	0	0.843442	0.311486	MECP2;PURA;HMBOX1
translation factor activity, RNA binding (GO:0008135)	2/67	0.695819	0.913608	0	0	0.83064	0.301245	CPEB2;CPEB4
phosphoric diester hydrolase activity (GO:0008081)	1/33	0.698992	0.915347	0	0	0.843881	0.302207	SMPD1
phosphatidylinositol-4,5-bisphosphate 3-kinase activity (GO:0046934)	2/68	0.703581	0.916506	0	0	0.818012	0.287591	KIT;NRG2
activating transcription factor binding (GO:0033613)	2/68	0.703581	0.916506	0	0	0.818012	0.287591	MEF2D;HIPK2
E-box binding (GO:0070888)	1/34	0.709756	0.921103	0	0	0.818267	0.28053	MITF
growth factor activity (GO:0008083)	2/69	0.711177	0.921103	0	0	0.805761	0.274631	NRG3;NUDT6
metal ion binding (GO:0046872)	14/442	0.714087	0.921103	0	0	0.881215	0.29675	SLC24A1;BRAF;CDC42BPB;NLK;PKD2;RASGRP3;RPH3A;ENDOV;PINK1;SNRK;ENPP2;RAPGEF2;APOE;SLC24A5
transcription coactivator activity (GO:0003713)	9/291	0.715518	0.921103	0	0	0.860299	0.287984	TADA2B;CALCOCO1;RNF14;WBP2;NR1H2;JADE1;NRL;MAML3;HIPK2
neuropeptide receptor activity (GO:0008188)	1/35	0.720135	0.921103	0	0	0.794159	0.260735	CYSLTR2
ion transmembrane transporter activity (GO:0015075)	1/35	0.720135	0.921103	0	0	0.794159	0.260735	SLC9B1
endodeoxyribonuclease activity (GO:0004520)	1/35	0.720135	0.921103	0	0	0.794159	0.260735	ENDOV
RNA polymerase II regulatory region DNA binding (GO:0001012)	6/201	0.727287	0.927854	0	0	0.829683	0.264199	PURA;ZNF175;NR1H2;CREBRF;ZBTB4;MEF2D
snRNA binding (GO:0017069)	1/36	0.730144	0.929103	0	0	0.771429	0.242625	HEXIM2
heme binding (GO:0020037)	2/72	0.732992	0.930336	0	0	0.771108	0.239522	PGRMC2;CYB5D2
frizzled binding (GO:0005109)	1/37	0.739795	0.934889	0	0	0.749961	0.226025	BBS1
protein kinase regulator activity (GO:0019887)	3/107	0.740357	0.934889	0	0	0.778238	0.233956	PRKAR1A;SMCR8;ATG13
ubiquitin-like protein-specific protease activity (GO:0019783)	2/74	0.746745	0.938012	0	0	0.74961	0.21891	TADA2B;WDR20
divalent inorganic cation transmembrane transporter activity (GO:0072509)	1/38	0.749101	0.938012	0	0	0.729654	0.210783	SLC39A13
zinc ion binding (GO:0008270)	9/302	0.754765	0.938012	0	0	0.827522	0.232822	ACR;PRKN;RPH3A;SMPD1;ZNF208;ENPP2;ZFYVE1;SHANK3;IKZF4
amino acid binding (GO:0016597)	1/39	0.758076	0.938012	0	0	0.710416	0.196765	GLUD2
signal sequence binding (GO:0005048)	1/39	0.758076	0.938012	0	0	0.710416	0.196765	TOMM20L
peptide-lysine-N-acetyltransferase activity (GO:0061733)	1/39	0.758076	0.938012	0	0	0.710416	0.196765	TADA2B
sulfotransferase activity (GO:0008146)	1/39	0.758076	0.938012	0	0	0.710416	0.196765	HS3ST2
carboxypeptidase activity (GO:0004180)	1/39	0.758076	0.938012	0	0	0.710416	0.196765	MINDY1
thiol-dependent ubiquitin-specific protease activity (GO:0004843)	2/76	0.759885	0.938012	0	0	0.729274	0.20025	USP35;USP51
endopeptidase inhibitor activity (GO:0004866)	3/111	0.762496	0.938895	0	0	0.749258	0.203167	ITIH3;BIRC7;RENBP
histone deacetylase activity (GO:0004407)	1/40	0.766729	0.940346	0	0	0.692164	0.183854	HDAC5
histone-lysine N-methyltransferase activity (GO:0018024)	1/41	0.775073	0.940346	0	0	0.674825	0.171944	SETDB2
copper ion binding (GO:0005507)	1/41	0.775073	0.940346	0	0	0.674825	0.171944	ACR
histone acetyltransferase activity (GO:0004402)	1/41	0.775073	0.940346	0	0	0.674825	0.171944	TADA2B
oxidoreductase activity, acting on paired donors, with incorporation or reduction of molecular oxygen, NAD(P)H as one donor, and incorporation of one atom of oxygen (GO:0016709)	1/41	0.775073	0.940346	0	0	0.674825	0.171944	FAXDC2
pyrophosphatase activity (GO:0016462)	1/41	0.775073	0.940346	0	0	0.674825	0.171944	NUDT6
androgen receptor binding (GO:0050681)	1/42	0.78312	0.945474	0	0	0.658331	0.160942	RNF14
protein deacetylase activity (GO:0033558)	1/42	0.78312	0.945474	0	0	0.658331	0.160942	HDAC5
cysteine-type endopeptidase activity (GO:0004197)	2/81	0.790176	0.945616	0	0	0.68294	0.160832	CTSO;CTSD
potassium channel regulator activity (GO:0015459)	1/43	0.790879	0.945616	0	0	0.642623	0.150766	SGK3
1-phosphatidylinositol-3-kinase activity (GO:0016303)	1/43	0.790879	0.945616	0	0	0.642623	0.150766	ATM
rRNA binding (GO:0019843)	1/43	0.790879	0.945616	0	0	0.642623	0.150766	CIRBP
transforming growth factor beta receptor binding (GO:0005160)	1/44	0.79836	0.947172	0	0	0.627646	0.141343	ENG
calcium ion binding (GO:0005509)	8/284	0.798862	0.947172	0	0	0.780474	0.175268	RPH3A;SLC24A1;ENPP2;RAPGEF2;BRAF;PKD2;SLC24A5;RASGRP3
hormone activity (GO:0005179)	2/83	0.801318	0.947172	0	0	0.666008	0.147519	ANGPTL8;SPX
single-stranded RNA binding (GO:0003727)	1/45	0.805575	0.947172	0	0	0.613349	0.132606	ENDOV
hydro-lyase activity (GO:0016836)	1/45	0.805575	0.947172	0	0	0.613349	0.132606	CA5B
exopeptidase activity (GO:0008238)	1/45	0.805575	0.947172	0	0	0.613349	0.132606	TPP1
P-P-bond-hydrolysis-driven transmembrane transporter activity (GO:0015405)	1/45	0.805575	0.947172	0	0	0.613349	0.132606	TOMM20L
voltage-gated potassium channel activity (GO:0005249)	2/85	0.811931	0.950834	0	0	0.649892	0.135398	KCNJ13;PKD2
damaged DNA binding (GO:0003684)	1/46	0.812531	0.950834	0	0	0.599688	0.124496	CRY2
regulatory region DNA binding (GO:0000975)	6/224	0.814981	0.951451	0	0	0.741253	0.151654	HDAC5;CALCOCO1;MEF2D;KLF15;IKZF4;VSX1
calcium-dependent phospholipid binding (GO:0005544)	1/47	0.819239	0.954173	0	0	0.586621	0.11696	RPH3A
single-stranded DNA binding (GO:0003697)	2/87	0.822036	0.955183	0	0	0.634534	0.12435	PURA;CRY2
RNA polymerase II core promoter proximal region sequence-specific DNA binding (GO:0000978)	7/262	0.830197	0.959936	0	0	0.738924	0.137508	MYEF2;NR1H2;HSFX1;NRL;MITF;MEF2D;TBX2
nucleoside-triphosphatase activity (GO:0017111)	12/424	0.831745	0.959936	0	0	0.783089	0.144268	ARF3;RAB2B;RAB5B;DNM1P46;RAB3A;HSPA1L;GNAQ;RRAGD;TDRD9;AFG1L;IFT27;DNAJC27
ribonuclease activity (GO:0004540)	1/49	0.831945	0.959936	0	0	0.56212	0.103424	RNASEK
purine ribonucleoside triphosphate binding (GO:0035639)	11/396	0.840614	0.961775	0	0	0.768177	0.133373	TBCK;GLUD2;PINK1;SNRK;HSPA1L;AKT3;RRAGD;PDK4;CDC42BPB;NLK;PDK2
RNA polymerase II regulatory region sequence-specific DNA binding (GO:0000977)	13/460	0.841091	0.961775	0	0	0.781584	0.135257	ZNF175;MYEF2;WBP2;NR1H2;HSFX1;NRL;MITF;ZC3H6;ZBTB4;TBX2;PURA;CREBRF;MEF2D
SH3/SH2 adaptor activity (GO:0005070)	1/51	0.843758	0.961775	0	0	0.539579	0.0916687	SH3BGRL
phosphatidylinositol kinase activity (GO:0052742)	1/51	0.843758	0.961775	0	0	0.539579	0.0916687	ATM
cysteine-type endopeptidase inhibitor activity (GO:0004869)	1/51	0.843758	0.961775	0	0	0.539579	0.0916687	BIRC7
growth factor receptor binding (GO:0070851)	2/92	0.845197	0.961775	0	0	0.599126	0.100765	SNX1;PTPRJ
methylation-dependent protein binding (GO:0140034)	1/52	0.84935	0.962233	0	0	0.528972	0.0863724	PHF1
ion channel activity (GO:0005216)	2/93	0.849487	0.962233	0	0	0.592511	0.0966521	PKD2;TPCN1
metalloexopeptidase activity (GO:0008235)	1/54	0.859942	0.969638	0	0	0.508958	0.0767969	CPQ
iron ion binding (GO:0005506)	1/54	0.859942	0.969638	0	0	0.508958	0.0767969	ISCU
methylated histone binding (GO:0035064)	1/55	0.864955	0.970855	0	0	0.499507	0.0724671	PHF1
core promoter binding (GO:0001047)	2/97	0.865586	0.970855	0	0	0.567445	0.0819097	HDAC5;CALCOCO1
ATPase activity, coupled to movement of substances (GO:0043492)	1/56	0.86979	0.970855	0	0	0.490399	0.0684125	ATP9B
transferase activity, transferring acyl groups other than amino-acyl groups (GO:0016747)	1/56	0.86979	0.970855	0	0	0.490399	0.0684125	HHAT
core promoter proximal region sequence-specific DNA binding (GO:0000987)	7/278	0.871389	0.970855	0	0	0.694713	0.0956391	MYEF2;NR1H2;HSFX1;NRL;MITF;MEF2D;TBX2
voltage-gated cation channel activity (GO:0022843)	2/100	0.876608	0.970855	0	0	0.549989	0.0724312	PKD2;TPCN1
Rho guanyl-nucleotide exchange factor activity (GO:0005089)	1/59	0.88328	0.970855	0	0	0.464961	0.0577076	SOS2
kinase inhibitor activity (GO:0019210)	1/59	0.88328	0.970855	0	0	0.464961	0.0577076	SMCR8
nuclease activity (GO:0004518)	1/59	0.88328	0.970855	0	0	0.464961	0.0577076	TATDN3
phosphatase binding (GO:0019902)	2/102	0.883486	0.970855	0	0	0.538933	0.0667631	CRY2;FBXL2
ligand-gated cation channel activity (GO:0099094)	1/60	0.887459	0.970855	0	0	0.457057	0.0545692	KCNJ13
protein serine/threonine phosphatase activity (GO:0004722)	1/61	0.891489	0.970855	0	0	0.449416	0.0516208	PPM1K
transmembrane receptor protein tyrosine kinase activity (GO:0004714)	1/61	0.891489	0.970855	0	0	0.449416	0.0516208	KIT
actin binding (GO:0003779)	6/254	0.894178	0.970855	0	0	0.65056	0.0727653	PRKN;DMTN;PRKCE;WIPF3;AIF1L;SYNE1
transmembrane receptor protein kinase activity (GO:0019199)	1/62	0.895375	0.970855	0	0	0.442025	0.0488495	KIT
anion transmembrane transporter activity (GO:0008509)	1/62	0.895375	0.970855	0	0	0.442025	0.0488495	SLC26A1
tubulin binding (GO:0015631)	6/255	0.896227	0.970855	0	0	0.647914	0.0709867	PRKN;DNM1P46;MAP1LC3B;HTT;TUBGCP6;MAPRE2
UDP-glycosyltransferase activity (GO:0008194)	1/63	0.899121	0.970855	0	0	0.434873	0.0462432	HEXA
protein tyrosine kinase activity (GO:0004713)	3/147	0.899805	0.970855	0	0	0.560888	0.0592167	STAT5B;KIT;NRG2
ubiquitin-like protein ligase activity (GO:0061659)	4/186	0.902671	0.970855	0	0	0.591364	0.0605542	PRKN;RNF14;PELI3;UBE3B
metalloendopeptidase activity (GO:0004222)	1/65	0.906218	0.970855	0	0	0.421239	0.0414819	SPG7
transition metal ion binding (GO:0046914)	10/399	0.907993	0.970855	0	0	0.690034	0.0666015	ACR;RPH3A;PRKN;SMPD1;ZNF208;ENPP2;ZFYVE1;SHANK3;IKZF4;ISCU
protein kinase inhibitor activity (GO:0004860)	1/67	0.912815	0.970855	0	0	0.408432	0.037258	SMCR8
RNA helicase activity (GO:0003724)	1/67	0.912815	0.970855	0	0	0.408432	0.037258	TDRD9
ATP-dependent RNA helicase activity (GO:0004004)	1/67	0.912815	0.970855	0	0	0.408432	0.037258	TDRD9
protein heterodimerization activity (GO:0046982)	6/265	0.91491	0.970855	0	0	0.622571	0.0553649	MT-TP;SNX1;RRAGD;HEXA;BCL2;FBXO7
ubiquitin protein ligase activity (GO:0061630)	4/192	0.915261	0.970855	0	0	0.57231	0.0506757	PRKN;RNF14;PELI3;UBE3B
RNA-dependent ATPase activity (GO:0008186)	1/68	0.915938	0.970855	0	0	0.402315	0.0353259	TDRD9
microtubule binding (GO:0008017)	4/195	0.920995	0.974129	0	0	0.563233	0.0463546	DNM1P46;MAP1LC3B;TUBGCP6;MAPRE2
purine ribonucleoside binding (GO:0032550)	3/159	0.926347	0.97527	0	0	0.517419	0.0395856	RAB5B;GLUD2;RRAGD
core promoter sequence-specific DNA binding (GO:0001046)	1/73	0.929955	0.97527	0	0	0.374279	0.02718	WBP2
cytokine receptor activity (GO:0004896)	1/73	0.929955	0.97527	0	0	0.374279	0.02718	EPOR
endonuclease activity (GO:0004519)	1/73	0.929955	0.97527	0	0	0.374279	0.02718	RNASEK
cadherin binding (GO:0045296)	7/313	0.933276	0.976028	0	0	0.61412	0.0424075	SNX1;LARP1;MPRIP;PTPRM;ERC1;TLN1;GIGYF2
transcription corepressor activity (GO:0003714)	4/203	0.934621	0.976028	0	0	0.540364	0.0365365	MECP2;HIPK2;MXD4;JAZF1
guanyl ribonucleotide binding (GO:0032561)	3/170	0.944847	0.983495	0	0	0.483059	0.0274048	RAB5B;GLUD2;RRAGD
protein transporter activity (GO:0008565)	1/80	0.945745	0.983495	0	0	0.340991	0.0190213	EIF4ENIF1
G-protein coupled receptor binding (GO:0001664)	2/133	0.953416	0.985593	0	0	0.410734	0.0195936	PRKN;GNAQ
ATP-dependent helicase activity (GO:0008026)	1/85	0.954796	0.985593	0	0	0.32061	0.0148305	TDRD9
serine-type peptidase activity (GO:0008236)	4/220	0.95676	0.985593	0	0	0.497392	0.0219861	ACR;TPP1;CTSD;KLKB1
protein phosphatase binding (GO:0019903)	1/92	0.964992	0.985593	0	0	0.29584	0.0105424	FBXL2
protein homodimerization activity (GO:0042803)	16/664	0.965819	0.985593	0	0	0.659309	0.0229302	CUBN;GYPC;CPQ;TMEM192;SLC39A13;PKD2;ZBTB4;SYNE1;GNPTG;OXA1L;SNX1;KIT;BCL2;APOE;RAB11FIP2;PDK2
integrin binding (GO:0005178)	1/94	0.967458	0.985593	0	0	0.289448	0.00957587	TLN1
ATPase activity, coupled (GO:0042623)	1/94	0.967458	0.985593	0	0	0.289448	0.00957587	HSPA1L
GTP binding (GO:0005525)	2/147	0.969635	0.985593	0	0	0.370806	0.011434	GLUD2;RRAGD
cation transmembrane transporter activity (GO:0008324)	1/97	0.970836	0.985593	0	0	0.280359	0.00829811	TPCN1
endopeptidase activity (GO:0004175)	7/354	0.971249	0.985593	0	0	0.540389	0.0157647	ACR;CTSO;APH1B;TPP1;SPG7;CTSD;KLKB1
serine-type endopeptidase activity (GO:0004252)	3/196	0.972805	0.985593	0	0	0.417415	0.011509	ACR;CTSD;KLKB1
potassium channel activity (GO:0005267)	1/100	0.973863	0.985593	0	0	0.271821	0.00719909	PKD2
metallopeptidase activity (GO:0008237)	1/102	0.975705	0.985593	0	0	0.26641	0.00655243	SPG7
DNA binding (GO:0003677)	22/893	0.977187	0.985593	0	0	0.672156	0.0155117	CALCOCO1;PHF1;NR1H2;HSFX1;ZNF76;NRL;ZBTB4;POU6F1;TBX2;ACR;MECP2;PURA;ENDOV;HMBOX1;ZNF70;CRY2;BCL2;RAD17;ZNF778;CAMTA2;GTF2IRD2B;MEF2D
ATPase activity (GO:0016887)	3/203	0.977629	0.985593	0	0	0.402658	0.00911013	HSPA1L;TDRD9;AFG1L
G-protein coupled receptor activity (GO:0004930)	4/267	0.987104	0.993123	0	0	0.407497	0.00528927	MC1R;CYSLTR2;MRGPRE;TAPT1
peptidase activity, acting on L-amino acid peptides (GO:0070011)	2/185	0.990794	0.994814	0	0	0.293225	0.00271185	APH1B;TPP1
olfactory receptor activity (GO:0004984)	1/311	0.999985	0.999993	0	0	0.0858526	1.25972e-06	OR2A1
RNA binding (GO:0003723)	22/1387	0.999993	0.999993	0	0	0.417394	2.94001e-06	HEXIM2;MYEF2;SECISBP2L;CIRBP;TDRD9;CELF6;GIGYF2;SYNE1;MECP2;CNOT4;EIF4ENIF1;PURA;ENDOV;LARP1;ZMAT1;ZMAT3;ZC3H7B;METTL16;CPEB2;CPEB4;TNS1;R3HDM2

## Sheet: FDR0.05_GO_Cellular_Component_2
Term	Overlap	P.value	Adjusted.P.value	Old.P.value	Old.Adjusted.P.value	Odds.Ratio	Combined.Score	Genes
lysosome (GO:0005764)	34/422	9.36666e-06	0.00187333	0	0	2.43531	28.1969	ATP6V1A;ASAH1;CPQ;HEXA;GBA;GNS;FLCN;ZFYVE26;SNX1;CTSO;SMPD1;VPS11;ARSG;ATP6V1E1;CTSD;VPS39;ATP6V1C1;VTI1B;VPS18;CUBN;STX7;TMEM192;ITFG2;TPCN1;CLCN7;CLCN6;TCN2;GNAQ;VPS41;RRAGD;ATP6V1B2;TPP1;ATP6V0C;SIDT2
lytic vacuole membrane (GO:0098852)	20/233	0.000277092	0.0155877	0	0	2.58054	21.1376	ATP6V1A;VPS18;GBA;STX7;TMEM192;ITFG2;TPCN1;CLCN7;CLCN6;ZFYVE26;GNAQ;VPS41;VPS11;ATP6V1B2;ATP6V1E1;ATP6V0C;VPS39;ATP6V1C1;VTI1B;SIDT2
lysosomal membrane (GO:0005765)	23/291	0.000333718	0.0155877	0	0	2.362	18.9083	ATP6V1A;VPS18;GBA;STX7;CLEC16A;TMEM192;ITFG2;TPCN1;CLCN7;CLCN6;ZFYVE26;SYNGR1;GNAQ;VPS41;VPS11;ATP6V1B2;CDIP1;ATP6V1E1;ATP6V0C;VPS39;ATP6V1C1;VTI1B;SIDT2
Golgi cisterna membrane (GO:0032580)	6/28	0.000389691	0.0155877	0	0	7.42065	58.2532	GOLGA8R;GOLGA8T;GOLGA8H;GOLGA8K;GOLGA8O;GOLGA8Q
Golgi cis cisterna (GO:0000137)	6/28	0.000389691	0.0155877	0	0	7.42065	58.2532	GOLGA8R;GOLGA8T;GOLGA8H;GOLGA8K;GOLGA8O;GOLGA8Q
lytic vacuole (GO:0000323)	16/183	0.000897891	0.0299297	0	0	2.6243	18.4107	VPS18;CPQ;STX7;GBA;TMEM192;TPCN1;FLCN;SNX1;CTSO;SMPD1;RRAGD;VPS11;TPP1;ARSG;CTSD;SIDT2
lysosomal lumen (GO:0043202)	9/86	0.00355374	0.101536	0	0	3.18469	17.9609	CUBN;ASAH1;TCN2;SMPD1;HEXA;GBA;TPP1;CTSD;GNS
cis-Golgi network (GO:0005801)	6/47	0.00626102	0.142815	0	0	3.97788	20.1814	GOLGA8R;GOLGA8T;GOLGA8H;GOLGA8K;GOLGA8O;GOLGA8Q
vacuole (GO:0005773)	7/62	0.00642669	0.142815	0	0	3.46193	17.4734	MAP1LC3B;PIP4K2A;HTT;MAN2C1;ATG14;ZFYVE1;SQSTM1
Golgi cisterna (GO:0031985)	6/50	0.00847061	0.169412	0	0	3.70609	17.6823	GOLGA8R;GOLGA8T;GOLGA8H;GOLGA8K;GOLGA8O;GOLGA8Q
cytoplasmic vesicle (GO:0031410)	15/215	0.0105388	0.185092	0	0	2.04785	9.32324	PRKN;CUBN;RAB5B;DMTN;RAB3A;STX7;TRAK2;DNM1P46;RUSC2;TAOK2;VPS11;RAPGEF2;SGK3;KIAA0319L;VAMP2
late endosome (GO:0005770)	11/140	0.0117754	0.185092	0	0	2.32367	10.3212	FIG4;VPS18;STX7;VPS41;CLEC16A;VPS11;TMEM192;RAPGEF2;HTT;VPS39;VTI1B
SCF ubiquitin ligase complex (GO:0019005)	6/54	0.0122192	0.185092	0	0	3.39654	14.9609	ABTB2;KBTBD4;FBXO25;FBXL2;BTBD9;FBXO7
vacuolar lumen (GO:0005775)	12/161	0.0129564	0.185092	0	0	2.19549	9.54197	VAT1;CUBN;ASAH1;CYB5R3;TCN2;SMPD1;HEXA;GBA;TPP1;GNS;CTSD;CPPED1
AP-3 adaptor complex (GO:0030123)	2/6	0.0173499	0.224096	0	0	13.5407	54.8964	VPS41;AP3S2
vacuolar proton-transporting V-type ATPase complex (GO:0016471)	3/16	0.0179277	0.224096	0	0	6.25544	25.1557	CCDC115;ATP6V0C;ATP6V1C1
messenger ribonucleoprotein complex (GO:1990124)	2/7	0.0237203	0.279063	0	0	10.832	40.5272	CPEB2;CPEB4
autophagosome (GO:0005776)	6/64	0.0263726	0.280798	0	0	2.80947	10.2136	MAP1LC3B;PIP4K2A;HTT;ATG14;ZFYVE1;SQSTM1
late endosome membrane (GO:0031902)	5/48	0.0276511	0.280798	0	0	3.15594	11.3238	FIG4;VPS41;CDIP1;VPS39;VTI1B
cullin-RING ubiquitin ligase complex (GO:0031461)	12/181	0.0293992	0.280798	0	0	1.93365	6.81956	ABTB2;DET1;KBTBD4;ZER1;FBXW8;FBXO25;ZSWIM8;DCAF8;KLHL3;FBXL2;BTBD9;FBXO7
clathrin-sculpted gamma-aminobutyric acid transport vesicle membrane (GO:0061202)	2/8	0.0308878	0.280798	0	0	9.02622	31.3877	RAB3A;VAMP2
clathrin-sculpted gamma-aminobutyric acid transport vesicle (GO:0061200)	2/8	0.0308878	0.280798	0	0	9.02622	31.3877	RAB3A;VAMP2
mitochondrial outer membrane translocase complex (GO:0005742)	2/9	0.0387875	0.337283	0	0	7.73636	25.1405	PINK1;TOMM20L
early endosome membrane (GO:0031901)	6/73	0.045965	0.338273	0	0	2.43094	7.48699	ZFYVE28;GGA2;FIG4;RAB5B;SNX1;VTI1B
peroxisome (GO:0005777)	7/92	0.0463344	0.338273	0	0	2.23658	6.87047	TMEM135;MARF1;ZADH2;LONP2;MPV17;MLYCD;PEX26
microbody (GO:0042579)	7/92	0.0463344	0.338273	0	0	2.23658	6.87047	TMEM135;MARF1;ZADH2;LONP2;MPV17;MLYCD;PEX26
pre-autophagosomal structure (GO:0000407)	3/23	0.0471936	0.338273	0	0	4.06456	12.4111	ZFYVE1;ATG13;ATG2B
primary lysosome (GO:0005766)	2/10	0.0473582	0.338273	0	0	6.76896	20.6454	HEXA;STX7
perinuclear region of cytoplasm (GO:0048471)	20/378	0.0526326	0.362984	0	0	1.52367	4.48634	PRKN;HHATL;DMTN;FBXW8;PRKCE;TNFSF12;STX7;TMEM192;PTPRM;HTT;SLC39A13;TSC1;ZFYVE1;PINK1;SYNJ1;MT-RNR2;RAPGEF2;ATP9B;VAMP2;VTI1B
early endosome (GO:0005769)	13/222	0.0558344	0.371515	0	0	1.69274	4.88416	RAB5B;MGRN1;STX7;WASHC2C;WASHC2A;ZFYVE28;GGA2;FIG4;SNX1;SNX27;VPS11;APOE;VTI1B
cytoplasmic stress granule (GO:0010494)	4/41	0.0575849	0.371515	0	0	2.93095	8.36638	LARP1;HABP4;CIRBP;GIGYF2
mitochondrion (GO:0005739)	46/1026	0.0662377	0.413986	0	0	1.28632	3.49172	HRK;PRKN;SLC27A1;HIBADH;DCAF8;AFG1L;OGDHL;PPM1K;MTFR1L;SPG7;ACACB;SPATA7;TRAK2;TMEM143;BCL2L13;MAP1LC3B;CYB5R3;PDPR;CA5B;NNT;PDK4;THEM4;MLYCD;MPV17;SLC25A23;FBXO7;ACAD10;PDK2;BCKDHA;MOAP1;ADHFE1;TDRD9;BRAF;ATG13;COQ10A;SLC9B1;COQ6;SLC25A16;OXA1L;GLUD2;PINK1;MT-RNR2;BCL2;SLC25A30;LETMD1;ISCU
mitochondrial matrix (GO:0005759)	16/308	0.0868538	0.526387	0	0	1.49107	3.64347	BCKDHA;HIBADH;ADHFE1;ACSM5;PPM1K;BTD;PDPR;CA5B;PDK4;ETFBKMT;THEM4;TK2;MLYCD;ACAD10;PDK2;ISCU
endocytic vesicle (GO:0030139)	7/108	0.0918359	0.540211	0	0	1.8807	4.49064	CUBN;RAB5B;DLC1;STX7;VPS11;RAPGEF2;APOE
Cul2-RING ubiquitin ligase complex (GO:0031462)	2/15	0.0983623	0.56207	0	0	4.16443	9.65773	ZER1;ZSWIM8
coated vesicle (GO:0030135)	5/71	0.109478	0.608209	0	0	2.05368	4.54282	GGA2;F8;CCDC115;VPS41;VAMP2
actin filament (GO:0005884)	4/55	0.132704	0.686073	0	0	2.12483	4.29137	DMTN;WIPF3;TSC1;AIF1L
ESC/E(Z) complex (GO:0035098)	2/18	0.133784	0.686073	0	0	3.38308	6.80515	PHF1;EZH1
endocytic vesicle lumen (GO:0071682)	2/18	0.133784	0.686073	0	0	3.38308	6.80515	DLC1;APOE
integral component of mitochondrial outer membrane (GO:0031307)	2/21	0.171519	0.742324	0	0	2.84846	5.02202	PINK1;TOMM20L
histone acetyltransferase complex (GO:0000123)	2/22	0.184459	0.742324	0	0	2.7059	4.57386	JADE1;JADE2
intrinsic component of mitochondrial outer membrane (GO:0031306)	2/22	0.184459	0.742324	0	0	2.7059	4.57386	PINK1;TOMM20L
azurophil granule (GO:0042582)	8/154	0.186097	0.742324	0	0	1.48551	2.49786	VAT1;SYNGR1;CYB5R3;STX7;HEXA;GNS;ATP6V0C;CPPED1
axolemma (GO:0030673)	1/6	0.195991	0.742324	0	0	5.40842	8.81403	EPB41L3
AP-1 adaptor complex (GO:0030121)	1/6	0.195991	0.742324	0	0	5.40842	8.81403	SYNRG
gamma-secretase complex (GO:0070765)	1/6	0.195991	0.742324	0	0	5.40842	8.81403	APH1B
integral component of cytoplasmic side of endoplasmic reticulum membrane (GO:0071458)	1/6	0.195991	0.742324	0	0	5.40842	8.81403	PKD2
paranode region of axon (GO:0033270)	1/6	0.195991	0.742324	0	0	5.40842	8.81403	EPB41L3
spindle pole body (GO:0005816)	1/6	0.195991	0.742324	0	0	5.40842	8.81403	TUBGCP6
trans-Golgi network (GO:0005802)	9/185	0.217048	0.742324	0	0	1.38612	2.11749	SCAMP5;GGA2;COG8;MLANA;COG1;TRAPPC9;ATP9B;SLC24A5;VAMP2
serine/threonine protein kinase complex (GO:1902554)	2/25	0.223974	0.742324	0	0	2.35259	3.52	ERC1;ENG
nuclear inner membrane (GO:0005637)	2/25	0.223974	0.742324	0	0	2.35259	3.52	DPY19L2;DPY19L2P2
extrinsic component of external side of plasma membrane (GO:0031232)	1/7	0.224702	0.742324	0	0	4.50678	6.72853	CUBN
actin cortical patch (GO:0030479)	1/7	0.224702	0.742324	0	0	4.50678	6.72853	WIPF3
oxoglutarate dehydrogenase complex (GO:0045252)	1/7	0.224702	0.742324	0	0	4.50678	6.72853	OGDHL
Gemini of coiled bodies (GO:0097504)	1/7	0.224702	0.742324	0	0	4.50678	6.72853	HABP4
endocytic patch (GO:0061645)	1/7	0.224702	0.742324	0	0	4.50678	6.72853	WIPF3
recycling endosome membrane (GO:0055038)	3/47	0.235254	0.742324	0	0	1.84522	2.67021	SCAMP5;ZFYVE27;VTI1B
endoplasmic reticulum-Golgi intermediate compartment membrane (GO:0033116)	3/47	0.235254	0.742324	0	0	1.84522	2.67021	F8;TBC1D20;CD59
axon (GO:0030424)	7/141	0.239605	0.742324	0	0	1.4151	2.02185	DNM1P46;PINK1;RAB3A;ZFYVE27;TAOK2;HTT;CNTN4
autolysosome (GO:0044754)	1/8	0.25239	0.742324	0	0	3.86275	5.31816	SQSTM1
spectrin-associated cytoskeleton (GO:0014731)	1/8	0.25239	0.742324	0	0	3.86275	5.31816	DMTN
chromatin silencing complex (GO:0005677)	1/8	0.25239	0.742324	0	0	3.86275	5.31816	BAHD1
COPI-coated vesicle (GO:0030137)	1/8	0.25239	0.742324	0	0	3.86275	5.31816	CCDC115
gamma-tubulin large complex (GO:0000931)	1/8	0.25239	0.742324	0	0	3.86275	5.31816	TUBGCP6
unconventional myosin complex (GO:0016461)	1/8	0.25239	0.742324	0	0	3.86275	5.31816	MYO9A
gamma-tubulin ring complex (GO:0008274)	1/8	0.25239	0.742324	0	0	3.86275	5.31816	TUBGCP6
clathrin coat of trans-Golgi network vesicle (GO:0030130)	1/8	0.25239	0.742324	0	0	3.86275	5.31816	SYNRG
synaptonemal complex (GO:0000795)	2/28	0.264041	0.765335	0	0	2.08081	2.77092	RNF212B;MEI4
juxtaparanode region of axon (GO:0044224)	1/9	0.27909	0.797401	0	0	3.37973	4.31328	EPB41L3
cytoplasmic vesicle membrane (GO:0030659)	3/54	0.30336	0.832847	0	0	1.59138	1.89825	SGSM1;HTT;RAB11FIP2
intercalated disc (GO:0014704)	2/31	0.304123	0.832847	0	0	1.86527	2.22027	ANK2;SCN1B
lateral element (GO:0000800)	1/10	0.304838	0.832847	0	0	3.00405	3.56873	MEI4
tertiary granule lumen (GO:1904724)	3/55	0.313205	0.832847	0	0	1.56069	1.8118	ASAH1;DLC1;CTSD
integral component of mitochondrial membrane (GO:0032592)	3/56	0.323058	0.832847	0	0	1.53117	1.7301	OXA1L;PINK1;TOMM20L
proton-transporting V-type ATPase complex (GO:0033176)	1/11	0.329668	0.832847	0	0	2.70351	3	CCDC115
axonal growth cone (GO:0044295)	1/11	0.329668	0.832847	0	0	2.70351	3	TAOK2
IkappaB kinase complex (GO:0008385)	1/11	0.329668	0.832847	0	0	2.70351	3	ERC1
main axon (GO:0044304)	2/33	0.330636	0.832847	0	0	1.74474	1.93097	EPB41L3;SCN1B
PRC1 complex (GO:0035102)	1/12	0.353612	0.832847	0	0	2.45761	2.55482	CBX7
node of Ranvier (GO:0033268)	1/12	0.353612	0.832847	0	0	2.45761	2.55482	SCN1B
neurotransmitter receptor complex (GO:0098878)	1/12	0.353612	0.832847	0	0	2.45761	2.55482	SHANK3
trans-Golgi network membrane (GO:0032588)	4/85	0.360612	0.832847	0	0	1.33577	1.36242	SCAMP5;COG8;COG1;SLC24A5
Cul4-RING E3 ubiquitin ligase complex (GO:0080008)	2/36	0.369832	0.832847	0	0	1.59055	1.58213	DET1;DCAF8
secondary lysosome (GO:0005767)	1/13	0.376702	0.832847	0	0	2.25269	2.1993	SQSTM1
chaperonin-containing T-complex (GO:0005832)	1/13	0.376702	0.832847	0	0	2.25269	2.1993	BBS12
germ plasm (GO:0060293)	1/13	0.376702	0.832847	0	0	2.25269	2.1993	TDRD9
Cul4A-RING E3 ubiquitin ligase complex (GO:0031464)	1/13	0.376702	0.832847	0	0	2.25269	2.1993	DET1
specific granule lumen (GO:0035580)	3/62	0.381973	0.832847	0	0	1.37503	1.32333	GHDC;DLC1;CTSD
mitochondrial outer membrane (GO:0005741)	5/115	0.39216	0.832847	0	0	1.22939	1.15081	MOAP1;PINK1;CYB5R3;BCL2;ACACB
endoplasmic reticulum subcompartment (GO:0098827)	1/14	0.398968	0.832847	0	0	2.0793	1.91061	ZFYVE27
endolysosome membrane (GO:0036020)	1/14	0.398968	0.832847	0	0	2.0793	1.91061	CLEC16A
platelet dense granule lumen (GO:0031089)	1/14	0.398968	0.832847	0	0	2.0793	1.91061	ITIH3
azurophil granule lumen (GO:0035578)	4/90	0.401308	0.832847	0	0	1.25778	1.14838	VAT1;CYB5R3;GNS;CPPED1
lipid droplet (GO:0005811)	3/64	0.401395	0.832847	0	0	1.32981	1.21386	FIG4;CYB5R3;TSC1
cytoplasmic ribonucleoprotein granule (GO:0036464)	7/170	0.404986	0.832847	0	0	1.16157	1.04995	LARP1;HABP4;CIRBP;TDRD9;SQSTM1;GIGYF2;SYNE1
Golgi membrane (GO:0000139)	17/442	0.411453	0.832847	0	0	1.08241	0.961245	ARF3;RAB2B;GOLGA8R;COG8;GOLGA8T;GOLGA8K;COG1;GOLGA8O;GOLGA8Q;HS3ST2;SCAMP5;FIG4;MAN2A2;GOLGA8H;ST3GAL6;CD59;SLC24A5
very-low-density lipoprotein particle (GO:0034361)	1/15	0.42044	0.832847	0	0	1.93068	1.67284	APOE
synaptonemal structure (GO:0099086)	1/15	0.42044	0.832847	0	0	1.93068	1.67284	RNF212B
recycling endosome (GO:0055037)	5/119	0.420539	0.832847	0	0	1.186	1.02734	SCAMP5;ZFYVE27;STX7;TBC1D17;VTI1B
integral component of Golgi membrane (GO:0030173)	2/40	0.420588	0.832847	0	0	1.42283	1.23231	TBC1D20;SLC39A13
aggresome (GO:0016235)	2/41	0.432952	0.839951	0	0	1.38627	1.16049	PRKN;SQSTM1
P granule (GO:0043186)	1/16	0.441146	0.839951	0	0	1.80187	1.47461	TDRD9
endoplasmic reticulum-Golgi intermediate compartment (GO:0005793)	4/95	0.44152	0.839951	0	0	1.18836	0.971522	F8;TBC1D20;CCDC115;CD59
microbody lumen (GO:0031907)	2/42	0.445174	0.839951	0	0	1.35154	1.09379	LONP2;MLYCD
peroxisomal matrix (GO:0005782)	2/42	0.445174	0.839951	0	0	1.35154	1.09379	LONP2;MLYCD
endoplasmic reticulum tubular network (GO:0071782)	1/17	0.461113	0.853912	0	0	1.68917	1.3076	ZFYVE27
clathrin adaptor complex (GO:0030131)	1/17	0.461113	0.853912	0	0	1.68917	1.3076	SYNRG
anchored component of external side of plasma membrane (GO:0031362)	1/18	0.480367	0.870862	0	0	1.58972	1.16559	CD59
autophagosome membrane (GO:0000421)	1/18	0.480367	0.870862	0	0	1.58972	1.16559	MAP1LC3B
integral component of endoplasmic reticulum membrane (GO:0030176)	5/128	0.483328	0.870862	0	0	1.09871	0.798826	G6PC2;ZFYVE27;PIGK;PKD2;TAPT1
COPII-coated ER to Golgi transport vesicle (GO:0030134)	3/75	0.504184	0.900329	0	0	1.126	0.771098	F8;CD59;VTI1B
endolysosome (GO:0036019)	1/20	0.51684	0.90091	0	0	1.42223	0.938706	CLEC16A
histone methyltransferase complex (GO:0035097)	2/49	0.526324	0.90091	0	0	1.14983	0.738007	PHF1;EZH1
tertiary granule (GO:0070820)	6/164	0.533845	0.90091	0	0	1.02596	0.643943	ASAH1;DLC1;STX7;CD59;CTSD;ATP6V0C
platelet dense granule (GO:0042827)	1/21	0.534106	0.90091	0	0	1.35105	0.847327	ITIH3
pigment granule (GO:0048770)	1/21	0.534106	0.90091	0	0	1.35105	0.847327	MLANA
melanosome (GO:0042470)	1/21	0.534106	0.90091	0	0	1.35105	0.847327	MLANA
Golgi subcompartment (GO:0098791)	17/479	0.545067	0.90091	0	0	0.99377	0.603065	ARF3;RAB2B;COG8;COG1;TRAPPC9;ZFYVE1;HS3ST2;SCAMP5;GGA2;FIG4;MAN2A2;MLANA;ST3GAL6;CD59;ATP9B;SLC24A5;VAMP2
telomerase holoenzyme complex (GO:0005697)	1/22	0.550756	0.90091	0	0	1.28665	0.76744	HMBOX1
intrinsic component of external side of plasma membrane (GO:0031233)	1/22	0.550756	0.90091	0	0	1.28665	0.76744	CD59
clathrin-coated vesicle membrane (GO:0030665)	3/81	0.556287	0.90091	0	0	1.03906	0.609377	RAB3A;APOE;VAMP2
cortical actin cytoskeleton (GO:0030864)	2/52	0.558564	0.90091	0	0	1.08067	0.62937	DLC1;WIPF3
cortical cytoskeleton (GO:0030863)	2/52	0.558564	0.90091	0	0	1.08067	0.62937	GYPC;DLC1
ER to Golgi transport vesicle membrane (GO:0012507)	2/54	0.579173	0.926677	0	0	1.039	0.567455	CD59;VTI1B
actin cytoskeleton (GO:0015629)	10/294	0.606881	0.958519	0	0	0.950404	0.474654	MSRA;DMTN;MPRIP;DLC1;WIPF3;TAOK2;TSC1;CDC42BPB;AIF1L;POU6F1
preribosome, large subunit precursor (GO:0030687)	1/26	0.611621	0.958519	0	0	1.08056	0.53125	WDR37
Golgi-associated vesicle (GO:0005798)	2/58	0.618245	0.958519	0	0	0.964587	0.463842	F8;CCDC115
azurophil granule membrane (GO:0035577)	2/58	0.618245	0.958519	0	0	0.964587	0.463842	SYNGR1;ATP6V0C
Golgi stack (GO:0005795)	1/28	0.638892	0.967786	0	0	1.00042	0.448207	ZFYVE1
brush border membrane (GO:0031526)	1/28	0.638892	0.967786	0	0	1.00042	0.448207	CUBN
ficolin-1-rich granule lumen (GO:1904813)	4/123	0.644165	0.967786	0	0	0.907421	0.399085	ASAH1;PLEKHO2;GNS;CTSD
chromosome, telomeric region (GO:0000781)	4/124	0.650448	0.967786	0	0	0.899812	0.387004	PURA;HMBOX1;RAD17;ATM
integral component of lumenal side of endoplasmic reticulum membrane (GO:0071556)	1/29	0.651801	0.967786	0	0	0.964636	0.412879	PKD2
PML body (GO:0016605)	2/62	0.654465	0.967786	0	0	0.900094	0.381583	SQSTM1;HIPK2
mitochondrial inner membrane (GO:0005743)	11/341	0.676642	0.967786	0	0	0.898815	0.351089	SLC25A16;PINK1;NNT;SLC25A30;MICU3;MPV17;SPG7;LETMD1;SLC25A23;SLC25A34;CDS2
polymeric cytoskeletal fiber (GO:0099513)	7/221	0.678597	0.967786	0	0	0.882391	0.342128	NCKIPSD;DMTN;SYNJ1;WIPF3;TOGARAM1;TSC1;AIF1L
specific granule (GO:0042581)	5/160	0.680116	0.967786	0	0	0.870422	0.335541	GHDC;DLC1;PTPRJ;CD59;CTSD
platelet alpha granule lumen (GO:0031093)	2/67	0.695819	0.967786	0	0	0.83064	0.301245	F8;VTI1B
clathrin-coated vesicle (GO:0030136)	3/100	0.69772	0.967786	0	0	0.834704	0.300441	GGA2;VPS41;VAMP2
clathrin-coated endocytic vesicle membrane (GO:0030669)	1/33	0.698992	0.967786	0	0	0.843881	0.302207	APOE
secretory granule lumen (GO:0034774)	10/317	0.699061	0.967786	0	0	0.878137	0.314389	VAT1;GHDC;F8;ITIH3;CYB5R3;DLC1;GNS;CTSD;CPPED1;VTI1B
P-body (GO:0000932)	2/68	0.703581	0.967786	0	0	0.818012	0.287591	SQSTM1;SYNE1
site of double-strand break (GO:0035861)	1/34	0.709756	0.967786	0	0	0.818267	0.28053	PHF1
Cajal body (GO:0015030)	1/34	0.709756	0.967786	0	0	0.818267	0.28053	HABP4
mitochondrial envelope (GO:0005740)	2/69	0.711177	0.967786	0	0	0.805761	0.274631	PINK1;SPG7
intermediate filament cytoskeleton (GO:0045111)	2/71	0.725881	0.967786	0	0	0.782324	0.250633	NCKIPSD;ZNF175
nuclear transcription factor complex (GO:0044798)	2/71	0.725881	0.967786	0	0	0.782324	0.250633	NR1H2;HIPK2
focal adhesion (GO:0005925)	11/356	0.729253	0.967786	0	0	0.859055	0.271234	GIT2;MPRIP;DLC1;CD59;PIP5K1C;TLN1;ATP6V0C;TNS2;TNS1;AIF1L;ENG
chromatin (GO:0000785)	9/296	0.733843	0.967786	0	0	0.845089	0.261521	MECP2;CBX7;PINK1;KDM3B;WBP2;BAHD1;RAD17;SMCR8;MEF2D
site of DNA damage (GO:0090734)	1/37	0.739795	0.967786	0	0	0.749961	0.226025	PHF1
tertiary granule membrane (GO:0070821)	2/73	0.739946	0.967786	0	0	0.760207	0.228958	CD59;ATP6V0C
nuclear chromosome, telomeric region (GO:0000784)	3/107	0.740357	0.967786	0	0	0.778238	0.233956	PURA;HMBOX1;ATM
phagocytic vesicle membrane (GO:0030670)	1/38	0.749101	0.968006	0	0	0.729654	0.210783	ATP6V0C
peroxisomal part (GO:0044439)	2/75	0.75339	0.968006	0	0	0.739303	0.20935	LONP2;MLYCD
ionotropic glutamate receptor complex (GO:0008328)	1/39	0.758076	0.968006	0	0	0.710416	0.196765	SHANK3
chromosomal region (GO:0098687)	2/76	0.759885	0.968006	0	0	0.729274	0.20025	RAD17;ATM
anchored component of plasma membrane (GO:0046658)	1/40	0.766729	0.968842	0	0	0.692164	0.183854	CD59
heterochromatin (GO:0000792)	1/41	0.775073	0.968842	0	0	0.674825	0.171944	MECP2
nuclear ubiquitin ligase complex (GO:0000152)	1/41	0.775073	0.968842	0	0	0.674825	0.171944	CBX7
dendrite (GO:0030425)	6/215	0.783677	0.973512	0	0	0.773538	0.188556	ZFYVE27;HTT;APOE;SHANK3;CPEB4;TRAK2
ficolin-1-rich granule (GO:0101002)	5/184	0.79027	0.975642	0	0	0.752772	0.177188	ASAH1;PLEKHO2;GNS;CTSD;ATP6V0C
cell cortex part (GO:0044448)	1/44	0.79836	0.979583	0	0	0.627646	0.141343	GYPC
mitotic spindle (GO:0072686)	2/84	0.806689	0.98115	0	0	0.657851	0.141317	TBCK;PKD2
intermediate filament (GO:0005882)	1/46	0.812531	0.98115	0	0	0.599688	0.124496	NCKIPSD
actomyosin (GO:0042641)	1/48	0.825708	0.98115	0	0	0.57411	0.10995	CDC42BPB
nuclear speck (GO:0016607)	8/296	0.833429	0.98115	0	0	0.747482	0.136196	PRKN;HEXIM2;HDAC5;CRY2;HABP4;JADE1;MAML3;PHF7
platelet alpha granule (GO:0031091)	2/90	0.836281	0.98115	0	0	0.612806	0.109564	F8;VTI1B
clathrin-coated endocytic vesicle (GO:0045334)	1/50	0.837959	0.98115	0	0	0.55062	0.097342	APOE
specific granule membrane (GO:0035579)	2/91	0.840795	0.98115	0	0	0.605889	0.105066	PTPRJ;CD59
nuclear body (GO:0016604)	18/618	0.842961	0.98115	0	0	0.805431	0.137595	PRKN;KLHDC2;HEXIM2;HDAC5;TRIM41;MINDY1;INCA1;JADE1;PHF7;ZBTB4;IKZF4;POU6F1;HIPK2;HMBOX1;CRY2;HABP4;MAML3;SQSTM1
cytoplasmic vesicle lumen (GO:0060205)	3/129	0.843789	0.98115	0	0	0.641618	0.10898	GHDC;DLC1;APOE
ruffle membrane (GO:0032587)	1/53	0.854742	0.985913	0	0	0.518772	0.081424	DLC1
centriole (GO:0005814)	2/95	0.857745	0.985913	0	0	0.579709	0.0889557	HTT;CCDC92
nucleoplasm part (GO:0044451)	11/407	0.864067	0.987505	0	0	0.746404	0.109054	KLHDC2;HMBOX1;TRIM41;MINDY1;INCA1;JADE1;JADE2;ZBTB4;IKZF4;POU6F1;HIPK2
caveola (GO:0005901)	1/56	0.86979	0.98808	0	0	0.490399	0.0684125	DLC1
mitochondrial intermembrane space (GO:0005758)	1/57	0.874451	0.98808	0	0	0.481617	0.0646131	PINK1
cytoskeleton (GO:0005856)	14/520	0.891385	0.996077	0	0	0.742292	0.0853483	ZNF175;DMTN;GYPC;CDC42BPB;SPATA7;AIF1L;POU6F1;MSRA;PINK1;DNM1P46;MPRIP;EPB41L3;TAOK2;MAPRE2
ficolin-1-rich granule membrane (GO:0101003)	1/61	0.891489	0.996077	0	0	0.449416	0.0516208	ATP6V0C
polysome (GO:0005844)	1/63	0.899121	0.999024	0	0	0.434873	0.0462432	LARP1
Cul3-RING ubiquitin ligase complex (GO:0031463)	1/70	0.921853	0.999264	0	0	0.390613	0.0317841	KLHL3
endoplasmic reticulum lumen (GO:0005788)	6/270	0.923104	0.999264	0	0	0.610619	0.0488577	MT-TP;F8;CRTAP;LAMB2;ARSG;APOE
bicellular tight junction (GO:0005923)	1/72	0.927352	0.999264	0	0	0.379571	0.0286281	RAPGEF2
preribosome (GO:0030684)	1/75	0.934884	0.999264	0	0	0.364126	0.0245176	WDR37
microtubule organizing center part (GO:0044450)	2/126	0.94247	0.999264	0	0	0.434079	0.0257199	HTT;CCDC92
fibrillar center (GO:0001650)	2/131	0.95051	0.999264	0	0	0.417146	0.0211729	FHIT;JAZF1
phagocytic vesicle (GO:0045335)	1/83	0.951373	0.999264	0	0	0.328464	0.0163738	ATP6V0C
microtubule organizing center (GO:0005815)	12/507	0.952557	0.999264	0	0	0.648917	0.0315408	MECP2;NEK9;BBS1;ZFYVE26;PHF1;C7ORF31;RRAGD;TUBGCP6;BIRC7;PLA2G6;CCDC92;TAPT1
centrosome (GO:0005813)	10/461	0.969257	0.999264	0	0	0.593221	0.0185234	MECP2;NEK9;BBS1;ZFYVE26;PHF1;C7ORF31;RRAGD;TUBGCP6;CCDC92;TAPT1
RNA polymerase II transcription factor complex (GO:0090575)	2/147	0.969635	0.999264	0	0	0.370806	0.011434	NR1H2;HIPK2
nuclear chromosome part (GO:0044454)	8/392	0.971584	0.999264	0	0	0.557779	0.0160794	PURA;CBX7;HMBOX1;WBP2;MEI4;RAD17;ATM;MEF2D
nucleolar part (GO:0044452)	2/153	0.974778	0.999264	0	0	0.35596	0.00909329	FHIT;JAZF1
cytosolic part (GO:0044445)	2/159	0.979074	0.999264	0	0	0.342249	0.00723786	BBS12;ERC1
nuclear chromatin (GO:0000790)	4/253	0.981339	0.999264	0	0	0.430726	0.00811375	CBX7;WBP2;RAD17;MEF2D
microtubule cytoskeleton (GO:0015630)	7/388	0.986402	0.999264	0	0	0.491281	0.00672629	DNM1P46;SYNJ1;TOGARAM1;BIRC7;PLA2G6;MAPRE2;SPATA7
membrane raft (GO:0045121)	1/119	0.986949	0.999264	0	0	0.227827	0.00299302	CTSD
spindle (GO:0005819)	2/186	0.991084	0.999264	0	0	0.291616	0.00261184	TBCK;PKD2
microtubule (GO:0005874)	2/210	0.995884	0.999264	0	0	0.257644	0.00106274	SYNJ1;TOGARAM1
integral component of plasma membrane (GO:0005887)	34/1463	0.998091	0.999264	0	0	0.624808	0.00119409	ATP6V1A;SLC24A1;SLC26A1;GYPC;PCDHGB5;PCDHGB4;CLCNKA;PTPRM;PTPRJ;MRGPRE;PKD2;SLC5A4;RASGRP3;CYSLTR2;EDNRB;APH1B;MLANA;ENPP2;PLXNC1;PCDHGA7;KCNJ13;TNFSF12;EPOR;ATRN;ADCY9;MC1R;NRG3;PTPRA;KIT;RAPGEF2;SLC24A5;SHANK3;VAMP2;ENG
nucleolus (GO:0005730)	11/676	0.999264	0.999264	0	0	0.438146	0.000322628	KLLN;ENDOV;TRIM41;TAOK2;HABP4;CIRBP;RAD17;WASHC2C;ATM;SYNE1;WASHC2A

## Sheet: FDR0.05_GO_Biological_Process_2
Term	Overlap	P.value	Adjusted.P.value	Old.P.value	Old.Adjusted.P.value	Odds.Ratio	Combined.Score	Genes
regulation of macroautophagy (GO:0016241)	14/116	6.7321e-05	0.0628402	0	0	3.76157	36.1338	EPM2A;ATP6V1A;GBA;CLEC16A;TSC1;ATG13;PINK1;LARP1;RRAGD;ATP6V1B2;SMCR8;ATP6V1E1;ATP6V0C;ATP6V1C1
autophagy of mitochondrion (GO:0000422)	8/40	7.0832e-05	0.0628402	0	0	6.81799	65.1472	PRKN;MAP1LC3B;PINK1;ATG14;FBXO7;ATG13;SQSTM1;ATG2B
regulation of cellular metabolic process (GO:0031323)	8/41	8.52761e-05	0.0628402	0	0	6.61104	61.9429	PRKN;PINK1;GBA;ANGPTL8;PDK4;MPV17;ACACB;PDK2
cellular response to nutrient levels (GO:0031669)	9/54	0.00011287	0.0628402	0	0	5.45844	49.6133	RIPOR1;MAP1LC3B;RRAGD;PDK4;CLEC16A;TSC1;ATG14;ZFYVE1;PDK2
mitochondrion disassembly (GO:0061726)	7/38	0.000344656	0.144586	0	0	6.14979	49.0321	PRKN;MAP1LC3B;PINK1;FBXO7;ATG13;SQSTM1;ATG2B
Golgi organization (GO:0007030)	13/121	0.000389545	0.144586	0	0	3.2931	25.8526	GOLGA8R;GOLGA8T;FBXW8;TANGO2;GOLGA8K;COG1;HTT;GOLGA8O;GOLGA8Q;DNAJC28;SYNE1;TBC1D20;GOLGA8H
regulation of cellular carbohydrate metabolic process (GO:0010675)	4/13	0.000889925	0.227517	0	0	12.067	84.763	PRKN;PDK4;MLYCD;PDK2
intracellular pH reduction (GO:0051452)	6/33	0.000984446	0.227517	0	0	6.04488	41.8513	ATP6V1A;DMXL1;ATP6V1B2;ATP6V1E1;ATP6V0C;ATP6V1C1
regulation of autophagy (GO:0010506)	17/203	0.00101894	0.227517	0	0	2.50459	17.2541	PRKN;ATP6V1A;GBA;ATG13;TPCN1;FLCN;PINK1;RRAGD;BCL2;ATP6V1B2;PIP4K2A;ATM;SMCR8;FBXL2;ATP6V1E1;ATP6V0C;ATP6V1C1
lysosomal transport (GO:0007041)	9/72	0.00102163	0.227517	0	0	3.89524	26.824	PRKN;VPS18;PINK1;MGRN1;VPS41;CLEC16A;VPS11;ATG14;VPS39
regulation of vesicle fusion (GO:0031338)	8/61	0.00140461	0.234963	0	0	4.11203	27.0078	SGSM1;VPS18;TBCK;RAB3A;VPS41;VPS11;TBC1D13;TBC1D17
melanocyte differentiation (GO:0030318)	3/7	0.00142389	0.234963	0	0	20.3397	133.314	LRMDA;KIT;MITF
positive regulation of autophagy of mitochondrion (GO:1903599)	3/7	0.00142389	0.234963	0	0	20.3397	133.314	PRKN;HTT;FBXO7
endosome to lysosome transport (GO:0008333)	7/48	0.00147709	0.234963	0	0	4.64743	30.2904	VPS18;MGRN1;VPS41;CLEC16A;VPS11;ATG14;VPS39
positive regulation of mitochondrion organization (GO:0010822)	12/128	0.00212123	0.314933	0	0	2.82493	17.3896	HRK;PRKN;MOAP1;HHAT;PINK1;HSPA1L;VPS11;HTT;MRGPRE;FBXO7;ATG13;ZBED3
phagosome acidification (GO:0090383)	5/27	0.00240186	0.326489	0	0	6.17515	37.2455	ATP6V1A;ATP6V1B2;ATP6V1E1;ATP6V0C;ATP6V1C1
positive regulation of autophagy (GO:0010508)	8/67	0.00258102	0.326489	0	0	3.69271	22.0069	EPM2A;PRKN;FLCN;PINK1;LARP1;HTT;FBXO7;TPCN1
regulation of TORC1 signaling (GO:1903432)	5/28	0.00283929	0.326489	0	0	5.90636	34.6361	RRAGD;CLEC16A;ATM;SMCR8;ITFG2
hydrogen ion transmembrane transport (GO:1902600)	5/28	0.00283929	0.326489	0	0	5.90636	34.6361	NNT;ATP6V1B2;ATP6V1E1;ATP6V0C;ATP6V1C1
regulation of SNARE complex assembly (GO:0035542)	3/9	0.00323897	0.326489	0	0	13.5584	77.7234	VPS18;VPS41;VPS11
cellular response to oxygen levels (GO:0071453)	3/9	0.00323897	0.326489	0	0	13.5584	77.7234	ATP6V1A;CCDC115;CPEB4
regulation of cellular catabolic process (GO:0031329)	7/55	0.00328407	0.326489	0	0	3.96823	22.693	PRKN;RRAGD;PIP4K2A;LONP2;SMCR8;ATM;FBXL2
protein transport (GO:0015031)	22/326	0.00337191	0.326489	0	0	1.98511	11.2998	ATP6V1A;BBS1;RAB2B;RAB5B;RAB3A;SYNRG;STX7;DNAJC27;GGA2;SGSM1;TBCK;SNX1;SNX27;TBC1D13;ATP6V1B2;IFT27;APOE;ATP6V1E1;TBC1D17;ATP6V0C;ATP6V1C1;VAMP2
intrinsic apoptotic signaling pathway by p53 class mediator (GO:0072332)	6/43	0.00400794	0.345957	0	0	4.40884	24.3345	ZMAT1;ZMAT3;CDIP1;FHIT;PDK2;HIPK2
proton transport (GO:0015992)	5/31	0.00449509	0.345957	0	0	5.22404	28.2348	NNT;ATP6V1B2;ATP6V1E1;ATP6V0C;ATP6V1C1
positive regulation of macroautophagy (GO:0016239)	6/44	0.00450348	0.345957	0	0	4.2926	23.1925	EPM2A;PINK1;LARP1;HTT;PIP4K2A;SMCR8
negative regulation of oxidative stress-induced neuron death (GO:1903204)	3/10	0.00450506	0.345957	0	0	11.6209	62.7823	PRKN;PINK1;FBXO7
phosphatidylglycerol biosynthetic process (GO:0006655)	3/10	0.00450506	0.345957	0	0	11.6209	62.7823	SLC27A1;PLA2G6;CDS2
endosomal vesicle fusion (GO:0034058)	3/10	0.00450506	0.345957	0	0	11.6209	62.7823	VPS41;VPS11;VPS39
phagosome maturation (GO:0090382)	5/32	0.00517377	0.383768	0	0	5.0303	26.4803	ATP6V1A;ATP6V1B2;ATP6V1E1;ATP6V0C;ATP6V1C1
ion transmembrane transport (GO:0034220)	16/219	0.00549609	0.383768	0	0	2.15484	11.2132	ATP6V1A;SLC12A1;CLCNKA;ATP1B2;ANO5;SLC9B1;BEST1;TPCN1;CLCN7;CLCN6;ATP6V1B2;SGK3;ATP6V1E1;ATP6V0C;SLC24A5;ATP6V1C1
negative regulation of macroautophagy (GO:0016242)	4/21	0.00593676	0.383768	0	0	6.38575	32.7371	PINK1;CLEC16A;TSC1;SMCR8
cellular response to insulin stimulus (GO:0032869)	10/110	0.00599806	0.383768	0	0	2.72528	13.9434	ATP6V1A;HDAC5;PDK4;ATP6V1B2;ATP6V1E1;CPEB2;ATP6V0C;PDK2;ATP6V1C1;VAMP2
methionine metabolic process (GO:0006555)	3/11	0.00603138	0.383768	0	0	10.1677	51.965	MSRA;MTHFR;MTR
modulation by host of viral genome replication (GO:0044827)	3/11	0.00603138	0.383768	0	0	10.1677	51.965	PRKN;TBC1D20;FBXL2
branched-chain amino acid metabolic process (GO:0009081)	4/22	0.00705428	0.436386	0	0	6.03067	29.8767	BCKDHA;STAT5B;HIBADH;PPM1K
spindle assembly (GO:0051225)	8/80	0.00766935	0.458911	0	0	3.02392	14.7281	GOLGA8R;GOLGA8T;GOLGA8H;GOLGA8K;TUBGCP6;BIRC7;GOLGA8O;GOLGA8Q
negative regulation of oxidoreductase activity (GO:0051354)	3/12	0.00783054	0.458911	0	0	9.03751	43.8294	PRKN;OXA1L;DLC1
transferrin transport (GO:0033572)	5/36	0.0086177	0.479791	0	0	4.38032	20.8238	ATP6V1A;ATP6V1B2;ATP6V1E1;ATP6V0C;ATP6V1C1
ferric iron transport (GO:0015682)	5/36	0.0086177	0.479791	0	0	4.38032	20.8238	ATP6V1A;ATP6V1B2;ATP6V1E1;ATP6V0C;ATP6V1C1
negative regulation of protein serine/threonine kinase activity (GO:0071901)	7/67	0.00976061	0.49057	0	0	3.17261	14.6873	HEXIM2;PRKAR1A;SMPD1;GBA;INCA1;PTPRJ;APOE
insulin receptor signaling pathway (GO:0008286)	7/67	0.00976061	0.49057	0	0	3.17261	14.6873	ATP6V1A;PDK4;ATP6V1B2;ATP6V1E1;ATP6V0C;PDK2;ATP6V1C1
regulation of acyl-CoA biosynthetic process (GO:0050812)	3/13	0.00991273	0.49057	0	0	8.13333	37.5267	PDPR;PDK4;PDK2
regulation of acetyl-CoA biosynthetic process from pyruvate (GO:0010510)	3/13	0.00991273	0.49057	0	0	8.13333	37.5267	PDPR;PDK4;PDK2
regulation of fatty acid oxidation (GO:0046320)	3/13	0.00991273	0.49057	0	0	8.13333	37.5267	PDK4;LONP2;MLYCD
regulation of glucose metabolic process (GO:0010906)	4/25	0.0112121	0.523128	0	0	5.16834	23.2098	PRKN;PDK4;MLYCD;PDK2
long-chain fatty acid transport (GO:0015909)	4/25	0.0112121	0.523128	0	0	5.16834	23.2098	SLC27A1;SPX;APOE;ACACB
inorganic cation transmembrane transport (GO:0098662)	11/140	0.0117754	0.523128	0	0	2.32367	10.3212	SLC24A1;NNT;SLC12A1;ATP6V1B2;SLC39A13;ATP6V1E1;PKD2;ATP6V0C;SLC24A5;SCN1B;ATP6V1C1
acyl-CoA metabolic process (GO:0006637)	5/39	0.012061	0.523128	0	0	3.9932	17.6411	ACOT12;THEM4;ACSM5;MLYCD;ACACB
protein ubiquitination involved in ubiquitin-dependent protein catabolic process (GO:0042787)	7/70	0.012284	0.523128	0	0	3.02106	13.291	PRKN;ABTB2;KBTBD4;RNF14;UBE3B;BTBD9;FBXO7
acetyl-CoA metabolic process (GO:0006084)	3/14	0.012286	0.523128	0	0	7.39356	32.5265	ACOT12;MLYCD;ACACB
retrograde transport, endosome to plasma membrane (GO:1990126)	3/14	0.012286	0.523128	0	0	7.39356	32.5265	SNX27;WASHC2C;VPS39
regulation of protein targeting to mitochondrion (GO:1903214)	8/88	0.0132939	0.523128	0	0	2.7204	11.7533	PRKN;HHAT;PINK1;HSPA1L;VPS11;MRGPRE;ATG13;ZBED3
embryonic heart tube morphogenesis (GO:0003143)	5/40	0.0133894	0.523128	0	0	3.8789	16.7308	SETDB2;PKD2;MEGF8;TBX2;ENG
negative regulation of TOR signaling (GO:0032007)	5/40	0.0133894	0.523128	0	0	3.8789	16.7308	EPM2A;FLCN;TSC1;ATM;ITFG2
regulation of protein dephosphorylation (GO:0035304)	5/40	0.0133894	0.523128	0	0	3.8789	16.7308	SMPD1;DLC1;GBA;HTT;TSC1
determination of heart left/right asymmetry (GO:0061371)	5/40	0.0133894	0.523128	0	0	3.8789	16.7308	SETDB2;PKD2;MEGF8;TBX2;ENG
cellular response to starvation (GO:0009267)	9/107	0.0143917	0.529291	0	0	2.49952	10.6007	RIPOR1;MAP1LC3B;RRAGD;PDK4;CLEC16A;ATG14;ZFYVE1;ITFG2;CPEB4
regulation of autophagy of mitochondrion (GO:1903146)	4/27	0.0147073	0.529291	0	0	4.71843	19.909	PRKN;PINK1;HTT;FBXO7
regulation of protein homooligomerization (GO:0032462)	3/15	0.0149562	0.529291	0	0	6.77707	28.4815	HRK;GBA;APOE
chloride transport (GO:0006821)	7/73	0.0152464	0.529291	0	0	2.88329	12.062	CLCN7;CLCN6;SLC26A1;SLC12A1;CLCNKA;ANO5;BEST1
ion transport (GO:0006811)	18/289	0.0162221	0.529291	0	0	1.81464	7.47882	ATP6V1A;SLC24A1;SLC26A1;SLC12A1;CLCNKA;ATP1B2;ANO5;SLC9B1;BEST1;TPCN1;CLCN7;CLCN6;ATP6V1B2;SGK3;ATP6V1E1;ATP6V0C;SLC24A5;ATP6V1C1
vocal learning (GO:0042297)	2/6	0.0173499	0.529291	0	0	13.5407	54.8964	HTT;SHANK3
histone H4-K12 acetylation (GO:0043983)	2/6	0.0173499	0.529291	0	0	13.5407	54.8964	JADE1;JADE2
positive regulation of fibroblast migration (GO:0010763)	2/6	0.0173499	0.529291	0	0	13.5407	54.8964	DMTN;PRKCE
regulation of protein targeting (GO:1903533)	2/6	0.0173499	0.529291	0	0	13.5407	54.8964	PRKN;PINK1
regulation of cellular response to oxidative stress (GO:1900407)	2/6	0.0173499	0.529291	0	0	13.5407	54.8964	PRKN;PINK1
positive regulation of mitophagy in response to mitochondrial depolarization (GO:0098779)	2/6	0.0173499	0.529291	0	0	13.5407	54.8964	PRKN;PINK1
negative regulation of cytoplasmic translation (GO:2000766)	2/6	0.0173499	0.529291	0	0	13.5407	54.8964	CPEB2;CPEB4
vesicle fusion with Golgi apparatus (GO:0048280)	2/6	0.0173499	0.529291	0	0	13.5407	54.8964	VTI1B;SEC22C
imitative learning (GO:0098596)	2/6	0.0173499	0.529291	0	0	13.5407	54.8964	HTT;SHANK3
peptidyl-serine autophosphorylation (GO:0036289)	2/6	0.0173499	0.529291	0	0	13.5407	54.8964	PINK1;ATM
glutamate catabolic process (GO:0006538)	2/6	0.0173499	0.529291	0	0	13.5407	54.8964	GLUD2;ADHFE1
endosomal transport (GO:0016197)	15/229	0.0178392	0.536864	0	0	1.91248	7.70032	VPS18;MGRN1;CLEC16A;WASHC2C;ATG14;WASHC2A;SNX1;SNX27;VPS41;VPS11;ERC1;TBC1D17;SQSTM1;VPS39;VTI1B
regulation of protein metabolic process (GO:0051246)	6/59	0.018375	0.545615	0	0	3.07531	12.2913	ABTB2;KBTBD4;ANGPTL8;GBA;APOE;BTBD9
vesicle fusion (GO:0006906)	8/94	0.0191547	0.555904	0	0	2.52981	10.0059	RPH3A;STX7;VPS41;VPS11;VPS39;VAMP2;SEC22C;VTI1B
regulation of organelle organization (GO:0033043)	9/113	0.0198987	0.555904	0	0	2.35458	9.22313	PRKN;SGSM1;TBCK;PINK1;CLEC16A;VPS11;TBC1D13;TBC1D17;SQSTM1
water-soluble vitamin metabolic process (GO:0006767)	7/77	0.0199421	0.555904	0	0	2.71796	10.6406	CUBN;BTD;CYB5R3;TCN2;MTHFR;MTR;ACACB
positive regulation of cation channel activity (GO:2001259)	4/30	0.0211203	0.555904	0	0	4.17335	16.0988	HTT;ANK2;PKD2;SHANK3
preassembly of GPI anchor in ER membrane (GO:0016254)	3/17	0.0212029	0.555904	0	0	5.80832	22.383	PIGB;PIGQ;PIGP
positive regulation of cellular protein catabolic process (GO:1903364)	3/17	0.0212029	0.555904	0	0	5.80832	22.383	GBA;VPS11;APOE
regulation of protein localization to membrane (GO:1905475)	3/17	0.0212029	0.555904	0	0	5.80832	22.383	PRKN;STX7;VTI1B
phospholipid catabolic process (GO:0009395)	3/17	0.0212029	0.555904	0	0	5.80832	22.383	SMPD1;PLA2G4C;ENPP2
positive regulation of calcium ion transmembrane transporter activity (GO:1901021)	3/17	0.0212029	0.555904	0	0	5.80832	22.383	HTT;ANK2;PKD2
mitochondrial transport (GO:0006839)	10/135	0.0230027	0.555904	0	0	2.17739	8.21341	SLC25A16;PRKN;PINK1;TOMM20L;BCL2;SLC25A30;SPG7;SLC25A23;SLC25A34;FBXO7
cardiac atrium development (GO:0003230)	2/7	0.0237203	0.555904	0	0	10.832	40.5272	ANK2;ENG
protein C-linked glycosylation via tryptophan (GO:0018317)	2/7	0.0237203	0.555904	0	0	10.832	40.5272	DPY19L2;DPY19L2P2
regulation of mitochondrial fusion (GO:0010635)	2/7	0.0237203	0.555904	0	0	10.832	40.5272	PRKN;VAT1
left/right pattern formation (GO:0060972)	2/7	0.0237203	0.555904	0	0	10.832	40.5272	SETDB2;MEGF8
valine metabolic process (GO:0006573)	2/7	0.0237203	0.555904	0	0	10.832	40.5272	STAT5B;HIBADH
protein C-linked glycosylation via 2'-alpha-mannosyl-L-tryptophan (GO:0018406)	2/7	0.0237203	0.555904	0	0	10.832	40.5272	DPY19L2;DPY19L2P2
lysosomal lumen acidification (GO:0007042)	2/7	0.0237203	0.555904	0	0	10.832	40.5272	CCDC115;ATP6V0C
mannose metabolic process (GO:0006013)	2/7	0.0237203	0.555904	0	0	10.832	40.5272	MAN2A2;MAN2C1
forebrain neuron differentiation (GO:0021879)	2/7	0.0237203	0.555904	0	0	10.832	40.5272	RAPGEF2;SHANK3
response to increased oxygen levels (GO:0036296)	2/7	0.0237203	0.555904	0	0	10.832	40.5272	ATP6V1A;CCDC115
phosphatidylinositol biosynthetic process (GO:0006661)	8/98	0.0239635	0.555904	0	0	2.41687	9.01788	ARF3;FIG4;PIGB;SLC27A1;SYNJ1;PIGP;PIP4K2A;PIP5K1C
regulation of mitochondrial membrane permeability (GO:0046902)	3/18	0.0247826	0.563173	0	0	5.42082	20.0441	BCL2;THEM4;SPG7
regulation of cholesterol efflux (GO:0010874)	3/18	0.0247826	0.563173	0	0	5.42082	20.0441	CETP;NR1H2;APOE
positive regulation of protein targeting to mitochondrion (GO:1903955)	7/81	0.0255632	0.570211	0	0	2.57051	9.42504	HHAT;PINK1;HSPA1L;VPS11;MRGPRE;ATG13;ZBED3
GPI anchor biosynthetic process (GO:0006506)	4/32	0.0262132	0.570211	0	0	3.87485	14.1102	PIGB;PIGQ;PIGP;PIGK
positive regulation of TOR signaling (GO:0032008)	4/32	0.0262132	0.570211	0	0	3.87485	14.1102	FLCN;RRAGD;CLEC16A;SMCR8
cellular protein localization (GO:0034613)	19/327	0.0262542	0.570211	0	0	1.68449	6.13142	RAB2B;RAB5B;RAB3A;SYNRG;STX7;ANK2;ATG13;DNAJC27;GGA2;SGSM1;TBCK;SNX1;SNX27;RRAGD;EPB41L3;PIGK;TBC1D13;IFT27;TBC1D17
glycerophospholipid metabolic process (GO:0006650)	6/64	0.0263726	0.570211	0	0	2.80947	10.2136	PIGB;CETP;SYNJ1;PIGQ;PIGP;PLA2G4C
intrinsic apoptotic signaling pathway in response to DNA damage (GO:0008630)	5/48	0.0276511	0.582942	0	0	3.15594	11.3238	MOAP1;BCL2;CDIP1;FNIP2;HIPK2
intrinsic apoptotic signaling pathway (GO:0097193)	8/101	0.0280849	0.582942	0	0	2.33854	8.3545	MOAP1;ZMAT1;ZMAT3;BCL2;FHIT;FNIP2;PDK2;HIPK2
glycolipid metabolic process (GO:0006664)	6/65	0.0282101	0.582942	0	0	2.76171	9.85397	ASAH1;SMPD1;HEXA;GBA;ST3GAL6;ARSG
regulation of long-term synaptic potentiation (GO:1900271)	3/19	0.0286666	0.582942	0	0	5.08175	18.0505	APOE;SQSTM1;SHANK3
negative regulation of neuron death (GO:1901215)	7/83	0.0287434	0.582942	0	0	2.50261	8.88261	PRKN;PINK1;GBA;BCL2;APOE;FBXO7;CPEB4
negative regulation of mitochondrion organization (GO:0010823)	4/33	0.029012	0.582942	0	0	3.74104	13.2434	PRKN;VAT1;FLCN;PINK1
intra-Golgi vesicle-mediated transport (GO:0006891)	4/33	0.029012	0.582942	0	0	3.74104	13.2434	COG8;COG1;DNAJC28;VTI1B
regulation of establishment of protein localization to mitochondrion (GO:1903747)	2/8	0.0308878	0.582942	0	0	9.02622	31.3877	PRKN;PINK1
aorta development (GO:0035904)	2/8	0.0308878	0.582942	0	0	9.02622	31.3877	PKD2;TBX2
cardiolipin biosynthetic process (GO:0032049)	2/8	0.0308878	0.582942	0	0	9.02622	31.3877	SLC27A1;PLA2G6
regulation of ATP biosynthetic process (GO:2001169)	2/8	0.0308878	0.582942	0	0	9.02622	31.3877	FLCN;PINK1
TORC1 signaling (GO:0038202)	2/8	0.0308878	0.582942	0	0	9.02622	31.3877	LARP1;CLEC16A
regulation of lipid transport (GO:0032368)	2/8	0.0308878	0.582942	0	0	9.02622	31.3877	PRKN;NR1H2
regulation of response to oxidative stress (GO:1902882)	2/8	0.0308878	0.582942	0	0	9.02622	31.3877	PRKN;PINK1
positive regulation of TORC1 signaling (GO:1904263)	2/8	0.0308878	0.582942	0	0	9.02622	31.3877	RRAGD;CLEC16A
negative regulation of cellular metabolic process (GO:0031324)	4/34	0.0319813	0.585309	0	0	3.61615	12.449	PRKN;PINK1;EDNRB;APOE
regulation of TOR signaling (GO:0032006)	6/67	0.0321337	0.585309	0	0	2.67088	9.18209	EPM2A;FLCN;TBCK;RRAGD;TSC1;SMCR8
regulation of cellular protein metabolic process (GO:0032268)	5/50	0.0323039	0.585309	0	0	3.01536	10.3504	EDNRB;NR1H2;GBA;TSC1;APOE
vacuolar acidification (GO:0007035)	3/20	0.032853	0.585309	0	0	4.78258	16.3359	CCDC115;DMXL1;ATP6V0C
negative regulation of actin filament bundle assembly (GO:0032232)	3/20	0.032853	0.585309	0	0	4.78258	16.3359	PRKN;DLC1;SHANK3
regulation of lipoprotein lipase activity (GO:0051004)	3/20	0.032853	0.585309	0	0	4.78258	16.3359	NR1H2;ANGPTL8;LMF1
regulation of cholesterol transport (GO:0032374)	3/20	0.032853	0.585309	0	0	4.78258	16.3359	CETP;NR1H2;APOE
coenzyme metabolic process (GO:0006732)	5/51	0.0348024	0.604055	0	0	2.94965	9.90514	SLC25A16;ACOT12;THEM4;ACSM5;MLYCD
cobalamin metabolic process (GO:0009235)	3/21	0.037339	0.604055	0	0	4.51664	14.8494	CUBN;TCN2;MTR
tetrapyrrole metabolic process (GO:0033013)	3/21	0.037339	0.604055	0	0	4.51664	14.8494	CUBN;TCN2;MTR
mitochondrial fission (GO:0000266)	3/21	0.037339	0.604055	0	0	4.51664	14.8494	PRKN;DNM1P46;MTFR1L
branched-chain amino acid catabolic process (GO:0009083)	3/21	0.037339	0.604055	0	0	4.51664	14.8494	BCKDHA;HIBADH;PPM1K
long-term synaptic potentiation (GO:0060291)	3/21	0.037339	0.604055	0	0	4.51664	14.8494	SLC24A1;SHANK3;VAMP2
mitochondrial calcium ion transmembrane transport (GO:0006851)	3/21	0.037339	0.604055	0	0	4.51664	14.8494	MICU3;SPG7;SLC25A23
mitochondrion organization (GO:0007005)	11/167	0.037491	0.604055	0	0	1.91879	6.30065	PRKN;OXA1L;DNM1P46;PINK1;AKT3;AFG1L;MTFR1L;MPV17;SPG7;FBXO7;TRAK2
negative regulation of translation (GO:0017148)	7/88	0.0378348	0.604055	0	0	2.34751	7.68699	ZNF540;LARP1;TSC1;METTL16;CPEB2;GIGYF2;CPEB4
heart looping (GO:0001947)	4/36	0.0384351	0.604055	0	0	3.38979	11.0466	SETDB2;PKD2;TBX2;ENG
vesicle-mediated transport (GO:0016192)	22/410	0.0384894	0.604055	0	0	1.54846	5.04392	VPS18;GIT2;RAB5B;MGRN1;WIPF3;STX7;CLEC16A;WASHC2C;ATG14;WASHC2A;RPH3A;SNX1;ZFYVE27;VPS41;VPS11;ERC1;TBC1D17;ATP9B;VPS39;VAMP2;VTI1B;SEC22C
very-low-density lipoprotein particle remodeling (GO:0034372)	2/9	0.0387875	0.604055	0	0	7.73636	25.1405	CETP;APOE
RNA destabilization (GO:0050779)	2/9	0.0387875	0.604055	0	0	7.73636	25.1405	METTL16;GIGYF2
positive regulation of long-term synaptic potentiation (GO:1900273)	2/9	0.0387875	0.604055	0	0	7.73636	25.1405	SQSTM1;SHANK3
heterochromatin organization (GO:0070828)	2/9	0.0387875	0.604055	0	0	7.73636	25.1405	BAHD1;MTHFR
oogenesis (GO:0048477)	2/9	0.0387875	0.604055	0	0	7.73636	25.1405	MARF1;MEI4
regulation of oxidative stress-induced cell death (GO:1903201)	2/9	0.0387875	0.604055	0	0	7.73636	25.1405	PRKN;PINK1
cytoskeletal anchoring at plasma membrane (GO:0007016)	2/9	0.0387875	0.604055	0	0	7.73636	25.1405	EPB41L3;TLN1
regulation of JNK cascade (GO:0046328)	7/90	0.0419451	0.642487	0	0	2.29071	7.26474	PRKN;PINK1;DUSP3;TAOK2;DUSP15;EDA2R;HIPK2
acylglycerol homeostasis (GO:0055090)	3/22	0.0421209	0.642487	0	0	4.2787	13.5516	CETP;ANGPTL8;APOE
sulfur amino acid metabolic process (GO:0000096)	3/22	0.0421209	0.642487	0	0	4.2787	13.5516	MSRA;MTHFR;MTR
glycosphingolipid metabolic process (GO:0006687)	5/54	0.0429992	0.643089	0	0	2.76863	8.7117	ASAH1;SMPD1;HEXA;GBA;ARSG
macroautophagy (GO:0016236)	8/110	0.0433208	0.643089	0	0	2.1312	6.6901	PRKN;MAP1LC3B;PINK1;EPG5;ATG14;ZFYVE1;ATG13;SQSTM1
positive regulation of establishment of protein localization to mitochondrion (GO:1903749)	8/110	0.0433208	0.643089	0	0	2.1312	6.6901	HHAT;PINK1;HSPA1L;VPS11;BCL2;MRGPRE;ATG13;ZBED3
protein stabilization (GO:0050821)	10/152	0.0462075	0.643089	0	0	1.91501	5.88792	PRKN;CRTAP;PINK1;GNAQ;TSC1;ANK2;CREBL2;ATP1B2;NLK;ZBED3
cellular amino acid catabolic process (GO:0009063)	3/23	0.0471936	0.643089	0	0	4.06456	12.4111	BCKDHA;HIBADH;PPM1K
TOR signaling (GO:0031929)	3/23	0.0471936	0.643089	0	0	4.06456	12.4111	FLCN;PINK1;LARP1
autophagosome maturation (GO:0097352)	3/23	0.0471936	0.643089	0	0	4.06456	12.4111	MAP1LC3B;EPG5;ATG14
phosphatidylinositol metabolic process (GO:0046488)	8/112	0.047325	0.643089	0	0	2.09	6.37599	ARF3;FIG4;SLC27A1;SYNJ1;PLA2G4C;TTC7B;PIP4K2A;PIP5K1C
protein deglycosylation (GO:0006517)	2/10	0.0473582	0.643089	0	0	6.76896	20.6454	MAN2A2;MAN2C1
neuron projection regeneration (GO:0031102)	2/10	0.0473582	0.643089	0	0	6.76896	20.6454	MTR;APOE
positive regulation of cytoplasmic transport (GO:1903651)	2/10	0.0473582	0.643089	0	0	6.76896	20.6454	PRKN;VPS11
regulation of cytoplasmic translational elongation (GO:1900247)	2/10	0.0473582	0.643089	0	0	6.76896	20.6454	DPH1;CPEB2
aspartate family amino acid metabolic process (GO:0009066)	2/10	0.0473582	0.643089	0	0	6.76896	20.6454	MSRA;MTHFR
chylomicron assembly (GO:0034378)	2/10	0.0473582	0.643089	0	0	6.76896	20.6454	MT-TP;APOE
regulation of pH (GO:0006885)	2/10	0.0473582	0.643089	0	0	6.76896	20.6454	PDK4;PDK2
negative regulation of autophagosome assembly (GO:1902902)	2/10	0.0473582	0.643089	0	0	6.76896	20.6454	PINK1;SMCR8
regulation of cytoplasmic translation (GO:2000765)	2/10	0.0473582	0.643089	0	0	6.76896	20.6454	CPEB2;CPEB4
regulation of lysosomal lumen pH (GO:0035751)	2/10	0.0473582	0.643089	0	0	6.76896	20.6454	CCDC115;ATP6V0C
signal transduction by p53 class mediator (GO:0072331)	4/39	0.0494098	0.666882	0	0	3.09875	9.31983	ZMAT1;ZMAT3;FHIT;PDK2
chloride transmembrane transport (GO:1902476)	5/57	0.0522624	0.688429	0	0	2.6085	7.69892	CLCN7;CLCN6;SLC26A1;SLC12A1;CLCNKA
regulation of actin filament bundle assembly (GO:0032231)	3/24	0.0525518	0.688429	0	0	3.87081	11.4032	PRKN;TSC1;SHANK3
negative regulation of oxidative stress-induced cell death (GO:1903202)	3/24	0.0525518	0.688429	0	0	3.87081	11.4032	PRKN;PINK1;FBXO7
positive regulation of dephosphorylation (GO:0035306)	3/24	0.0525518	0.688429	0	0	3.87081	11.4032	DLC1;SMPD1;GBA
regulation of neuronal synaptic plasticity (GO:0048168)	3/24	0.0525518	0.688429	0	0	3.87081	11.4032	SYNGR1;RAB3A;APOE
regulation of release of cytochrome c from mitochondria (GO:0090199)	4/40	0.053412	0.695606	0	0	3.01252	8.82584	HRK;PRKN;MOAP1;PINK1
positive regulation by host of viral process (GO:0044794)	2/11	0.0565419	0.703457	0	0	6.01654	17.2842	TBC1D20;APOE
regulation of long-term neuronal synaptic plasticity (GO:0048169)	2/11	0.0565419	0.703457	0	0	6.01654	17.2842	SYNGR1;SHANK3
biotin metabolic process (GO:0006768)	2/11	0.0565419	0.703457	0	0	6.01654	17.2842	BTD;ACACB
regulation of short-term neuronal synaptic plasticity (GO:0048172)	2/11	0.0565419	0.703457	0	0	6.01654	17.2842	SYNGR1;RAB3A
negative regulation of cellular senescence (GO:2000773)	2/11	0.0565419	0.703457	0	0	6.01654	17.2842	MAP3K3;AKT3
photoreceptor cell development (GO:0042461)	2/11	0.0565419	0.703457	0	0	6.01654	17.2842	NRL;MAPRE2
cellular response to increased oxygen levels (GO:0036295)	2/11	0.0565419	0.703457	0	0	6.01654	17.2842	ATP6V1A;CCDC115
regulation of autophagosome maturation (GO:1901096)	2/11	0.0565419	0.703457	0	0	6.01654	17.2842	CLEC16A;SMCR8
lamellipodium organization (GO:0097581)	3/25	0.0581891	0.715951	0	0	3.69467	10.5079	SNX1;DMTN;KIT
regulation of potassium ion transmembrane transporter activity (GO:1901016)	3/25	0.0581891	0.715951	0	0	3.69467	10.5079	ANK2;ATP1B2;VAMP2
regulation of vesicle-mediated transport (GO:0060627)	9/138	0.0592811	0.725379	0	0	1.89579	5.3565	PRKN;SGSM1;TBCK;RAB5B;PINK1;RAB3A;TBC1D13;TBC1D17;VAMP2
response to reactive oxygen species (GO:0000302)	5/60	0.0625993	0.761796	0	0	2.46583	6.83281	DLC1;MPV17;APOE;PKD2;PDK2
monovalent inorganic cation homeostasis (GO:0055067)	3/26	0.0640984	0.764844	0	0	3.53385	9.70866	SLC12A1;PDK4;PDK2
positive regulation of release of cytochrome c from mitochondria (GO:0090200)	3/26	0.0640984	0.764844	0	0	3.53385	9.70866	HRK;MOAP1;PINK1
negative regulation of MAPK cascade (GO:0043409)	6/80	0.0661606	0.764844	0	0	2.20018	5.97497	FLCN;DUSP3;SMPD1;GBA;PTPRJ;APOE
negative regulation of MAP kinase activity (GO:0043407)	5/61	0.066283	0.764844	0	0	2.42167	6.57198	DUSP3;SMPD1;GBA;PTPRJ;APOE
axonal fasciculation (GO:0007413)	2/12	0.0662842	0.764844	0	0	5.41461	14.6942	CNTN4;MEGF8
negative regulation of metabolic process (GO:0009892)	2/12	0.0662842	0.764844	0	0	5.41461	14.6942	OXA1L;DLC1
positive regulation of potassium ion transmembrane transporter activity (GO:1901018)	2/12	0.0662842	0.764844	0	0	5.41461	14.6942	ANK2;ATP1B2
eye photoreceptor cell development (GO:0042462)	2/12	0.0662842	0.764844	0	0	5.41461	14.6942	NRL;MAPRE2
regulation of protein localization to cell periphery (GO:1904375)	2/12	0.0662842	0.764844	0	0	5.41461	14.6942	STX7;VTI1B
keratan sulfate catabolic process (GO:0042340)	2/12	0.0662842	0.764844	0	0	5.41461	14.6942	HEXA;GNS
cellular amide metabolic process (GO:0043603)	5/62	0.0700851	0.776441	0	0	2.37906	6.32365	STAT5B;ASAH1;BTD;SMPD1;ACACB
regulation of focal adhesion assembly (GO:0051893)	4/44	0.0711124	0.776441	0	0	2.7107	7.16573	DMTN;DLC1;PTPRJ;TSC1
positive regulation of intracellular transport (GO:0032388)	4/44	0.0711124	0.776441	0	0	2.7107	7.16573	RIPOR1;TBC1D20;GAB2;VAMP2
inorganic anion transport (GO:0015698)	4/44	0.0711124	0.776441	0	0	2.7107	7.16573	CLCN6;SLC26A1;ANO5;BEST1
posttranscriptional regulation of gene expression (GO:0010608)	4/44	0.0711124	0.776441	0	0	2.7107	7.16573	ZC3H7B;TSC1;METTL16;ATG14
retrograde transport, endosome to Golgi (GO:0042147)	6/82	0.0727468	0.776441	0	0	2.14206	5.61385	SNX1;WASHC2C;ERC1;TBC1D17;WASHC2A;VTI1B
negative regulation of neuron apoptotic process (GO:0043524)	5/63	0.0740048	0.776441	0	0	2.33792	6.08707	PRKN;PINK1;BCL2;APOE;CPEB4
peptidyl-serine phosphorylation (GO:0018105)	9/145	0.0757852	0.776441	0	0	1.79756	4.63744	PINK1;PRKCE;AKT3;ATM;SGK3;STK32A;NLK;CAMK1G;HIPK2
negative regulation of macrophage derived foam cell differentiation (GO:0010745)	2/13	0.0765336	0.776441	0	0	4.92211	12.65	CETP;NR1H2
mitochondrial genome maintenance (GO:0000002)	2/13	0.0765336	0.776441	0	0	4.92211	12.65	AKT3;MPV17
muscle cell development (GO:0055001)	2/13	0.0765336	0.776441	0	0	4.92211	12.65	ANK2;ENG
positive regulation of cholesterol efflux (GO:0010875)	2/13	0.0765336	0.776441	0	0	4.92211	12.65	NR1H2;APOE
positive regulation of protein complex disassembly (GO:0043243)	2/13	0.0765336	0.776441	0	0	4.92211	12.65	GBA;SMCR8
cardiolipin metabolic process (GO:0032048)	2/13	0.0765336	0.776441	0	0	4.92211	12.65	SLC27A1;PLA2G6
protein localization to endoplasmic reticulum (GO:0070972)	2/13	0.0765336	0.776441	0	0	4.92211	12.65	ANK2;TAPT1
dicarboxylic acid catabolic process (GO:0043649)	2/13	0.0765336	0.776441	0	0	4.92211	12.65	GLUD2;ASPA
regulation of oxidoreductase activity (GO:0051341)	2/13	0.0765336	0.776441	0	0	4.92211	12.65	OXA1L;DLC1
triglyceride-rich lipoprotein particle remodeling (GO:0034370)	2/13	0.0765336	0.776441	0	0	4.92211	12.65	CETP;APOE
regulation of cAMP-dependent protein kinase activity (GO:2000479)	2/13	0.0765336	0.776441	0	0	4.92211	12.65	PRKAR1A;RAPGEF2
regulation of synaptic vesicle transport (GO:1902803)	2/13	0.0765336	0.776441	0	0	4.92211	12.65	PRKN;PINK1
negative regulation of homeostatic process (GO:0032845)	3/28	0.0767027	0.776441	0	0	3.2508	8.34747	FLCN;BCL2;SPX
organelle fission (GO:0048285)	3/28	0.0767027	0.776441	0	0	3.2508	8.34747	PRKN;DNM1P46;MTFR1L
lytic vacuole organization (GO:0080171)	3/28	0.0767027	0.776441	0	0	3.2508	8.34747	VPS18;VPS11;TPP1
negative regulation of JNK cascade (GO:0046329)	3/28	0.0767027	0.776441	0	0	3.2508	8.34747	PRKN;PINK1;DUSP3
regulation of lipid biosynthetic process (GO:0046890)	3/28	0.0767027	0.776441	0	0	3.2508	8.34747	PDK4;CREBL2;APOE
triglyceride homeostasis (GO:0070328)	3/28	0.0767027	0.776441	0	0	3.2508	8.34747	CETP;ANGPTL8;APOE
positive regulation of lipid biosynthetic process (GO:0046889)	3/28	0.0767027	0.776441	0	0	3.2508	8.34747	NR1H2;CREBL2;APOE
inorganic anion transmembrane transport (GO:0098661)	5/64	0.0780414	0.782875	0	0	2.29818	5.86153	CLCN7;CLCN6;SLC26A1;SLC12A1;CLCNKA
cellular response to decreased oxygen levels (GO:0036294)	5/64	0.0780414	0.782875	0	0	2.29818	5.86153	PINK1;TSC1;CPEB2;HIPK2;CPEB4
negative regulation of autophagy (GO:0010507)	4/46	0.0809519	0.806676	0	0	2.58135	6.48927	PINK1;BCL2;TSC1;SMCR8
negative regulation of apoptotic signaling pathway (GO:2001234)	5/65	0.082194	0.806676	0	0	2.25976	5.64639	PRKN;PINK1;PELI3;BCL2;HTT
synaptic vesicle endocytosis (GO:0048488)	3/29	0.0833813	0.806676	0	0	3.12561	7.76505	DNM1P46;SYNJ1;PIP5K1C
synaptic vesicle recycling (GO:0036465)	3/29	0.0833813	0.806676	0	0	3.12561	7.76505	RAB3A;SYNJ1;PIP5K1C
vesicle organization (GO:0016050)	8/127	0.0849774	0.806676	0	0	1.82512	4.49961	RPH3A;VPS18;SNX1;STX7;VPS11;SQSTM1;VAMP2;SEC22C
calcium ion transmembrane transport (GO:0070588)	6/86	0.087001	0.806676	0	0	2.03453	4.968	SLC24A1;MICU3;SPG7;PKD2;SLC25A23;SLC24A5
regulation of fibroblast migration (GO:0010762)	2/14	0.0872415	0.806676	0	0	4.5117	11.0044	DMTN;PRKCE
ubiquinone metabolic process (GO:0006743)	2/14	0.0872415	0.806676	0	0	4.5117	11.0044	COQ10A;COQ6
regulation of lipase activity (GO:0060191)	2/14	0.0872415	0.806676	0	0	4.5117	11.0044	ANGPTL8;LMF1
negative regulation of Rho protein signal transduction (GO:0035024)	2/14	0.0872415	0.806676	0	0	4.5117	11.0044	FLCN;DLC1
negative regulation of focal adhesion assembly (GO:0051895)	2/14	0.0872415	0.806676	0	0	4.5117	11.0044	DMTN;DLC1
positive regulation of mitochondrial fission (GO:0090141)	2/14	0.0872415	0.806676	0	0	4.5117	11.0044	PRKN;PINK1
regulation of ventricular cardiac muscle cell membrane repolarization (GO:0060307)	2/14	0.0872415	0.806676	0	0	4.5117	11.0044	ANK2;SCN1B
quinone biosynthetic process (GO:1901663)	2/14	0.0872415	0.806676	0	0	4.5117	11.0044	COQ10A;COQ6
fatty acid transport (GO:0015908)	2/14	0.0872415	0.806676	0	0	4.5117	11.0044	SLC27A1;APOE
regulation of histone modification (GO:0031056)	2/14	0.0872415	0.806676	0	0	4.5117	11.0044	FLCN;MTHFR
regulation of protein modification by small protein conjugation or removal (GO:1903320)	2/14	0.0872415	0.806676	0	0	4.5117	11.0044	PRKN;PINK1
negative regulation of T cell receptor signaling pathway (GO:0050860)	2/14	0.0872415	0.806676	0	0	4.5117	11.0044	DUSP3;PTPRJ
negative regulation of stress-activated MAPK cascade (GO:0032873)	3/30	0.0902992	0.806676	0	0	3.00969	7.23718	PRKN;PINK1;DUSP3
regulation of cell migration involved in sprouting angiogenesis (GO:0090049)	3/30	0.0902992	0.806676	0	0	3.00969	7.23718	HDAC5;MAP3K3;AKT3
cellular response to cAMP (GO:0071320)	3/30	0.0902992	0.806676	0	0	3.00969	7.23718	DMTN;RAPGEF2;PKD2
artery morphogenesis (GO:0048844)	3/30	0.0902992	0.806676	0	0	3.00969	7.23718	PKD2;TBX2;ENG
regulation of mitochondrion organization (GO:0010821)	4/48	0.0914252	0.806676	0	0	2.46376	5.8939	PRKN;FLCN;PINK1;SQSTM1
positive regulation of intracellular protein transport (GO:0090316)	9/152	0.094848	0.806676	0	0	1.70894	4.02538	RIPOR1;HHAT;PINK1;HSPA1L;VPS11;MRGPRE;ATG13;VAMP2;ZBED3
negative regulation of blood vessel endothelial cell migration (GO:0043537)	3/31	0.0974473	0.806676	0	0	2.90205	6.75726	MECP2;HDAC5;APOE
positive regulation of protein dephosphorylation (GO:0035307)	3/31	0.0974473	0.806676	0	0	2.90205	6.75726	SMPD1;DLC1;GBA
renal water homeostasis (GO:0003091)	3/31	0.0974473	0.806676	0	0	2.90205	6.75726	ADCY9;PRKAR1A;RAB11FIP2
cofactor biosynthetic process (GO:0051188)	3/31	0.0974473	0.806676	0	0	2.90205	6.75726	SLC25A16;MOCS1;ISCU
lysosome organization (GO:0007040)	3/31	0.0974473	0.806676	0	0	2.90205	6.75726	VPS18;VPS11;TPP1
vesicle-mediated transport to the plasma membrane (GO:0098876)	3/31	0.0974473	0.806676	0	0	2.90205	6.75726	SNX27;WASHC2C;VPS39
myeloid cell development (GO:0061515)	2/15	0.0983623	0.806676	0	0	4.16443	9.65773	DMTN;KIT
ubiquinone biosynthetic process (GO:0006744)	2/15	0.0983623	0.806676	0	0	4.16443	9.65773	COQ10A;COQ6
selective autophagy (GO:0061912)	2/15	0.0983623	0.806676	0	0	4.16443	9.65773	ATG14;SQSTM1
histone H4-K8 acetylation (GO:0043982)	2/15	0.0983623	0.806676	0	0	4.16443	9.65773	JADE1;JADE2
positive regulation of response to wounding (GO:1903036)	2/15	0.0983623	0.806676	0	0	4.16443	9.65773	DMTN;PRKCE
negative regulation of adherens junction organization (GO:1903392)	2/15	0.0983623	0.806676	0	0	4.16443	9.65773	DMTN;DLC1
endocardial cushion morphogenesis (GO:0003203)	2/15	0.0983623	0.806676	0	0	4.16443	9.65773	TBX2;ENG
phototransduction, visible light (GO:0007603)	2/15	0.0983623	0.806676	0	0	4.16443	9.65773	GNAQ;MAPRE2
negative regulation of TORC1 signaling (GO:1904262)	2/15	0.0983623	0.806676	0	0	4.16443	9.65773	ATM;ITFG2
positive regulation of potassium ion transmembrane transport (GO:1901381)	2/15	0.0983623	0.806676	0	0	4.16443	9.65773	ANK2;ATP1B2
glycerophospholipid catabolic process (GO:0046475)	2/15	0.0983623	0.806676	0	0	4.16443	9.65773	PLA2G4C;ENPP2
negative regulation of cell aging (GO:0090344)	2/15	0.0983623	0.806676	0	0	4.16443	9.65773	MAP3K3;AKT3
mesenchyme morphogenesis (GO:0072132)	2/15	0.0983623	0.806676	0	0	4.16443	9.65773	TBX2;ENG
regulation of protein complex disassembly (GO:0043244)	2/15	0.0983623	0.806676	0	0	4.16443	9.65773	GBA;CLEC16A
protein targeting to peroxisome (GO:0006625)	2/15	0.0983623	0.806676	0	0	4.16443	9.65773	LONP2;PEX26
negative regulation of anoikis (GO:2000811)	2/15	0.0983623	0.806676	0	0	4.16443	9.65773	BCL2;PDK4
histone H4-K5 acetylation (GO:0043981)	2/15	0.0983623	0.806676	0	0	4.16443	9.65773	JADE1;JADE2
negative regulation of cellular protein metabolic process (GO:0032269)	6/89	0.0986241	0.806676	0	0	1.96069	4.54182	ZNF540;EDNRB;LARP1;TSC1;APOE;GIGYF2
heart morphogenesis (GO:0003007)	4/50	0.102509	0.806676	0	0	2.3564	5.36742	DLC1;MEGF8;ENG;TBX2
Rab protein signal transduction (GO:0032482)	5/70	0.104656	0.806676	0	0	2.08539	4.70688	RAB2B;RAB5B;RAB3A;IFT27;DNAJC27
cellular response to glucagon stimulus (GO:0071377)	3/32	0.104816	0.806676	0	0	2.80183	6.31966	ADCY9;PRKAR1A;GNG7
positive regulation of dendrite development (GO:1900006)	3/32	0.104816	0.806676	0	0	2.80183	6.31966	FBXW8;APOE;SHANK3
Golgi vesicle transport (GO:0048193)	14/271	0.107521	0.806676	0	0	1.48086	3.30242	ARF3;COG8;COG1;HTT;ANK2;DNAJC28;SNX1;F8;TBC1D20;CD59;ATP9B;VAMP2;VTI1B;SEC22C
phosphatidylcholine metabolic process (GO:0046470)	5/71	0.109478	0.806676	0	0	2.05368	4.54282	CETP;SLC27A1;PLA2G4C;ENPP2;PLA2G6
postsynaptic membrane organization (GO:0001941)	2/16	0.109853	0.806676	0	0	3.86677	8.5402	APOE;SHANK3
positive regulation of regulated secretory pathway (GO:1903307)	2/16	0.109853	0.806676	0	0	3.86677	8.5402	SCAMP5;RAB3A
positive regulation of cilium assembly (GO:0045724)	2/16	0.109853	0.806676	0	0	3.86677	8.5402	HTT;TAPT1
positive regulation of cell migration involved in sprouting angiogenesis (GO:0090050)	2/16	0.109853	0.806676	0	0	3.86677	8.5402	MAP3K3;AKT3
artery development (GO:0060840)	2/16	0.109853	0.806676	0	0	3.86677	8.5402	PKD2;ENG
aorta morphogenesis (GO:0035909)	2/16	0.109853	0.806676	0	0	3.86677	8.5402	TBX2;ENG
activation of protein kinase A activity (GO:0034199)	2/16	0.109853	0.806676	0	0	3.86677	8.5402	ADCY9;PRKAR1A
embryonic heart tube development (GO:0035050)	2/16	0.109853	0.806676	0	0	3.86677	8.5402	MEGF8;TBX2
detection of visible light (GO:0009584)	2/16	0.109853	0.806676	0	0	3.86677	8.5402	GNAQ;MAPRE2
regulation of cell-substrate adhesion (GO:0010810)	3/33	0.112397	0.806676	0	0	2.7083	5.91958	DMTN;WASHC2C;TSC1
regulation of autophagosome assembly (GO:2000785)	3/33	0.112397	0.806676	0	0	2.7083	5.91958	PINK1;PIP4K2A;SMCR8
cellular response to glucose starvation (GO:0042149)	3/33	0.112397	0.806676	0	0	2.7083	5.91958	ATG14;ITFG2;CPEB4
positive regulation of proteolysis (GO:0045862)	4/52	0.114175	0.806676	0	0	2.25798	4.89986	PINK1;ANGPTL8;GBA;APOE
regulation of protein complex assembly (GO:0043254)	5/73	0.119438	0.806676	0	0	1.99307	4.23519	VPS18;PINK1;VPS41;VPS11;FNIP2
keratan sulfate metabolic process (GO:0042339)	3/34	0.120179	0.806676	0	0	2.6208	5.55288	HEXA;ST3GAL6;GNS
negative regulation of endothelial cell migration (GO:0010596)	3/34	0.120179	0.806676	0	0	2.6208	5.55288	MECP2;PTPRM;APOE
response to glucagon (GO:0033762)	3/34	0.120179	0.806676	0	0	2.6208	5.55288	ADCY9;PRKAR1A;GNG7
positive regulation of protein processing (GO:0010954)	2/17	0.121673	0.806676	0	0	3.6088	7.60164	ANGPTL8;KLKB1
high-density lipoprotein particle remodeling (GO:0034375)	2/17	0.121673	0.806676	0	0	3.6088	7.60164	CETP;APOE
positive regulation of cholesterol transport (GO:0032376)	2/17	0.121673	0.806676	0	0	3.6088	7.60164	NR1H2;APOE
reverse cholesterol transport (GO:0043691)	2/17	0.121673	0.806676	0	0	3.6088	7.60164	CETP;APOE
positive regulation of focal adhesion assembly (GO:0051894)	2/17	0.121673	0.806676	0	0	3.6088	7.60164	TSC1;PTPRJ
negative regulation of antigen receptor-mediated signaling pathway (GO:0050858)	2/17	0.121673	0.806676	0	0	3.6088	7.60164	DUSP3;PTPRJ
2-oxoglutarate metabolic process (GO:0006103)	2/17	0.121673	0.806676	0	0	3.6088	7.60164	STAT5B;ADHFE1
positive regulation of fatty acid metabolic process (GO:0045923)	2/17	0.121673	0.806676	0	0	3.6088	7.60164	NR1H2;MLYCD
RNA stabilization (GO:0043489)	2/17	0.121673	0.806676	0	0	3.6088	7.60164	LARP1;CIRBP
protein mannosylation (GO:0035268)	2/17	0.121673	0.806676	0	0	3.6088	7.60164	DPY19L2;DPY19L2P2
negative regulation of reactive oxygen species metabolic process (GO:2000378)	2/17	0.121673	0.806676	0	0	3.6088	7.60164	PRKN;PINK1
virion assembly (GO:0019068)	2/17	0.121673	0.806676	0	0	3.6088	7.60164	TBC1D20;APOE
heterocycle biosynthetic process (GO:0018130)	2/17	0.121673	0.806676	0	0	3.6088	7.60164	MT-RNR1;MOCS1
neurotrophin signaling pathway (GO:0038179)	2/17	0.121673	0.806676	0	0	3.6088	7.60164	ZFYVE27;RAPGEF2
synaptic vesicle transport (GO:0048489)	2/17	0.121673	0.806676	0	0	3.6088	7.60164	RAB3A;SYNJ1
purine-containing compound metabolic process (GO:0072521)	2/17	0.121673	0.806676	0	0	3.6088	7.60164	MT-RNR1;FHIT
detection of mechanical stimulus (GO:0050982)	2/17	0.121673	0.806676	0	0	3.6088	7.60164	DENND5B;PKD2
membrane depolarization during cardiac muscle cell action potential (GO:0086012)	2/17	0.121673	0.806676	0	0	3.6088	7.60164	ANK2;SCN1B
mitotic G2 DNA damage checkpoint (GO:0007095)	2/17	0.121673	0.806676	0	0	3.6088	7.60164	TAOK2;ATM
negative regulation of intracellular signal transduction (GO:1902532)	9/161	0.123086	0.806676	0	0	1.607	3.36646	EPM2A;FLCN;PINK1;DUSP3;MGRN1;BCL2;THEM4;TSC1;PTPRJ
membrane fusion (GO:0061025)	4/54	0.126396	0.806676	0	0	2.16744	4.48299	DNM1P46;VPS41;VAMP2;VTI1B
negative regulation of protein kinase B signaling (GO:0051898)	3/35	0.128153	0.806676	0	0	2.53877	5.21597	FLCN;THEM4;PTPRJ
erythrocyte differentiation (GO:0030218)	3/35	0.128153	0.806676	0	0	2.53877	5.21597	DMTN;KIT;HIPK2
regulation of phosphoprotein phosphatase activity (GO:0043666)	3/35	0.128153	0.806676	0	0	2.53877	5.21597	CRY2;HTT;TSC1
sulfur compound catabolic process (GO:0044273)	3/35	0.128153	0.806676	0	0	2.53877	5.21597	HEXA;MLYCD;GNS
negative regulation of cellular amide metabolic process (GO:0034249)	5/75	0.129808	0.806676	0	0	1.93593	3.95258	ZNF540;LARP1;TSC1;APOE;GIGYF2
cellular response to organonitrogen compound (GO:0071417)	6/97	0.133356	0.806676	0	0	1.78758	3.60149	LARP1;DMTN;RRAGD;RAPGEF2;PKD2;CPEB4
homologous chromosome segregation (GO:0045143)	2/18	0.133784	0.806676	0	0	3.38308	6.80515	RNF212B;MEI4
maintenance of protein localization in organelle (GO:0072595)	2/18	0.133784	0.806676	0	0	3.38308	6.80515	PINK1;TAPT1
anion homeostasis (GO:0055081)	2/18	0.133784	0.806676	0	0	3.38308	6.80515	CETP;APOE
regulation of cardiac muscle cell membrane repolarization (GO:0099623)	2/18	0.133784	0.806676	0	0	3.38308	6.80515	ANK2;SCN1B
regulation of cAMP-mediated signaling (GO:0043949)	2/18	0.133784	0.806676	0	0	3.38308	6.80515	MGRN1;RAPGEF2
negative regulation of oxidative stress-induced intrinsic apoptotic signaling pathway (GO:1902176)	2/18	0.133784	0.806676	0	0	3.38308	6.80515	PRKN;PINK1
cell-substrate adherens junction assembly (GO:0007045)	2/18	0.133784	0.806676	0	0	3.38308	6.80515	DLC1;TAOK2
mRNA destabilization (GO:0061157)	2/18	0.133784	0.806676	0	0	3.38308	6.80515	METTL16;GIGYF2
focal adhesion assembly (GO:0048041)	2/18	0.133784	0.806676	0	0	3.38308	6.80515	DLC1;TAOK2
positive regulation of apoptotic signaling pathway (GO:2001235)	5/76	0.135141	0.806676	0	0	1.90856	3.81986	HRK;MOAP1;PINK1;TNFSF12;BCL2
sodium ion transmembrane transport (GO:0035725)	3/36	0.136309	0.806676	0	0	2.46171	4.90576	SLC12A1;PKD2;SCN1B
endosome organization (GO:0007032)	3/36	0.136309	0.806676	0	0	2.46171	4.90576	VPS18;VPS11;SQSTM1
acylglycerol metabolic process (GO:0006639)	3/36	0.136309	0.806676	0	0	2.46171	4.90576	CETP;APOE;LMF1
organonitrogen compound catabolic process (GO:1901565)	4/56	0.139139	0.806676	0	0	2.08386	4.10996	CPQ;ENPP2;TPP1;CTSD
cellular iron ion homeostasis (GO:0006879)	4/56	0.139139	0.806676	0	0	2.08386	4.10996	ATP6V1A;CCDC115;MT-RNR2;ISCU
autophagosome organization (GO:1905037)	4/56	0.139139	0.806676	0	0	2.08386	4.10996	MAP1LC3B;ATG14;ATG13;ATG2B
neuron development (GO:0048666)	8/144	0.143975	0.806676	0	0	1.59557	3.0924	ZFYVE27;CDNF;TBC1D24;PTPRM;RAPGEF2;CNTN4;MAPRE2;VSX1
neuron projection development (GO:0031175)	9/167	0.144161	0.806676	0	0	1.54549	2.99334	ZFYVE27;CDNF;EPB41L3;TBC1D24;PTPRM;RAPGEF2;APOE;CNTN4;SHANK3
positive regulation of receptor activity (GO:2000273)	3/37	0.144638	0.806676	0	0	2.38918	4.61953	HTT;PKD2;SHANK3
positive regulation of transforming growth factor beta receptor signaling pathway (GO:0030511)	2/19	0.146151	0.806676	0	0	3.18391	6.12302	FLCN;HIPK2
negative regulation of smoothened signaling pathway (GO:0045879)	2/19	0.146151	0.806676	0	0	3.18391	6.12302	MGRN1;MEGF8
negative regulation of cell junction assembly (GO:1901889)	2/19	0.146151	0.806676	0	0	3.18391	6.12302	DMTN;DLC1
vesicle transport along microtubule (GO:0047496)	2/19	0.146151	0.806676	0	0	3.18391	6.12302	HTT;TRAK2
endocardial cushion development (GO:0003197)	2/19	0.146151	0.806676	0	0	3.18391	6.12302	TBX2;ENG
regulation of mitochondrial fission (GO:0090140)	2/19	0.146151	0.806676	0	0	3.18391	6.12302	PRKN;PINK1
extrinsic apoptotic signaling pathway in absence of ligand (GO:0097192)	2/19	0.146151	0.806676	0	0	3.18391	6.12302	MOAP1;BCL2
positive regulation of adherens junction organization (GO:1903393)	2/19	0.146151	0.806676	0	0	3.18391	6.12302	TSC1;PTPRJ
mitochondrial membrane organization (GO:0007006)	2/19	0.146151	0.806676	0	0	3.18391	6.12302	BCL2;SPG7
positive regulation of cellular response to transforming growth factor beta stimulus (GO:1903846)	2/19	0.146151	0.806676	0	0	3.18391	6.12302	FLCN;HIPK2
positive regulation of axon extension (GO:0045773)	2/19	0.146151	0.806676	0	0	3.18391	6.12302	ZFYVE27;MEGF8
phospholipid transport (GO:0015914)	4/58	0.15237	0.806676	0	0	2.00647	3.77506	MT-TP;CETP;APOE;ATP9B
autophagosome assembly (GO:0000045)	4/58	0.15237	0.806676	0	0	2.00647	3.77506	MAP1LC3B;ATG14;ATG13;ATG2B
sodium ion transport (GO:0006814)	4/58	0.15237	0.806676	0	0	2.00647	3.77506	SLC12A1;PKD2;SCN1B;SLC5A4
potassium ion import (GO:0010107)	3/38	0.153128	0.806676	0	0	2.3208	4.35492	KCNJ13;SLC12A1;ATP1B2
chemical homeostasis (GO:0048878)	3/38	0.153128	0.806676	0	0	2.3208	4.35492	CETP;NR1H2;KLHL3
positive regulation of dendritic spine development (GO:0060999)	2/20	0.15874	0.806676	0	0	3.00687	5.5341	APOE;SHANK3
synapsis (GO:0007129)	2/20	0.15874	0.806676	0	0	3.00687	5.5341	RNF212B;MEI4
intrinsic apoptotic signaling pathway in response to DNA damage by p53 class mediator (GO:0042771)	2/20	0.15874	0.806676	0	0	3.00687	5.5341	CDIP1;HIPK2
adenylate cyclase-activating adrenergic receptor signaling pathway (GO:0071880)	2/20	0.15874	0.806676	0	0	3.00687	5.5341	ADCY9;RAPGEF2
autophagy of nucleus (GO:0044804)	2/20	0.15874	0.806676	0	0	3.00687	5.5341	ATG13;ATG2B
regulation of anoikis (GO:2000209)	2/20	0.15874	0.806676	0	0	3.00687	5.5341	BCL2;PDK4
adrenergic receptor signaling pathway (GO:0071875)	2/20	0.15874	0.806676	0	0	3.00687	5.5341	ADCY9;RAPGEF2
vesicle cytoskeletal trafficking (GO:0099518)	2/20	0.15874	0.806676	0	0	3.00687	5.5341	HTT;TRAK2
regulation of fibroblast growth factor receptor signaling pathway (GO:0040036)	2/20	0.15874	0.806676	0	0	3.00687	5.5341	DSTYK;LRIT3
regulation of transport (GO:0051049)	2/20	0.15874	0.806676	0	0	3.00687	5.5341	PRKN;VAMP2
cell junction assembly (GO:0034329)	4/59	0.159158	0.806676	0	0	1.96988	3.62037	FLCN;PIP5K1C;TLN1;MYO9A
sterol metabolic process (GO:0016125)	4/59	0.159158	0.806676	0	0	1.96988	3.62037	CETP;CYP4V2;FAXDC2;APOE
dicarboxylic acid metabolic process (GO:0043648)	4/59	0.159158	0.806676	0	0	1.96988	3.62037	STAT5B;GLUD2;ADHFE1;MTHFR
regulated exocytosis (GO:0045055)	8/148	0.160219	0.806676	0	0	1.54966	2.83776	SYNGR1;F8;ITIH3;HABP4;TLN1;RAB11FIP2;VAMP2;VTI1B
positive regulation of binding (GO:0051099)	5/81	0.1632	0.806676	0	0	1.78253	3.23134	PRKN;HMBOX1;RAPGEF2;APOE;HIPK2
cytoskeleton organization (GO:0007010)	7/126	0.16456	0.806676	0	0	1.59473	2.87765	NCKIPSD;DMTN;EPB41L3;APOE;CDC42BPB;TLN1;SYNE1
positive regulation of protein binding (GO:0032092)	4/60	0.166055	0.806676	0	0	1.93461	3.47347	PRKN;RAPGEF2;APOE;HIPK2
negative regulation of transport (GO:0051051)	3/40	0.170558	0.806676	0	0	2.19512	3.88247	PRKN;SCAMP5;NR1H2
response to cAMP (GO:0051591)	3/40	0.170558	0.806676	0	0	2.19512	3.88247	DMTN;RAPGEF2;PKD2
establishment of protein localization to vacuole (GO:0072666)	2/21	0.171519	0.806676	0	0	2.84846	5.02202	VPS41;VTI1B
positive regulation of histone acetylation (GO:0035066)	2/21	0.171519	0.806676	0	0	2.84846	5.02202	TADA2B;WBP2
non-motile cilium assembly (GO:1905515)	2/21	0.171519	0.806676	0	0	2.84846	5.02202	BBS1;TOGARAM1
negative regulation of cyclin-dependent protein kinase activity (GO:1904030)	2/21	0.171519	0.806676	0	0	2.84846	5.02202	HEXIM2;INCA1
positive regulation of lipid metabolic process (GO:0045834)	2/21	0.171519	0.806676	0	0	2.84846	5.02202	CREBL2;APOE
regulation of actin filament-based process (GO:0032970)	4/62	0.180158	0.806676	0	0	1.8677	3.2011	DMTN;DLC1;TAOK2;TSC1
activation of GTPase activity (GO:0090630)	5/84	0.181062	0.806676	0	0	1.71457	2.93006	SGSM1;TBCK;TBC1D13;TSC1;TBC1D17
protein localization to plasma membrane (GO:0072659)	7/130	0.183466	0.806676	0	0	1.54254	2.61573	BBS1;ZFYVE27;EPB41L3;TTC7B;RAPGEF2;ANK2;VAMP2
positive regulation of proteolysis involved in cellular protein catabolic process (GO:1903052)	2/22	0.184459	0.806676	0	0	2.7059	4.57386	PRKN;GBA
outflow tract septum morphogenesis (GO:0003148)	2/22	0.184459	0.806676	0	0	2.7059	4.57386	TBX2;ENG
negative regulation of cell cycle G1/S phase transition (GO:1902807)	2/22	0.184459	0.806676	0	0	2.7059	4.57386	JADE1;PKD2
protein localization to cell surface (GO:0034394)	2/22	0.184459	0.806676	0	0	2.7059	4.57386	PIGK;ANK2
phosphatidylglycerol metabolic process (GO:0046471)	2/22	0.184459	0.806676	0	0	2.7059	4.57386	SLC27A1;CDS2
purine-containing compound biosynthetic process (GO:0072522)	2/22	0.184459	0.806676	0	0	2.7059	4.57386	ADAL;MT-RNR1
STAT cascade (GO:0097696)	2/22	0.184459	0.806676	0	0	2.7059	4.57386	STAT5B;PKD2
positive regulation of biosynthetic process (GO:0009891)	2/22	0.184459	0.806676	0	0	2.7059	4.57386	CREBL2;APOE
cellular response to unfolded protein (GO:0034620)	2/22	0.184459	0.806676	0	0	2.7059	4.57386	PRKN;HSPA1L
negative regulation of protein modification process (GO:0031400)	4/63	0.187355	0.806676	0	0	1.83595	3.07476	PRKN;CRTAP;ATG14;ZBED3
vesicle coating (GO:0006901)	4/63	0.187355	0.806676	0	0	1.83595	3.07476	F8;TBC1D20;CD59;TRAPPC9
COPII vesicle coating (GO:0048208)	4/63	0.187355	0.806676	0	0	1.83595	3.07476	F8;TBC1D20;CD59;TRAPPC9
carbohydrate homeostasis (GO:0033500)	4/63	0.187355	0.806676	0	0	1.83595	3.07476	G6PC2;CRY2;PDK4;PDK2
iron ion homeostasis (GO:0055072)	4/63	0.187355	0.806676	0	0	1.83595	3.07476	ATP6V1A;CCDC115;MT-RNR2;ISCU
vesicle targeting, rough ER to cis-Golgi (GO:0048207)	4/63	0.187355	0.806676	0	0	1.83595	3.07476	F8;TBC1D20;CD59;TRAPPC9
cellular response to calcium ion (GO:0071277)	3/42	0.188519	0.806676	0	0	2.08233	3.47449	DMTN;BRAF;PKD2
regulation of protein modification process (GO:0031399)	3/42	0.188519	0.806676	0	0	2.08233	3.47449	FLCN;ATG14;FNIP2
ceramide metabolic process (GO:0006672)	3/42	0.188519	0.806676	0	0	2.08233	3.47449	ASAH1;SMPD1;GBA
regulation of peptidyl-serine phosphorylation (GO:0033135)	5/86	0.193356	0.806676	0	0	1.67206	2.74758	PINK1;DMTN;CREBL2;BRAF;FNIP2
negative regulation of cholesterol storage (GO:0010887)	1/6	0.195991	0.806676	0	0	5.40842	8.81403	NR1H2
protein repair (GO:0030091)	1/6	0.195991	0.806676	0	0	5.40842	8.81403	MSRA
protein localization to non-motile cilium (GO:0097499)	1/6	0.195991	0.806676	0	0	5.40842	8.81403	SPATA7
smooth muscle tissue development (GO:0048745)	1/6	0.195991	0.806676	0	0	5.40842	8.81403	ENG
regulation of oxidative stress-induced neuron intrinsic apoptotic signaling pathway (GO:1903376)	1/6	0.195991	0.806676	0	0	5.40842	8.81403	PRKN
embryonic camera-type eye morphogenesis (GO:0048596)	1/6	0.195991	0.806676	0	0	5.40842	8.81403	TBX2
embryonic camera-type eye development (GO:0031076)	1/6	0.195991	0.806676	0	0	5.40842	8.81403	TBX2
regulation of histone H3-K27 methylation (GO:0061085)	1/6	0.195991	0.806676	0	0	5.40842	8.81403	PHF1
epithelial to mesenchymal transition involved in endocardial cushion formation (GO:0003198)	1/6	0.195991	0.806676	0	0	5.40842	8.81403	ENG
response to granulocyte macrophage colony-stimulating factor (GO:0097012)	1/6	0.195991	0.806676	0	0	5.40842	8.81403	PDE1B
regulation of lymphocyte apoptotic process (GO:0070228)	1/6	0.195991	0.806676	0	0	5.40842	8.81403	BIRC7
purine ribonucleoside bisphosphate biosynthetic process (GO:0034036)	1/6	0.195991	0.806676	0	0	5.40842	8.81403	SLC26A1
intracellular pH elevation (GO:0051454)	1/6	0.195991	0.806676	0	0	5.40842	8.81403	BCL2
regulation of extent of cell growth (GO:0061387)	1/6	0.195991	0.806676	0	0	5.40842	8.81403	APOE
regulation of intrinsic apoptotic signaling pathway by p53 class mediator (GO:1902253)	1/6	0.195991	0.806676	0	0	5.40842	8.81403	PRKN
determination of liver left/right asymmetry (GO:0071910)	1/6	0.195991	0.806676	0	0	5.40842	8.81403	PKD2
vascular smooth muscle cell differentiation (GO:0035886)	1/6	0.195991	0.806676	0	0	5.40842	8.81403	ENG
lipoprotein metabolic process (GO:0042157)	1/6	0.195991	0.806676	0	0	5.40842	8.81403	APOE
positive regulation of ATP biosynthetic process (GO:2001171)	1/6	0.195991	0.806676	0	0	5.40842	8.81403	PINK1
regulation of dopamine metabolic process (GO:0042053)	1/6	0.195991	0.806676	0	0	5.40842	8.81403	PRKN
snRNA modification (GO:0040031)	1/6	0.195991	0.806676	0	0	5.40842	8.81403	METTL16
N-acetylneuraminate catabolic process (GO:0019262)	1/6	0.195991	0.806676	0	0	5.40842	8.81403	RENBP
establishment of endothelial intestinal barrier (GO:0090557)	1/6	0.195991	0.806676	0	0	5.40842	8.81403	RAPGEF2
negative regulation of protein targeting to membrane (GO:0090315)	1/6	0.195991	0.806676	0	0	5.40842	8.81403	DMTN
muscle tissue development (GO:0060537)	1/6	0.195991	0.806676	0	0	5.40842	8.81403	ENG
negative regulation of glucocorticoid receptor signaling pathway (GO:2000323)	1/6	0.195991	0.806676	0	0	5.40842	8.81403	CRY2
vascular smooth muscle cell development (GO:0097084)	1/6	0.195991	0.806676	0	0	5.40842	8.81403	ENG
amino sugar catabolic process (GO:0046348)	1/6	0.195991	0.806676	0	0	5.40842	8.81403	RENBP
rRNA transport (GO:0051029)	1/6	0.195991	0.806676	0	0	5.40842	8.81403	TSC1
positive regulation of cGMP biosynthetic process (GO:0030828)	1/6	0.195991	0.806676	0	0	5.40842	8.81403	APOE
retinal ganglion cell axon guidance (GO:0031290)	1/6	0.195991	0.806676	0	0	5.40842	8.81403	PTPRM
glomerular epithelial cell differentiation (GO:0072311)	1/6	0.195991	0.806676	0	0	5.40842	8.81403	KLF15
negative regulation of phospholipid metabolic process (GO:1903726)	1/6	0.195991	0.806676	0	0	5.40842	8.81403	SLC27A1
renal filtration cell differentiation (GO:0061318)	1/6	0.195991	0.806676	0	0	5.40842	8.81403	KLF15
regulation of epithelial to mesenchymal transition involved in endocardial cushion formation (GO:1905005)	1/6	0.195991	0.806676	0	0	5.40842	8.81403	ENG
3'-phosphoadenosine 5'-phosphosulfate biosynthetic process (GO:0050428)	1/6	0.195991	0.806676	0	0	5.40842	8.81403	SLC26A1
negative regulation of interferon-gamma-mediated signaling pathway (GO:0060336)	1/6	0.195991	0.806676	0	0	5.40842	8.81403	NR1H2
regulation of glucokinase activity (GO:0033131)	1/6	0.195991	0.806676	0	0	5.40842	8.81403	PRKN
citrate metabolic process (GO:0006101)	1/6	0.195991	0.806676	0	0	5.40842	8.81403	STAT5B
negative regulation of response to interferon-gamma (GO:0060331)	1/6	0.195991	0.806676	0	0	5.40842	8.81403	NR1H2
regulation of renal sodium excretion (GO:0035813)	1/6	0.195991	0.806676	0	0	5.40842	8.81403	SPX
regulation of atrial cardiac muscle cell membrane depolarization (GO:0060371)	1/6	0.195991	0.806676	0	0	5.40842	8.81403	SCN1B
negative regulation of cAMP-mediated signaling (GO:0043951)	1/6	0.195991	0.806676	0	0	5.40842	8.81403	MGRN1
photoreceptor cell differentiation (GO:0046530)	1/6	0.195991	0.806676	0	0	5.40842	8.81403	MAPRE2
positive regulation of blood pressure (GO:0045777)	1/6	0.195991	0.806676	0	0	5.40842	8.81403	SPX
interphase microtubule nucleation by interphase microtubule organizing center (GO:0051415)	1/6	0.195991	0.806676	0	0	5.40842	8.81403	TUBGCP6
acetyl-CoA biosynthetic process (GO:0006085)	1/6	0.195991	0.806676	0	0	5.40842	8.81403	MLYCD
gastrulation with mouth forming second (GO:0001702)	1/6	0.195991	0.806676	0	0	5.40842	8.81403	MEGF8
positive regulation of action potential (GO:0045760)	1/6	0.195991	0.806676	0	0	5.40842	8.81403	GBA
positive regulation of axon guidance (GO:1902669)	1/6	0.195991	0.806676	0	0	5.40842	8.81403	MEGF8
protein insertion into mitochondrial membrane involved in apoptotic signaling pathway (GO:0001844)	1/6	0.195991	0.806676	0	0	5.40842	8.81403	MOAP1
retrograde transport, vesicle recycling within Golgi (GO:0000301)	1/6	0.195991	0.806676	0	0	5.40842	8.81403	DNAJC28
positive regulation of transcription from RNA polymerase II promoter in response to heat stress (GO:0061408)	1/6	0.195991	0.806676	0	0	5.40842	8.81403	HSFX1
aggrephagy (GO:0035973)	1/6	0.195991	0.806676	0	0	5.40842	8.81403	SQSTM1
positive regulation of phospholipid transport (GO:2001140)	1/6	0.195991	0.806676	0	0	5.40842	8.81403	APOE
lipoprotein catabolic process (GO:0042159)	1/6	0.195991	0.806676	0	0	5.40842	8.81403	APOE
positive regulation of autophagosome maturation (GO:1901098)	1/6	0.195991	0.806676	0	0	5.40842	8.81403	SMCR8
enteric nervous system development (GO:0048484)	1/6	0.195991	0.806676	0	0	5.40842	8.81403	EDNRB
venous blood vessel morphogenesis (GO:0048845)	1/6	0.195991	0.806676	0	0	5.40842	8.81403	ENG
positive regulation of intracellular estrogen receptor signaling pathway (GO:0033148)	1/6	0.195991	0.806676	0	0	5.40842	8.81403	WBP2
regulation of lysosomal protein catabolic process (GO:1905165)	1/6	0.195991	0.806676	0	0	5.40842	8.81403	GBA
insulin secretion involved in cellular response to glucose stimulus (GO:0035773)	1/6	0.195991	0.806676	0	0	5.40842	8.81403	RAB11FIP2
cellular response to granulocyte macrophage colony-stimulating factor stimulus (GO:0097011)	1/6	0.195991	0.806676	0	0	5.40842	8.81403	PDE1B
long term synaptic depression (GO:0060292)	1/6	0.195991	0.806676	0	0	5.40842	8.81403	SLC24A1
response to manganese ion (GO:0010042)	1/6	0.195991	0.806676	0	0	5.40842	8.81403	PRKN
regulation of microtubule nucleation (GO:0010968)	1/6	0.195991	0.806676	0	0	5.40842	8.81403	MECP2
transmembrane transport (GO:0055085)	17/378	0.196414	0.806676	0	0	1.27863	2.08101	ATP6V1A;DMTN;SLC12A1;CLCNKA;ATP1B2;ANO5;SLC9B1;BEST1;TPCN1;CLCN7;CLCN6;ATP6V1B2;SGK3;ATP6V1E1;ATP6V0C;SLC24A5;ATP6V1C1
mitotic G2/M transition checkpoint (GO:0044818)	2/23	0.197531	0.806676	0	0	2.57691	4.17938	TAOK2;RAD17
regulation of proteolysis involved in cellular protein catabolic process (GO:1903050)	2/23	0.197531	0.806676	0	0	2.57691	4.17938	PINK1;GBA
lamellipodium assembly (GO:0030032)	2/23	0.197531	0.806676	0	0	2.57691	4.17938	DMTN;KIT
vitamin transport (GO:0051180)	2/23	0.197531	0.806676	0	0	2.57691	4.17938	CUBN;TCN2
peroxisome organization (GO:0007031)	2/23	0.197531	0.806676	0	0	2.57691	4.17938	TMEM135;LONP2
cellular nitrogen compound biosynthetic process (GO:0044271)	2/23	0.197531	0.806676	0	0	2.57691	4.17938	MT-RNR1;GBA
divalent inorganic cation homeostasis (GO:0072507)	2/23	0.197531	0.806676	0	0	2.57691	4.17938	PRKN;CNNM2
positive regulation of ion transmembrane transporter activity (GO:0032414)	2/23	0.197531	0.806676	0	0	2.57691	4.17938	ANK2;ATP1B2
positive regulation of cell junction assembly (GO:1901890)	2/23	0.197531	0.806676	0	0	2.57691	4.17938	TSC1;PTPRJ
negative regulation of ERBB signaling pathway (GO:1901185)	3/43	0.197675	0.806676	0	0	2.03017	3.29117	ZFYVE28;PTPRJ;NRG2
negative regulation of protein metabolic process (GO:0051248)	3/43	0.197675	0.806676	0	0	2.03017	3.29117	EDNRB;APBB1;APOE
digestive tract development (GO:0048565)	3/43	0.197675	0.806676	0	0	2.03017	3.29117	EDNRB;KIT;MEGF8
cellular response to peptide hormone stimulus (GO:0071375)	6/110	0.200059	0.806676	0	0	1.56307	2.51521	HDAC5;ADCY9;PRKAR1A;GNG7;CPEB2;VAMP2
cellular response to reactive oxygen species (GO:0034614)	4/65	0.202016	0.806676	0	0	1.77557	2.83987	MTR;MPV17;PKD2;PDK2
regulation of dendrite morphogenesis (GO:0048814)	3/44	0.206936	0.806676	0	0	1.98055	3.12005	FBXW8;RAPGEF2;SHANK3
positive regulation of transport (GO:0051050)	3/44	0.206936	0.806676	0	0	1.98055	3.12005	BRAF;SGK3;APOE
myeloid cell differentiation (GO:0030099)	3/44	0.206936	0.806676	0	0	1.98055	3.12005	SNRK;KIT;HIPK2
phosphate-containing compound metabolic process (GO:0006796)	9/183	0.208308	0.806676	0	0	1.4022	2.19968	G6PC2;DUSP3;SYNJ1;PLA2G4C;ENPP2;PIP4K2A;HDHD2;DUSP15;PLCD4
positive regulation of microtubule polymerization (GO:0031116)	2/24	0.210711	0.806676	0	0	2.45965	3.83033	MECP2;TOGARAM1
negative regulation of cytoskeleton organization (GO:0051494)	2/24	0.210711	0.806676	0	0	2.45965	3.83033	PRKN;SHANK3
Golgi to plasma membrane protein transport (GO:0043001)	2/24	0.210711	0.806676	0	0	2.45965	3.83033	BBS1;VAMP2
positive regulation of purine nucleotide biosynthetic process (GO:1900373)	2/24	0.210711	0.806676	0	0	2.45965	3.83033	PINK1;APOE
negative regulation of G1/S transition of mitotic cell cycle (GO:2000134)	2/24	0.210711	0.806676	0	0	2.45965	3.83033	JADE1;PKD2
negative regulation of cyclin-dependent protein serine/threonine kinase activity (GO:0045736)	2/24	0.210711	0.806676	0	0	2.45965	3.83033	HEXIM2;INCA1
axoneme assembly (GO:0035082)	2/24	0.210711	0.806676	0	0	2.45965	3.83033	TOGARAM1;MAPRE2
regulation of transmembrane transport (GO:0034762)	2/24	0.210711	0.806676	0	0	2.45965	3.83033	KCNJ13;BCL2
cAMP metabolic process (GO:0046058)	2/24	0.210711	0.806676	0	0	2.45965	3.83033	ADCY9;PDE1B
regulation of cellular senescence (GO:2000772)	2/24	0.210711	0.806676	0	0	2.45965	3.83033	MAP3K3;AKT3
regulation of neuron apoptotic process (GO:0043523)	5/89	0.212319	0.806676	0	0	1.6121	2.49821	PRKN;PINK1;BCL2;APOE;CPEB4
metal ion homeostasis (GO:0055065)	3/45	0.216292	0.806676	0	0	1.93329	2.96012	SLC12A1;CNNM2;LETMD1
positive regulation of synaptic transmission (GO:0050806)	4/67	0.217003	0.806676	0	0	1.71903	2.6264	SLC24A1;SQSTM1;SHANK3;VAMP2
regulation of protein localization to plasma membrane (GO:1903076)	4/67	0.217003	0.806676	0	0	1.71903	2.6264	PRKCE;STX7;SQSTM1;VTI1B
organophosphate ester transport (GO:0015748)	2/25	0.223974	0.806676	0	0	2.35259	3.52	CETP;MT-TP
positive regulation of phosphatidylinositol 3-kinase activity (GO:0043552)	2/25	0.223974	0.806676	0	0	2.35259	3.52	KIT;ATG14
potassium ion homeostasis (GO:0055075)	2/25	0.223974	0.806676	0	0	2.35259	3.52	SLC12A1;ATP1B2
peptide catabolic process (GO:0043171)	2/25	0.223974	0.806676	0	0	2.35259	3.52	CPQ;TPP1
positive regulation of glucose transport (GO:0010828)	2/25	0.223974	0.806676	0	0	2.35259	3.52	CREBL2;BRAF
negative regulation of cellular protein localization (GO:1903828)	2/25	0.223974	0.806676	0	0	2.35259	3.52	FLCN;LEPROTL1
female gamete generation (GO:0007292)	2/25	0.223974	0.806676	0	0	2.35259	3.52	MARF1;MEI4
peptidyl-tyrosine dephosphorylation (GO:0035335)	2/25	0.223974	0.806676	0	0	2.35259	3.52	DUSP3;PTPRJ
COPII-coated vesicle budding (GO:0090114)	4/68	0.224607	0.806676	0	0	1.69208	2.52695	F8;TBC1D20;CD59;TRAPPC9
regulation of cyclic nucleotide metabolic process (GO:0030799)	1/7	0.224702	0.806676	0	0	4.50678	6.72853	PKD2
adherens junction assembly (GO:0034333)	1/7	0.224702	0.806676	0	0	4.50678	6.72853	PIP5K1C
axon regeneration (GO:0031103)	1/7	0.224702	0.806676	0	0	4.50678	6.72853	MTR
venous blood vessel development (GO:0060841)	1/7	0.224702	0.806676	0	0	4.50678	6.72853	ENG
erythrocyte development (GO:0048821)	1/7	0.224702	0.806676	0	0	4.50678	6.72853	DMTN
progesterone receptor signaling pathway (GO:0050847)	1/7	0.224702	0.806676	0	0	4.50678	6.72853	WBP2
positive regulation of lipid transport (GO:0032370)	1/7	0.224702	0.806676	0	0	4.50678	6.72853	APOE
positive regulation of lamellipodium morphogenesis (GO:2000394)	1/7	0.224702	0.806676	0	0	4.50678	6.72853	ENPP2
rRNA-containing ribonucleoprotein complex export from nucleus (GO:0071428)	1/7	0.224702	0.806676	0	0	4.50678	6.72853	TSC1
positive regulation of glutamate receptor signaling pathway (GO:1900451)	1/7	0.224702	0.806676	0	0	4.50678	6.72853	SHANK3
postsynaptic density assembly (GO:0097107)	1/7	0.224702	0.806676	0	0	4.50678	6.72853	SHANK3
regulation of dendritic spine maintenance (GO:1902950)	1/7	0.224702	0.806676	0	0	4.50678	6.72853	APOE
oxaloacetate metabolic process (GO:0006107)	1/7	0.224702	0.806676	0	0	4.50678	6.72853	STAT5B
regulation of ER to Golgi vesicle-mediated transport (GO:0060628)	1/7	0.224702	0.806676	0	0	4.50678	6.72853	TBC1D20
regulation of mitochondrial membrane permeability involved in apoptotic process (GO:1902108)	1/7	0.224702	0.806676	0	0	4.50678	6.72853	THEM4
dorsal aorta development (GO:0035907)	1/7	0.224702	0.806676	0	0	4.50678	6.72853	ENG
bone cell development (GO:0098751)	1/7	0.224702	0.806676	0	0	4.50678	6.72853	KIT
positive regulation of mast cell degranulation (GO:0043306)	1/7	0.224702	0.806676	0	0	4.50678	6.72853	GAB2
sulfur amino acid biosynthetic process (GO:0000097)	1/7	0.224702	0.806676	0	0	4.50678	6.72853	MTR
positive regulation of protein kinase C signaling (GO:0090037)	1/7	0.224702	0.806676	0	0	4.50678	6.72853	MC1R
nucleic acid transport (GO:0050657)	1/7	0.224702	0.806676	0	0	4.50678	6.72853	SIDT2
negative regulation of telomere capping (GO:1904354)	1/7	0.224702	0.806676	0	0	4.50678	6.72853	ATM
nuclear body organization (GO:0030575)	1/7	0.224702	0.806676	0	0	4.50678	6.72853	HIPK2
translational readthrough (GO:0006451)	1/7	0.224702	0.806676	0	0	4.50678	6.72853	SECISBP2L
regulation of transcription from RNA polymerase II promoter involved in myocardial precursor cell differentiation (GO:0003256)	1/7	0.224702	0.806676	0	0	4.50678	6.72853	TBX2
negative regulation of synapse organization (GO:1905809)	1/7	0.224702	0.806676	0	0	4.50678	6.72853	APOE
regulation of sterol transport (GO:0032371)	1/7	0.224702	0.806676	0	0	4.50678	6.72853	APOE
molybdopterin cofactor metabolic process (GO:0043545)	1/7	0.224702	0.806676	0	0	4.50678	6.72853	MOCS1
negative regulation of dendrite morphogenesis (GO:0050774)	1/7	0.224702	0.806676	0	0	4.50678	6.72853	RAPGEF2
positive regulation of cyclin-dependent protein serine/threonine kinase activity involved in G1/S transition of mitotic cell cycle (GO:0031659)	1/7	0.224702	0.806676	0	0	4.50678	6.72853	PKD2
phosphorylated carbohydrate dephosphorylation (GO:0046838)	1/7	0.224702	0.806676	0	0	4.50678	6.72853	SYNJ1
determination of digestive tract left/right asymmetry (GO:0071907)	1/7	0.224702	0.806676	0	0	4.50678	6.72853	MEGF8
establishment of protein localization to peroxisome (GO:0072663)	1/7	0.224702	0.806676	0	0	4.50678	6.72853	LONP2
adenine nucleotide transport (GO:0051503)	1/7	0.224702	0.806676	0	0	4.50678	6.72853	SLC25A16
attachment of GPI anchor to protein (GO:0016255)	1/7	0.224702	0.806676	0	0	4.50678	6.72853	PIGK
inositol phosphate dephosphorylation (GO:0046855)	1/7	0.224702	0.806676	0	0	4.50678	6.72853	SYNJ1
modification by symbiont of host morphology or physiology (GO:0044003)	1/7	0.224702	0.806676	0	0	4.50678	6.72853	HIPK2
regulation of transcription from RNA polymerase II promoter involved in heart development (GO:1901213)	1/7	0.224702	0.806676	0	0	4.50678	6.72853	TBX2
positive regulation of protein kinase A signaling (GO:0010739)	1/7	0.224702	0.806676	0	0	4.50678	6.72853	MC1R
regulation by virus of viral protein levels in host cell (GO:0046719)	1/7	0.224702	0.806676	0	0	4.50678	6.72853	TBC1D20
regulation of RNA biosynthetic process (GO:2001141)	1/7	0.224702	0.806676	0	0	4.50678	6.72853	MITF
regulation of pinocytosis (GO:0048548)	1/7	0.224702	0.806676	0	0	4.50678	6.72853	NR1H2
positive regulation of tumor necrosis factor-mediated signaling pathway (GO:1903265)	1/7	0.224702	0.806676	0	0	4.50678	6.72853	PRKN
regulation of glucocorticoid receptor signaling pathway (GO:2000322)	1/7	0.224702	0.806676	0	0	4.50678	6.72853	CRY2
ion homeostasis (GO:0050801)	1/7	0.224702	0.806676	0	0	4.50678	6.72853	KLHL3
purine ribonucleotide transport (GO:0015868)	1/7	0.224702	0.806676	0	0	4.50678	6.72853	SLC25A16
dorsal aorta morphogenesis (GO:0035912)	1/7	0.224702	0.806676	0	0	4.50678	6.72853	ENG
vascular smooth muscle contraction (GO:0014829)	1/7	0.224702	0.806676	0	0	4.50678	6.72853	EDNRB
tetrahydrofolate interconversion (GO:0035999)	1/7	0.224702	0.806676	0	0	4.50678	6.72853	MTHFR
molybdopterin cofactor biosynthetic process (GO:0032324)	1/7	0.224702	0.806676	0	0	4.50678	6.72853	MOCS1
SA node cell action potential (GO:0086015)	1/7	0.224702	0.806676	0	0	4.50678	6.72853	ANK2
protein maturation by iron-sulfur cluster transfer (GO:0097428)	1/7	0.224702	0.806676	0	0	4.50678	6.72853	ISCU
outer mitochondrial membrane organization (GO:0007008)	1/7	0.224702	0.806676	0	0	4.50678	6.72853	TOMM20L
negative regulation of RIG-I signaling pathway (GO:0039536)	1/7	0.224702	0.806676	0	0	4.50678	6.72853	SEC14L1
chylomicron remnant clearance (GO:0034382)	1/7	0.224702	0.806676	0	0	4.50678	6.72853	APOE
regulation of protein heterodimerization activity (GO:0043497)	1/7	0.224702	0.806676	0	0	4.50678	6.72853	BCL2
negative regulation of dendrite development (GO:2000171)	1/7	0.224702	0.806676	0	0	4.50678	6.72853	RAPGEF2
metanephric nephron tubule development (GO:0072234)	1/7	0.224702	0.806676	0	0	4.50678	6.72853	PKD2
negative regulation of heart rate (GO:0010459)	1/7	0.224702	0.806676	0	0	4.50678	6.72853	SPX
selenocysteine incorporation (GO:0001514)	1/7	0.224702	0.806676	0	0	4.50678	6.72853	SECISBP2L
long-chain fatty acid import (GO:0044539)	1/7	0.224702	0.806676	0	0	4.50678	6.72853	SPX
cAMP catabolic process (GO:0006198)	1/7	0.224702	0.806676	0	0	4.50678	6.72853	PDE1B
regulation of Cdc42 protein signal transduction (GO:0032489)	1/7	0.224702	0.806676	0	0	4.50678	6.72853	APOE
regulation of protein kinase B signaling (GO:0051896)	8/163	0.227943	0.806676	0	0	1.39859	2.06804	FLCN;PINK1;MC1R;KIT;THEM4;PTPRJ;NRG2;ENG
cellular response to oxidative stress (GO:0034599)	6/115	0.228485	0.806676	0	0	1.49098	2.20111	PINK1;GPX3;MPV17;PKD2;CPEB2;PDK2
regulation of small GTPase mediated signal transduction (GO:0051056)	7/140	0.234281	0.806676	0	0	1.42582	2.0692	FAM13B;STARD8;DLC1;SQSTM1;SOS2;MYO9A;ARHGAP24
sphingolipid metabolic process (GO:0006665)	6/116	0.234321	0.806676	0	0	1.47735	2.14373	ASAH1;SMPD1;HEXA;GBA;ARSG;KDSR
positive regulation of organelle assembly (GO:1902117)	3/47	0.235254	0.806676	0	0	1.84522	2.67021	HTT;PIP4K2A;TAPT1
histone H4 acetylation (GO:0043967)	3/47	0.235254	0.806676	0	0	1.84522	2.67021	JADE1;JADE2;APBB1
sodium ion homeostasis (GO:0055078)	2/26	0.237297	0.806676	0	0	2.25445	3.24289	SLC12A1;ATP1B2
nucleotide biosynthetic process (GO:0009165)	2/26	0.237297	0.806676	0	0	2.25445	3.24289	ADCY9;RRM2B
positive regulation of wound healing (GO:0090303)	2/26	0.237297	0.806676	0	0	2.25445	3.24289	DMTN;PRKCE
negative regulation of catalytic activity (GO:0043086)	2/26	0.237297	0.806676	0	0	2.25445	3.24289	OXA1L;DLC1
regulation of histone acetylation (GO:0035065)	2/26	0.237297	0.806676	0	0	2.25445	3.24289	TADA2B;FLCN
phosphatidylethanolamine acyl-chain remodeling (GO:0036152)	2/26	0.237297	0.806676	0	0	2.25445	3.24289	PLA2G4C;PLA2G6
GPI anchor metabolic process (GO:0006505)	2/26	0.237297	0.806676	0	0	2.25445	3.24289	PIGB;PIGP
regulation of T cell receptor signaling pathway (GO:0050856)	2/26	0.237297	0.806676	0	0	2.25445	3.24289	DUSP3;PTPRJ
cellular transition metal ion homeostasis (GO:0046916)	5/93	0.238465	0.806676	0	0	1.5385	2.20549	ATP6V1A;CCDC115;MT-RNR2;SLC39A13;ISCU
phospholipid metabolic process (GO:0006644)	4/70	0.240014	0.806676	0	0	1.64063	2.34128	SMPD1;PLA2G4C;ENPP2;PIP4K2A
cellular macromolecule catabolic process (GO:0044265)	3/48	0.244842	0.806676	0	0	1.80413	2.53866	PRKN;TATDN3;SIDT2
axon development (GO:0061564)	5/94	0.245136	0.806676	0	0	1.52113	2.13862	RAB3A;TAOK2;MTR;APBB1;CNTN4
plasma membrane bounded cell projection organization (GO:0120036)	6/118	0.246128	0.806676	0	0	1.45082	2.03391	ZFYVE27;CDNF;TBC1D24;PTPRM;RAPGEF2;CNTN4
cytosolic transport (GO:0016482)	6/118	0.246128	0.806676	0	0	1.45082	2.03391	SNX1;WASHC2C;ERC1;TBC1D17;WASHC2A;VTI1B
regulation of cell communication (GO:0010646)	4/71	0.247807	0.806676	0	0	1.61606	2.25458	KBTBD4;ANK2;BIRC7;BTBD9
organelle membrane fusion (GO:0090174)	4/71	0.247807	0.806676	0	0	1.61606	2.25458	RPH3A;STX7;VAMP2;SEC22C
response to insulin (GO:0032868)	4/71	0.247807	0.806676	0	0	1.61606	2.25458	HDAC5;TSC1;CPEB2;VAMP2
phosphatidylcholine acyl-chain remodeling (GO:0036151)	2/27	0.250659	0.806676	0	0	2.16416	2.99446	PLA2G4C;PLA2G6
regulation of cilium assembly (GO:1902017)	2/27	0.250659	0.806676	0	0	2.16416	2.99446	HTT;TAPT1
positive regulation of lipid kinase activity (GO:0090218)	2/27	0.250659	0.806676	0	0	2.16416	2.99446	KIT;ATG14
negative regulation of cell-matrix adhesion (GO:0001953)	2/27	0.250659	0.806676	0	0	2.16416	2.99446	DMTN;DLC1
extrinsic apoptotic signaling pathway via death domain receptors (GO:0008625)	2/27	0.250659	0.806676	0	0	2.16416	2.99446	MOAP1;BCL2
protein targeting to vacuole (GO:0006623)	2/27	0.250659	0.806676	0	0	2.16416	2.99446	VPS41;VTI1B
negative regulation of organelle assembly (GO:1902116)	2/27	0.250659	0.806676	0	0	2.16416	2.99446	PINK1;SMCR8
cellular response to topologically incorrect protein (GO:0035967)	2/27	0.250659	0.806676	0	0	2.16416	2.99446	PRKN;HSPA1L
protein insertion into mitochondrial membrane (GO:0051204)	1/8	0.25239	0.806676	0	0	3.86275	5.31816	MOAP1
regulation of DNA methylation (GO:0044030)	1/8	0.25239	0.806676	0	0	3.86275	5.31816	MECP2
cellular response to nitric oxide (GO:0071732)	1/8	0.25239	0.806676	0	0	3.86275	5.31816	MTR
negative regulation of appetite (GO:0032099)	1/8	0.25239	0.806676	0	0	3.86275	5.31816	SPX
late endosome to vacuole transport (GO:0045324)	1/8	0.25239	0.806676	0	0	3.86275	5.31816	LEPROTL1
mast cell activation involved in immune response (GO:0002279)	1/8	0.25239	0.806676	0	0	3.86275	5.31816	KIT
microtubule nucleation by microtubule organizing center (GO:0051418)	1/8	0.25239	0.806676	0	0	3.86275	5.31816	TUBGCP6
myelin maintenance (GO:0043217)	1/8	0.25239	0.806676	0	0	3.86275	5.31816	EPB41L3
negative regulation of protein homooligomerization (GO:0032463)	1/8	0.25239	0.806676	0	0	3.86275	5.31816	GBA
peptidyl-arginine methylation, to asymmetrical-dimethyl arginine (GO:0019919)	1/8	0.25239	0.806676	0	0	3.86275	5.31816	PRMT9
microvillus organization (GO:0032528)	1/8	0.25239	0.806676	0	0	3.86275	5.31816	RAPGEF2
cytoskeletal anchoring at nuclear membrane (GO:0090286)	1/8	0.25239	0.806676	0	0	3.86275	5.31816	SYNE1
organophosphate catabolic process (GO:0046434)	1/8	0.25239	0.806676	0	0	3.86275	5.31816	ENPP2
positive regulation of chromatin binding (GO:0035563)	1/8	0.25239	0.806676	0	0	3.86275	5.31816	HMBOX1
cellular response to reactive nitrogen species (GO:1902170)	1/8	0.25239	0.806676	0	0	3.86275	5.31816	MTR
negative regulation of activated T cell proliferation (GO:0046007)	1/8	0.25239	0.806676	0	0	3.86275	5.31816	PRKAR1A
cellular cation homeostasis (GO:0030003)	1/8	0.25239	0.806676	0	0	3.86275	5.31816	LETMD1
protein K6-linked ubiquitination (GO:0085020)	1/8	0.25239	0.806676	0	0	3.86275	5.31816	PRKN
microvillus assembly (GO:0030033)	1/8	0.25239	0.806676	0	0	3.86275	5.31816	RAPGEF2
establishment of Golgi localization (GO:0051683)	1/8	0.25239	0.806676	0	0	3.86275	5.31816	RIPOR1
DNA damage induced protein phosphorylation (GO:0006975)	1/8	0.25239	0.806676	0	0	3.86275	5.31816	ATM
transepithelial transport (GO:0070633)	1/8	0.25239	0.806676	0	0	3.86275	5.31816	BEST1
negative regulation of protein complex disassembly (GO:0043242)	1/8	0.25239	0.806676	0	0	3.86275	5.31816	CLEC16A
positive regulation of early endosome to late endosome transport (GO:2000643)	1/8	0.25239	0.806676	0	0	3.86275	5.31816	VPS11
excitatory synapse assembly (GO:1904861)	1/8	0.25239	0.806676	0	0	3.86275	5.31816	SHANK3
plasma membrane to endosome transport (GO:0048227)	1/8	0.25239	0.806676	0	0	3.86275	5.31816	RAB5B
positive regulation of cAMP-mediated signaling (GO:0043950)	1/8	0.25239	0.806676	0	0	3.86275	5.31816	RAPGEF2
atrial cardiac muscle cell to AV node cell signaling (GO:0086026)	1/8	0.25239	0.806676	0	0	3.86275	5.31816	ANK2
estrogen biosynthetic process (GO:0006703)	1/8	0.25239	0.806676	0	0	3.86275	5.31816	HSD17B14
regulation of striated muscle cell differentiation (GO:0051153)	1/8	0.25239	0.806676	0	0	3.86275	5.31816	HDAC5
diol biosynthetic process (GO:0034312)	1/8	0.25239	0.806676	0	0	3.86275	5.31816	GBA
early endosome to Golgi transport (GO:0034498)	1/8	0.25239	0.806676	0	0	3.86275	5.31816	SNX1
sphingosine biosynthetic process (GO:0046512)	1/8	0.25239	0.806676	0	0	3.86275	5.31816	GBA
late endosome to vacuole transport via multivesicular body sorting pathway (GO:0032511)	1/8	0.25239	0.806676	0	0	3.86275	5.31816	LEPROTL1
heterochromatin assembly (GO:0031507)	1/8	0.25239	0.806676	0	0	3.86275	5.31816	BAHD1
inositol phosphate catabolic process (GO:0071545)	1/8	0.25239	0.806676	0	0	3.86275	5.31816	SYNJ1
positive regulation of vasculogenesis (GO:2001214)	1/8	0.25239	0.806676	0	0	3.86275	5.31816	RAPGEF2
phospholipid homeostasis (GO:0055091)	1/8	0.25239	0.806676	0	0	3.86275	5.31816	CETP
regulation of nitrogen compound metabolic process (GO:0051171)	1/8	0.25239	0.806676	0	0	3.86275	5.31816	APOE
cardiac muscle hypertrophy (GO:0003300)	1/8	0.25239	0.806676	0	0	3.86275	5.31816	CAMTA2
cGMP-mediated signaling (GO:0019934)	1/8	0.25239	0.806676	0	0	3.86275	5.31816	APOE
ventricular trabecula myocardium morphogenesis (GO:0003222)	1/8	0.25239	0.806676	0	0	3.86275	5.31816	ENG
negative regulation of exocytosis (GO:0045920)	1/8	0.25239	0.806676	0	0	3.86275	5.31816	PRKN
regulation of sensory perception (GO:0051931)	1/8	0.25239	0.806676	0	0	3.86275	5.31816	SPX
response to hydroperoxide (GO:0033194)	1/8	0.25239	0.806676	0	0	3.86275	5.31816	GPX3
peroxisomal transport (GO:0043574)	1/8	0.25239	0.806676	0	0	3.86275	5.31816	LONP2
peptidyl-diphthamide metabolic process (GO:0017182)	1/8	0.25239	0.806676	0	0	3.86275	5.31816	DPH1
negative regulation of cAMP-dependent protein kinase activity (GO:2000480)	1/8	0.25239	0.806676	0	0	3.86275	5.31816	PRKAR1A
mast cell degranulation (GO:0043303)	1/8	0.25239	0.806676	0	0	3.86275	5.31816	KIT
negative regulation of vascular permeability (GO:0043116)	1/8	0.25239	0.806676	0	0	3.86275	5.31816	PTPRJ
bone resorption (GO:0045453)	1/8	0.25239	0.806676	0	0	3.86275	5.31816	TPP1
regulation of amyloid fibril formation (GO:1905906)	1/8	0.25239	0.806676	0	0	3.86275	5.31816	APOE
regulation of long term synaptic depression (GO:1900452)	1/8	0.25239	0.806676	0	0	3.86275	5.31816	SHANK3
peptidyl-diphthamide biosynthetic process from peptidyl-histidine (GO:0017183)	1/8	0.25239	0.806676	0	0	3.86275	5.31816	DPH1
positive regulation of lipoprotein lipase activity (GO:0051006)	1/8	0.25239	0.806676	0	0	3.86275	5.31816	NR1H2
succinate metabolic process (GO:0006105)	1/8	0.25239	0.806676	0	0	3.86275	5.31816	STAT5B
kidney mesenchyme development (GO:0072074)	1/8	0.25239	0.806676	0	0	3.86275	5.31816	PKD2
regulation of reactive oxygen species metabolic process (GO:2000377)	3/49	0.254491	0.806676	0	0	1.76481	2.41513	PRKN;PINK1;MPV17
establishment of protein localization to mitochondrion (GO:0072655)	3/49	0.254491	0.806676	0	0	1.76481	2.41513	PINK1;TOMM20L;FBXO7
lipid homeostasis (GO:0055088)	3/49	0.254491	0.806676	0	0	1.76481	2.41513	CETP;NR1H2;APOE
regulation of neuron death (GO:1901214)	4/72	0.255654	0.806676	0	0	1.59221	2.17167	PRKN;GBA;TSC1;APOE
regulation of phosphatase activity (GO:0010921)	4/72	0.255654	0.806676	0	0	1.59221	2.17167	MARF1;HTT;TSC1;ZFYVE1
macromolecular complex assembly (GO:0065003)	6/120	0.258102	0.806676	0	0	1.42522	1.93031	OXA1L;DET1;DMTN;ST13;MITF;VAMP2
positive regulation of protein metabolic process (GO:0051247)	5/96	0.258621	0.806676	0	0	1.48755	2.01174	PRKN;TNFSF12;NR1H2;GBA;APOE
cellular metal ion homeostasis (GO:0006875)	5/96	0.258621	0.806676	0	0	1.48755	2.01174	SLC24A1;ANK2;ATP1B2;LETMD1;SLC24A5
intracellular protein transport (GO:0006886)	15/347	0.259898	0.806676	0	0	1.22512	1.6508	RAB2B;RAB5B;RAB3A;SYNRG;STX7;DNAJC27;TRAK2;GGA2;SGSM1;TBCK;SNX1;SNX27;TBC1D13;IFT27;TBC1D17
peptidyl-serine modification (GO:0018209)	8/170	0.262596	0.806676	0	0	1.33767	1.78865	PINK1;PRKCE;AKT3;ATM;SGK3;STK32A;CAMK1G;HIPK2
negative regulation of endocytosis (GO:0045806)	2/28	0.264041	0.806676	0	0	2.08081	2.77092	SCAMP5;NR1H2
carboxylic acid catabolic process (GO:0046395)	2/28	0.264041	0.806676	0	0	2.08081	2.77092	HEXA;RENBP
aerobic respiration (GO:0009060)	2/28	0.264041	0.806676	0	0	2.08081	2.77092	OXA1L;MTFR1L
positive regulation of sprouting angiogenesis (GO:1903672)	2/28	0.264041	0.806676	0	0	2.08081	2.77092	MAP3K3;AKT3
positive regulation of phospholipid metabolic process (GO:1903727)	2/28	0.264041	0.806676	0	0	2.08081	2.77092	KIT;ATG14
cardiac muscle cell action potential involved in contraction (GO:0086002)	2/28	0.264041	0.806676	0	0	2.08081	2.77092	ANK2;SCN1B
positive regulation of calcium-mediated signaling (GO:0050850)	2/28	0.264041	0.806676	0	0	2.08081	2.77092	HTT;PKD2
cGMP metabolic process (GO:0046068)	2/28	0.264041	0.806676	0	0	2.08081	2.77092	ADCY9;PDE1B
regulation of fatty acid biosynthetic process (GO:0042304)	2/28	0.264041	0.806676	0	0	2.08081	2.77092	NR1H2;PDK4
myeloid leukocyte differentiation (GO:0002573)	3/50	0.264192	0.806676	0	0	1.72717	2.29901	PDE1B;KIT;GAB2
regulation of blood vessel endothelial cell migration (GO:0043535)	3/50	0.264192	0.806676	0	0	1.72717	2.29901	MECP2;AKT3;APOE
glucose homeostasis (GO:0042593)	4/74	0.271492	0.806676	0	0	1.54656	2.01644	G6PC2;CRY2;PDK4;PDK2
nervous system development (GO:0007399)	19/455	0.273604	0.806676	0	0	1.18194	1.53187	PRKN;PCDHGA7;PCDHGB5;CNTN6;PCDHGB4;CABLES1;MTR;SPG7;PKD2;TRAK2;ABTB2;EDNRB;BTD;SMPD1;TAOK2;NINJ1;TPP1;CNTN4;SHANK3
regulation of exocytosis (GO:0017157)	3/51	0.273937	0.806676	0	0	1.6911	2.18974	RAB2B;RAB3A;VAMP2
positive regulation of actin filament polymerization (GO:0030838)	3/51	0.273937	0.806676	0	0	1.6911	2.18974	PRKCE;WIPF3;WASHC2C
regulation of macrophage derived foam cell differentiation (GO:0010743)	2/29	0.277423	0.806676	0	0	2.00364	2.56909	CETP;NR1H2
cardiac muscle cell action potential (GO:0086001)	2/29	0.277423	0.806676	0	0	2.00364	2.56909	ANK2;SCN1B
vacuolar transport (GO:0007034)	2/29	0.277423	0.806676	0	0	2.00364	2.56909	VPS41;VTI1B
coenzyme biosynthetic process (GO:0009108)	2/29	0.277423	0.806676	0	0	2.00364	2.56909	SLC25A16;MOCS1
regulation of cellular biosynthetic process (GO:0031326)	2/29	0.277423	0.806676	0	0	2.00364	2.56909	PDK4;MITF
negative regulation of circadian rhythm (GO:0042754)	1/9	0.27909	0.806676	0	0	3.37973	4.31328	CRY2
adult heart development (GO:0007512)	1/9	0.27909	0.806676	0	0	3.37973	4.31328	MEF2D
dynamin family protein polymerization involved in membrane fission (GO:0003373)	1/9	0.27909	0.806676	0	0	3.37973	4.31328	DNM1P46
vacuolar proton-transporting V-type ATPase complex assembly (GO:0070072)	1/9	0.27909	0.806676	0	0	3.37973	4.31328	DMXL1
megakaryocyte differentiation (GO:0030219)	1/9	0.27909	0.806676	0	0	3.37973	4.31328	KIT
positive regulation of protein maturation (GO:1903319)	1/9	0.27909	0.806676	0	0	3.37973	4.31328	ANGPTL8
actin filament reorganization (GO:0090527)	1/9	0.27909	0.806676	0	0	3.37973	4.31328	DMTN
positive regulation of triglyceride biosynthetic process (GO:0010867)	1/9	0.27909	0.806676	0	0	3.37973	4.31328	NR1H2
sarcoplasmic reticulum calcium ion transport (GO:0070296)	1/9	0.27909	0.806676	0	0	3.37973	4.31328	ANK2
positive regulation of coagulation (GO:0050820)	1/9	0.27909	0.806676	0	0	3.37973	4.31328	DMTN
oligosaccharide catabolic process (GO:0009313)	1/9	0.27909	0.806676	0	0	3.37973	4.31328	MAN2C1
sterol catabolic process (GO:0016127)	1/9	0.27909	0.806676	0	0	3.37973	4.31328	APOE
positive regulation of natural killer cell mediated cytotoxicity directed against tumor cell target (GO:0002860)	1/9	0.27909	0.806676	0	0	3.37973	4.31328	GYPC
sphingomyelin metabolic process (GO:0006684)	1/9	0.27909	0.806676	0	0	3.37973	4.31328	SMPD1
cellular response to dopamine (GO:1903351)	1/9	0.27909	0.806676	0	0	3.37973	4.31328	PRKN
homocysteine metabolic process (GO:0050667)	1/9	0.27909	0.806676	0	0	3.37973	4.31328	MTHFR
ionotropic glutamate receptor signaling pathway (GO:0035235)	1/9	0.27909	0.806676	0	0	3.37973	4.31328	CPEB4
neurotrophin TRK receptor signaling pathway (GO:0048011)	1/9	0.27909	0.806676	0	0	3.37973	4.31328	ZFYVE27
positive regulation of cholesterol esterification (GO:0010873)	1/9	0.27909	0.806676	0	0	3.37973	4.31328	APOE
peptidyl-arginine omega-N-methylation (GO:0035247)	1/9	0.27909	0.806676	0	0	3.37973	4.31328	PRMT9
positive regulation of leukocyte apoptotic process (GO:2000108)	1/9	0.27909	0.806676	0	0	3.37973	4.31328	RAPGEF2
maintenance of protein localization in endoplasmic reticulum (GO:0035437)	1/9	0.27909	0.806676	0	0	3.37973	4.31328	TAPT1
central nervous system neuron development (GO:0021954)	1/9	0.27909	0.806676	0	0	3.37973	4.31328	RAPGEF2
response to dopamine (GO:1903350)	1/9	0.27909	0.806676	0	0	3.37973	4.31328	PRKN
chylomicron remodeling (GO:0034371)	1/9	0.27909	0.806676	0	0	3.37973	4.31328	APOE
sphingoid biosynthetic process (GO:0046520)	1/9	0.27909	0.806676	0	0	3.37973	4.31328	GBA
semaphorin-plexin signaling pathway involved in axon guidance (GO:1902287)	1/9	0.27909	0.806676	0	0	3.37973	4.31328	PLXNC1
regulation of sensory perception of pain (GO:0051930)	1/9	0.27909	0.806676	0	0	3.37973	4.31328	SPX
myelin assembly (GO:0032288)	1/9	0.27909	0.806676	0	0	3.37973	4.31328	EPB41L3
L-ascorbic acid metabolic process (GO:0019852)	1/9	0.27909	0.806676	0	0	3.37973	4.31328	CYB5R3
response to leucine (GO:0043201)	1/9	0.27909	0.806676	0	0	3.37973	4.31328	RRAGD
mitochondrial calcium uptake (GO:0036444)	1/9	0.27909	0.806676	0	0	3.37973	4.31328	SLC25A23
positive regulation of natural killer cell mediated immune response to tumor cell (GO:0002857)	1/9	0.27909	0.806676	0	0	3.37973	4.31328	GYPC
positive regulation of autophagosome assembly (GO:2000786)	1/9	0.27909	0.806676	0	0	3.37973	4.31328	PIP4K2A
negative regulation of histone methylation (GO:0031061)	1/9	0.27909	0.806676	0	0	3.37973	4.31328	PHF1
peptidyl-arginine methylation (GO:0018216)	1/9	0.27909	0.806676	0	0	3.37973	4.31328	PRMT9
mitotic DNA replication checkpoint (GO:0033314)	1/9	0.27909	0.806676	0	0	3.37973	4.31328	RAD17
negative regulation of alcohol biosynthetic process (GO:1902931)	1/9	0.27909	0.806676	0	0	3.37973	4.31328	APOE
regulation of sequestering of calcium ion (GO:0051282)	1/9	0.27909	0.806676	0	0	3.37973	4.31328	ANK2
positive regulation of hemostasis (GO:1900048)	1/9	0.27909	0.806676	0	0	3.37973	4.31328	DMTN
positive regulation of myeloid leukocyte mediated immunity (GO:0002888)	1/9	0.27909	0.806676	0	0	3.37973	4.31328	GAB2
postsynaptic density organization (GO:0097106)	1/9	0.27909	0.806676	0	0	3.37973	4.31328	SHANK3
protein modification by small protein conjugation or removal (GO:0070647)	1/9	0.27909	0.806676	0	0	3.37973	4.31328	ZNF747
cholesterol catabolic process (GO:0006707)	1/9	0.27909	0.806676	0	0	3.37973	4.31328	APOE
ether lipid metabolic process (GO:0046485)	1/9	0.27909	0.806676	0	0	3.37973	4.31328	TMEM86A
regulation of oxidative phosphorylation (GO:0002082)	1/9	0.27909	0.806676	0	0	3.37973	4.31328	PINK1
cellular response to leucine (GO:0071233)	1/9	0.27909	0.806676	0	0	3.37973	4.31328	RRAGD
negative regulation of lipid localization (GO:1905953)	1/9	0.27909	0.806676	0	0	3.37973	4.31328	NR1H2
dynamin family protein polymerization involved in mitochondrial fission (GO:0003374)	1/9	0.27909	0.806676	0	0	3.37973	4.31328	DNM1P46
mast cell mediated immunity (GO:0002448)	1/9	0.27909	0.806676	0	0	3.37973	4.31328	KIT
muscle cell fate commitment (GO:0042693)	1/9	0.27909	0.806676	0	0	3.37973	4.31328	TBX2
negative regulation of amyloid-beta formation (GO:1902430)	1/9	0.27909	0.806676	0	0	3.37973	4.31328	APOE
positive regulation of protein homooligomerization (GO:0032464)	1/9	0.27909	0.806676	0	0	3.37973	4.31328	HRK
positive regulation of vascular endothelial cell proliferation (GO:1905564)	1/9	0.27909	0.806676	0	0	3.37973	4.31328	AKT3
axonal transport of mitochondrion (GO:0019896)	1/9	0.27909	0.806676	0	0	3.37973	4.31328	TRAK2
detection of mechanical stimulus involved in sensory perception (GO:0050974)	1/9	0.27909	0.806676	0	0	3.37973	4.31328	KIT
proton-transporting V-type ATPase complex assembly (GO:0070070)	1/9	0.27909	0.806676	0	0	3.37973	4.31328	DMXL1
fatty acid homeostasis (GO:0055089)	1/9	0.27909	0.806676	0	0	3.37973	4.31328	APOE
sphingosine metabolic process (GO:0006670)	1/9	0.27909	0.806676	0	0	3.37973	4.31328	GBA
establishment of epithelial cell apical/basal polarity (GO:0045198)	1/9	0.27909	0.806676	0	0	3.37973	4.31328	MYO9A
positive regulation of triglyceride lipase activity (GO:0061365)	1/9	0.27909	0.806676	0	0	3.37973	4.31328	NR1H2
negative regulation of peptidyl-lysine acetylation (GO:2000757)	1/9	0.27909	0.806676	0	0	3.37973	4.31328	KLF15
cyclic nucleotide catabolic process (GO:0009214)	1/9	0.27909	0.806676	0	0	3.37973	4.31328	PDE1B
regulation of actin cytoskeleton organization (GO:0032956)	4/75	0.279474	0.806676	0	0	1.5247	1.94375	DMTN;DLC1;TAOK2;TSC1
cAMP-mediated signaling (GO:0019933)	4/75	0.279474	0.806676	0	0	1.5247	1.94375	ADCY9;MC1R;GNAQ;RAPGEF2
negative regulation of macromolecule metabolic process (GO:0010605)	6/124	0.28249	0.806676	0	0	1.37662	1.7402	MECP2;PRKN;FLCN;PINK1;SMCR8;ENG
regulation of calcium ion transport (GO:0051924)	3/52	0.283718	0.806676	0	0	1.65651	2.08682	BCL2;ANK2;PKD2
triglyceride metabolic process (GO:0006641)	3/52	0.283718	0.806676	0	0	1.65651	2.08682	CETP;APOE;LMF1
positive regulation of JNK cascade (GO:0046330)	4/76	0.287493	0.806676	0	0	1.50344	1.87413	TAOK2;DUSP15;EDA2R;HIPK2
smoothened signaling pathway (GO:0007224)	2/30	0.290789	0.806676	0	0	1.93198	2.3863	IFT27;CC2D2A
negative regulation of endothelial cell proliferation (GO:0001937)	2/30	0.290789	0.806676	0	0	1.93198	2.3863	PTPRM;APOE
regulation of developmental growth (GO:0048638)	2/30	0.290789	0.806676	0	0	1.93198	2.3863	STAT5B;APOE
positive regulation of phospholipase C activity (GO:0010863)	2/30	0.290789	0.806676	0	0	1.93198	2.3863	GNAQ;KIT
regulation of blood coagulation (GO:0030193)	2/30	0.290789	0.806676	0	0	1.93198	2.3863	DMTN;APOE
negative regulation of cell morphogenesis involved in differentiation (GO:0010771)	2/30	0.290789	0.806676	0	0	1.93198	2.3863	DMTN;RAPGEF2
positive regulation of protein kinase B signaling (GO:0051897)	6/127	0.301104	0.806676	0	0	1.34227	1.61113	PINK1;MC1R;KIT;PTPRJ;NRG2;ENG
adenylate cyclase-activating G-protein coupled receptor signaling pathway (GO:0007189)	4/78	0.303622	0.806676	0	0	1.46266	1.74345	ADCY9;MC1R;GNAQ;RAPGEF2
negative regulation of protein phosphorylation (GO:0001933)	8/178	0.303936	0.806676	0	0	1.27419	1.51748	PRKN;DUSP3;DMTN;GNAQ;SMCR8;ATG14;ZBED3;ENG
regulation of dendritic spine development (GO:0060998)	2/31	0.304123	0.806676	0	0	1.86527	2.22027	APOE;SHANK3
regulation of ubiquitin-protein transferase activity (GO:0051438)	2/31	0.304123	0.806676	0	0	1.86527	2.22027	PINK1;ZER1
alpha-amino acid metabolic process (GO:1901605)	2/31	0.304123	0.806676	0	0	1.86527	2.22027	STAT5B;MTHFR
positive regulation of release of sequestered calcium ion into cytosol (GO:0051281)	2/31	0.304123	0.806676	0	0	1.86527	2.22027	HTT;PKD2
organelle transport along microtubule (GO:0072384)	2/31	0.304123	0.806676	0	0	1.86527	2.22027	HTT;TRAK2
secondary alcohol metabolic process (GO:1902652)	2/31	0.304123	0.806676	0	0	1.86527	2.22027	CETP;APOE
zinc ion homeostasis (GO:0055069)	2/31	0.304123	0.806676	0	0	1.86527	2.22027	PRKN;SLC39A13
anterograde axonal transport (GO:0008089)	2/31	0.304123	0.806676	0	0	1.86527	2.22027	AP3S2;TRAK2
positive regulation of viral genome replication (GO:0045070)	2/31	0.304123	0.806676	0	0	1.86527	2.22027	LARP1;TBC1D20
regulation of protein autophosphorylation (GO:0031952)	2/31	0.304123	0.806676	0	0	1.86527	2.22027	TAOK2;ENG
protein destabilization (GO:0031648)	2/31	0.304123	0.806676	0	0	1.86527	2.22027	PRKN;HTT
negative regulation of viral-induced cytoplasmic pattern recognition receptor signaling pathway (GO:0039532)	1/10	0.304838	0.806676	0	0	3.00405	3.56873	SEC14L1
regulation of phospholipase C activity (GO:1900274)	1/10	0.304838	0.806676	0	0	3.00405	3.56873	KIT
male meiosis I (GO:0007141)	1/10	0.304838	0.806676	0	0	3.00405	3.56873	TDRD9
negative regulation of sodium ion transmembrane transport (GO:1902306)	1/10	0.304838	0.806676	0	0	3.00405	3.56873	PRKCE
amino sugar metabolic process (GO:0006040)	1/10	0.304838	0.806676	0	0	3.00405	3.56873	FN3K
positive regulation of steroid metabolic process (GO:0045940)	1/10	0.304838	0.806676	0	0	3.00405	3.56873	APOE
macrophage chemotaxis (GO:0048246)	1/10	0.304838	0.806676	0	0	3.00405	3.56873	EDNRB
chloride ion homeostasis (GO:0055064)	1/10	0.304838	0.806676	0	0	3.00405	3.56873	SLC12A1
oxalate transport (GO:0019532)	1/10	0.304838	0.806676	0	0	3.00405	3.56873	SLC26A1
N-acetylneuraminate metabolic process (GO:0006054)	1/10	0.304838	0.806676	0	0	3.00405	3.56873	RENBP
regulation of platelet-derived growth factor receptor signaling pathway (GO:0010640)	1/10	0.304838	0.806676	0	0	3.00405	3.56873	PTPRJ
nerve growth factor signaling pathway (GO:0038180)	1/10	0.304838	0.806676	0	0	3.00405	3.56873	RAPGEF2
I-kappaB phosphorylation (GO:0007252)	1/10	0.304838	0.806676	0	0	3.00405	3.56873	ERC1
regulation of actin filament-based movement (GO:1903115)	1/10	0.304838	0.806676	0	0	3.00405	3.56873	ANK2
regulation of amyloid-beta clearance (GO:1900221)	1/10	0.304838	0.806676	0	0	3.00405	3.56873	APOE
regulation of DNA-templated transcription, initiation (GO:2000142)	1/10	0.304838	0.806676	0	0	3.00405	3.56873	MITF
positive regulation of intracellular steroid hormone receptor signaling pathway (GO:0033145)	1/10	0.304838	0.806676	0	0	3.00405	3.56873	WBP2
creatine metabolic process (GO:0006600)	1/10	0.304838	0.806676	0	0	3.00405	3.56873	STAT5B
negative regulation of B cell proliferation (GO:0030889)	1/10	0.304838	0.806676	0	0	3.00405	3.56873	ATM
negative regulation of cell activation (GO:0050866)	1/10	0.304838	0.806676	0	0	3.00405	3.56873	APOE
macrophage migration (GO:1905517)	1/10	0.304838	0.806676	0	0	3.00405	3.56873	EDNRB
Rap protein signal transduction (GO:0032486)	1/10	0.304838	0.806676	0	0	3.00405	3.56873	RAPGEF2
regulation of natural killer cell mediated cytotoxicity directed against tumor cell target (GO:0002858)	1/10	0.304838	0.806676	0	0	3.00405	3.56873	GYPC
regulation of fatty acid beta-oxidation (GO:0031998)	1/10	0.304838	0.806676	0	0	3.00405	3.56873	LONP2
insulin-like growth factor receptor signaling pathway (GO:0048009)	1/10	0.304838	0.806676	0	0	3.00405	3.56873	GIGYF2
ectoderm development (GO:0007398)	1/10	0.304838	0.806676	0	0	3.00405	3.56873	EDA2R
protein localization to mitochondrion (GO:0070585)	1/10	0.304838	0.806676	0	0	3.00405	3.56873	PINK1
negative regulation by host of viral process (GO:0044793)	1/10	0.304838	0.806676	0	0	3.00405	3.56873	PRKN
neuron projection fasciculation (GO:0106030)	1/10	0.304838	0.806676	0	0	3.00405	3.56873	CNTN4
polarized epithelial cell differentiation (GO:0030859)	1/10	0.304838	0.806676	0	0	3.00405	3.56873	MYO9A
negative regulation of sodium ion transmembrane transporter activity (GO:2000650)	1/10	0.304838	0.806676	0	0	3.00405	3.56873	PRKCE
negative regulation of embryonic development (GO:0045992)	1/10	0.304838	0.806676	0	0	3.00405	3.56873	TBX2
regulation of mitochondrial depolarization (GO:0051900)	1/10	0.304838	0.806676	0	0	3.00405	3.56873	BCL2
UV protection (GO:0009650)	1/10	0.304838	0.806676	0	0	3.00405	3.56873	MC1R
negative regulation of protein autophosphorylation (GO:0031953)	1/10	0.304838	0.806676	0	0	3.00405	3.56873	ENG
cellular response to leucine starvation (GO:1990253)	1/10	0.304838	0.806676	0	0	3.00405	3.56873	RRAGD
neurotransmitter receptor internalization (GO:0099590)	1/10	0.304838	0.806676	0	0	3.00405	3.56873	DNM1P46
very-low-density lipoprotein particle assembly (GO:0034379)	1/10	0.304838	0.806676	0	0	3.00405	3.56873	MT-TP
positive regulation of execution phase of apoptosis (GO:1900119)	1/10	0.304838	0.806676	0	0	3.00405	3.56873	DLC1
dicarboxylic acid biosynthetic process (GO:0043650)	1/10	0.304838	0.806676	0	0	3.00405	3.56873	GLUD2
positive regulation of vacuole organization (GO:0044090)	1/10	0.304838	0.806676	0	0	3.00405	3.56873	PIP4K2A
regulation of dendritic cell apoptotic process (GO:2000668)	1/10	0.304838	0.806676	0	0	3.00405	3.56873	RAPGEF2
smooth muscle cell differentiation (GO:0051145)	1/10	0.304838	0.806676	0	0	3.00405	3.56873	EDNRB
thyroid hormone generation (GO:0006590)	1/10	0.304838	0.806676	0	0	3.00405	3.56873	CPQ
regulation of endothelial cell proliferation (GO:0001936)	4/79	0.311724	0.806676	0	0	1.44308	1.68211	TNFSF12;AKT3;PTPRM;APOE
apoptotic process (GO:0006915)	10/231	0.312046	0.806676	0	0	1.22538	1.42709	KLLN;BCL2L13;PDE1B;PRKCE;TNFSF12;DLC1;TAOK2;JADE1;BCL2;CDIP1
regulation of axonogenesis (GO:0050770)	3/55	0.313205	0.806676	0	0	1.56069	1.8118	ZSWIM8;PLXNC1;APOE
regulation of cellular response to stress (GO:0080135)	5/104	0.314045	0.806676	0	0	1.36677	1.58302	PRKN;PINK1;HSPA1L;USP51;ATM
positive regulation of vasculature development (GO:1904018)	5/104	0.314045	0.806676	0	0	1.36677	1.58302	TNFSF12;KIT;RAPGEF2;ENG;HIPK2
ER to Golgi vesicle-mediated transport (GO:0006888)	8/180	0.314496	0.806676	0	0	1.25924	1.45667	COG8;F8;TBC1D20;COG1;ANK2;CD59;VTI1B;SEC22C
cellular response to amino acid stimulus (GO:0071230)	2/32	0.31741	0.806676	0	0	1.803	2.06905	RRAGD;CPEB4
ceramide biosynthetic process (GO:0046513)	2/32	0.31741	0.806676	0	0	1.803	2.06905	SMPD1;GBA
microtubule bundle formation (GO:0001578)	2/32	0.31741	0.806676	0	0	1.803	2.06905	TOGARAM1;MAPRE2
cyclic-nucleotide-mediated signaling (GO:0019935)	2/32	0.31741	0.806676	0	0	1.803	2.06905	RAPGEF2;APOE
negative regulation of receptor activity (GO:2000272)	2/32	0.31741	0.806676	0	0	1.803	2.06905	ZFYVE28;PKD2
activation of adenylate cyclase activity (GO:0007190)	2/32	0.31741	0.806676	0	0	1.803	2.06905	ACR;ADCY9
mitochondrial transmembrane transport (GO:1990542)	2/32	0.31741	0.806676	0	0	1.803	2.06905	SLC25A23;ACACB
negative regulation of fat cell differentiation (GO:0045599)	2/32	0.31741	0.806676	0	0	1.803	2.06905	BBS12;ZADH2
positive regulation of telomere maintenance via telomerase (GO:0032212)	2/32	0.31741	0.806676	0	0	1.803	2.06905	HMBOX1;ATM
retrograde vesicle-mediated transport, Golgi to ER (GO:0006890)	4/80	0.319845	0.806676	0	0	1.42402	1.62326	ARF3;HTT;ATP9B;DNAJC28
regulation of phosphatidylinositol 3-kinase signaling (GO:0014066)	4/80	0.319845	0.806676	0	0	1.42402	1.62326	KIT;PIP4K2A;PIP5K1C;FBXL2
positive regulation of stress-activated MAPK cascade (GO:0032874)	4/80	0.319845	0.806676	0	0	1.42402	1.62326	TAOK2;DUSP15;EDA2R;HIPK2
negative regulation of cell death (GO:0060548)	4/81	0.327983	0.806676	0	0	1.40545	1.56679	PRKN;PINK1;GBA;APOE
protein catabolic process (GO:0030163)	4/81	0.327983	0.806676	0	0	1.40545	1.56679	PRKN;TPP1;APOE;CTSD
positive regulation of protein catabolic process (GO:0045732)	4/81	0.327983	0.806676	0	0	1.40545	1.56679	PRKN;TNFSF12;VPS11;APOE
fatty acid metabolic process (GO:0006631)	5/106	0.328162	0.806676	0	0	1.33957	1.49261	STAT5B;ACOT12;THEM4;ACSM5;MLYCD
positive regulation of cellular component organization (GO:0051130)	5/106	0.328162	0.806676	0	0	1.33957	1.49261	GBA;ATM;APOE;SHANK3;FNIP2
sulfate transmembrane transport (GO:1902358)	1/11	0.329668	0.806676	0	0	2.70351	3	SLC26A1
negative regulation of morphogenesis of an epithelium (GO:1905331)	1/11	0.329668	0.806676	0	0	2.70351	3	TBX2
replicative senescence (GO:0090399)	1/11	0.329668	0.806676	0	0	2.70351	3	ATM
negative regulation of blood vessel diameter (GO:0097756)	1/11	0.329668	0.806676	0	0	2.70351	3	EDNRB
negative regulation of protein localization to nucleus (GO:1900181)	1/11	0.329668	0.806676	0	0	2.70351	3	FLCN
negative regulation of ryanodine-sensitive calcium-release channel activity (GO:0060315)	1/11	0.329668	0.806676	0	0	2.70351	3	PKD2
mononuclear cell differentiation (GO:1903131)	1/11	0.329668	0.806676	0	0	2.70351	3	PDE1B
regulation of lamellipodium morphogenesis (GO:2000392)	1/11	0.329668	0.806676	0	0	2.70351	3	ENPP2
interleukin-2-mediated signaling pathway (GO:0038110)	1/11	0.329668	0.806676	0	0	2.70351	3	STAT5B
immune response-regulating cell surface receptor signaling pathway (GO:0002768)	1/11	0.329668	0.806676	0	0	2.70351	3	KIT
negative regulation of protein ubiquitination involved in ubiquitin-dependent protein catabolic process (GO:2000059)	1/11	0.329668	0.806676	0	0	2.70351	3	HIPK2
embryonic eye morphogenesis (GO:0048048)	1/11	0.329668	0.806676	0	0	2.70351	3	TBX2
negative regulation of leukocyte cell-cell adhesion (GO:1903038)	1/11	0.329668	0.806676	0	0	2.70351	3	DUSP3
UV-damage excision repair (GO:0070914)	1/11	0.329668	0.806676	0	0	2.70351	3	MC1R
protein localization to pre-autophagosomal structure (GO:0034497)	1/11	0.329668	0.806676	0	0	2.70351	3	ATG13
positive regulation of leukocyte degranulation (GO:0043302)	1/11	0.329668	0.806676	0	0	2.70351	3	GAB2
carnitine shuttle (GO:0006853)	1/11	0.329668	0.806676	0	0	2.70351	3	ACACB
modulation by host of viral process (GO:0044788)	1/11	0.329668	0.806676	0	0	2.70351	3	APOE
low-density lipoprotein particle remodeling (GO:0034374)	1/11	0.329668	0.806676	0	0	2.70351	3	CETP
brain morphogenesis (GO:0048854)	1/11	0.329668	0.806676	0	0	2.70351	3	SHANK3
regulation of protein kinase C signaling (GO:0090036)	1/11	0.329668	0.806676	0	0	2.70351	3	MC1R
regulation of integrin-mediated signaling pathway (GO:2001044)	1/11	0.329668	0.806676	0	0	2.70351	3	DMTN
calcium ion regulated exocytosis (GO:0017156)	1/11	0.329668	0.806676	0	0	2.70351	3	VAMP2
phosphatidylinositol dephosphorylation (GO:0046856)	1/11	0.329668	0.806676	0	0	2.70351	3	SYNJ1
rRNA base methylation (GO:0070475)	1/11	0.329668	0.806676	0	0	2.70351	3	METTL16
mitochondrion distribution (GO:0048311)	1/11	0.329668	0.806676	0	0	2.70351	3	TRAK2
organic cyclic compound catabolic process (GO:1901361)	1/11	0.329668	0.806676	0	0	2.70351	3	HSD17B14
negative regulation of amyloid precursor protein catabolic process (GO:1902992)	1/11	0.329668	0.806676	0	0	2.70351	3	APOE
response to axon injury (GO:0048678)	1/11	0.329668	0.806676	0	0	2.70351	3	MTR
negative regulation of myotube differentiation (GO:0010832)	1/11	0.329668	0.806676	0	0	2.70351	3	HDAC5
stress granule assembly (GO:0034063)	1/11	0.329668	0.806676	0	0	2.70351	3	CIRBP
monocyte differentiation (GO:0030224)	1/11	0.329668	0.806676	0	0	2.70351	3	PDE1B
positive regulation of actin filament depolymerization (GO:0030836)	1/11	0.329668	0.806676	0	0	2.70351	3	WASHC2C
sphingolipid catabolic process (GO:0030149)	1/11	0.329668	0.806676	0	0	2.70351	3	SMPD1
regulation of chromatin binding (GO:0035561)	1/11	0.329668	0.806676	0	0	2.70351	3	HMBOX1
negative regulation of protein localization to cell surface (GO:2000009)	1/11	0.329668	0.806676	0	0	2.70351	3	LEPROTL1
cellular response to interleukin-2 (GO:0071352)	1/11	0.329668	0.806676	0	0	2.70351	3	STAT5B
histone mRNA catabolic process (GO:0071044)	1/11	0.329668	0.806676	0	0	2.70351	3	ATM
icosanoid biosynthetic process (GO:0046456)	1/11	0.329668	0.806676	0	0	2.70351	3	MGST3
positive regulation of fatty acid biosynthetic process (GO:0045723)	1/11	0.329668	0.806676	0	0	2.70351	3	NR1H2
regulation of cholesterol esterification (GO:0010872)	1/11	0.329668	0.806676	0	0	2.70351	3	APOE
fatty acid transmembrane transport (GO:1902001)	1/11	0.329668	0.806676	0	0	2.70351	3	ACACB
camera-type eye morphogenesis (GO:0048593)	1/11	0.329668	0.806676	0	0	2.70351	3	TBX2
metanephric mesenchyme development (GO:0072075)	1/11	0.329668	0.806676	0	0	2.70351	3	PKD2
response to nitric oxide (GO:0071731)	1/11	0.329668	0.806676	0	0	2.70351	3	MTR
negative regulation of heart contraction (GO:0045822)	1/11	0.329668	0.806676	0	0	2.70351	3	SPX
establishment of synaptic vesicle localization (GO:0097480)	1/11	0.329668	0.806676	0	0	2.70351	3	SYNJ1
carbohydrate phosphorylation (GO:0046835)	1/11	0.329668	0.806676	0	0	2.70351	3	GNPTG
positive regulation of fatty acid oxidation (GO:0046321)	1/11	0.329668	0.806676	0	0	2.70351	3	MLYCD
inhibition of cysteine-type endopeptidase activity involved in apoptotic process (GO:1990001)	1/11	0.329668	0.806676	0	0	2.70351	3	BIRC7
negative regulation of release of sequestered calcium ion into cytosol (GO:0051280)	1/11	0.329668	0.806676	0	0	2.70351	3	PKD2
epithelial cell-cell adhesion (GO:0090136)	1/11	0.329668	0.806676	0	0	2.70351	3	KIT
embryonic hemopoiesis (GO:0035162)	1/11	0.329668	0.806676	0	0	2.70351	3	KIT
aspartate family amino acid biosynthetic process (GO:0009067)	1/11	0.329668	0.806676	0	0	2.70351	3	MTR
alcohol catabolic process (GO:0046164)	1/11	0.329668	0.806676	0	0	2.70351	3	APOE
UDP-N-acetylglucosamine biosynthetic process (GO:0006048)	1/11	0.329668	0.806676	0	0	2.70351	3	RENBP
spinal cord development (GO:0021510)	1/11	0.329668	0.806676	0	0	2.70351	3	PKD2
positive regulation of adenylate cyclase activity (GO:0045762)	2/33	0.330636	0.806676	0	0	1.74474	1.93097	ACR;ADCY9
positive regulation of cell-matrix adhesion (GO:0001954)	2/33	0.330636	0.806676	0	0	1.74474	1.93097	PTPRJ;TSC1
mRNA stabilization (GO:0048255)	2/33	0.330636	0.806676	0	0	1.74474	1.93097	LARP1;CIRBP
regulation of phosphatidylinositol 3-kinase activity (GO:0043551)	2/33	0.330636	0.806676	0	0	1.74474	1.93097	KIT;ATG14
positive regulation of Notch signaling pathway (GO:0045747)	2/33	0.330636	0.806676	0	0	1.74474	1.93097	ZMIZ1;MAML3
regulation of intracellular protein transport (GO:0033157)	2/33	0.330636	0.806676	0	0	1.74474	1.93097	RIPOR1;VAMP2
positive regulation of organelle organization (GO:0010638)	2/33	0.330636	0.806676	0	0	1.74474	1.93097	SYNJ1;SMCR8
regulation of Rho protein signal transduction (GO:0035023)	3/57	0.332912	0.806676	0	0	1.50273	1.65283	FLCN;DLC1;APOE
cellular respiration (GO:0045333)	3/57	0.332912	0.806676	0	0	1.50273	1.65283	OXA1L;MTFR1L;COQ10A
protein homotetramerization (GO:0051289)	3/57	0.332912	0.806676	0	0	1.50273	1.65283	GPX3;PKD2;ACACB
axon guidance (GO:0007411)	7/158	0.334861	0.806676	0	0	1.25467	1.37266	PTPRA;PTPRM;PLXNC1;CNTN4;GAB2;SHANK3;SCN1B
protein targeting (GO:0006605)	6/133	0.338937	0.806676	0	0	1.27846	1.38322	VPS41;TAOK2;LONP2;FBXO7;VTI1B;TRAK2
monocarboxylic acid metabolic process (GO:0032787)	5/108	0.34234	0.806676	0	0	1.31342	1.40792	STAT5B;BTD;ACOT12;THEM4;ACACB
response to light stimulus (GO:0009416)	3/58	0.342759	0.806676	0	0	1.47534	1.57968	SLC24A1;CRY2;CIRBP
cholesterol homeostasis (GO:0042632)	3/58	0.342759	0.806676	0	0	1.47534	1.57968	CETP;NR1H2;APOE
positive regulation of cell morphogenesis involved in differentiation (GO:0010770)	3/58	0.342759	0.806676	0	0	1.47534	1.57968	DMTN;FBXW8;PLXNC1
sterol homeostasis (GO:0055092)	3/58	0.342759	0.806676	0	0	1.47534	1.57968	CETP;NR1H2;APOE
epithelial tube morphogenesis (GO:0060562)	2/34	0.34379	0.806676	0	0	1.69013	1.8046	PKD2;MEGF8
embryonic limb morphogenesis (GO:0030326)	2/34	0.34379	0.806676	0	0	1.69013	1.8046	MEGF8;TBX2
apoptotic mitochondrial changes (GO:0008637)	2/34	0.34379	0.806676	0	0	1.69013	1.8046	BCL2;THEM4
response to amino acid (GO:0043200)	2/34	0.34379	0.806676	0	0	1.69013	1.8046	RRAGD;CPEB4
positive regulation of exocytosis (GO:0045921)	2/34	0.34379	0.806676	0	0	1.69013	1.8046	RAB2B;RAB3A
regulation of wound healing (GO:0061041)	2/34	0.34379	0.806676	0	0	1.69013	1.8046	DMTN;PRKCE
positive regulation of telomere maintenance via telomere lengthening (GO:1904358)	2/34	0.34379	0.806676	0	0	1.69013	1.8046	HMBOX1;ATM
regulation of axon extension (GO:0030516)	2/34	0.34379	0.806676	0	0	1.69013	1.8046	ZFYVE27;APOE
macromolecule catabolic process (GO:0009057)	2/34	0.34379	0.806676	0	0	1.69013	1.8046	TPP1;CTSD
establishment of protein localization to membrane (GO:0090150)	4/83	0.344289	0.806676	0	0	1.36973	1.4605	BBS1;TAOK2;BRAF;VAMP2
positive regulation of peptidyl-serine phosphorylation (GO:0033138)	4/83	0.344289	0.806676	0	0	1.36973	1.4605	PINK1;CREBL2;BRAF;FNIP2
protein maturation (GO:0051604)	4/83	0.344289	0.806676	0	0	1.36973	1.4605	APH1B;LONP2;ISCU;LMF1
protein localization to membrane (GO:0072657)	7/160	0.346472	0.806676	0	0	1.23814	1.31237	ZFYVE27;EPB41L3;TTC7B;RAPGEF2;ANK2;BRAF;SHANK3
regulation of extrinsic apoptotic signaling pathway (GO:2001236)	3/59	0.352595	0.806676	0	0	1.44892	1.5104	PELI3;TNFSF12;HTT
regulation of systemic arterial blood pressure (GO:0003073)	1/12	0.353612	0.806676	0	0	2.45761	2.55482	SPX
regulation of double-strand break repair via nonhomologous end joining (GO:2001032)	1/12	0.353612	0.806676	0	0	2.45761	2.55482	USP51
regulation of vasculogenesis (GO:2001212)	1/12	0.353612	0.806676	0	0	2.45761	2.55482	RAPGEF2
signal transduction involved in G2 DNA damage checkpoint (GO:0072425)	1/12	0.353612	0.806676	0	0	2.45761	2.55482	ATM
histone H3-K9 demethylation (GO:0033169)	1/12	0.353612	0.806676	0	0	2.45761	2.55482	KDM3B
negative regulation of protein oligomerization (GO:0032460)	1/12	0.353612	0.806676	0	0	2.45761	2.55482	GBA
negative regulation of ATPase activity (GO:0032780)	1/12	0.353612	0.806676	0	0	2.45761	2.55482	OXA1L
establishment of apical/basal cell polarity (GO:0035089)	1/12	0.353612	0.806676	0	0	2.45761	2.55482	MYO9A
pyrimidine nucleoside salvage (GO:0043097)	1/12	0.353612	0.806676	0	0	2.45761	2.55482	TK2
mitochondrial outer membrane permeabilization (GO:0097345)	1/12	0.353612	0.806676	0	0	2.45761	2.55482	MOAP1
amino sugar biosynthetic process (GO:0046349)	1/12	0.353612	0.806676	0	0	2.45761	2.55482	RENBP
UDP-N-acetylglucosamine metabolic process (GO:0006047)	1/12	0.353612	0.806676	0	0	2.45761	2.55482	RENBP
Golgi localization (GO:0051645)	1/12	0.353612	0.806676	0	0	2.45761	2.55482	RIPOR1
regulation of cholesterol storage (GO:0010885)	1/12	0.353612	0.806676	0	0	2.45761	2.55482	NR1H2
cellular response to arsenic-containing substance (GO:0071243)	1/12	0.353612	0.806676	0	0	2.45761	2.55482	CPEB2
histone arginine methylation (GO:0034969)	1/12	0.353612	0.806676	0	0	2.45761	2.55482	PRMT9
regulation of actomyosin structure organization (GO:0110020)	1/12	0.353612	0.806676	0	0	2.45761	2.55482	TSC1
phospholipid efflux (GO:0033700)	1/12	0.353612	0.806676	0	0	2.45761	2.55482	APOE
regulation of cholesterol homeostasis (GO:2000188)	1/12	0.353612	0.806676	0	0	2.45761	2.55482	NR1H2
regulation of histone methylation (GO:0031060)	1/12	0.353612	0.806676	0	0	2.45761	2.55482	MTHFR
cell wall macromolecule catabolic process (GO:0016998)	1/12	0.353612	0.806676	0	0	2.45761	2.55482	SPACA1
protein import into peroxisome matrix (GO:0016558)	1/12	0.353612	0.806676	0	0	2.45761	2.55482	PEX26
negative regulation of substrate adhesion-dependent cell spreading (GO:1900025)	1/12	0.353612	0.806676	0	0	2.45761	2.55482	DMTN
phasic smooth muscle contraction (GO:0014821)	1/12	0.353612	0.806676	0	0	2.45761	2.55482	EDNRB
plasminogen activation (GO:0031639)	1/12	0.353612	0.806676	0	0	2.45761	2.55482	KLKB1
cargo loading into COPII-coated vesicle (GO:0090110)	1/12	0.353612	0.806676	0	0	2.45761	2.55482	TBC1D20
cellular response to fluid shear stress (GO:0071498)	1/12	0.353612	0.806676	0	0	2.45761	2.55482	PKD2
vasoconstriction (GO:0042310)	1/12	0.353612	0.806676	0	0	2.45761	2.55482	EDNRB
positive regulation of peptidase activity (GO:0010952)	1/12	0.353612	0.806676	0	0	2.45761	2.55482	PINK1
response to interleukin-6 (GO:0070741)	1/12	0.353612	0.806676	0	0	2.45761	2.55482	ST3GAL6
negative regulation of ATP metabolic process (GO:1903579)	1/12	0.353612	0.806676	0	0	2.45761	2.55482	FLCN
aromatic compound biosynthetic process (GO:0019438)	1/12	0.353612	0.806676	0	0	2.45761	2.55482	MT-RNR1
cellular response to fatty acid (GO:0071398)	1/12	0.353612	0.806676	0	0	2.45761	2.55482	PDK4
regulation of vascular endothelial cell proliferation (GO:1905562)	1/12	0.353612	0.806676	0	0	2.45761	2.55482	AKT3
pyrimidine-containing compound salvage (GO:0008655)	1/12	0.353612	0.806676	0	0	2.45761	2.55482	TK2
prostanoid metabolic process (GO:0006692)	1/12	0.353612	0.806676	0	0	2.45761	2.55482	PTGR2
endosome transport via multivesicular body sorting pathway (GO:0032509)	1/12	0.353612	0.806676	0	0	2.45761	2.55482	LEPROTL1
positive regulation of neuron migration (GO:2001224)	1/12	0.353612	0.806676	0	0	2.45761	2.55482	RAPGEF2
regulation of heart rate by cardiac conduction (GO:0086091)	2/35	0.356859	0.806676	0	0	1.63883	1.68868	ANK2;SCN1B
regulation of mitochondrial membrane potential (GO:0051881)	2/35	0.356859	0.806676	0	0	1.63883	1.68868	PINK1;BCL2
regulation of protein binding (GO:0043393)	5/111	0.363679	0.806676	0	0	1.27605	1.2907	PRKN;HDAC5;BCL2;RAPGEF2;HIPK2
positive regulation of protein modification process (GO:0031401)	7/163	0.363971	0.806676	0	0	1.21414	1.22711	FLCN;PINK1;SMPD1;DLC1;GBA;ATG14;ENG
negative regulation of gene expression (GO:0010629)	24/618	0.36497	0.806676	0	0	1.09454	1.10323	ZNF540;PRKN;HEXIM2;HDAC5;PHF1;NR1H2;SETDB2;TSC1;ZC3H6;ZBTB4;GIGYF2;IKZF4;TBX2;MECP2;FLCN;HMBOX1;PINK1;LARP1;BAHD1;SCMH1;CRY2;SMCR8;METTL16;ENG
glycerophospholipid biosynthetic process (GO:0046474)	7/164	0.369819	0.806676	0	0	1.20634	1.2	ARF3;FIG4;SLC27A1;SYNJ1;PIP4K2A;PIP5K1C;CDS2
regulation of smoothened signaling pathway (GO:0008589)	2/36	0.369832	0.806676	0	0	1.59055	1.58213	MGRN1;MEGF8
plasma membrane organization (GO:0007009)	2/36	0.369832	0.806676	0	0	1.59055	1.58213	EPB41L3;ANK2
vesicle-mediated transport in synapse (GO:0099003)	2/36	0.369832	0.806676	0	0	1.59055	1.58213	SYNJ1;PIP5K1C
epithelial cell migration (GO:0010631)	2/36	0.369832	0.806676	0	0	1.59055	1.58213	TNFSF12;KIT
axonal transport (GO:0098930)	2/36	0.369832	0.806676	0	0	1.59055	1.58213	AP3S2;TRAK2
negative regulation of blood coagulation (GO:0030195)	2/36	0.369832	0.806676	0	0	1.59055	1.58213	APOE;KLKB1
glutamate receptor signaling pathway (GO:0007215)	2/36	0.369832	0.806676	0	0	1.59055	1.58213	GNAQ;CPEB4
spermatid development (GO:0007286)	2/36	0.369832	0.806676	0	0	1.59055	1.58213	DPY19L2;DPY19L2P2
actin cytoskeleton reorganization (GO:0031532)	3/61	0.372207	0.806676	0	0	1.39881	1.38245	DMTN;KIT;CDC42BPB
glycosaminoglycan metabolic process (GO:0030203)	3/61	0.372207	0.806676	0	0	1.39881	1.38245	HEXA;GNS;HS3ST2
modulation by virus of host process (GO:0019054)	1/13	0.376702	0.806676	0	0	2.25269	2.1993	PRKN
response to iron ion (GO:0010039)	1/13	0.376702	0.806676	0	0	2.25269	2.1993	BCL2
sodium ion export from cell (GO:0036376)	1/13	0.376702	0.806676	0	0	2.25269	2.1993	ATP1B2
negative regulation of hemostasis (GO:1900047)	1/13	0.376702	0.806676	0	0	2.25269	2.1993	APOE
regulation of plasma membrane bounded cell projection organization (GO:0120035)	1/13	0.376702	0.806676	0	0	2.25269	2.1993	FBXO7
positive regulation of sodium ion transport (GO:0010765)	1/13	0.376702	0.806676	0	0	2.25269	2.1993	SCN1B
positive regulation of cardiac muscle cell proliferation (GO:0060045)	1/13	0.376702	0.806676	0	0	2.25269	2.1993	TBX2
atrial cardiac muscle cell action potential (GO:0086014)	1/13	0.376702	0.806676	0	0	2.25269	2.1993	ANK2
embryonic appendage morphogenesis (GO:0035113)	1/13	0.376702	0.806676	0	0	2.25269	2.1993	MEGF8
glucosamine-containing compound metabolic process (GO:1901071)	1/13	0.376702	0.806676	0	0	2.25269	2.1993	RENBP
cellular response to nitrogen starvation (GO:0006995)	1/13	0.376702	0.806676	0	0	2.25269	2.1993	MAP1LC3B
glycerolipid catabolic process (GO:0046503)	1/13	0.376702	0.806676	0	0	2.25269	2.1993	PLA2G4C
Notch receptor processing, ligand-dependent (GO:0035333)	1/13	0.376702	0.806676	0	0	2.25269	2.1993	APH1B
positive regulation of cellular carbohydrate metabolic process (GO:0010676)	1/13	0.376702	0.806676	0	0	2.25269	2.1993	PRKCE
renal absorption (GO:0070293)	1/13	0.376702	0.806676	0	0	2.25269	2.1993	KLHL3
steroid catabolic process (GO:0006706)	1/13	0.376702	0.806676	0	0	2.25269	2.1993	HSD17B14
synaptic vesicle cycle (GO:0099504)	1/13	0.376702	0.806676	0	0	2.25269	2.1993	RAB3A
negative regulation of epidermal growth factor-activated receptor activity (GO:0007175)	1/13	0.376702	0.806676	0	0	2.25269	2.1993	ZFYVE28
regulation of DNA-templated transcription in response to stress (GO:0043620)	1/13	0.376702	0.806676	0	0	2.25269	2.1993	HSFX1
regulation of macromolecule biosynthetic process (GO:0010556)	1/13	0.376702	0.806676	0	0	2.25269	2.1993	MITF
endoplasmic reticulum tubular network organization (GO:0071786)	1/13	0.376702	0.806676	0	0	2.25269	2.1993	ZFYVE27
positive regulation of T cell mediated cytotoxicity (GO:0001916)	1/13	0.376702	0.806676	0	0	2.25269	2.1993	STX7
regulation of triglyceride biosynthetic process (GO:0010866)	1/13	0.376702	0.806676	0	0	2.25269	2.1993	NR1H2
tricarboxylic acid metabolic process (GO:0072350)	1/13	0.376702	0.806676	0	0	2.25269	2.1993	STAT5B
sodium ion export (GO:0071436)	1/13	0.376702	0.806676	0	0	2.25269	2.1993	ATP1B2
DNA damage response, signal transduction by p53 class mediator resulting in transcription of p21 class mediator (GO:0006978)	1/13	0.376702	0.806676	0	0	2.25269	2.1993	HIPK2
atrial septum development (GO:0003283)	1/13	0.376702	0.806676	0	0	2.25269	2.1993	ANK2
positive regulation of actin nucleation (GO:0051127)	1/13	0.376702	0.806676	0	0	2.25269	2.1993	WIPF3
regulation of axon guidance (GO:1902667)	1/13	0.376702	0.806676	0	0	2.25269	2.1993	ZSWIM8
glutamine family amino acid biosynthetic process (GO:0009084)	1/13	0.376702	0.806676	0	0	2.25269	2.1993	GLUD2
cellular potassium ion homeostasis (GO:0030007)	1/13	0.376702	0.806676	0	0	2.25269	2.1993	ATP1B2
regulation of cAMP metabolic process (GO:0030814)	1/13	0.376702	0.806676	0	0	2.25269	2.1993	PKD2
cellular response to interleukin-15 (GO:0071350)	1/13	0.376702	0.806676	0	0	2.25269	2.1993	STAT5B
phospholipase C-activating dopamine receptor signaling pathway (GO:0060158)	1/13	0.376702	0.806676	0	0	2.25269	2.1993	GNAQ
tetrahydrofolate metabolic process (GO:0046653)	1/13	0.376702	0.806676	0	0	2.25269	2.1993	MTHFR
synaptic vesicle localization (GO:0097479)	1/13	0.376702	0.806676	0	0	2.25269	2.1993	SYNJ1
regulation of execution phase of apoptosis (GO:1900117)	1/13	0.376702	0.806676	0	0	2.25269	2.1993	DLC1
membrane repolarization (GO:0086009)	1/13	0.376702	0.806676	0	0	2.25269	2.1993	ATP1B2
RNA interference (GO:0016246)	1/13	0.376702	0.806676	0	0	2.25269	2.1993	NRDE2
regulation of fibrinolysis (GO:0051917)	1/13	0.376702	0.806676	0	0	2.25269	2.1993	KLKB1
nucleotide metabolic process (GO:0009117)	1/13	0.376702	0.806676	0	0	2.25269	2.1993	FHIT
semaphorin-plexin signaling pathway involved in neuron projection guidance (GO:1902285)	1/13	0.376702	0.806676	0	0	2.25269	2.1993	PLXNC1
chondroitin sulfate catabolic process (GO:0030207)	1/13	0.376702	0.806676	0	0	2.25269	2.1993	HEXA
interleukin-15-mediated signaling pathway (GO:0035723)	1/13	0.376702	0.806676	0	0	2.25269	2.1993	STAT5B
glomerular visceral epithelial cell differentiation (GO:0072112)	1/13	0.376702	0.806676	0	0	2.25269	2.1993	KLF15
high-density lipoprotein particle assembly (GO:0034380)	1/13	0.376702	0.806676	0	0	2.25269	2.1993	APOE
amyloid precursor protein metabolic process (GO:0042982)	1/13	0.376702	0.806676	0	0	2.25269	2.1993	APOE
response to fatty acid (GO:0070542)	1/13	0.376702	0.806676	0	0	2.25269	2.1993	PDK4
mitotic DNA integrity checkpoint (GO:0044774)	1/13	0.376702	0.806676	0	0	2.25269	2.1993	RAD17
cellular response to nitrogen levels (GO:0043562)	1/13	0.376702	0.806676	0	0	2.25269	2.1993	MAP1LC3B
regulation of MAP kinase activity (GO:0043405)	4/87	0.376924	0.806676	0	0	1.30344	1.27179	SMPD1;GBA;PTPRJ;APOE
negative regulation of intrinsic apoptotic signaling pathway (GO:2001243)	3/62	0.381973	0.806676	0	0	1.37503	1.32333	PRKN;PINK1;BCL2
cellular protein catabolic process (GO:0044257)	3/62	0.381973	0.806676	0	0	1.37503	1.32333	PRKN;CTSO;AFG1L
protein monoubiquitination (GO:0006513)	2/37	0.382701	0.806676	0	0	1.54502	1.484	PRKN;MGRN1
regulation of regulated secretory pathway (GO:1903305)	2/37	0.382701	0.806676	0	0	1.54502	1.484	RPH3A;RAB3A
regulation of sodium ion transmembrane transporter activity (GO:2000649)	2/37	0.382701	0.806676	0	0	1.54502	1.484	PRKCE;SCN1B
protein K63-linked ubiquitination (GO:0070534)	2/37	0.382701	0.806676	0	0	1.54502	1.484	PRKN;PELI3
positive regulation of axonogenesis (GO:0050772)	2/37	0.382701	0.806676	0	0	1.54502	1.484	ZFYVE27;PLXNC1
negative regulation of Ras protein signal transduction (GO:0046580)	2/37	0.382701	0.806676	0	0	1.54502	1.484	FLCN;DLC1
regulation of metal ion transport (GO:0010959)	2/37	0.382701	0.806676	0	0	1.54502	1.484	BCL2;ANK2
organic cyclic compound biosynthetic process (GO:1901362)	2/37	0.382701	0.806676	0	0	1.54502	1.484	MT-RNR1;MOCS1
regulation of cellular component organization (GO:0051128)	6/140	0.383637	0.806676	0	0	1.21123	1.16043	RAB5B;PINK1;NRG3;TAOK2;RAPGEF2;SGK3
regulation of proteasomal ubiquitin-dependent protein catabolic process (GO:0032434)	4/88	0.385066	0.806676	0	0	1.28786	1.22906	PRKN;DET1;RNF14;FHIT
regulation of proteolysis (GO:0030162)	3/63	0.391703	0.806676	0	0	1.35204	1.2672	ABTB2;KBTBD4;BTBD9
positive regulation of cell projection organization (GO:0031346)	3/63	0.391703	0.806676	0	0	1.35204	1.2672	RAPGEF2;APOE;SCN1B
membrane depolarization during action potential (GO:0086010)	2/38	0.395455	0.806676	0	0	1.50203	1.39346	SCN1B;TPCN1
DNA damage checkpoint (GO:0000077)	2/38	0.395455	0.806676	0	0	1.50203	1.39346	TAOK2;RAD17
regulation of cellular pH (GO:0030641)	2/38	0.395455	0.806676	0	0	1.50203	1.39346	SLC26A1;SLC9B1
neuron cell-cell adhesion (GO:0007158)	1/14	0.398968	0.806676	0	0	2.0793	1.91061	CNTN4
branching involved in blood vessel morphogenesis (GO:0001569)	1/14	0.398968	0.806676	0	0	2.0793	1.91061	ENG
nucleoside salvage (GO:0043174)	1/14	0.398968	0.806676	0	0	2.0793	1.91061	TK2
establishment of mitotic spindle orientation (GO:0000132)	1/14	0.398968	0.806676	0	0	2.0793	1.91061	HTT
stem cell development (GO:0048864)	1/14	0.398968	0.806676	0	0	2.0793	1.91061	TAPT1
regulation of phosphate metabolic process (GO:0019220)	1/14	0.398968	0.806676	0	0	2.0793	1.91061	RAD17
regulation of platelet aggregation (GO:0090330)	1/14	0.398968	0.806676	0	0	2.0793	1.91061	DMTN
acyl-CoA biosynthetic process (GO:0071616)	1/14	0.398968	0.806676	0	0	2.0793	1.91061	MLYCD
cell communication by electrical coupling involved in cardiac conduction (GO:0086064)	1/14	0.398968	0.806676	0	0	2.0793	1.91061	ATP1B2
negative regulation of intrinsic apoptotic signaling pathway by p53 class mediator (GO:1902254)	1/14	0.398968	0.806676	0	0	2.0793	1.91061	PRKN
N-acetylglucosamine metabolic process (GO:0006044)	1/14	0.398968	0.806676	0	0	2.0793	1.91061	RENBP
negative regulation of secretion (GO:0051048)	1/14	0.398968	0.806676	0	0	2.0793	1.91061	SPX
hydrogen peroxide catabolic process (GO:0042744)	1/14	0.398968	0.806676	0	0	2.0793	1.91061	GPX3
purine-containing compound salvage (GO:0043101)	1/14	0.398968	0.806676	0	0	2.0793	1.91061	ADAL
neuromuscular process controlling balance (GO:0050885)	1/14	0.398968	0.806676	0	0	2.0793	1.91061	TPP1
regulation of cyclin-dependent protein serine/threonine kinase activity involved in G1/S transition of mitotic cell cycle (GO:0031657)	1/14	0.398968	0.806676	0	0	2.0793	1.91061	PKD2
monosaccharide transport (GO:0015749)	1/14	0.398968	0.806676	0	0	2.0793	1.91061	SLC2A11
cellular response to osmotic stress (GO:0071470)	1/14	0.398968	0.806676	0	0	2.0793	1.91061	PKD2
regulation of fatty acid metabolic process (GO:0019217)	1/14	0.398968	0.806676	0	0	2.0793	1.91061	PDK4
cAMP biosynthetic process (GO:0006171)	1/14	0.398968	0.806676	0	0	2.0793	1.91061	ADCY9
positive regulation of DNA damage response, signal transduction by p53 class mediator (GO:0043517)	1/14	0.398968	0.806676	0	0	2.0793	1.91061	ATM
Golgi to vacuole transport (GO:0006896)	1/14	0.398968	0.806676	0	0	2.0793	1.91061	VTI1B
metallo-sulfur cluster assembly (GO:0031163)	1/14	0.398968	0.806676	0	0	2.0793	1.91061	ISCU
DNA damage response, signal transduction resulting in transcription (GO:0042772)	1/14	0.398968	0.806676	0	0	2.0793	1.91061	HIPK2
negative regulation of endoplasmic reticulum stress-induced intrinsic apoptotic signaling pathway (GO:1902236)	1/14	0.398968	0.806676	0	0	2.0793	1.91061	PRKN
negative regulation of cell migration involved in sprouting angiogenesis (GO:0090051)	1/14	0.398968	0.806676	0	0	2.0793	1.91061	HDAC5
regulation of transferase activity (GO:0051338)	1/14	0.398968	0.806676	0	0	2.0793	1.91061	ZER1
positive regulation of vascular smooth muscle cell proliferation (GO:1904707)	1/14	0.398968	0.806676	0	0	2.0793	1.91061	MEF2D
positive regulation of calcium ion-dependent exocytosis (GO:0045956)	1/14	0.398968	0.806676	0	0	2.0793	1.91061	SCAMP5
positive regulation of transporter activity (GO:0032411)	1/14	0.398968	0.806676	0	0	2.0793	1.91061	SGK3
estrogen metabolic process (GO:0008210)	1/14	0.398968	0.806676	0	0	2.0793	1.91061	HSD17B14
positive regulation of smooth muscle contraction (GO:0045987)	1/14	0.398968	0.806676	0	0	2.0793	1.91061	SPX
cell-matrix adhesion (GO:0007160)	4/90	0.401308	0.806676	0	0	1.25778	1.14838	OTOA;DLC1;TAOK2;TSC1
protein tetramerization (GO:0051262)	4/90	0.401308	0.806676	0	0	1.25778	1.14838	OXA1L;GPX3;PKD2;ACACB
positive regulation of protein polymerization (GO:0032273)	3/64	0.401395	0.806676	0	0	1.32981	1.21386	PINK1;PRKCE;TOGARAM1
negative regulation of neuron differentiation (GO:0045665)	3/64	0.401395	0.806676	0	0	1.32981	1.21386	EDNRB;APOE;CNTN4
protein localization to cell periphery (GO:1990778)	5/117	0.406371	0.806676	0	0	1.20731	1.08717	ZFYVE27;EPB41L3;TTC7B;RAPGEF2;ANK2
regulation of proteasomal protein catabolic process (GO:0061136)	2/39	0.408086	0.806676	0	0	1.46136	1.30978	PRKN;PINK1
clathrin-dependent endocytosis (GO:0072583)	2/39	0.408086	0.806676	0	0	1.46136	1.30978	SYNJ1;PIP5K1C
Golgi to plasma membrane transport (GO:0006893)	2/39	0.408086	0.806676	0	0	1.46136	1.30978	BBS1;VAMP2
cellular response to amino acid starvation (GO:0034198)	2/39	0.408086	0.806676	0	0	1.46136	1.30978	RRAGD;ITFG2
protein phosphorylation (GO:0006468)	18/470	0.414001	0.806676	0	0	1.07762	0.950342	MAP3K3;PRKCE;BRAF;CDC42BPB;NLK;HIPK2;DSTYK;PINK1;SNRK;AKT3;TAOK2;KIT;ATM;SGK3;ERC1;STK32A;FNIP2;CAMK1G
positive regulation of peptidyl-lysine acetylation (GO:2000758)	1/15	0.42044	0.806676	0	0	1.93068	1.67284	TADA2B
myotube differentiation (GO:0014902)	1/15	0.42044	0.806676	0	0	1.93068	1.67284	MYEF2
regulation of mast cell degranulation (GO:0043304)	1/15	0.42044	0.806676	0	0	1.93068	1.67284	GAB2
catecholamine metabolic process (GO:0006584)	1/15	0.42044	0.806676	0	0	1.93068	1.67284	PRKN
vitamin D metabolic process (GO:0042359)	1/15	0.42044	0.806676	0	0	1.93068	1.67284	CUBN
negative regulation of peptidyl-threonine phosphorylation (GO:0010801)	1/15	0.42044	0.806676	0	0	1.93068	1.67284	DMTN
maintenance of protein location in nucleus (GO:0051457)	1/15	0.42044	0.806676	0	0	1.93068	1.67284	SYNE1
phosphatidylethanolamine biosynthetic process (GO:0006646)	1/15	0.42044	0.806676	0	0	1.93068	1.67284	SLC27A1
autonomic nervous system development (GO:0048483)	1/15	0.42044	0.806676	0	0	1.93068	1.67284	EDNRB
negative regulation of platelet-derived growth factor receptor signaling pathway (GO:0010642)	1/15	0.42044	0.806676	0	0	1.93068	1.67284	PTPRJ
response to X-ray (GO:0010165)	1/15	0.42044	0.806676	0	0	1.93068	1.67284	ATM
pyrimidine nucleoside biosynthetic process (GO:0046134)	1/15	0.42044	0.806676	0	0	1.93068	1.67284	TK2
positive regulation of stress-activated protein kinase signaling cascade (GO:0070304)	1/15	0.42044	0.806676	0	0	1.93068	1.67284	TAOK2
negative regulation of insulin secretion (GO:0046676)	1/15	0.42044	0.806676	0	0	1.93068	1.67284	PRKN
ventricular cardiac muscle cell action potential (GO:0086005)	1/15	0.42044	0.806676	0	0	1.93068	1.67284	ANK2
anterograde synaptic vesicle transport (GO:0048490)	1/15	0.42044	0.806676	0	0	1.93068	1.67284	AP3S2
intracellular lipid transport (GO:0032365)	1/15	0.42044	0.806676	0	0	1.93068	1.67284	ACACB
negative regulation of coagulation (GO:0050819)	1/15	0.42044	0.806676	0	0	1.93068	1.67284	APOE
mitochondrion localization (GO:0051646)	1/15	0.42044	0.806676	0	0	1.93068	1.67284	TRAK2
nitric oxide mediated signal transduction (GO:0007263)	1/15	0.42044	0.806676	0	0	1.93068	1.67284	APOE
negative regulation of release of cytochrome c from mitochondria (GO:0090201)	1/15	0.42044	0.806676	0	0	1.93068	1.67284	PRKN
fatty acid beta-oxidation using acyl-CoA dehydrogenase (GO:0033539)	1/15	0.42044	0.806676	0	0	1.93068	1.67284	ACAD10
positive regulation of acute inflammatory response (GO:0002675)	1/15	0.42044	0.806676	0	0	1.93068	1.67284	KLKB1
neural crest cell differentiation (GO:0014033)	1/15	0.42044	0.806676	0	0	1.93068	1.67284	TAPT1
mesenchymal cell development (GO:0014031)	1/15	0.42044	0.806676	0	0	1.93068	1.67284	TAPT1
regulation of delayed rectifier potassium channel activity (GO:1902259)	1/15	0.42044	0.806676	0	0	1.93068	1.67284	VAMP2
positive regulation of membrane protein ectodomain proteolysis (GO:0051044)	1/15	0.42044	0.806676	0	0	1.93068	1.67284	APOE
negative regulation of signal transduction by p53 class mediator (GO:1901797)	1/15	0.42044	0.806676	0	0	1.93068	1.67284	PRKN
negative regulation of platelet activation (GO:0010544)	1/15	0.42044	0.806676	0	0	1.93068	1.67284	APOE
monovalent inorganic anion homeostasis (GO:0055083)	1/15	0.42044	0.806676	0	0	1.93068	1.67284	SLC12A1
JAK-STAT cascade involved in growth hormone signaling pathway (GO:0060397)	1/15	0.42044	0.806676	0	0	1.93068	1.67284	STAT5B
toll-like receptor 4 signaling pathway (GO:0034142)	1/15	0.42044	0.806676	0	0	1.93068	1.67284	PRKCE
regulation of T cell mediated cytotoxicity (GO:0001914)	1/15	0.42044	0.806676	0	0	1.93068	1.67284	STX7
positive regulation of potassium ion transport (GO:0043268)	1/15	0.42044	0.806676	0	0	1.93068	1.67284	ANK2
synaptic vesicle transport along microtubule (GO:0099517)	1/15	0.42044	0.806676	0	0	1.93068	1.67284	AP3S2
cytoplasmic sequestering of protein (GO:0051220)	1/15	0.42044	0.806676	0	0	1.93068	1.67284	PKD2
sulfate transport (GO:0008272)	1/15	0.42044	0.806676	0	0	1.93068	1.67284	SLC26A1
inhibition of cysteine-type endopeptidase activity (GO:0097340)	1/15	0.42044	0.806676	0	0	1.93068	1.67284	BIRC7
regulation of cell junction assembly (GO:1901888)	1/15	0.42044	0.806676	0	0	1.93068	1.67284	RAPGEF2
cellular sodium ion homeostasis (GO:0006883)	1/15	0.42044	0.806676	0	0	1.93068	1.67284	ATP1B2
regulation of cartilage development (GO:0061035)	1/15	0.42044	0.806676	0	0	1.93068	1.67284	TAPT1
regulation of phosphorylation (GO:0042325)	5/119	0.420539	0.806676	0	0	1.186	1.02734	FLCN;PINK1;RAD17;ATG14;FNIP2
negative regulation of epidermal growth factor receptor signaling pathway (GO:0042059)	2/40	0.420588	0.806676	0	0	1.42283	1.23231	ZFYVE28;PTPRJ
sterol biosynthetic process (GO:0016126)	2/40	0.420588	0.806676	0	0	1.42283	1.23231	FAXDC2;APOE
negative regulation of ERK1 and ERK2 cascade (GO:0070373)	2/40	0.420588	0.806676	0	0	1.42283	1.23231	FLCN;DUSP3
negative regulation of cytokine-mediated signaling pathway (GO:0001960)	2/40	0.420588	0.806676	0	0	1.42283	1.23231	PELI3;NR1H2
regulation of cholesterol biosynthetic process (GO:0045540)	2/40	0.420588	0.806676	0	0	1.42283	1.23231	APOE;ACACB
regulation of intracellular transport (GO:0032386)	2/40	0.420588	0.806676	0	0	1.42283	1.23231	PRKN;PINK1
regulation of ATPase activity (GO:0043462)	2/40	0.420588	0.806676	0	0	1.42283	1.23231	OXA1L;ATP1B2
JAK-STAT cascade (GO:0007259)	2/40	0.420588	0.806676	0	0	1.42283	1.23231	STAT5B;PKD2
intracellular steroid hormone receptor signaling pathway (GO:0030518)	3/66	0.420641	0.806676	0	0	1.28746	1.11491	CALCOCO1;RNF14;WBP2
sphingolipid biosynthetic process (GO:0030148)	3/66	0.420641	0.806676	0	0	1.28746	1.11491	SMPD1;GBA;KDSR
positive regulation of cellular protein localization (GO:1903829)	3/66	0.420641	0.806676	0	0	1.28746	1.11491	PRKN;RIPOR1;VAMP2
regulation of cell growth (GO:0001558)	8/201	0.428015	0.806676	0	0	1.12099	0.95127	FLCN;NRG3;TAOK2;JADE1;BCL2;PTPRJ;SGK3;APBB1
negative regulation of signal transduction (GO:0009968)	11/283	0.430137	0.806676	0	0	1.09381	0.922794	MGRN1;SMPD1;KIT;GBA;BCL2;BRAF;PTPRJ;TSC1;NRG2;NLK;MEGF8
bicarbonate transport (GO:0015701)	2/41	0.432952	0.806676	0	0	1.38627	1.16049	SLC26A1;CA5B
regulation of cholesterol metabolic process (GO:0090181)	2/41	0.432952	0.806676	0	0	1.38627	1.16049	APOE;ACACB
regulation of substrate adhesion-dependent cell spreading (GO:1900024)	2/41	0.432952	0.806676	0	0	1.38627	1.16049	DMTN;WASHC2C
negative regulation of phosphatase activity (GO:0010923)	3/68	0.439675	0.806676	0	0	1.24771	1.02527	MARF1;CRY2;ZFYVE1
monocarboxylic acid biosynthetic process (GO:0072330)	3/68	0.439675	0.806676	0	0	1.24771	1.02527	OSBPL9;ACSM5;MLYCD
peptidyl-threonine phosphorylation (GO:0018107)	3/68	0.439675	0.806676	0	0	1.24771	1.02527	NLK;CAMK1G;HIPK2
heart development (GO:0007507)	6/149	0.441067	0.806676	0	0	1.13447	0.928627	DLC1;PKD2;MEGF8;MEF2D;POU6F1;TBX2
neural tube development (GO:0021915)	1/16	0.441146	0.806676	0	0	1.80187	1.47461	PKD2
regulation of actin nucleation (GO:0051125)	1/16	0.441146	0.806676	0	0	1.80187	1.47461	WIPF3
lipopolysaccharide-mediated signaling pathway (GO:0031663)	1/16	0.441146	0.806676	0	0	1.80187	1.47461	PRKCE
Notch receptor processing (GO:0007220)	1/16	0.441146	0.806676	0	0	1.80187	1.47461	APH1B
glucose transmembrane transport (GO:1904659)	1/16	0.441146	0.806676	0	0	1.80187	1.47461	SLC5A4
positive regulation of cardiac muscle tissue growth (GO:0055023)	1/16	0.441146	0.806676	0	0	1.80187	1.47461	TBX2
protein transport along microtubule (GO:0098840)	1/16	0.441146	0.806676	0	0	1.80187	1.47461	IFT27
regulation of membrane depolarization (GO:0003254)	1/16	0.441146	0.806676	0	0	1.80187	1.47461	SCN1B
sialylation (GO:0097503)	1/16	0.441146	0.806676	0	0	1.80187	1.47461	ST3GAL6
positive regulation of dendrite morphogenesis (GO:0050775)	1/16	0.441146	0.806676	0	0	1.80187	1.47461	FBXW8
regulation of dopamine secretion (GO:0014059)	1/16	0.441146	0.806676	0	0	1.80187	1.47461	PRKN
embryonic digit morphogenesis (GO:0042733)	1/16	0.441146	0.806676	0	0	1.80187	1.47461	TBX2
glucose 6-phosphate metabolic process (GO:0051156)	1/16	0.441146	0.806676	0	0	1.80187	1.47461	G6PC2
phosphatidylinositol acyl-chain remodeling (GO:0036149)	1/16	0.441146	0.806676	0	0	1.80187	1.47461	PLA2G4C
hyaluronan catabolic process (GO:0030214)	1/16	0.441146	0.806676	0	0	1.80187	1.47461	HEXA
regulation of RIG-I signaling pathway (GO:0039535)	1/16	0.441146	0.806676	0	0	1.80187	1.47461	SEC14L1
cytoplasmic sequestering of transcription factor (GO:0042994)	1/16	0.441146	0.806676	0	0	1.80187	1.47461	PKD2
regulation of exosomal secretion (GO:1903541)	1/16	0.441146	0.806676	0	0	1.80187	1.47461	PRKN
cardiac ventricle development (GO:0003231)	1/16	0.441146	0.806676	0	0	1.80187	1.47461	ENG
neuromuscular process (GO:0050905)	1/16	0.441146	0.806676	0	0	1.80187	1.47461	TPP1
protein deacylation (GO:0035601)	1/16	0.441146	0.806676	0	0	1.80187	1.47461	HDAC5
negative regulation of striated muscle cell differentiation (GO:0051154)	1/16	0.441146	0.806676	0	0	1.80187	1.47461	HDAC5
negative regulation of steroid biosynthetic process (GO:0010894)	1/16	0.441146	0.806676	0	0	1.80187	1.47461	APOE
positive regulation of lymphocyte differentiation (GO:0045621)	1/16	0.441146	0.806676	0	0	1.80187	1.47461	ZMIZ1
regulation of energy homeostasis (GO:2000505)	1/16	0.441146	0.806676	0	0	1.80187	1.47461	FLCN
glutamine family amino acid catabolic process (GO:0009065)	1/16	0.441146	0.806676	0	0	1.80187	1.47461	GLUD2
hexose transport (GO:0008645)	1/16	0.441146	0.806676	0	0	1.80187	1.47461	SLC2A11
neuron apoptotic process (GO:0051402)	1/16	0.441146	0.806676	0	0	1.80187	1.47461	BCL2
peptidyl-lysine methylation (GO:0018022)	1/16	0.441146	0.806676	0	0	1.80187	1.47461	ETFBKMT
dendritic spine morphogenesis (GO:0060997)	1/16	0.441146	0.806676	0	0	1.80187	1.47461	SHANK3
negative regulation of DNA replication (GO:0008156)	1/16	0.441146	0.806676	0	0	1.80187	1.47461	RAD17
regulation of steroid metabolic process (GO:0019218)	1/16	0.441146	0.806676	0	0	1.80187	1.47461	APOE
positive regulation of triglyceride metabolic process (GO:0090208)	1/16	0.441146	0.806676	0	0	1.80187	1.47461	NR1H2
positive regulation of nitric-oxide synthase activity (GO:0051000)	1/16	0.441146	0.806676	0	0	1.80187	1.47461	APOE
negative regulation of peptide hormone secretion (GO:0090278)	1/16	0.441146	0.806676	0	0	1.80187	1.47461	PRKN
positive regulation of G2/M transition of mitotic cell cycle (GO:0010971)	1/16	0.441146	0.806676	0	0	1.80187	1.47461	MECP2
regulation of protein homodimerization activity (GO:0043496)	1/16	0.441146	0.806676	0	0	1.80187	1.47461	BCL2
cardiac epithelial to mesenchymal transition (GO:0060317)	1/16	0.441146	0.806676	0	0	1.80187	1.47461	ENG
G-protein coupled acetylcholine receptor signaling pathway (GO:0007213)	1/16	0.441146	0.806676	0	0	1.80187	1.47461	GNAQ
neurotransmitter transport (GO:0006836)	1/16	0.441146	0.806676	0	0	1.80187	1.47461	SYNJ1
regulation of glucose transport (GO:0010827)	1/16	0.441146	0.806676	0	0	1.80187	1.47461	BRAF
mesenchyme development (GO:0060485)	1/16	0.441146	0.806676	0	0	1.80187	1.47461	PKD2
negative regulation of lipid storage (GO:0010888)	1/16	0.441146	0.806676	0	0	1.80187	1.47461	NR1H2
positive regulation of DNA-templated transcription, initiation (GO:2000144)	1/16	0.441146	0.806676	0	0	1.80187	1.47461	MITF
positive regulation of protein localization to membrane (GO:1905477)	4/95	0.44152	0.806676	0	0	1.18836	0.971522	PRKN;PRKCE;BCL2;SQSTM1
regulation of cytoskeleton organization (GO:0051493)	4/95	0.44152	0.806676	0	0	1.18836	0.971522	DMTN;DLC1;TAOK2;TSC1
determination of left/right symmetry (GO:0007368)	2/42	0.445174	0.806676	0	0	1.35154	1.09379	PKD2;MEGF8
glycolipid biosynthetic process (GO:0009247)	2/42	0.445174	0.806676	0	0	1.35154	1.09379	PIGB;PIGP
regulation of ion transmembrane transporter activity (GO:0032412)	2/42	0.445174	0.806676	0	0	1.35154	1.09379	ANK2;SCN1B
regulation of endocytosis (GO:0030100)	3/69	0.449102	0.806676	0	0	1.22874	0.983616	SCAMP5;RAB5B;APOE
platelet degranulation (GO:0002576)	5/124	0.455661	0.806676	0	0	1.13588	0.892805	F8;ITIH3;HABP4;TLN1;VTI1B
organic anion transport (GO:0015711)	5/124	0.455661	0.806676	0	0	1.13588	0.892805	SLC25A16;MT-TP;CETP;SLC26A1;CA5B
regulation of B cell proliferation (GO:0030888)	2/43	0.457247	0.806676	0	0	1.31851	1.03178	BCL2;ATM
male gonad development (GO:0008584)	2/43	0.457247	0.806676	0	0	1.31851	1.03178	KIT;ANKRD7
membrane depolarization (GO:0051899)	2/43	0.457247	0.806676	0	0	1.31851	1.03178	SCN1B;TPCN1
RNA catabolic process (GO:0006401)	2/43	0.457247	0.806676	0	0	1.31851	1.03178	METTL16;SIDT2
protein transmembrane import into intracellular organelle (GO:0044743)	2/43	0.457247	0.806676	0	0	1.31851	1.03178	TOMM20L;PEX26
development of primary male sexual characteristics (GO:0046546)	2/43	0.457247	0.806676	0	0	1.31851	1.03178	KIT;ANKRD7
response to unfolded protein (GO:0006986)	2/43	0.457247	0.806676	0	0	1.31851	1.03178	PRKN;HSPA1L
positive regulation of protein localization to plasma membrane (GO:1903078)	2/43	0.457247	0.806676	0	0	1.31851	1.03178	PRKCE;SQSTM1
histone H3 acetylation (GO:0043966)	2/43	0.457247	0.806676	0	0	1.31851	1.03178	JADE1;JADE2
nucleobase-containing compound catabolic process (GO:0034655)	2/43	0.457247	0.806676	0	0	1.31851	1.03178	TATDN3;SIDT2
branching morphogenesis of an epithelial tube (GO:0048754)	2/43	0.457247	0.806676	0	0	1.31851	1.03178	PKD2;ENG
cell morphogenesis involved in neuron differentiation (GO:0048667)	4/97	0.457388	0.806676	0	0	1.16268	0.909477	RAB3A;TAOK2;CNTN4;APBB1
positive regulation of neuron projection development (GO:0010976)	4/97	0.457388	0.806676	0	0	1.16268	0.909477	RAPGEF2;PLXNC1;APOE;SCN1B
negative regulation of cell motility (GO:2000146)	4/97	0.457388	0.806676	0	0	1.16268	0.909477	FLCN;DLC1;PTPRJ;ENG
positive regulation of proteasomal ubiquitin-dependent protein catabolic process (GO:0032436)	3/70	0.458464	0.806676	0	0	1.21034	0.943912	PRKN;DET1;RNF14
negative regulation of developmental process (GO:0051093)	3/70	0.458464	0.806676	0	0	1.21034	0.943912	PRKN;VAT1;PINK1
calcium-mediated signaling (GO:0019722)	3/70	0.458464	0.806676	0	0	1.21034	0.943912	EDNRB;DMTN;ANK2
regulation of cellular protein catabolic process (GO:1903362)	1/17	0.461113	0.806676	0	0	1.68917	1.3076	VPS11
regulation of multicellular organism growth (GO:0040014)	1/17	0.461113	0.806676	0	0	1.68917	1.3076	STAT5B
positive regulation of cell cycle G2/M phase transition (GO:1902751)	1/17	0.461113	0.806676	0	0	1.68917	1.3076	MECP2
DNA catabolic process (GO:0006308)	1/17	0.461113	0.806676	0	0	1.68917	1.3076	TATDN3
regulation of telomere maintenance via telomere lengthening (GO:1904356)	1/17	0.461113	0.806676	0	0	1.68917	1.3076	ATM
microtubule nucleation (GO:0007020)	1/17	0.461113	0.806676	0	0	1.68917	1.3076	TUBGCP6
cellular response to gamma radiation (GO:0071480)	1/17	0.461113	0.806676	0	0	1.68917	1.3076	ATM
positive regulation of nitrogen compound metabolic process (GO:0051173)	1/17	0.461113	0.806676	0	0	1.68917	1.3076	GBA
ureteric bud development (GO:0001657)	1/17	0.461113	0.806676	0	0	1.68917	1.3076	PKD2
cardiac muscle cell contraction (GO:0086003)	1/17	0.461113	0.806676	0	0	1.68917	1.3076	SCN1B
regulation of lipid catabolic process (GO:0050994)	1/17	0.461113	0.806676	0	0	1.68917	1.3076	LONP2
regulation of transposition (GO:0010528)	1/17	0.461113	0.806676	0	0	1.68917	1.3076	TDRD9
negative regulation of telomere maintenance (GO:0032205)	1/17	0.461113	0.806676	0	0	1.68917	1.3076	ATM
negative regulation of B cell activation (GO:0050869)	1/17	0.461113	0.806676	0	0	1.68917	1.3076	ATM
negative regulation of lipid biosynthetic process (GO:0051055)	1/17	0.461113	0.806676	0	0	1.68917	1.3076	SLC27A1
gastrulation (GO:0007369)	1/17	0.461113	0.806676	0	0	1.68917	1.3076	MEGF8
cardiac atrium morphogenesis (GO:0003209)	1/17	0.461113	0.806676	0	0	1.68917	1.3076	ENG
N-glycan processing (GO:0006491)	1/17	0.461113	0.806676	0	0	1.68917	1.3076	MAN2A2
negative regulation of tumor necrosis factor-mediated signaling pathway (GO:0010804)	1/17	0.461113	0.806676	0	0	1.68917	1.3076	PELI3
spindle assembly checkpoint (GO:0071173)	1/17	0.461113	0.806676	0	0	1.68917	1.3076	ATM
maturation of 5.8S rRNA (GO:0000460)	1/17	0.461113	0.806676	0	0	1.68917	1.3076	WDR37
negative regulation of stress fiber assembly (GO:0051497)	1/17	0.461113	0.806676	0	0	1.68917	1.3076	DLC1
negative regulation of phosphoprotein phosphatase activity (GO:0032515)	1/17	0.461113	0.806676	0	0	1.68917	1.3076	CRY2
DNA replication checkpoint (GO:0000076)	1/17	0.461113	0.806676	0	0	1.68917	1.3076	RAD17
peptidyl-lysine trimethylation (GO:0018023)	1/17	0.461113	0.806676	0	0	1.68917	1.3076	ETFBKMT
positive regulation of signal transduction by p53 class mediator (GO:1901798)	1/17	0.461113	0.806676	0	0	1.68917	1.3076	ATM
positive regulation of natural killer cell mediated cytotoxicity (GO:0045954)	1/17	0.461113	0.806676	0	0	1.68917	1.3076	GYPC
long-term memory (GO:0007616)	1/17	0.461113	0.806676	0	0	1.68917	1.3076	APOE
regulation of synaptic vesicle exocytosis (GO:2000300)	1/17	0.461113	0.806676	0	0	1.68917	1.3076	RAB3A
regulation of cardiac muscle contraction by regulation of the release of sequestered calcium ion (GO:0010881)	1/17	0.461113	0.806676	0	0	1.68917	1.3076	ANK2
chaperone-mediated protein complex assembly (GO:0051131)	1/17	0.461113	0.806676	0	0	1.68917	1.3076	BBS12
regulation of lamellipodium organization (GO:1902743)	1/17	0.461113	0.806676	0	0	1.68917	1.3076	DMTN
positive chemotaxis (GO:0050918)	1/17	0.461113	0.806676	0	0	1.68917	1.3076	PTPRJ
mesonephric tubule development (GO:0072164)	1/17	0.461113	0.806676	0	0	1.68917	1.3076	PKD2
positive regulation of cartilage development (GO:0061036)	1/17	0.461113	0.806676	0	0	1.68917	1.3076	TAPT1
regulation of early endosome to late endosome transport (GO:2000641)	1/17	0.461113	0.806676	0	0	1.68917	1.3076	VPS11
cellular response to inorganic substance (GO:0071241)	1/17	0.461113	0.806676	0	0	1.68917	1.3076	MTR
nucleobase-containing compound biosynthetic process (GO:0034654)	1/17	0.461113	0.806676	0	0	1.68917	1.3076	ADAL
positive regulation of cation transmembrane transport (GO:1904064)	1/17	0.461113	0.806676	0	0	1.68917	1.3076	ANK2
platelet-derived growth factor receptor signaling pathway (GO:0048008)	1/17	0.461113	0.806676	0	0	1.68917	1.3076	PTPRJ
positive regulation of transcription of Notch receptor target (GO:0007221)	1/17	0.461113	0.806676	0	0	1.68917	1.3076	MAML3
mitotic spindle assembly checkpoint (GO:0007094)	1/17	0.461113	0.806676	0	0	1.68917	1.3076	ATM
cellular monovalent inorganic cation homeostasis (GO:0030004)	1/17	0.461113	0.806676	0	0	1.68917	1.3076	ATP1B2
mitotic spindle checkpoint (GO:0071174)	1/17	0.461113	0.806676	0	0	1.68917	1.3076	ATM
histone acetylation (GO:0016573)	3/71	0.467758	0.816915	0	0	1.19248	0.906052	JADE1;JADE2;APBB1
regulation of cation channel activity (GO:2001257)	3/71	0.467758	0.816915	0	0	1.19248	0.906052	ANK2;SHANK3;VAMP2
cholesterol transport (GO:0030301)	2/44	0.469167	0.816915	0	0	1.28705	0.974038	CETP;APOE
amide biosynthetic process (GO:0043604)	2/44	0.469167	0.816915	0	0	1.28705	0.974038	SMPD1;GBA
regulation of intracellular pH (GO:0051453)	2/44	0.469167	0.816915	0	0	1.28705	0.974038	SLC26A1;SLC9B1
positive regulation of viral process (GO:0048524)	2/44	0.469167	0.816915	0	0	1.28705	0.974038	TBC1D20;APOE
organelle assembly (GO:0070925)	14/376	0.474619	0.816954	0	0	1.04552	0.77917	BBS1;GOLGA8R;GOLGA8T;STX7;CIRBP;GOLGA8K;ATG14;GOLGA8O;ATG13;GOLGA8Q;MAP1LC3B;GOLGA8H;CC2D2A;ATG2B
regulation of fat cell differentiation (GO:0045598)	3/72	0.47698	0.816954	0	0	1.17514	0.869931	BBS12;ZADH2;CREBL2
membrane lipid metabolic process (GO:0006643)	1/18	0.480367	0.816954	0	0	1.58972	1.16559	ST3GAL6
positive regulation of synaptic transmission, glutamatergic (GO:0051968)	1/18	0.480367	0.816954	0	0	1.58972	1.16559	SHANK3
regulation of amyloid-beta formation (GO:1902003)	1/18	0.480367	0.816954	0	0	1.58972	1.16559	APOE
iron-sulfur cluster assembly (GO:0016226)	1/18	0.480367	0.816954	0	0	1.58972	1.16559	ISCU
anion transmembrane transport (GO:0098656)	1/18	0.480367	0.816954	0	0	1.58972	1.16559	SLC25A16
posttranscriptional gene silencing by RNA (GO:0035194)	1/18	0.480367	0.816954	0	0	1.58972	1.16559	NRDE2
regulation of cellular response to transforming growth factor beta stimulus (GO:1903844)	1/18	0.480367	0.816954	0	0	1.58972	1.16559	ENG
negative regulation of osteoclast differentiation (GO:0045671)	1/18	0.480367	0.816954	0	0	1.58972	1.16559	TCTA
release of cytochrome c from mitochondria (GO:0001836)	1/18	0.480367	0.816954	0	0	1.58972	1.16559	BCL2
calcium-mediated signaling using intracellular calcium source (GO:0035584)	1/18	0.480367	0.816954	0	0	1.58972	1.16559	DMTN
endoplasmic reticulum calcium ion homeostasis (GO:0032469)	1/18	0.480367	0.816954	0	0	1.58972	1.16559	BCL2
leukotriene biosynthetic process (GO:0019370)	1/18	0.480367	0.816954	0	0	1.58972	1.16559	MGST3
positive regulation of cyclic nucleotide biosynthetic process (GO:0030804)	1/18	0.480367	0.816954	0	0	1.58972	1.16559	APOE
establishment of mitotic spindle localization (GO:0040001)	1/18	0.480367	0.816954	0	0	1.58972	1.16559	HTT
positive regulation of metabolic process (GO:0009893)	1/18	0.480367	0.816954	0	0	1.58972	1.16559	ACACB
ubiquitin-dependent protein catabolic process via the multivesicular body sorting pathway (GO:0043162)	1/18	0.480367	0.816954	0	0	1.58972	1.16559	UBAP1L
negative regulation of protein dephosphorylation (GO:0035308)	1/18	0.480367	0.816954	0	0	1.58972	1.16559	CRY2
modulation by virus of host morphology or physiology (GO:0019048)	1/18	0.480367	0.816954	0	0	1.58972	1.16559	HIPK2
regulation of cardiac muscle cell proliferation (GO:0060043)	1/18	0.480367	0.816954	0	0	1.58972	1.16559	TBX2
insulin secretion (GO:0030073)	1/18	0.480367	0.816954	0	0	1.58972	1.16559	RAB11FIP2
negative regulation of peptidyl-serine phosphorylation (GO:0033137)	1/18	0.480367	0.816954	0	0	1.58972	1.16559	DMTN
heart trabecula morphogenesis (GO:0061384)	1/18	0.480367	0.816954	0	0	1.58972	1.16559	ENG
regulation of cellular response to growth factor stimulus (GO:0090287)	1/18	0.480367	0.816954	0	0	1.58972	1.16559	LRIT3
regulation of peptidase activity (GO:0052547)	1/18	0.480367	0.816954	0	0	1.58972	1.16559	PINK1
establishment of epithelial cell polarity (GO:0090162)	1/18	0.480367	0.816954	0	0	1.58972	1.16559	MYO9A
piRNA metabolic process (GO:0034587)	1/18	0.480367	0.816954	0	0	1.58972	1.16559	TDRD9
negative regulation of calcium-mediated signaling (GO:0050849)	1/18	0.480367	0.816954	0	0	1.58972	1.16559	PKD2
cellular response to metal ion (GO:0071248)	4/100	0.480894	0.816954	0	0	1.12617	0.824481	PRKN;DMTN;BRAF;PKD2
hexose metabolic process (GO:0019318)	2/45	0.480928	0.816954	0	0	1.25706	0.920211	MAN2A2;MAN2C1
positive regulation of blood vessel endothelial cell migration (GO:0043536)	2/45	0.480928	0.816954	0	0	1.25706	0.920211	MAP3K3;AKT3
positive regulation of proteasomal protein catabolic process (GO:1901800)	3/73	0.486127	0.818812	0	0	1.15829	0.835457	PRKN;DET1;RNF14
cellular divalent inorganic cation homeostasis (GO:0072503)	4/101	0.488641	0.818812	0	0	1.11451	0.798128	SLC24A1;ANK2;SLC39A13;SLC24A5
regulation of macromolecule metabolic process (GO:0060255)	5/129	0.490171	0.818812	0	0	1.08979	0.777022	MARF1;ATXN7L3B;APOE;NLK;MEGF8
protein complex disassembly (GO:0043241)	2/46	0.492528	0.818812	0	0	1.22842	0.869973	MAP1LC3B;EPG5
regulation of G1/S transition of mitotic cell cycle (GO:2000045)	2/46	0.492528	0.818812	0	0	1.22842	0.869973	JADE1;PKD2
positive regulation of protein localization to cell periphery (GO:1904377)	2/46	0.492528	0.818812	0	0	1.22842	0.869973	PRKCE;SQSTM1
positive regulation of ion transport (GO:0043270)	2/46	0.492528	0.818812	0	0	1.22842	0.869973	ANK2;SCN1B
mitotic spindle assembly (GO:0090307)	2/46	0.492528	0.818812	0	0	1.22842	0.869973	TUBGCP6;BIRC7
regulation of cellular component movement (GO:0051270)	2/46	0.492528	0.818812	0	0	1.22842	0.869973	ZSWIM8;NRG2
aminoglycan biosynthetic process (GO:0006023)	2/46	0.492528	0.818812	0	0	1.22842	0.869973	HEXA;HS3ST2
mitotic spindle organization (GO:0007052)	3/74	0.495196	0.818812	0	0	1.14191	0.80254	MECP2;TUBGCP6;BIRC7
regulation of gene expression, epigenetic (GO:0040029)	3/74	0.495196	0.818812	0	0	1.14191	0.80254	HDAC5;WBP2;PHF1
regulation of G-protein coupled receptor protein signaling pathway (GO:0008277)	3/74	0.495196	0.818812	0	0	1.14191	0.80254	GIT2;MGRN1;GNG7
protein import into mitochondrial matrix (GO:0030150)	1/19	0.498935	0.818812	0	0	1.50132	1.04384	TOMM20L
regulation of protein kinase A signaling (GO:0010738)	1/19	0.498935	0.818812	0	0	1.50132	1.04384	MC1R
negative regulation of lymphocyte activation (GO:0051250)	1/19	0.498935	0.818812	0	0	1.50132	1.04384	DUSP3
regulation of gluconeogenesis (GO:0006111)	1/19	0.498935	0.818812	0	0	1.50132	1.04384	PDK2
histone methylation (GO:0016571)	1/19	0.498935	0.818812	0	0	1.50132	1.04384	PRMT9
acetylcholine receptor signaling pathway (GO:0095500)	1/19	0.498935	0.818812	0	0	1.50132	1.04384	GNAQ
positive regulation of STAT cascade (GO:1904894)	1/19	0.498935	0.818812	0	0	1.50132	1.04384	KIT
negative regulation of proteolysis involved in cellular protein catabolic process (GO:1903051)	1/19	0.498935	0.818812	0	0	1.50132	1.04384	HIPK2
production of small RNA involved in gene silencing by RNA (GO:0070918)	1/19	0.498935	0.818812	0	0	1.50132	1.04384	ZC3H7B
negative regulation of transposition (GO:0010529)	1/19	0.498935	0.818812	0	0	1.50132	1.04384	TDRD9
sulfur compound transport (GO:0072348)	1/19	0.498935	0.818812	0	0	1.50132	1.04384	SLC26A1
endothelial cell development (GO:0001885)	1/19	0.498935	0.818812	0	0	1.50132	1.04384	RAPGEF2
regulation of myotube differentiation (GO:0010830)	1/19	0.498935	0.818812	0	0	1.50132	1.04384	HDAC5
cyclic nucleotide biosynthetic process (GO:0009190)	1/19	0.498935	0.818812	0	0	1.50132	1.04384	ADCY9
osteoclast differentiation (GO:0030316)	1/19	0.498935	0.818812	0	0	1.50132	1.04384	GAB2
leukotriene metabolic process (GO:0006691)	1/19	0.498935	0.818812	0	0	1.50132	1.04384	MGST3
purine ribonucleotide catabolic process (GO:0009154)	1/19	0.498935	0.818812	0	0	1.50132	1.04384	PDE1B
folic acid metabolic process (GO:0046655)	1/19	0.498935	0.818812	0	0	1.50132	1.04384	MTHFR
striated muscle cell differentiation (GO:0051146)	1/19	0.498935	0.818812	0	0	1.50132	1.04384	MYEF2
cellular response to interleukin-7 (GO:0098761)	1/19	0.498935	0.818812	0	0	1.50132	1.04384	STAT5B
histone deubiquitination (GO:0016578)	1/19	0.498935	0.818812	0	0	1.50132	1.04384	USP51
fatty-acyl-CoA metabolic process (GO:0035337)	1/19	0.498935	0.818812	0	0	1.50132	1.04384	THEM4
positive regulation of excitatory postsynaptic potential (GO:2000463)	1/19	0.498935	0.818812	0	0	1.50132	1.04384	SHANK3
regulation of neuron migration (GO:2001222)	1/19	0.498935	0.818812	0	0	1.50132	1.04384	RAPGEF2
nucleotide-sugar biosynthetic process (GO:0009226)	1/19	0.498935	0.818812	0	0	1.50132	1.04384	RENBP
positive regulation of blood coagulation (GO:0030194)	1/19	0.498935	0.818812	0	0	1.50132	1.04384	DMTN
regulation of platelet activation (GO:0010543)	1/19	0.498935	0.818812	0	0	1.50132	1.04384	APOE
positive regulation of phospholipase activity (GO:0010518)	1/19	0.498935	0.818812	0	0	1.50132	1.04384	KIT
DNA double-strand break processing (GO:0000729)	1/19	0.498935	0.818812	0	0	1.50132	1.04384	ATM
aspartate family amino acid catabolic process (GO:0009068)	1/19	0.498935	0.818812	0	0	1.50132	1.04384	ASPA
interleukin-7-mediated signaling pathway (GO:0038111)	1/19	0.498935	0.818812	0	0	1.50132	1.04384	STAT5B
hexose transmembrane transport (GO:0035428)	1/19	0.498935	0.818812	0	0	1.50132	1.04384	SLC5A4
regulation of catenin import into nucleus (GO:0035412)	1/19	0.498935	0.818812	0	0	1.50132	1.04384	GNAQ
polyol metabolic process (GO:0019751)	2/47	0.503962	0.82318	0	0	1.20106	0.823032	SYNJ1;PLCD4
regulation of intrinsic apoptotic signaling pathway (GO:2001242)	2/47	0.503962	0.82318	0	0	1.20106	0.823032	PINK1;BCL2
negative regulation of cellular biosynthetic process (GO:0031327)	2/47	0.503962	0.82318	0	0	1.20106	0.823032	SLC27A1;RAPGEF2
fatty acid biosynthetic process (GO:0006633)	2/47	0.503962	0.82318	0	0	1.20106	0.823032	ACSM5;MLYCD
inositol phosphate metabolic process (GO:0043647)	2/47	0.503962	0.82318	0	0	1.20106	0.823032	SYNJ1;PLCD4
cellular response to heat (GO:0034605)	2/47	0.503962	0.82318	0	0	1.20106	0.823032	HSPA1L;HSFX1
negative regulation of phosphorylation (GO:0042326)	3/75	0.504184	0.82318	0	0	1.126	0.771098	PRKN;ATG14;ZBED3
hemopoiesis (GO:0030097)	3/76	0.513089	0.82985	0	0	1.11051	0.741052	FLCN;SNRK;KIT
negative regulation of extrinsic apoptotic signaling pathway (GO:2001237)	3/76	0.513089	0.82985	0	0	1.11051	0.741052	PELI3;BCL2;HTT
protein K48-linked ubiquitination (GO:0070936)	2/48	0.515228	0.82985	0	0	1.17489	0.779122	PRKN;KLHL3
regulation of epithelial cell migration (GO:0010632)	2/48	0.515228	0.82985	0	0	1.17489	0.779122	PRKCE;ENPP2
glycoprotein metabolic process (GO:0009100)	2/48	0.515228	0.82985	0	0	1.17489	0.779122	MAN2A2;MAN2C1
regulation of endoplasmic reticulum stress-induced intrinsic apoptotic signaling pathway (GO:1902235)	1/20	0.51684	0.82985	0	0	1.42223	0.938706	PRKN
hydrogen peroxide metabolic process (GO:0042743)	1/20	0.51684	0.82985	0	0	1.42223	0.938706	GPX3
negative regulation of intracellular protein transport (GO:0090317)	1/20	0.51684	0.82985	0	0	1.42223	0.938706	DMTN
ureteric bud morphogenesis (GO:0060675)	1/20	0.51684	0.82985	0	0	1.42223	0.938706	PKD2
negative regulation of macromolecule biosynthetic process (GO:0010558)	1/20	0.51684	0.82985	0	0	1.42223	0.938706	APBB1
response to progesterone (GO:0032570)	1/20	0.51684	0.82985	0	0	1.42223	0.938706	WBP2
negative regulation of cyclase activity (GO:0031280)	1/20	0.51684	0.82985	0	0	1.42223	0.938706	EDNRB
phosphatidylethanolamine metabolic process (GO:0046337)	1/20	0.51684	0.82985	0	0	1.42223	0.938706	SLC27A1
purine nucleotide metabolic process (GO:0006163)	1/20	0.51684	0.82985	0	0	1.42223	0.938706	FHIT
regulation of calcium ion transmembrane transport (GO:1903169)	1/20	0.51684	0.82985	0	0	1.42223	0.938706	ANK2
dopamine metabolic process (GO:0042417)	1/20	0.51684	0.82985	0	0	1.42223	0.938706	PRKN
branching involved in ureteric bud morphogenesis (GO:0001658)	1/20	0.51684	0.82985	0	0	1.42223	0.938706	PKD2
growth hormone receptor signaling pathway (GO:0060396)	1/20	0.51684	0.82985	0	0	1.42223	0.938706	STAT5B
steroid hormone mediated signaling pathway (GO:0043401)	1/20	0.51684	0.82985	0	0	1.42223	0.938706	CALCOCO1
inactivation of MAPK activity (GO:0000188)	1/20	0.51684	0.82985	0	0	1.42223	0.938706	DUSP3
negative regulation of adenylate cyclase activity (GO:0007194)	1/20	0.51684	0.82985	0	0	1.42223	0.938706	EDNRB
entrainment of circadian clock by photoperiod (GO:0043153)	1/20	0.51684	0.82985	0	0	1.42223	0.938706	CRY2
dopaminergic neuron differentiation (GO:0071542)	1/20	0.51684	0.82985	0	0	1.42223	0.938706	CDNF
regulation of cytokinesis (GO:0032465)	3/77	0.521909	0.833809	0	0	1.09545	0.71233	FLCN;ZFYVE26;PRKCE
organic hydroxy compound biosynthetic process (GO:1901617)	2/49	0.526324	0.833809	0	0	1.14983	0.738007	OSBPL9;FAXDC2
protein autoubiquitination (GO:0051865)	2/49	0.526324	0.833809	0	0	1.14983	0.738007	PRKN;CNOT4
gonad development (GO:0008406)	2/49	0.526324	0.833809	0	0	1.14983	0.738007	KIT;ANKRD7
positive regulation of cellular catabolic process (GO:0031331)	4/106	0.526621	0.833809	0	0	1.0596	0.679493	FLCN;VPS11;APOE;TPCN1
response to endoplasmic reticulum stress (GO:0034976)	4/106	0.526621	0.833809	0	0	1.0596	0.679493	SCAMP5;PRKN;TMX4;BCL2
neuron projection morphogenesis (GO:0048812)	6/163	0.527844	0.833809	0	0	1.03255	0.659751	RAB3A;EPB41L3;TAOK2;CNTN4;APBB1;SHANK3
positive regulation of I-kappaB kinase/NF-kappaB signaling (GO:0043123)	6/163	0.527844	0.833809	0	0	1.03255	0.659751	PRKN;MAP3K3;PINK1;C18ORF32;LURAP1;EDA2R
visual perception (GO:0007601)	3/78	0.53064	0.833809	0	0	1.08079	0.684864	SLC24A1;MYO9A;BEST1
positive regulation of GTPase activity (GO:0043547)	7/192	0.53135	0.833809	0	0	1.02226	0.646413	SGSM1;TBCK;TBC1D20;TBC1D13;RAPGEF2;TSC1;TBC1D17
hyaluronan metabolic process (GO:0030212)	1/21	0.534106	0.833809	0	0	1.35105	0.847327	HEXA
GTP metabolic process (GO:0046039)	1/21	0.534106	0.833809	0	0	1.35105	0.847327	MOCS1
cortical actin cytoskeleton organization (GO:0030866)	1/21	0.534106	0.833809	0	0	1.35105	0.847327	WIPF3
mitochondrial electron transport, cytochrome c to oxygen (GO:0006123)	1/21	0.534106	0.833809	0	0	1.35105	0.847327	AFG1L
regulation of cardiac muscle contraction by calcium ion signaling (GO:0010882)	1/21	0.534106	0.833809	0	0	1.35105	0.847327	ANK2
sterol transport (GO:0015918)	1/21	0.534106	0.833809	0	0	1.35105	0.847327	CETP
histone lysine demethylation (GO:0070076)	1/21	0.534106	0.833809	0	0	1.35105	0.847327	KDM3B
establishment of spindle orientation (GO:0051294)	1/21	0.534106	0.833809	0	0	1.35105	0.847327	HTT
negative regulation of ion transmembrane transporter activity (GO:0032413)	1/21	0.534106	0.833809	0	0	1.35105	0.847327	PRKCE
positive regulation of T cell mediated immunity (GO:0002711)	1/21	0.534106	0.833809	0	0	1.35105	0.847327	STX7
phospholipid translocation (GO:0045332)	1/21	0.534106	0.833809	0	0	1.35105	0.847327	ATP9B
zinc II ion transport (GO:0006829)	1/21	0.534106	0.833809	0	0	1.35105	0.847327	SLC39A13
positive regulation of translational initiation (GO:0045948)	1/21	0.534106	0.833809	0	0	1.35105	0.847327	HABP4
positive regulation of lamellipodium organization (GO:1902745)	1/21	0.534106	0.833809	0	0	1.35105	0.847327	ENPP2
negative regulation of G-protein coupled receptor protein signaling pathway (GO:0045744)	1/21	0.534106	0.833809	0	0	1.35105	0.847327	MGRN1
embryonic skeletal system morphogenesis (GO:0048704)	1/21	0.534106	0.833809	0	0	1.35105	0.847327	MEGF8
establishment of endothelial barrier (GO:0061028)	1/21	0.534106	0.833809	0	0	1.35105	0.847327	RAPGEF2
vesicle docking (GO:0048278)	1/21	0.534106	0.833809	0	0	1.35105	0.847327	STX7
negative regulation of protein tyrosine kinase activity (GO:0061099)	1/21	0.534106	0.833809	0	0	1.35105	0.847327	ZFYVE28
positive regulation of BMP signaling pathway (GO:0030513)	1/21	0.534106	0.833809	0	0	1.35105	0.847327	ENG
response to nicotine (GO:0035094)	1/21	0.534106	0.833809	0	0	1.35105	0.847327	BCL2
limb morphogenesis (GO:0035108)	1/21	0.534106	0.833809	0	0	1.35105	0.847327	MEGF8
meiosis I (GO:0007127)	1/21	0.534106	0.833809	0	0	1.35105	0.847327	TDRD9
negative regulation of cAMP biosynthetic process (GO:0030818)	1/21	0.534106	0.833809	0	0	1.35105	0.847327	EDNRB
lipid catabolic process (GO:0016042)	1/21	0.534106	0.833809	0	0	1.35105	0.847327	HSD17B14
embryonic skeletal system development (GO:0048706)	1/21	0.534106	0.833809	0	0	1.35105	0.847327	MEGF8
photoperiodism (GO:0009648)	1/21	0.534106	0.833809	0	0	1.35105	0.847327	CRY2
hepaticobiliary system development (GO:0061008)	1/21	0.534106	0.833809	0	0	1.35105	0.847327	PKD2
glutamate metabolic process (GO:0006536)	1/21	0.534106	0.833809	0	0	1.35105	0.847327	GLUD2
regulation of ion transport (GO:0043269)	2/50	0.537246	0.833809	0	0	1.12582	0.699471	PRKN;KCNJ13
fatty acid oxidation (GO:0019395)	2/50	0.537246	0.833809	0	0	1.12582	0.699471	CYP4V2;ACAD10
blood circulation (GO:0008015)	2/50	0.537246	0.833809	0	0	1.12582	0.699471	CYB5R3;MTHFR
neurogenesis (GO:0022008)	2/50	0.537246	0.833809	0	0	1.12582	0.699471	ABTB2;TRAK2
receptor internalization (GO:0031623)	2/50	0.537246	0.833809	0	0	1.12582	0.699471	DNM1P46;SNX1
steroid biosynthetic process (GO:0006694)	3/79	0.539282	0.833809	0	0	1.06651	0.658589	OSBPL9;FAXDC2;HSD17B14
response to calcium ion (GO:0051592)	3/79	0.539282	0.833809	0	0	1.06651	0.658589	DMTN;BRAF;PKD2
cell-cell junction assembly (GO:0007043)	3/79	0.539282	0.833809	0	0	1.06651	0.658589	FLCN;EPB41L3;TLN1
regulation of transforming growth factor beta receptor signaling pathway (GO:0017015)	3/79	0.539282	0.833809	0	0	1.06651	0.658589	FLCN;ENG;HIPK2
protein ubiquitination (GO:0016567)	18/506	0.540412	0.833809	0	0	0.99622	0.613098	PRKN;DET1;FBXW8;RNF14;MGRN1;PELI3;FBXO25;KLHL3;UBE3B;BTBD9;ABTB2;CNOT4;KBTBD4;PINK1;BCL2;BIRC7;FBXL2;FBXO7
negative regulation of hydrolase activity (GO:0051346)	4/108	0.541426	0.833809	0	0	1.03911	0.637545	OXA1L;MARF1;ZFYVE1;CPEB2
regulation of intracellular signal transduction (GO:1902531)	15/422	0.544151	0.833809	0	0	0.995402	0.60573	FAM13B;STARD8;MYO9A;ARHGAP24;HIPK2;TBCK;FLCN;DLC1;PIP4K2A;RAD17;ATM;PIP5K1C;FBXL2;SQSTM1;SOS2
axonogenesis (GO:0007409)	8/223	0.544792	0.833809	0	0	1.00513	0.610465	RAB3A;PTPRA;TAOK2;GAB2;APBB1;CNTN4;SHANK3;SCN1B
regulation of telomere maintenance via telomerase (GO:0032210)	2/51	0.547993	0.833809	0	0	1.10279	0.663318	HMBOX1;ATM
negative regulation of transcription from RNA polymerase II promoter (GO:0000122)	20/565	0.54816	0.833809	0	0	0.990984	0.595769	PRKN;HEXIM2;HDAC5;CBX7;ZNF175;CBX6;NR1H2;MITF;ZBTB4;POU6F1;TBX2;MECP2;FLCN;HMBOX1;EDNRB;CRY2;APBB1;FNIP2;JAZF1;MXD4
regulation of cell motility (GO:2000145)	4/109	0.54874	0.833809	0	0	1.02916	0.617632	ENPP2;SGK3;PLXNC1;NRG2
regulation of calcium ion transport into cytosol (GO:0010522)	1/22	0.550756	0.833809	0	0	1.28665	0.76744	ANK2
regulation of interferon-gamma-mediated signaling pathway (GO:0060334)	1/22	0.550756	0.833809	0	0	1.28665	0.76744	NR1H2
regulation of calcium ion import (GO:0090279)	1/22	0.550756	0.833809	0	0	1.28665	0.76744	PKD2
positive regulation of protein autophosphorylation (GO:0031954)	1/22	0.550756	0.833809	0	0	1.28665	0.76744	TAOK2
protein localization to cilium (GO:0061512)	1/22	0.550756	0.833809	0	0	1.28665	0.76744	BBS1
glutathione derivative biosynthetic process (GO:1901687)	1/22	0.550756	0.833809	0	0	1.28665	0.76744	MGST3
cellular response to nerve growth factor stimulus (GO:1990090)	1/22	0.550756	0.833809	0	0	1.28665	0.76744	RAPGEF2
regulation of catecholamine secretion (GO:0050433)	1/22	0.550756	0.833809	0	0	1.28665	0.76744	PRKN
lipid translocation (GO:0034204)	1/22	0.550756	0.833809	0	0	1.28665	0.76744	ATP9B
activation of phospholipase C activity (GO:0007202)	1/22	0.550756	0.833809	0	0	1.28665	0.76744	GNAQ
negative regulation of response to endoplasmic reticulum stress (GO:1903573)	1/22	0.550756	0.833809	0	0	1.28665	0.76744	PRKN
regulation of DNA biosynthetic process (GO:2000278)	1/22	0.550756	0.833809	0	0	1.28665	0.76744	ATM
regulation of transcription from RNA polymerase III promoter (GO:0006359)	1/22	0.550756	0.833809	0	0	1.28665	0.76744	ZNF76
cytosolic calcium ion transport (GO:0060401)	1/22	0.550756	0.833809	0	0	1.28665	0.76744	SLC25A23
histone lysine methylation (GO:0034968)	1/22	0.550756	0.833809	0	0	1.28665	0.76744	SETDB2
positive regulation of erythrocyte differentiation (GO:0045648)	1/22	0.550756	0.833809	0	0	1.28665	0.76744	STAT5B
negative regulation of sprouting angiogenesis (GO:1903671)	1/22	0.550756	0.833809	0	0	1.28665	0.76744	HDAC5
triglyceride catabolic process (GO:0019433)	1/22	0.550756	0.833809	0	0	1.28665	0.76744	APOE
regulation of membrane protein ectodomain proteolysis (GO:0051043)	1/22	0.550756	0.833809	0	0	1.28665	0.76744	APOE
regulation of ERBB signaling pathway (GO:1901184)	1/22	0.550756	0.833809	0	0	1.28665	0.76744	NRG2
protein complex localization (GO:0031503)	1/22	0.550756	0.833809	0	0	1.28665	0.76744	IFT27
maturation of LSU-rRNA (GO:0000470)	1/22	0.550756	0.833809	0	0	1.28665	0.76744	WDR37
negative regulation of GTPase activity (GO:0034260)	1/22	0.550756	0.833809	0	0	1.28665	0.76744	CPEB2
positive regulation of RNA splicing (GO:0033120)	1/22	0.550756	0.833809	0	0	1.28665	0.76744	HABP4
negative regulation of lyase activity (GO:0051350)	1/22	0.550756	0.833809	0	0	1.28665	0.76744	EDNRB
glutathione derivative metabolic process (GO:1901685)	1/22	0.550756	0.833809	0	0	1.28665	0.76744	MGST3
NLS-bearing protein import into nucleus (GO:0006607)	1/22	0.550756	0.833809	0	0	1.28665	0.76744	NCKIPSD
digestive system development (GO:0055123)	1/22	0.550756	0.833809	0	0	1.28665	0.76744	KIT
glucose transport (GO:0015758)	1/22	0.550756	0.833809	0	0	1.28665	0.76744	SLC5A4
sensory perception of light stimulus (GO:0050953)	3/81	0.556287	0.837062	0	0	1.03906	0.609377	SLC24A1;MYO9A;BEST1
plasma membrane bounded cell projection morphogenesis (GO:0120039)	2/52	0.558564	0.837062	0	0	1.08067	0.62937	SNX1;EPB41L3
B cell differentiation (GO:0030183)	2/52	0.558564	0.837062	0	0	1.08067	0.62937	HDAC5;KIT
regulation of DNA binding (GO:0051101)	2/52	0.558564	0.837062	0	0	1.08067	0.62937	PRKN;HABP4
positive regulation of secretion by cell (GO:1903532)	2/52	0.558564	0.837062	0	0	1.08067	0.62937	RAB2B;RAB3A
negative regulation of cellular macromolecule biosynthetic process (GO:2000113)	18/512	0.560848	0.837062	0	0	0.983806	0.568941	ZNF540;HEXIM2;HDAC5;NR1H2;SETDB2;TSC1;ZC3H6;ZBTB4;GIGYF2;IKZF4;TBX2;MECP2;HMBOX1;LARP1;BAHD1;SCMH1;CRY2;RAD17
protein modification by small protein conjugation (GO:0032446)	14/398	0.561037	0.837062	0	0	0.984479	0.568997	PRKN;DET1;FBXW8;RNF14;FBXO25;MITF;KLHL3;UBE3B;CNOT4;PINK1;RNF212B;BIRC7;FBXL2;FBXO7
DNA damage response, signal transduction by p53 class mediator (GO:0030330)	3/82	0.564647	0.837062	0	0	1.02585	0.586329	CNOT4;ATM;HIPK2
positive regulation of transmembrane receptor protein serine/threonine kinase signaling pathway (GO:0090100)	3/82	0.564647	0.837062	0	0	1.02585	0.586329	FLCN;ENG;HIPK2
positive regulation of cell cycle arrest (GO:0071158)	3/82	0.564647	0.837062	0	0	1.02585	0.586329	CNOT4;ATM;PKD2
regulation of axon extension involved in axon guidance (GO:0048841)	1/23	0.566811	0.837062	0	0	1.2281	0.697228	MEGF8
regulation of protein oligomerization (GO:0032459)	1/23	0.566811	0.837062	0	0	1.2281	0.697228	APOE
cellular response to catecholamine stimulus (GO:0071870)	1/23	0.566811	0.837062	0	0	1.2281	0.697228	PRKN
cholesterol efflux (GO:0033344)	1/23	0.566811	0.837062	0	0	1.2281	0.697228	APOE
ammonium transport (GO:0015696)	1/23	0.566811	0.837062	0	0	1.2281	0.697228	SEC14L1
regulation of telomere capping (GO:1904353)	1/23	0.566811	0.837062	0	0	1.2281	0.697228	ATM
positive regulation of protein oligomerization (GO:0032461)	1/23	0.566811	0.837062	0	0	1.2281	0.697228	HRK
zinc II ion transmembrane transport (GO:0071577)	1/23	0.566811	0.837062	0	0	1.2281	0.697228	SLC39A13
glutamine family amino acid metabolic process (GO:0009064)	1/23	0.566811	0.837062	0	0	1.2281	0.697228	GLUD2
protein K48-linked deubiquitination (GO:0071108)	1/23	0.566811	0.837062	0	0	1.2281	0.697228	MINDY1
metanephros development (GO:0001656)	1/23	0.566811	0.837062	0	0	1.2281	0.697228	PKD2
positive regulation of ATP metabolic process (GO:1903580)	1/23	0.566811	0.837062	0	0	1.2281	0.697228	PINK1
phospholipid dephosphorylation (GO:0046839)	1/23	0.566811	0.837062	0	0	1.2281	0.697228	SYNJ1
cellular response to ammonium ion (GO:0071242)	1/23	0.566811	0.837062	0	0	1.2281	0.697228	PRKN
negative regulation of signal transduction in absence of ligand (GO:1901099)	1/23	0.566811	0.837062	0	0	1.2281	0.697228	BCL2
folic acid-containing compound metabolic process (GO:0006760)	1/23	0.566811	0.837062	0	0	1.2281	0.697228	MTHFR
negative regulation of extrinsic apoptotic signaling pathway in absence of ligand (GO:2001240)	1/23	0.566811	0.837062	0	0	1.2281	0.697228	BCL2
cellular response to interleukin-6 (GO:0071354)	1/23	0.566811	0.837062	0	0	1.2281	0.697228	ST3GAL6
regulation of dendritic spine morphogenesis (GO:0061001)	1/23	0.566811	0.837062	0	0	1.2281	0.697228	SHANK3
rRNA methylation (GO:0031167)	1/23	0.566811	0.837062	0	0	1.2281	0.697228	METTL16
protein localization to Golgi apparatus (GO:0034067)	1/23	0.566811	0.837062	0	0	1.2281	0.697228	RIPOR1
response to alkaloid (GO:0043279)	1/23	0.566811	0.837062	0	0	1.2281	0.697228	BCL2
regulation of release of sequestered calcium ion into cytosol by sarcoplasmic reticulum (GO:0010880)	1/23	0.566811	0.837062	0	0	1.2281	0.697228	ANK2
negative regulation of transcription factor import into nucleus (GO:0042992)	1/23	0.566811	0.837062	0	0	1.2281	0.697228	PKD2
positive regulation of monooxygenase activity (GO:0032770)	1/23	0.566811	0.837062	0	0	1.2281	0.697228	APOE
regulation of androgen receptor signaling pathway (GO:0060765)	1/23	0.566811	0.837062	0	0	1.2281	0.697228	RNF14
NAD metabolic process (GO:0019674)	1/23	0.566811	0.837062	0	0	1.2281	0.697228	NMRK2
regulation of calcium ion-dependent exocytosis (GO:0017158)	2/53	0.568958	0.839076	0	0	1.05943	0.597465	SCAMP5;RPH3A
embryonic organ development (GO:0048568)	2/53	0.568958	0.839076	0	0	1.05943	0.597465	KIT;TBX2
modification-dependent protein catabolic process (GO:0019941)	5/141	0.569306	0.839076	0	0	0.99301	0.5594	PRKN;PINK1;KLHL3;FBXO7;SQSTM1
positive regulation of programmed cell death (GO:0043068)	9/257	0.570888	0.839876	0	0	0.979993	0.549348	HRK;MOAP1;FLCN;APH1B;HTT;ATM;APBB1;SQSTM1;SOS2
positive regulation of developmental process (GO:0051094)	4/113	0.577366	0.839876	0	0	0.991187	0.544438	PRKN;PINK1;ENPP2;TAPT1
protein targeting to mitochondrion (GO:0006626)	2/54	0.579173	0.839876	0	0	1.039	0.567455	TOMM20L;FBXO7
action potential (GO:0001508)	2/54	0.579173	0.839876	0	0	1.039	0.567455	GNAQ;TPCN1
negative regulation of cellular component organization (GO:0051129)	2/54	0.579173	0.839876	0	0	1.039	0.567455	SCAMP5;WASHC2C
negative regulation of supramolecular fiber organization (GO:1902904)	2/54	0.579173	0.839876	0	0	1.039	0.567455	PRKN;SHANK3
positive regulation of supramolecular fiber organization (GO:1902905)	3/84	0.581076	0.839876	0	0	1.00042	0.543101	PRKCE;TOGARAM1;APOE
protein modification process (GO:0036211)	3/84	0.581076	0.839876	0	0	1.00042	0.543101	MSRA;ST3GAL6;FBXL2
positive regulation of histone methylation (GO:0031062)	1/24	0.582294	0.839876	0	0	1.17464	0.635224	PHF1
dendritic spine organization (GO:0097061)	1/24	0.582294	0.839876	0	0	1.17464	0.635224	SHANK3
membrane protein intracellular domain proteolysis (GO:0031293)	1/24	0.582294	0.839876	0	0	1.17464	0.635224	APH1B
cellular lipid catabolic process (GO:0044242)	1/24	0.582294	0.839876	0	0	1.17464	0.635224	ENPP2
negative regulation of protein localization to membrane (GO:1905476)	1/24	0.582294	0.839876	0	0	1.17464	0.635224	DMTN
histone mRNA metabolic process (GO:0008334)	1/24	0.582294	0.839876	0	0	1.17464	0.635224	ATM
cellular modified amino acid biosynthetic process (GO:0042398)	1/24	0.582294	0.839876	0	0	1.17464	0.635224	SLC27A1
negative regulation of sequestering of calcium ion (GO:0051283)	1/24	0.582294	0.839876	0	0	1.17464	0.635224	PKD2
intrinsic apoptotic signaling pathway in response to endoplasmic reticulum stress (GO:0070059)	1/24	0.582294	0.839876	0	0	1.17464	0.635224	BCL2
macromolecule modification (GO:0043412)	1/24	0.582294	0.839876	0	0	1.17464	0.635224	ST3GAL6
regulation of epidermal growth factor-activated receptor activity (GO:0007176)	1/24	0.582294	0.839876	0	0	1.17464	0.635224	ZFYVE28
positive regulation of microtubule polymerization or depolymerization (GO:0031112)	1/24	0.582294	0.839876	0	0	1.17464	0.635224	TOGARAM1
regulation of chemotaxis (GO:0050920)	1/24	0.582294	0.839876	0	0	1.17464	0.635224	ZSWIM8
cellular senescence (GO:0090398)	1/24	0.582294	0.839876	0	0	1.17464	0.635224	TBX2
regulation of AMPA receptor activity (GO:2000311)	1/24	0.582294	0.839876	0	0	1.17464	0.635224	SHANK3
DNA replication initiation (GO:0006270)	1/24	0.582294	0.839876	0	0	1.17464	0.635224	PURA
limb development (GO:0060173)	1/24	0.582294	0.839876	0	0	1.17464	0.635224	MEGF8
chaperone mediated protein folding requiring cofactor (GO:0051085)	1/24	0.582294	0.839876	0	0	1.17464	0.635224	HSPA1L
negative regulation of interleukin-6 production (GO:0032715)	1/24	0.582294	0.839876	0	0	1.17464	0.635224	GBA
regulation of cardiac muscle cell action potential (GO:0098901)	1/24	0.582294	0.839876	0	0	1.17464	0.635224	ANK2
transition metal ion homeostasis (GO:0055076)	1/24	0.582294	0.839876	0	0	1.17464	0.635224	PRKN
negative regulation of proteasomal ubiquitin-dependent protein catabolic process (GO:0032435)	1/24	0.582294	0.839876	0	0	1.17464	0.635224	FHIT
negative regulation of T cell proliferation (GO:0042130)	1/24	0.582294	0.839876	0	0	1.17464	0.635224	PRKAR1A
cGMP biosynthetic process (GO:0006182)	1/24	0.582294	0.839876	0	0	1.17464	0.635224	ADCY9
organic cation transport (GO:0015695)	1/24	0.582294	0.839876	0	0	1.17464	0.635224	SEC14L1
regulation of RNA splicing (GO:0043484)	2/55	0.589209	0.844916	0	0	1.01934	0.539207	HABP4;METTL16
positive regulation of DNA biosynthetic process (GO:2000573)	2/55	0.589209	0.844916	0	0	1.01934	0.539207	HMBOX1;ATM
Notch signaling pathway (GO:0007219)	2/55	0.589209	0.844916	0	0	1.01934	0.539207	APH1B;MAML3
epithelium development (GO:0060429)	4/115	0.591286	0.844916	0	0	0.973227	0.511388	FN3K;TPP1;PKD2;TBX2
negative regulation of cell growth (GO:0030308)	4/115	0.591286	0.844916	0	0	0.973227	0.511388	FLCN;JADE1;PTPRJ;APBB1
activation of protein kinase activity (GO:0032147)	8/233	0.594718	0.844916	0	0	0.95995	0.498856	MAP3K3;PINK1;ADCY9;PRKAR1A;MT-RNR1;KIT;TAOK2;ATG13
regulation of I-kappaB kinase/NF-kappaB signaling (GO:0043122)	7/204	0.595777	0.844916	0	0	0.959391	0.496858	PRKN;MAP3K3;PINK1;C18ORF32;SQSTM1;LURAP1;EDA2R
negative regulation of wound healing (GO:0061045)	1/25	0.597224	0.844916	0	0	1.12564	0.580227	APOE
negative regulation of gene expression, epigenetic (GO:0045814)	1/25	0.597224	0.844916	0	0	1.12564	0.580227	PHF1
regulation of protein ubiquitination involved in ubiquitin-dependent protein catabolic process (GO:2000058)	1/25	0.597224	0.844916	0	0	1.12564	0.580227	HIPK2
cyclic nucleotide metabolic process (GO:0009187)	1/25	0.597224	0.844916	0	0	1.12564	0.580227	ADCY9
regulation of ryanodine-sensitive calcium-release channel activity (GO:0060314)	1/25	0.597224	0.844916	0	0	1.12564	0.580227	PKD2
prostaglandin metabolic process (GO:0006693)	1/25	0.597224	0.844916	0	0	1.12564	0.580227	PTGR2
in utero embryonic development (GO:0001701)	1/25	0.597224	0.844916	0	0	1.12564	0.580227	FLCN
regulation of DNA damage response, signal transduction by p53 class mediator (GO:0043516)	1/25	0.597224	0.844916	0	0	1.12564	0.580227	ATM
positive regulation of leukocyte mediated cytotoxicity (GO:0001912)	1/25	0.597224	0.844916	0	0	1.12564	0.580227	STX7
regulation of lamellipodium assembly (GO:0010591)	1/25	0.597224	0.844916	0	0	1.12564	0.580227	DMTN
modulation of excitatory postsynaptic potential (GO:0098815)	1/25	0.597224	0.844916	0	0	1.12564	0.580227	SHANK3
cellular response to epidermal growth factor stimulus (GO:0071364)	1/25	0.597224	0.844916	0	0	1.12564	0.580227	STAT5B
regulation of apoptotic signaling pathway (GO:2001233)	1/25	0.597224	0.844916	0	0	1.12564	0.580227	BCL2
negative regulation of insulin receptor signaling pathway (GO:0046627)	1/25	0.597224	0.844916	0	0	1.12564	0.580227	TSC1
long-chain fatty-acyl-CoA metabolic process (GO:0035336)	1/25	0.597224	0.844916	0	0	1.12564	0.580227	THEM4
3'-phosphoadenosine 5'-phosphosulfate metabolic process (GO:0050427)	1/25	0.597224	0.844916	0	0	1.12564	0.580227	SLC26A1
regulation of vascular smooth muscle cell proliferation (GO:1904705)	1/25	0.597224	0.844916	0	0	1.12564	0.580227	MEF2D
positive regulation of calcium ion transmembrane transport (GO:1904427)	1/25	0.597224	0.844916	0	0	1.12564	0.580227	ANK2
positive regulation of nitric oxide biosynthetic process (GO:0045429)	1/25	0.597224	0.844916	0	0	1.12564	0.580227	PKD2
positive regulation of nitric oxide metabolic process (GO:1904407)	1/25	0.597224	0.844916	0	0	1.12564	0.580227	PKD2
regulation of protein import into nucleus (GO:0042306)	1/25	0.597224	0.844916	0	0	1.12564	0.580227	GNAQ
regulation of secretion by cell (GO:1903530)	2/56	0.599067	0.844916	0	0	1.00042	0.512595	RAB3A;VAMP2
regulation of tumor necrosis factor-mediated signaling pathway (GO:0010803)	2/56	0.599067	0.844916	0	0	1.00042	0.512595	PRKN;PELI3
chordate embryonic development (GO:0043009)	2/56	0.599067	0.844916	0	0	1.00042	0.512595	FLCN;PKD2
regulation of BMP signaling pathway (GO:0030510)	2/56	0.599067	0.844916	0	0	1.00042	0.512595	ENG;HIPK2
positive regulation of protein transport (GO:0051222)	2/56	0.599067	0.844916	0	0	1.00042	0.512595	RIPOR1;VAMP2
negative regulation of cellular catabolic process (GO:0031330)	2/56	0.599067	0.844916	0	0	1.00042	0.512595	DLC1;BCL2
glycosaminoglycan catabolic process (GO:0006027)	2/56	0.599067	0.844916	0	0	1.00042	0.512595	HEXA;GNS
calcium ion homeostasis (GO:0055074)	3/87	0.60497	0.852162	0	0	0.964537	0.484753	SLC24A1;ANK2;SLC24A5
organic substance transport (GO:0071702)	3/87	0.60497	0.852162	0	0	0.964537	0.484753	CUBN;CETP;TCN2
IRE1-mediated unfolded protein response (GO:0036498)	2/57	0.608745	0.854545	0	0	0.982176	0.487508	TPP1;TLN1
bile acid biosynthetic process (GO:0006699)	1/26	0.611621	0.854545	0	0	1.08056	0.53125	OSBPL9
positive regulation of glucose import (GO:0046326)	1/26	0.611621	0.854545	0	0	1.08056	0.53125	CREBL2
response to growth factor (GO:0070848)	1/26	0.611621	0.854545	0	0	1.08056	0.53125	STAT5B
response to gamma radiation (GO:0010332)	1/26	0.611621	0.854545	0	0	1.08056	0.53125	ATM
response to ketone (GO:1901654)	1/26	0.611621	0.854545	0	0	1.08056	0.53125	WBP2
regulation of supramolecular fiber organization (GO:1902903)	1/26	0.611621	0.854545	0	0	1.08056	0.53125	APOE
negative regulation of cellular response to insulin stimulus (GO:1900077)	1/26	0.611621	0.854545	0	0	1.08056	0.53125	TSC1
regulation of cardiac muscle cell contraction (GO:0086004)	1/26	0.611621	0.854545	0	0	1.08056	0.53125	ANK2
fat-soluble vitamin metabolic process (GO:0006775)	1/26	0.611621	0.854545	0	0	1.08056	0.53125	CUBN
strand displacement (GO:0000732)	1/26	0.611621	0.854545	0	0	1.08056	0.53125	ATM
cation transmembrane transport (GO:0098655)	1/26	0.611621	0.854545	0	0	1.08056	0.53125	SLC9B1
calcium ion transport (GO:0006816)	4/118	0.61165	0.854545	0	0	0.947467	0.46577	SLC24A1;ANK2;PKD2;SLC24A5
receptor metabolic process (GO:0043112)	2/58	0.618245	0.859345	0	0	0.964587	0.463842	DNM1P46;SNX1
regulation of epidermal growth factor receptor signaling pathway (GO:0042058)	2/58	0.618245	0.859345	0	0	0.964587	0.463842	ZFYVE28;PTPRJ
post-Golgi vesicle-mediated transport (GO:0006892)	2/58	0.618245	0.859345	0	0	0.964587	0.463842	VAMP2;VTI1B
regulation of neuron projection development (GO:0010975)	4/119	0.618298	0.859345	0	0	0.939179	0.451544	RAPGEF2;APOE;FBXO7;SCN1B
brain development (GO:0007420)	4/119	0.618298	0.859345	0	0	0.939179	0.451544	RAPGEF2;CNTN4;SHANK3;POU6F1
peptidyl-threonine modification (GO:0018210)	3/89	0.62039	0.859345	0	0	0.942008	0.449721	NLK;CAMK1G;HIPK2
phosphorylation (GO:0016310)	13/386	0.624624	0.859345	0	0	0.940323	0.442521	PRKCE;BRAF;CDC42BPB;NLK;HIPK2;GNPTG;DSTYK;PINK1;SNRK;AKT3;ATM;SGK3;FNIP2
negative regulation of growth (GO:0045926)	4/120	0.624873	0.859345	0	0	0.931034	0.437778	FLCN;JADE1;PTPRJ;APBB1
post-translational protein modification (GO:0043687)	12/357	0.625452	0.859345	0	0	0.938486	0.440414	FN3K;RAB3A;FBXW8;LAMB2;DCAF8;ASB14;KLHL3;ARSG;APOE;FBXO7;KCTD7;WDTC1
regulation of calcium ion transmembrane transporter activity (GO:1901019)	1/27	0.625504	0.859345	0	0	1.03895	0.487471	ANK2
regulation of intracellular steroid hormone receptor signaling pathway (GO:0033143)	1/27	0.625504	0.859345	0	0	1.03895	0.487471	RNF14
phosphatidylinositol phosphorylation (GO:0046854)	1/27	0.625504	0.859345	0	0	1.03895	0.487471	TTC7B
negative regulation of peptidyl-tyrosine phosphorylation (GO:0050732)	1/27	0.625504	0.859345	0	0	1.03895	0.487471	DMTN
response to hexose (GO:0009746)	1/27	0.625504	0.859345	0	0	1.03895	0.487471	VAMP2
negative regulation of synaptic transmission (GO:0050805)	1/27	0.625504	0.859345	0	0	1.03895	0.487471	SLC24A1
regulation of double-strand break repair via homologous recombination (GO:0010569)	1/27	0.625504	0.859345	0	0	1.03895	0.487471	USP51
regulation of protein localization to nucleus (GO:1900180)	1/27	0.625504	0.859345	0	0	1.03895	0.487471	FLCN
regulation of extrinsic apoptotic signaling pathway in absence of ligand (GO:2001239)	1/27	0.625504	0.859345	0	0	1.03895	0.487471	BCL2
release of sequestered calcium ion into cytosol (GO:0051209)	1/27	0.625504	0.859345	0	0	1.03895	0.487471	PKD2
negative regulation of myeloid leukocyte differentiation (GO:0002762)	1/27	0.625504	0.859345	0	0	1.03895	0.487471	TCTA
microtubule polymerization (GO:0046785)	1/27	0.625504	0.859345	0	0	1.03895	0.487471	TUBGCP6
phosphatidylserine metabolic process (GO:0006658)	1/27	0.625504	0.859345	0	0	1.03895	0.487471	SLC27A1
positive regulation of substrate adhesion-dependent cell spreading (GO:1900026)	1/27	0.625504	0.859345	0	0	1.03895	0.487471	DMTN
regulation of protein targeting to membrane (GO:0090313)	1/27	0.625504	0.859345	0	0	1.03895	0.487471	DMTN
cargo loading into vesicle (GO:0035459)	1/27	0.625504	0.859345	0	0	1.03895	0.487471	TBC1D20
regulation of protein localization to cell surface (GO:2000008)	1/27	0.625504	0.859345	0	0	1.03895	0.487471	LEPROTL1
cellular response to glucose stimulus (GO:0071333)	1/27	0.625504	0.859345	0	0	1.03895	0.487471	RAB11FIP2
regulation of cell cycle process (GO:0010564)	3/90	0.627944	0.862165	0	0	0.931131	0.433259	FLCN;ZFYVE26;USP51
organonitrogen compound biosynthetic process (GO:1901566)	6/181	0.630237	0.864406	0	0	0.925472	0.427253	SLC27A1;MGST3;MT-RNR1;KDSR;MOCS1;ASPA
negative regulation of cell migration (GO:0030336)	4/121	0.631377	0.864406	0	0	0.923029	0.424457	FLCN;DLC1;PTPRJ;ENG
lipid transport (GO:0006869)	3/91	0.635395	0.864406	0	0	0.920502	0.417456	MT-TP;CETP;APOE
positive regulation of cellular protein metabolic process (GO:0032270)	3/91	0.635395	0.864406	0	0	0.920502	0.417456	NR1H2;CIRBP;VPS11
cellular response to acid chemical (GO:0071229)	3/91	0.635395	0.864406	0	0	0.920502	0.417456	RRAGD;PDK4;CPEB4
regulation of mRNA splicing, via spliceosome (GO:0048024)	2/60	0.636709	0.864406	0	0	0.931228	0.420396	CELF6;METTL16
regulation of stress fiber assembly (GO:0051492)	2/60	0.636709	0.864406	0	0	0.931228	0.420396	DLC1;TSC1
muscle organ development (GO:0007517)	2/60	0.636709	0.864406	0	0	0.931228	0.420396	MEF2D;POU6F1
negative regulation of intracellular steroid hormone receptor signaling pathway (GO:0033144)	1/28	0.638892	0.864406	0	0	1.00042	0.448207	CRY2
cellular response to ketone (GO:1901655)	1/28	0.638892	0.864406	0	0	1.00042	0.448207	LARP1
cellular response to alcohol (GO:0097306)	1/28	0.638892	0.864406	0	0	1.00042	0.448207	LARP1
negative regulation of proteasomal protein catabolic process (GO:1901799)	1/28	0.638892	0.864406	0	0	1.00042	0.448207	FHIT
acute inflammatory response (GO:0002526)	1/28	0.638892	0.864406	0	0	1.00042	0.448207	DLC1
cellular amino acid biosynthetic process (GO:0008652)	1/28	0.638892	0.864406	0	0	1.00042	0.448207	ASPA
synaptic transmission, cholinergic (GO:0007271)	1/28	0.638892	0.864406	0	0	1.00042	0.448207	APOE
regulation of mRNA processing (GO:0050684)	1/28	0.638892	0.864406	0	0	1.00042	0.448207	METTL16
positive regulation of extrinsic apoptotic signaling pathway (GO:2001238)	1/28	0.638892	0.864406	0	0	1.00042	0.448207	TNFSF12
regulation of transmembrane receptor protein serine/threonine kinase signaling pathway (GO:0090092)	1/28	0.638892	0.864406	0	0	1.00042	0.448207	ENG
protein K11-linked ubiquitination (GO:0070979)	1/28	0.638892	0.864406	0	0	1.00042	0.448207	PRKN
production of miRNAs involved in gene silencing by miRNA (GO:0035196)	1/28	0.638892	0.864406	0	0	1.00042	0.448207	ZC3H7B
dopamine receptor signaling pathway (GO:0007212)	1/28	0.638892	0.864406	0	0	1.00042	0.448207	GNAQ
calcium ion import (GO:0070509)	1/28	0.638892	0.864406	0	0	1.00042	0.448207	SLC25A23
regulation of adenylate cyclase activity (GO:0045761)	1/28	0.638892	0.864406	0	0	1.00042	0.448207	EDNRB
primary neural tube formation (GO:0014020)	1/28	0.638892	0.864406	0	0	1.00042	0.448207	DLC1
positive regulation of cellular metabolic process (GO:0031325)	3/92	0.64274	0.869085	0	0	0.910112	0.402283	NR1H2;APOE;ACACB
positive regulation of intracellular signal transduction (GO:1902533)	16/479	0.643292	0.869303	0	0	0.931907	0.411116	PRKN;MAP3K3;PTPRJ;NRG2;EDA2R;FLCN;PINK1;MC1R;C18ORF32;RRAGD;KIT;BCL2;RAPGEF2;SMCR8;LURAP1;ENG
cellular calcium ion homeostasis (GO:0006874)	4/123	0.644165	0.869719	0	0	0.907421	0.399085	SLC24A1;BCL2;ANK2;SLC24A5
regulation of cellular ketone metabolic process (GO:0010565)	2/61	0.645675	0.869719	0	0	0.915397	0.400449	PDK4;PDK2
cellular response to oxygen-containing compound (GO:1901701)	9/274	0.647332	0.869719	0	0	0.916307	0.398498	DMTN;NR1H2;RRAGD;PDK4;RAPGEF2;MPV17;PKD2;PDK2;CPEB4
dephosphorylation (GO:0016311)	4/124	0.650448	0.869719	0	0	0.899812	0.387004	DUSP3;PTPRM;HDHD2;DUSP15
regulation of striated muscle contraction (GO:0006942)	1/29	0.651801	0.869719	0	0	0.964636	0.412879	ANK2
dicarboxylic acid transport (GO:0006835)	1/29	0.651801	0.869719	0	0	0.964636	0.412879	SLC26A1
keratan sulfate biosynthetic process (GO:0018146)	1/29	0.651801	0.869719	0	0	0.964636	0.412879	ST3GAL6
tube closure (GO:0060606)	1/29	0.651801	0.869719	0	0	0.964636	0.412879	DLC1
determination of bilateral symmetry (GO:0009855)	1/29	0.651801	0.869719	0	0	0.964636	0.412879	PKD2
cortical cytoskeleton organization (GO:0030865)	1/29	0.651801	0.869719	0	0	0.964636	0.412879	EPB41L3
positive regulation of myeloid cell differentiation (GO:0045639)	1/29	0.651801	0.869719	0	0	0.964636	0.412879	STAT5B
protein alkylation (GO:0008213)	1/29	0.651801	0.869719	0	0	0.964636	0.412879	ETFBKMT
positive regulation of histone modification (GO:0031058)	1/29	0.651801	0.869719	0	0	0.964636	0.412879	TADA2B
positive regulation of transcription from RNA polymerase II promoter in response to stress (GO:0036003)	1/29	0.651801	0.869719	0	0	0.964636	0.412879	HSFX1
lysosome localization (GO:0032418)	1/29	0.651801	0.869719	0	0	0.964636	0.412879	KIT
negative regulation of lymphocyte proliferation (GO:0050672)	1/29	0.651801	0.869719	0	0	0.964636	0.412879	ATM
B cell proliferation (GO:0042100)	1/29	0.651801	0.869719	0	0	0.964636	0.412879	BCL2
nuclear-transcribed mRNA poly(A) tail shortening (GO:0000289)	1/29	0.651801	0.869719	0	0	0.964636	0.412879	CNOT4
regulation of activated T cell proliferation (GO:0046006)	1/29	0.651801	0.869719	0	0	0.964636	0.412879	PRKAR1A
carbohydrate derivative biosynthetic process (GO:1901137)	1/29	0.651801	0.869719	0	0	0.964636	0.412879	RRM2B
striated muscle tissue development (GO:0014706)	1/29	0.651801	0.869719	0	0	0.964636	0.412879	TBX2
positive regulation of catabolic process (GO:0009896)	2/62	0.654465	0.870167	0	0	0.900094	0.381583	PRKN;TNFSF12
diterpenoid metabolic process (GO:0016101)	2/62	0.654465	0.870167	0	0	0.900094	0.381583	CYP4V2;APOE
DNA damage response, signal transduction by p53 class mediator resulting in cell cycle arrest (GO:0006977)	2/62	0.654465	0.870167	0	0	0.900094	0.381583	CNOT4;ATM
second-messenger-mediated signaling (GO:0019932)	2/62	0.654465	0.870167	0	0	0.900094	0.381583	EDNRB;APOE
central nervous system development (GO:0007417)	7/217	0.660102	0.870167	0	0	0.899387	0.37357	PRKN;BTD;CNTN6;TPP1;CNTN4;PKD2;POU6F1
positive regulation of apoptotic process (GO:0043065)	10/307	0.660678	0.870167	0	0	0.908182	0.376431	HRK;MOAP1;FLCN;APH1B;DLC1;HTT;ATM;APBB1;SQSTM1;SOS2
transmembrane receptor protein tyrosine kinase signaling pathway (GO:0007169)	13/396	0.660729	0.870167	0	0	0.915287	0.379306	ATP6V1A;PTPRJ;GIGYF2;ZFYVE27;APH1B;KIT;PDK4;ATP6V1B2;RAPGEF2;ATP6V1E1;ATP6V0C;PDK2;ATP6V1C1
oligosaccharide metabolic process (GO:0009311)	2/63	0.66308	0.870167	0	0	0.885292	0.36373	ST3GAL6;MAN2C1
negative regulation of dephosphorylation (GO:0035305)	2/63	0.66308	0.870167	0	0	0.885292	0.36373	MARF1;ZFYVE1
signal transduction involved in mitotic G1 DNA damage checkpoint (GO:0072431)	2/63	0.66308	0.870167	0	0	0.885292	0.36373	CNOT4;ATM
regulation of heart contraction (GO:0008016)	3/95	0.664147	0.870167	0	0	0.880297	0.360263	ANK2;ATP1B2;TBX2
interleukin-1-mediated signaling pathway (GO:0070498)	3/95	0.664147	0.870167	0	0	0.880297	0.360263	MAP3K3;PELI3;SQSTM1
MAPK cascade (GO:0000165)	9/278	0.664168	0.870167	0	0	0.902491	0.369318	MAP3K3;PTPRA;KIT;TAOK2;RAPGEF2;BRAF;NRG2;SHANK3;RASGRP3
regulation of protein insertion into mitochondrial membrane involved in apoptotic signaling pathway (GO:1900739)	1/30	0.66425	0.870167	0	0	0.931325	0.381002	BCL2
negative regulation of cation channel activity (GO:2001258)	1/30	0.66425	0.870167	0	0	0.931325	0.381002	PKD2
connective tissue development (GO:0061448)	1/30	0.66425	0.870167	0	0	0.931325	0.381002	SLC39A13
acylglycerol catabolic process (GO:0046464)	1/30	0.66425	0.870167	0	0	0.931325	0.381002	APOE
positive regulation of cyclin-dependent protein serine/threonine kinase activity (GO:0045737)	1/30	0.66425	0.870167	0	0	0.931325	0.381002	PKD2
activation of protein kinase B activity (GO:0032148)	1/30	0.66425	0.870167	0	0	0.931325	0.381002	PINK1
cyclic purine nucleotide metabolic process (GO:0052652)	1/30	0.66425	0.870167	0	0	0.931325	0.381002	ADCY9
activation of JUN kinase activity (GO:0007257)	1/30	0.66425	0.870167	0	0	0.931325	0.381002	BIRC7
'de novo' posttranslational protein folding (GO:0051084)	1/30	0.66425	0.870167	0	0	0.931325	0.381002	HSPA1L
regulation of ARF protein signal transduction (GO:0032012)	1/30	0.66425	0.870167	0	0	0.931325	0.381002	GIT2
regulation of intracellular estrogen receptor signaling pathway (GO:0033146)	1/30	0.66425	0.870167	0	0	0.931325	0.381002	WBP2
positive regulation of protein insertion into mitochondrial membrane involved in apoptotic signaling pathway (GO:1900740)	1/30	0.66425	0.870167	0	0	0.931325	0.381002	BCL2
response to estradiol (GO:0032355)	1/30	0.66425	0.870167	0	0	0.931325	0.381002	STAT5B
positive regulation of B cell proliferation (GO:0030890)	1/30	0.66425	0.870167	0	0	0.931325	0.381002	BCL2
bile acid metabolic process (GO:0008206)	1/30	0.66425	0.870167	0	0	0.931325	0.381002	OSBPL9
regulation of sodium ion transmembrane transport (GO:1902305)	1/30	0.66425	0.870167	0	0	0.931325	0.381002	SCN1B
chondroitin sulfate metabolic process (GO:0030204)	1/30	0.66425	0.870167	0	0	0.931325	0.381002	HEXA
positive regulation of reactive oxygen species biosynthetic process (GO:1903428)	1/30	0.66425	0.870167	0	0	0.931325	0.381002	PKD2
receptor-mediated endocytosis (GO:0006898)	6/188	0.666366	0.872426	0	0	0.889551	0.361084	CUBN;DNM1P46;SNX1;DLC1;APOE;PIP5K1C
negative regulation of response to stimulus (GO:0048585)	4/127	0.668852	0.874652	0	0	0.877728	0.353016	MAP3K3;AKT3;KIT;BRAF
protein lipidation (GO:0006497)	4/127	0.668852	0.874652	0	0	0.877728	0.353016	PIGB;OTOA;PIGP;CNTN4
regulation of cell death (GO:0010941)	3/96	0.671072	0.8766	0	0	0.870786	0.347338	PRKN;DLC1;TSC1
homophilic cell adhesion via plasma membrane adhesion molecules (GO:0007156)	2/64	0.671522	0.8766	0	0	0.870968	0.346827	GYPC;PTPRM
positive regulation of cell adhesion (GO:0045785)	2/64	0.671522	0.8766	0	0	0.870968	0.346827	FLCN;PTPRJ
regulation of mRNA stability (GO:0043488)	4/128	0.674836	0.877625	0	0	0.870604	0.342396	LARP1;CIRBP;METTL16;GIGYF2
positive regulation of ubiquitin-protein transferase activity (GO:0051443)	1/31	0.676254	0.877625	0	0	0.900234	0.352159	PINK1
negative regulation of tumor necrosis factor superfamily cytokine production (GO:1903556)	1/31	0.676254	0.877625	0	0	0.900234	0.352159	MC1R
regulation of glucose import (GO:0046324)	1/31	0.676254	0.877625	0	0	0.900234	0.352159	CREBL2
skeletal system morphogenesis (GO:0048705)	1/31	0.676254	0.877625	0	0	0.900234	0.352159	MEGF8
cellular zinc ion homeostasis (GO:0006882)	1/31	0.676254	0.877625	0	0	0.900234	0.352159	SLC39A13
nucleobase-containing small molecule interconversion (GO:0015949)	1/31	0.676254	0.877625	0	0	0.900234	0.352159	RRM2B
regulation of cytokine secretion (GO:0050707)	1/31	0.676254	0.877625	0	0	0.900234	0.352159	SCAMP5
liver development (GO:0001889)	1/31	0.676254	0.877625	0	0	0.900234	0.352159	PKD2
gene silencing by miRNA (GO:0035195)	1/31	0.676254	0.877625	0	0	0.900234	0.352159	ZC3H7B
ubiquitin-dependent protein catabolic process (GO:0006511)	11/341	0.676642	0.877625	0	0	0.898815	0.351089	ABTB2;PRKN;KBTBD4;PINK1;RNF14;KLHL3;UBAP1L;UBE3B;BTBD9;FBXO7;SQSTM1
protein localization to organelle (GO:0033365)	3/97	0.677892	0.878734	0	0	0.861478	0.334915	BBS1;RIPOR1;ANK2
regulation of JAK-STAT cascade (GO:0046425)	2/65	0.679791	0.879149	0	0	0.857098	0.330814	KIT;NLK
negative regulation of blood vessel morphogenesis (GO:2000181)	2/65	0.679791	0.879149	0	0	0.857098	0.330814	MECP2;PTPRM
regulation of cell division (GO:0051302)	2/65	0.679791	0.879149	0	0	0.857098	0.330814	FLCN;ZFYVE26
negative regulation of cell adhesion (GO:0007162)	2/65	0.679791	0.879149	0	0	0.857098	0.330814	DMTN;PLXNC1
positive regulation of neuron differentiation (GO:0045666)	3/98	0.684606	0.881432	0	0	0.852365	0.322971	RAPGEF2;APOE;SCN1B
Ras protein signal transduction (GO:0007265)	7/223	0.687603	0.881432	0	0	0.874129	0.3274	RAB2B;RIPOR1;RAB5B;RAB3A;RAPGEF2;IFT27;DNAJC27
negative regulation of calcium ion transmembrane transporter activity (GO:1901020)	1/32	0.68783	0.881432	0	0	0.871149	0.325996	PKD2
dendrite morphogenesis (GO:0048813)	1/32	0.68783	0.881432	0	0	0.871149	0.325996	SHANK3
protein deacetylation (GO:0006476)	1/32	0.68783	0.881432	0	0	0.871149	0.325996	HDAC5
regulation of glutamate receptor signaling pathway (GO:1900449)	1/32	0.68783	0.881432	0	0	0.871149	0.325996	SHANK3
phosphatidylcholine biosynthetic process (GO:0006656)	1/32	0.68783	0.881432	0	0	0.871149	0.325996	SLC27A1
negative regulation of BMP signaling pathway (GO:0030514)	1/32	0.68783	0.881432	0	0	0.871149	0.325996	HIPK2
G2 DNA damage checkpoint (GO:0031572)	1/32	0.68783	0.881432	0	0	0.871149	0.325996	TAOK2
positive regulation of T cell differentiation (GO:0045582)	1/32	0.68783	0.881432	0	0	0.871149	0.325996	ZMIZ1
regulation of erythrocyte differentiation (GO:0045646)	1/32	0.68783	0.881432	0	0	0.871149	0.325996	STAT5B
positive regulation of telomere maintenance (GO:0032206)	1/32	0.68783	0.881432	0	0	0.871149	0.325996	ATM
regulation of nitric oxide biosynthetic process (GO:0045428)	1/32	0.68783	0.881432	0	0	0.871149	0.325996	PKD2
aminoglycan catabolic process (GO:0006026)	1/32	0.68783	0.881432	0	0	0.871149	0.325996	GNS
vasculogenesis (GO:0001570)	1/32	0.68783	0.881432	0	0	0.871149	0.325996	ENG
negative regulation of epithelial cell proliferation (GO:0050680)	2/66	0.687889	0.881432	0	0	0.843662	0.315637	PTPRM;APOE
steroid metabolic process (GO:0008202)	3/99	0.691216	0.884676	0	0	0.843442	0.311486	CUBN;CYP4V2;HSD17B14
glycosaminoglycan biosynthetic process (GO:0006024)	3/99	0.691216	0.884676	0	0	0.843442	0.311486	HEXA;ST3GAL6;HS3ST2
positive regulation of endothelial cell proliferation (GO:0001938)	2/67	0.695819	0.88547	0	0	0.83064	0.301245	TNFSF12;AKT3
extrinsic apoptotic signaling pathway (GO:0097191)	2/67	0.695819	0.88547	0	0	0.83064	0.301245	MOAP1;BCL2
regulation of cyclin-dependent protein serine/threonine kinase activity (GO:0000079)	2/67	0.695819	0.88547	0	0	0.83064	0.301245	HEXIM2;INCA1
regulation of cardiac conduction (GO:1903779)	2/67	0.695819	0.88547	0	0	0.83064	0.301245	ANK2;ATP1B2
activation of MAPKK activity (GO:0000186)	1/33	0.698992	0.88547	0	0	0.843881	0.302207	TAOK2
positive regulation of cytokine-mediated signaling pathway (GO:0001961)	1/33	0.698992	0.88547	0	0	0.843881	0.302207	PRKN
negative regulation of neurogenesis (GO:0050768)	1/33	0.698992	0.88547	0	0	0.843881	0.302207	CNTN4
regulation of T cell differentiation (GO:0045580)	1/33	0.698992	0.88547	0	0	0.843881	0.302207	ZMIZ1
neural tube closure (GO:0001843)	1/33	0.698992	0.88547	0	0	0.843881	0.302207	DLC1
stem cell differentiation (GO:0048863)	1/33	0.698992	0.88547	0	0	0.843881	0.302207	KIT
positive regulation of calcium ion transport (GO:0051928)	1/33	0.698992	0.88547	0	0	0.843881	0.302207	ANK2
platelet aggregation (GO:0070527)	1/33	0.698992	0.88547	0	0	0.843881	0.302207	TLN1
positive regulation of intrinsic apoptotic signaling pathway (GO:2001244)	1/33	0.698992	0.88547	0	0	0.843881	0.302207	BCL2
embryonic organ morphogenesis (GO:0048562)	1/33	0.698992	0.88547	0	0	0.843881	0.302207	MEGF8
establishment or maintenance of epithelial cell apical/basal polarity (GO:0045197)	1/33	0.698992	0.88547	0	0	0.843881	0.302207	MYO9A
carboxylic acid metabolic process (GO:0019752)	1/33	0.698992	0.88547	0	0	0.843881	0.302207	CYB5R3
regulation of DNA recombination (GO:0000018)	1/33	0.698992	0.88547	0	0	0.843881	0.302207	USP51
regulation of neurotransmitter receptor activity (GO:0099601)	1/33	0.698992	0.88547	0	0	0.843881	0.302207	SHANK3
protein sumoylation (GO:0016925)	2/68	0.703581	0.888575	0	0	0.818012	0.287591	RNF212B;MITF
cholesterol metabolic process (GO:0008203)	2/68	0.703581	0.888575	0	0	0.818012	0.287591	CETP;APOE
Fc-gamma receptor signaling pathway involved in phagocytosis (GO:0038096)	4/133	0.703627	0.888575	0	0	0.836642	0.294085	NCKIPSD;PRKCE;WIPF3;PLA2G6
protein processing (GO:0016485)	3/101	0.704121	0.888575	0	0	0.826143	0.289816	APH1B;LONP2;KLKB1
regulation of protein ubiquitination (GO:0031396)	3/101	0.704121	0.888575	0	0	0.826143	0.289816	PRKN;PINK1;ZER1
adenylate cyclase-modulating G-protein coupled receptor signaling pathway (GO:0007188)	4/134	0.709159	0.888575	0	0	0.830163	0.285307	CYSLTR2;ADCY9;MC1R;GNAQ
Fc-gamma receptor signaling pathway (GO:0038094)	4/134	0.709159	0.888575	0	0	0.830163	0.285307	NCKIPSD;PRKCE;WIPF3;PLA2G6
regulation of double-strand break repair (GO:2000779)	1/34	0.709756	0.888575	0	0	0.818267	0.28053	USP51
negative regulation of DNA binding (GO:0043392)	1/34	0.709756	0.888575	0	0	0.818267	0.28053	HABP4
ncRNA metabolic process (GO:0034660)	1/34	0.709756	0.888575	0	0	0.818267	0.28053	TDRD9
positive regulation of DNA binding (GO:0043388)	1/34	0.709756	0.888575	0	0	0.818267	0.28053	PRKN
positive regulation of cytokinesis (GO:0032467)	1/34	0.709756	0.888575	0	0	0.818267	0.28053	PRKCE
ventricular cardiac muscle tissue morphogenesis (GO:0055010)	1/34	0.709756	0.888575	0	0	0.818267	0.28053	ENG
regulation of alcohol biosynthetic process (GO:1902930)	1/34	0.709756	0.888575	0	0	0.818267	0.28053	ACACB
negative regulation of T cell activation (GO:0050868)	1/34	0.709756	0.888575	0	0	0.818267	0.28053	DUSP3
regulation of insulin receptor signaling pathway (GO:0046626)	1/34	0.709756	0.888575	0	0	0.818267	0.28053	TSC1
positive regulation of neurogenesis (GO:0050769)	2/69	0.711177	0.888575	0	0	0.805761	0.274631	RAPGEF2;SHANK3
negative regulation of angiogenesis (GO:0016525)	2/69	0.711177	0.888575	0	0	0.805761	0.274631	MECP2;PTPRM
response to organic cyclic compound (GO:0014070)	2/69	0.711177	0.888575	0	0	0.805761	0.274631	STAT5B;BCL2
positive regulation of plasma membrane bounded cell projection assembly (GO:0120034)	2/69	0.711177	0.888575	0	0	0.805761	0.274631	HTT;TAPT1
cellular response to organic cyclic compound (GO:0071407)	4/135	0.714615	0.888575	0	0	0.823782	0.276801	LARP1;DMTN;RAPGEF2;PKD2
Fc receptor mediated stimulatory signaling pathway (GO:0002431)	4/135	0.714615	0.888575	0	0	0.823782	0.276801	NCKIPSD;PRKCE;WIPF3;PLA2G6
regulation of Notch signaling pathway (GO:0008593)	2/70	0.71861	0.888575	0	0	0.79387	0.262324	ZMIZ1;MAML3
stress-activated protein kinase signaling cascade (GO:0031098)	2/70	0.71861	0.888575	0	0	0.79387	0.262324	MAP3K3;TAOK2
neuropeptide signaling pathway (GO:0007218)	2/70	0.71861	0.888575	0	0	0.79387	0.262324	CYSLTR2;RAPGEF2
positive regulation of RNA metabolic process (GO:0051254)	1/35	0.720135	0.888575	0	0	0.794159	0.260735	HABP4
lipid phosphorylation (GO:0046834)	1/35	0.720135	0.888575	0	0	0.794159	0.260735	TTC7B
antibacterial humoral response (GO:0019731)	1/35	0.720135	0.888575	0	0	0.794159	0.260735	PLA2G6
negative regulation of cell-substrate adhesion (GO:0010812)	1/35	0.720135	0.888575	0	0	0.794159	0.260735	DMTN
regulation of microtubule polymerization (GO:0031113)	1/35	0.720135	0.888575	0	0	0.794159	0.260735	TOGARAM1
endothelial cell migration (GO:0043542)	1/35	0.720135	0.888575	0	0	0.794159	0.260735	TNFSF12
negative regulation of epithelial cell migration (GO:0010633)	1/35	0.720135	0.888575	0	0	0.794159	0.260735	PTPRM
tRNA transport (GO:0051031)	1/35	0.720135	0.888575	0	0	0.794159	0.260735	TOMM20L
cholesterol biosynthetic process (GO:0006695)	1/35	0.720135	0.888575	0	0	0.794159	0.260735	APOE
regulation of sodium ion transport (GO:0002028)	1/35	0.720135	0.888575	0	0	0.794159	0.260735	SCN1B
regulation of ion transmembrane transport (GO:0034765)	1/35	0.720135	0.888575	0	0	0.794159	0.260735	KCNJ13
positive regulation of ATPase activity (GO:0032781)	1/35	0.720135	0.888575	0	0	0.794159	0.260735	ATP1B2
membrane protein proteolysis (GO:0033619)	1/35	0.720135	0.888575	0	0	0.794159	0.260735	APH1B
positive regulation of telomerase activity (GO:0051973)	1/35	0.720135	0.888575	0	0	0.794159	0.260735	HMBOX1
negative regulation of tumor necrosis factor production (GO:0032720)	1/35	0.720135	0.888575	0	0	0.794159	0.260735	MC1R
regulation of cardiac muscle contraction (GO:0055117)	1/35	0.720135	0.888575	0	0	0.794159	0.260735	ANK2
carbohydrate catabolic process (GO:0016052)	1/35	0.720135	0.888575	0	0	0.794159	0.260735	MAN2C1
flagellated sperm motility (GO:0030317)	1/35	0.720135	0.888575	0	0	0.794159	0.260735	SLC9B1
neural crest cell development (GO:0014032)	1/35	0.720135	0.888575	0	0	0.794159	0.260735	TAPT1
actin filament bundle organization (GO:0061572)	1/35	0.720135	0.888575	0	0	0.794159	0.260735	DMTN
protein kinase B signaling (GO:0043491)	1/35	0.720135	0.888575	0	0	0.794159	0.260735	THEM4
negative regulation of nucleic acid-templated transcription (GO:1903507)	14/444	0.720197	0.888575	0	0	0.877023	0.287866	ZNF540;HEXIM2;HDAC5;NR1H2;SETDB2;ZC3H6;ZBTB4;IKZF4;TBX2;MECP2;HMBOX1;BAHD1;SCMH1;CRY2
monovalent inorganic cation transport (GO:0015672)	3/104	0.7227	0.89	0	0	0.801479	0.26029	KCNJ13;SLC9B1;SLC5A4
positive regulation of transferase activity (GO:0051347)	4/137	0.7253	0.89	0	0	0.81131	0.260568	HMBOX1;DSTYK;PINK1;KIT
actomyosin structure organization (GO:0031032)	2/71	0.725881	0.89	0	0	0.782324	0.250633	EPB41L3;CDC42BPB
regulation of potassium ion transport (GO:0043266)	1/36	0.730144	0.89	0	0	0.771429	0.242625	ANK2
muscle cell differentiation (GO:0042692)	1/36	0.730144	0.89	0	0	0.771429	0.242625	SYNE1
regulation of nitric-oxide synthase activity (GO:0050999)	1/36	0.730144	0.89	0	0	0.771429	0.242625	APOE
lymphocyte proliferation (GO:0046651)	1/36	0.730144	0.89	0	0	0.771429	0.242625	BCL2
natural killer cell activation (GO:0030101)	1/36	0.730144	0.89	0	0	0.771429	0.242625	SNX27
regulation of filopodium assembly (GO:0051489)	1/36	0.730144	0.89	0	0	0.771429	0.242625	DMTN
regulation of response to DNA damage stimulus (GO:2001020)	1/36	0.730144	0.89	0	0	0.771429	0.242625	USP51
organophosphate biosynthetic process (GO:0090407)	1/36	0.730144	0.89	0	0	0.771429	0.242625	MOCS1
mRNA catabolic process (GO:0006402)	1/36	0.730144	0.89	0	0	0.771429	0.242625	METTL16
calcium ion transmembrane import into cytosol (GO:0097553)	1/36	0.730144	0.89	0	0	0.771429	0.242625	PKD2
histone deacetylation (GO:0016575)	1/36	0.730144	0.89	0	0	0.771429	0.242625	HDAC5
regulation of blood circulation (GO:1903522)	1/36	0.730144	0.89	0	0	0.771429	0.242625	TBX2
zymogen activation (GO:0031638)	1/36	0.730144	0.89	0	0	0.771429	0.242625	KLKB1
regulation of cell morphogenesis involved in differentiation (GO:0010769)	1/36	0.730144	0.89	0	0	0.771429	0.242625	WASHC2C
Wnt signaling pathway, calcium modulating pathway (GO:0007223)	1/36	0.730144	0.89	0	0	0.771429	0.242625	NLK
cardiac muscle contraction (GO:0060048)	1/36	0.730144	0.89	0	0	0.771429	0.242625	SCN1B
cardiac muscle tissue morphogenesis (GO:0055008)	1/36	0.730144	0.89	0	0	0.771429	0.242625	ENG
cardiac muscle tissue development (GO:0048738)	1/36	0.730144	0.89	0	0	0.771429	0.242625	TBX2
secondary alcohol biosynthetic process (GO:1902653)	1/36	0.730144	0.89	0	0	0.771429	0.242625	APOE
cell-cell junction organization (GO:0045216)	2/72	0.732992	0.892007	0	0	0.771108	0.239522	FLCN;TLN1
lipid biosynthetic process (GO:0008610)	2/72	0.732992	0.892007	0	0	0.771108	0.239522	ACSM5;MLYCD
negative regulation of cell cycle (GO:0045786)	2/72	0.732992	0.892007	0	0	0.771108	0.239522	HEXIM2;INCA1
neutrophil degranulation (GO:0043312)	15/479	0.7345	0.893355	0	0	0.870486	0.268601	VAT1;GHDC;ASAH1;RAB5B;RAB3A;PTPRJ;GNS;CPPED1;SYNGR1;CYB5R3;DLC1;CD59;PLEKHO2;CTSD;ATP6V0C
positive regulation of protein kinase activity (GO:0045860)	5/172	0.739428	0.89509	0	0	0.80737	0.243727	MAP3K3;MT-RNR1;TAOK2;RAPGEF2;ATG13
myelination (GO:0042552)	1/37	0.739795	0.89509	0	0	0.749961	0.226025	EPB41L3
positive regulation of mitochondrial outer membrane permeabilization involved in apoptotic signaling pathway (GO:1901030)	1/37	0.739795	0.89509	0	0	0.749961	0.226025	BCL2
positive regulation of smooth muscle cell proliferation (GO:0048661)	1/37	0.739795	0.89509	0	0	0.749961	0.226025	MEF2D
regulation of peptidyl-threonine phosphorylation (GO:0010799)	1/37	0.739795	0.89509	0	0	0.749961	0.226025	DMTN
regulation of osteoclast differentiation (GO:0045670)	1/37	0.739795	0.89509	0	0	0.749961	0.226025	TCTA
actin filament bundle assembly (GO:0051017)	1/37	0.739795	0.89509	0	0	0.749961	0.226025	DMTN
response to steroid hormone (GO:0048545)	1/37	0.739795	0.89509	0	0	0.749961	0.226025	WBP2
B cell activation (GO:0042113)	2/73	0.739946	0.89509	0	0	0.760207	0.228958	HDAC5;BCL2
lymphocyte differentiation (GO:0030098)	2/73	0.739946	0.89509	0	0	0.760207	0.228958	HDAC5;KIT
cellular response to DNA damage stimulus (GO:0006974)	10/329	0.741397	0.896358	0	0	0.844569	0.252711	MOAP1;ENDOV;PHF1;TAOK2;BCL2;RAD17;ATM;APBB1;ZBTB4;FNIP2
neutrophil activation involved in immune response (GO:0002283)	15/483	0.745731	0.900296	0	0	0.862863	0.253155	VAT1;GHDC;ASAH1;RAB5B;RAB3A;PTPRJ;GNS;CPPED1;SYNGR1;CYB5R3;DLC1;CD59;PLEKHO2;CTSD;ATP6V0C
positive regulation of epithelial cell migration (GO:0010634)	2/74	0.746745	0.900296	0	0	0.74961	0.21891	PRKCE;ENPP2
mitotic nuclear division (GO:0140014)	2/74	0.746745	0.900296	0	0	0.74961	0.21891	TUBGCP6;BIRC7
nitrogen compound transport (GO:0071705)	2/74	0.746745	0.900296	0	0	0.74961	0.21891	CUBN;TCN2
negative regulation of transcription, DNA-templated (GO:0045892)	26/813	0.747046	0.900296	0	0	0.888297	0.259053	PRKN;HDAC5;ZNF175;ZC3H6;ZBTB4;IKZF4;MECP2;FLCN;HMBOX1;EDNRB;BAHD1;SCMH1;APBB1;FNIP2;JAZF1;ZNF540;HEXIM2;CBX7;CBX6;NR1H2;SETDB2;MITF;POU6F1;TBX2;CRY2;MXD4
positive regulation of signal transduction (GO:0009967)	6/206	0.748523	0.900296	0	0	0.808729	0.234251	DSTYK;DMTN;ZMIZ1;MAML3;ATP6V0C;SHANK3
T cell differentiation (GO:0030217)	1/38	0.749101	0.900296	0	0	0.729654	0.210783	KIT
regulation of cellular amide metabolic process (GO:0034248)	1/38	0.749101	0.900296	0	0	0.729654	0.210783	TSC1
homotypic cell-cell adhesion (GO:0034109)	1/38	0.749101	0.900296	0	0	0.729654	0.210783	TLN1
positive regulation of DNA repair (GO:0045739)	1/38	0.749101	0.900296	0	0	0.729654	0.210783	FAM168A
retina homeostasis (GO:0001895)	1/38	0.749101	0.900296	0	0	0.729654	0.210783	BBS1
circulatory system development (GO:0072359)	3/109	0.751624	0.902354	0	0	0.763474	0.217986	PKD2;MEF2D;POU6F1
regulation of Wnt signaling pathway (GO:0030111)	3/109	0.751624	0.902354	0	0	0.763474	0.217986	PRKN;NLK;ATP6V0C
protein autophosphorylation (GO:0046777)	5/175	0.752924	0.902528	0	0	0.792998	0.225046	MAP3K3;PINK1;KIT;TAOK2;ATM
retinoid metabolic process (GO:0001523)	2/75	0.75339	0.902528	0	0	0.739303	0.20935	CYP4V2;APOE
C-terminal protein lipidation (GO:0006501)	2/75	0.75339	0.902528	0	0	0.739303	0.20935	OTOA;CNTN4
purine ribonucleotide biosynthetic process (GO:0009152)	2/75	0.75339	0.902528	0	0	0.739303	0.20935	ADCY9;SLC26A1
neutrophil mediated immunity (GO:0002446)	15/487	0.756649	0.902799	0	0	0.855368	0.238524	VAT1;GHDC;ASAH1;RAB5B;RAB3A;PTPRJ;GNS;CPPED1;SYNGR1;CYB5R3;DLC1;CD59;PLEKHO2;CTSD;ATP6V0C
positive regulation of phosphorylation (GO:0042327)	6/208	0.756674	0.902799	0	0	0.800638	0.223236	FLCN;DSTYK;PINK1;KIT;ATG14;ENG
regulation of alternative mRNA splicing, via spliceosome (GO:0000381)	1/39	0.758076	0.902799	0	0	0.710416	0.196765	CELF6
ERBB2 signaling pathway (GO:0038128)	1/39	0.758076	0.902799	0	0	0.710416	0.196765	NRG2
positive regulation of fat cell differentiation (GO:0045600)	1/39	0.758076	0.902799	0	0	0.710416	0.196765	CREBL2
inositol lipid-mediated signaling (GO:0048017)	1/39	0.758076	0.902799	0	0	0.710416	0.196765	GAB2
regulation of plasma membrane bounded cell projection assembly (GO:0120032)	1/39	0.758076	0.902799	0	0	0.710416	0.196765	DMTN
regulation of RNA metabolic process (GO:0051252)	1/39	0.758076	0.902799	0	0	0.710416	0.196765	MITF
mitotic DNA damage checkpoint (GO:0044773)	1/39	0.758076	0.902799	0	0	0.710416	0.196765	TAOK2
alpha-amino acid catabolic process (GO:1901606)	1/39	0.758076	0.902799	0	0	0.710416	0.196765	HIBADH
DNA biosynthetic process (GO:0071897)	1/39	0.758076	0.902799	0	0	0.710416	0.196765	ATM
transforming growth factor beta receptor signaling pathway (GO:0007179)	2/76	0.759885	0.90447	0	0	0.729274	0.20025	DUSP15;NLK
transmembrane receptor protein serine/threonine kinase signaling pathway (GO:0007178)	4/144	0.760347	0.904537	0	0	0.770463	0.211091	NLK;DUSP15;MEGF8;ENG
intraciliary transport involved in cilium assembly (GO:0035735)	1/40	0.766729	0.907719	0	0	0.692164	0.183854	IFT27
positive regulation of epithelial to mesenchymal transition (GO:0010718)	1/40	0.766729	0.907719	0	0	0.692164	0.183854	ENG
sensory organ development (GO:0007423)	1/40	0.766729	0.907719	0	0	0.692164	0.183854	HIPK2
ameboidal-type cell migration (GO:0001667)	1/40	0.766729	0.907719	0	0	0.692164	0.183854	MEGF8
positive regulation of mitotic cell cycle phase transition (GO:1901992)	1/40	0.766729	0.907719	0	0	0.692164	0.183854	MECP2
androgen receptor signaling pathway (GO:0030521)	1/40	0.766729	0.907719	0	0	0.692164	0.183854	RNF14
response to peptide hormone (GO:0043434)	1/40	0.766729	0.907719	0	0	0.692164	0.183854	TSC1
phosphatidic acid biosynthetic process (GO:0006654)	1/40	0.766729	0.907719	0	0	0.692164	0.183854	SLC27A1
neuron migration (GO:0001764)	1/40	0.766729	0.907719	0	0	0.692164	0.183854	RAPGEF2
cellular protein modification process (GO:0006464)	32/1001	0.767098	0.907719	0	0	0.886944	0.235165	RAB3A;DCAF8;PTPRM;ASB14;NLK;DSTYK;MAN2A2;AKT3;ZNF747;ST3GAL6;APOE;ARSG;MAN2C1;FNIP2;FBXO7;WDTC1;FN3K;FBXW8;LAMB2;PRKCE;BRAF;KLHL3;CDC42BPB;HIPK2;KCTD7;MSRA;PINK1;SNRK;PIGK;ATM;SGK3;FBXL2
positive regulation of translation (GO:0045727)	2/78	0.772431	0.910865	0	0	0.710009	0.183334	HABP4;CIRBP
negative regulation of cell communication (GO:0010648)	2/78	0.772431	0.910865	0	0	0.710009	0.183334	KIT;BRAF
regulation of cellular response to heat (GO:1900034)	2/78	0.772431	0.910865	0	0	0.710009	0.183334	HSPA1L;ATM
negative regulation of inflammatory response (GO:0050728)	2/78	0.772431	0.910865	0	0	0.710009	0.183334	GBA;APOE
positive regulation of kinase activity (GO:0033674)	3/113	0.772979	0.910865	0	0	0.735558	0.189409	DSTYK;KIT;RAPGEF2
phosphatidic acid metabolic process (GO:0046473)	1/41	0.775073	0.910865	0	0	0.674825	0.171944	SLC27A1
peptide transport (GO:0015833)	1/41	0.775073	0.910865	0	0	0.674825	0.171944	VAMP2
DNA duplex unwinding (GO:0032508)	1/41	0.775073	0.910865	0	0	0.674825	0.171944	PURA
regulation of stress-activated MAPK cascade (GO:0032872)	1/41	0.775073	0.910865	0	0	0.674825	0.171944	TAOK2
calcium-dependent cell-cell adhesion via plasma membrane cell adhesion molecules (GO:0016339)	1/41	0.775073	0.910865	0	0	0.674825	0.171944	PCDHGB4
positive regulation of cell division (GO:0051781)	1/41	0.775073	0.910865	0	0	0.674825	0.171944	PRKCE
negative regulation of cell projection organization (GO:0031345)	1/41	0.775073	0.910865	0	0	0.674825	0.171944	APOE
gluconeogenesis (GO:0006094)	1/41	0.775073	0.910865	0	0	0.674825	0.171944	G6PC2
negative regulation of mitotic cell cycle phase transition (GO:1901991)	2/79	0.778486	0.913911	0	0	0.700751	0.175471	JADE1;PKD2
activation of cysteine-type endopeptidase activity involved in apoptotic process (GO:0006919)	2/79	0.778486	0.913911	0	0	0.700751	0.175471	BCL2L13;DLC1
peptidyl-lysine modification (GO:0018205)	3/115	0.78308	0.917416	0	0	0.722348	0.176629	RNF212B;ETFBKMT;MITF
regulation of interleukin-6 production (GO:0032675)	1/42	0.78312	0.917416	0	0	0.658331	0.160942	GBA
negative regulation of protein secretion (GO:0050709)	1/42	0.78312	0.917416	0	0	0.658331	0.160942	PRKN
regulation of telomerase activity (GO:0051972)	1/42	0.78312	0.917416	0	0	0.658331	0.160942	HMBOX1
regulation of cell cycle (GO:0051726)	6/215	0.783677	0.917587	0	0	0.773538	0.188556	MAP3K3;TAOK2;TSC1;USP51;HIPK2;TTC28
negative regulation of defense response (GO:0031348)	2/80	0.784401	0.917951	0	0	0.691731	0.167977	GBA;APOE
negative regulation of cell differentiation (GO:0045596)	4/150	0.787542	0.921142	0	0	0.738568	0.176399	CETP;BBS12;ZADH2;NR1H2
chromatin remodeling (GO:0006338)	3/116	0.78799	0.921183	0	0	0.715918	0.170582	TADA2B;HDAC5;BAHD1
BMP signaling pathway (GO:0030509)	2/81	0.790176	0.921657	0	0	0.68294	0.160832	MEGF8;ENG
cardiac ventricle morphogenesis (GO:0003208)	1/43	0.790879	0.921657	0	0	0.642623	0.150766	ENG
eye development (GO:0001654)	1/43	0.790879	0.921657	0	0	0.642623	0.150766	HIPK2
negative regulation of DNA metabolic process (GO:0051053)	1/43	0.790879	0.921657	0	0	0.642623	0.150766	RAD17
response to hydrogen peroxide (GO:0042542)	1/43	0.790879	0.921657	0	0	0.642623	0.150766	DLC1
regulation of ATP metabolic process (GO:1903578)	1/43	0.790879	0.921657	0	0	0.642623	0.150766	PINK1
activation of MAPK activity (GO:0000187)	3/117	0.792807	0.92313	0	0	0.709601	0.164752	KIT;TAOK2;BIRC7
protein polyubiquitination (GO:0000209)	8/283	0.795754	0.92313	0	0	0.783353	0.178969	PRKN;FBXW8;RNF14;PELI3;BCL2;KLHL3;UBE3B;FBXO7
modulation of chemical synaptic transmission (GO:0050804)	2/82	0.795814	0.92313	0	0	0.674368	0.154019	KBTBD4;BTBD9
C-terminal protein amino acid modification (GO:0018410)	2/82	0.795814	0.92313	0	0	0.674368	0.154019	OTOA;CNTN4
adherens junction organization (GO:0034332)	1/44	0.79836	0.92313	0	0	0.627646	0.141343	PIP5K1C
positive regulation of viral life cycle (GO:1903902)	1/44	0.79836	0.92313	0	0	0.627646	0.141343	LARP1
hexose biosynthetic process (GO:0019319)	1/44	0.79836	0.92313	0	0	0.627646	0.141343	G6PC2
unsaturated fatty acid metabolic process (GO:0033559)	1/44	0.79836	0.92313	0	0	0.627646	0.141343	PLA2G4C
regulation of T cell activation (GO:0050863)	1/44	0.79836	0.92313	0	0	0.627646	0.141343	DUSP3
heart contraction (GO:0060047)	1/44	0.79836	0.92313	0	0	0.627646	0.141343	SCN1B
protein N-linked glycosylation via asparagine (GO:0018279)	1/44	0.79836	0.92313	0	0	0.627646	0.141343	ST3GAL6
microtubule cytoskeleton organization involved in mitosis (GO:1902850)	1/44	0.79836	0.92313	0	0	0.627646	0.141343	MECP2
carboxylic acid biosynthetic process (GO:0046394)	1/44	0.79836	0.92313	0	0	0.627646	0.141343	ASPA
mitotic nuclear envelope disassembly (GO:0007077)	1/44	0.79836	0.92313	0	0	0.627646	0.141343	NEK9
regulation of steroid biosynthetic process (GO:0050810)	1/44	0.79836	0.92313	0	0	0.627646	0.141343	ACACB
negative regulation of signaling (GO:0023057)	2/83	0.801318	0.925588	0	0	0.666008	0.147519	KIT;BRAF
positive regulation of homeostatic process (GO:0032846)	2/83	0.801318	0.925588	0	0	0.666008	0.147519	STAT5B;PINK1
protein polymerization (GO:0051258)	1/45	0.805575	0.927619	0	0	0.613349	0.132606	PRKN
nicotinamide nucleotide metabolic process (GO:0046496)	1/45	0.805575	0.927619	0	0	0.613349	0.132606	NMRK2
peptidyl-asparagine modification (GO:0018196)	1/45	0.805575	0.927619	0	0	0.613349	0.132606	ST3GAL6
nucleus organization (GO:0006997)	1/45	0.805575	0.927619	0	0	0.613349	0.132606	SYNE1
regulation of synaptic transmission, glutamatergic (GO:0051966)	1/45	0.805575	0.927619	0	0	0.613349	0.132606	SHANK3
protein complex subunit organization (GO:0071822)	1/45	0.805575	0.927619	0	0	0.613349	0.132606	ST13
regulation of neuron differentiation (GO:0045664)	2/84	0.806689	0.928422	0	0	0.657851	0.141317	CNTN4;FBXO7
protein complex assembly (GO:0006461)	5/189	0.809036	0.930642	0	0	0.732124	0.155146	F8;TBC1D20;ST13;CD59;TRAPPC9
regulation of peptidyl-tyrosine phosphorylation (GO:0050730)	2/85	0.811931	0.931295	0	0	0.649892	0.135398	DMTN;ENPP2
intraciliary transport (GO:0042073)	1/46	0.812531	0.931295	0	0	0.599688	0.124496	IFT27
cellular response to ionizing radiation (GO:0071479)	1/46	0.812531	0.931295	0	0	0.599688	0.124496	ATM
protein methylation (GO:0006479)	1/46	0.812531	0.931295	0	0	0.599688	0.124496	ETFBKMT
nuclear envelope disassembly (GO:0051081)	1/46	0.812531	0.931295	0	0	0.599688	0.124496	NEK9
regulation of generation of precursor metabolites and energy (GO:0043467)	1/46	0.812531	0.931295	0	0	0.599688	0.124496	PINK1
icosanoid metabolic process (GO:0006690)	1/46	0.812531	0.931295	0	0	0.599688	0.124496	PLA2G4C
sulfur compound biosynthetic process (GO:0044272)	3/122	0.815543	0.934266	0	0	0.679609	0.138573	SLC26A1;MGST3;ST3GAL6
regulation of transcription from RNA polymerase II promoter (GO:0006357)	47/1478	0.818511	0.935325	0	0	0.879209	0.176078	PRKN;HDAC5;ZNF175;RNF14;WBP2;TSHZ1;NRL;ZC3H6;PKD2;ZBTB4;IKZF4;MECP2;FLCN;HMBOX1;EDNRB;ZMIZ1;CAMTA2;APOE;APBB1;GTF2IRD2B;MEF2D;FNIP2;JAZF1;ZBED3;HEXIM2;STAT5B;CBX7;CBX6;NR1H2;HSFX1;ZNF76;MITF;KLF15;POU6F1;HIPK2;TBX2;TADA2B;MC1R;PRKAR1A;KIT;CRY2;CREBRF;MAML3;MEGF8;SQSTM1;ENG;MXD4
response to glucose (GO:0009749)	1/47	0.819239	0.935325	0	0	0.586621	0.11696	VAMP2
regulation of organelle assembly (GO:1902115)	1/47	0.819239	0.935325	0	0	0.586621	0.11696	VPS11
positive regulation of gene expression, epigenetic (GO:0045815)	1/47	0.819239	0.935325	0	0	0.586621	0.11696	WBP2
heterophilic cell-cell adhesion via plasma membrane cell adhesion molecules (GO:0007157)	1/47	0.819239	0.935325	0	0	0.586621	0.11696	GYPC
positive regulation of pathway-restricted SMAD protein phosphorylation (GO:0010862)	1/47	0.819239	0.935325	0	0	0.586621	0.11696	ENG
proteolysis (GO:0006508)	8/291	0.819632	0.935325	0	0	0.760888	0.151341	CTSO;APH1B;CPQ;LONP2;TPP1;FBXL2;CTSD;KLKB1
tumor necrosis factor-mediated signaling pathway (GO:0033209)	3/123	0.819827	0.935325	0	0	0.67391	0.13388	TNFSF12;CDIP1;EDA2R
cellular response to BMP stimulus (GO:0071773)	2/87	0.822036	0.936886	0	0	0.634534	0.12435	MEGF8;ENG
positive regulation of cellular component biogenesis (GO:0044089)	2/87	0.822036	0.936886	0	0	0.634534	0.12435	ATM;FNIP2
cytoplasmic microtubule organization (GO:0031122)	1/48	0.825708	0.939627	0	0	0.57411	0.10995	TUBGCP6
regulation of cell cycle arrest (GO:0071156)	1/48	0.825708	0.939627	0	0	0.57411	0.10995	PKD2
cellular response to mechanical stimulus (GO:0071260)	1/48	0.825708	0.939627	0	0	0.57411	0.10995	HABP4
divalent metal ion transport (GO:0070838)	2/88	0.826904	0.939996	0	0	0.627123	0.119195	SLC24A1;PKD2
positive regulation of protein complex assembly (GO:0031334)	2/88	0.826904	0.939996	0	0	0.627123	0.119195	MITF;FNIP2
regulation of protein phosphorylation (GO:0001932)	7/261	0.82731	0.939996	0	0	0.741873	0.140641	PRKN;FLCN;PINK1;ATG14;FNIP2;ZBED3;ENG
protein dephosphorylation (GO:0006470)	3/125	0.828142	0.939996	0	0	0.662793	0.124983	DUSP3;PTPRM;PTPRJ
G-protein coupled receptor signaling pathway, coupled to cyclic nucleotide second messenger (GO:0007187)	3/125	0.828142	0.939996	0	0	0.662793	0.124983	CYSLTR2;MC1R;GNAQ
non-recombinational repair (GO:0000726)	1/49	0.831945	0.942391	0	0	0.56212	0.103424	ATM
protein heterooligomerization (GO:0051291)	1/49	0.831945	0.942391	0	0	0.56212	0.103424	IKZF4
positive regulation of response to DNA damage stimulus (GO:2001022)	1/49	0.831945	0.942391	0	0	0.56212	0.103424	ATM
regulation of release of sequestered calcium ion into cytosol (GO:0051279)	1/49	0.831945	0.942391	0	0	0.56212	0.103424	ANK2
endocytosis (GO:0006897)	7/263	0.833047	0.94316	0	0	0.735999	0.134442	CUBN;SNX1;DLC1;WIPF3;APOE;PIP5K1C;ATP9B
regulation of Ras protein signal transduction (GO:0046578)	2/90	0.836281	0.945836	0	0	0.612806	0.109564	GIT2;SQSTM1
positive regulation of JUN kinase activity (GO:0043507)	1/50	0.837959	0.945836	0	0	0.55062	0.097342	BIRC7
negative regulation of protein ubiquitination (GO:0031397)	1/50	0.837959	0.945836	0	0	0.55062	0.097342	HIPK2
negative regulation of viral genome replication (GO:0045071)	1/50	0.837959	0.945836	0	0	0.55062	0.097342	PRKN
fatty acid beta-oxidation (GO:0006635)	1/50	0.837959	0.945836	0	0	0.55062	0.097342	ACAD10
double-strand break repair via nonhomologous end joining (GO:0006303)	1/50	0.837959	0.945836	0	0	0.55062	0.097342	ATM
regulation of protein catabolic process (GO:0042176)	2/91	0.840795	0.947117	0	0	0.605889	0.105066	PRKN;TNFSF12
cellular response to lipopolysaccharide (GO:0071222)	2/91	0.840795	0.947117	0	0	0.605889	0.105066	PRKCE;NR1H2
negative regulation of kinase activity (GO:0033673)	2/91	0.840795	0.947117	0	0	0.605889	0.105066	GNAQ;SMCR8
phospholipase C-activating G-protein coupled receptor signaling pathway (GO:0007200)	2/91	0.840795	0.947117	0	0	0.605889	0.105066	CYSLTR2;GNAQ
regulation of signal transduction (GO:0009966)	6/233	0.842611	0.947579	0	0	0.711528	0.121849	GIT2;GNG7;KIT;LRIT3;BRAF;BIRC7
peptidyl-tyrosine modification (GO:0018212)	1/51	0.843758	0.947579	0	0	0.539579	0.0916687	KIT
negative regulation of neuron projection development (GO:0010977)	1/51	0.843758	0.947579	0	0	0.539579	0.0916687	APOE
response to organonitrogen compound (GO:0010243)	1/51	0.843758	0.947579	0	0	0.539579	0.0916687	PRKN
arachidonic acid metabolic process (GO:0019369)	1/51	0.843758	0.947579	0	0	0.539579	0.0916687	PLA2G4C
positive regulation of developmental growth (GO:0048639)	1/51	0.843758	0.947579	0	0	0.539579	0.0916687	ZFYVE27
regulation of mitotic cell cycle (GO:0007346)	4/165	0.844783	0.948252	0	0	0.669233	0.112883	MAP3K3;DUSP3;TAOK2;TTC28
regulation of programmed cell death (GO:0043067)	7/268	0.846731	0.949959	0	0	0.72171	0.120073	PRKN;MAP3K3;MOAP1;PINK1;TAOK2;ATM;SGK3
regulation of cell-matrix adhesion (GO:0001952)	1/52	0.84935	0.951135	0	0	0.528972	0.0863724	TSC1
positive regulation of cell-substrate adhesion (GO:0010811)	1/52	0.84935	0.951135	0	0	0.528972	0.0863724	DMTN
positive regulation of mitotic cell cycle (GO:0045931)	1/52	0.84935	0.951135	0	0	0.528972	0.0863724	DUSP3
proteolysis involved in cellular protein catabolic process (GO:0051603)	2/93	0.849487	0.951135	0	0	0.592511	0.0966521	PRKN;CTSO
cellular response to hypoxia (GO:0071456)	3/132	0.854701	0.955099	0	0	0.626599	0.0983786	PINK1;CPEB2;HIPK2
positive regulation of phosphatidylinositol 3-kinase signaling (GO:0014068)	1/53	0.854742	0.955099	0	0	0.518772	0.081424	KIT
neutrophil chemotaxis (GO:0030593)	1/53	0.854742	0.955099	0	0	0.518772	0.081424	PIP5K1C
positive regulation of tyrosine phosphorylation of STAT protein (GO:0042531)	1/53	0.854742	0.955099	0	0	0.518772	0.081424	KIT
negative regulation of cellular process (GO:0048523)	15/534	0.861537	0.961926	0	0	0.775964	0.115648	PRKN;INCA1;JADE1;TDRD9;PTPRJ;TSC1;PKD2;FLCN;DLC1;BCL2;RAPGEF2;PLXNC1;APBB1;TNS2;MXD4
epithelial cell differentiation (GO:0030855)	2/96	0.861716	0.961926	0	0	0.573512	0.0853552	FN3K;TPP1
long-chain fatty acid metabolic process (GO:0001676)	1/55	0.864955	0.964092	0	0	0.499507	0.0724671	PLA2G4C
negative regulation of cellular response to growth factor stimulus (GO:0090288)	1/55	0.864955	0.964092	0	0	0.499507	0.0724671	HIPK2
DNA recombination (GO:0006310)	1/55	0.864955	0.964092	0	0	0.499507	0.0724671	ATM
mRNA metabolic process (GO:0016071)	2/97	0.865586	0.964172	0	0	0.567445	0.0819097	METTL16;PRMT9
[truncated: 228 more rows]

## Sheet: FDR0.05_KEGG_2021_Human
Term	Overlap	P.value	Adjusted.P.value	Old.P.value	Old.Adjusted.P.value	Odds.Ratio	Combined.Score	Genes
Lysosome	13/128	0.000669598	0.162043	0	0	3.09152	22.5954	ASAH1;HEXA;GBA;GNS;GGA2;GNPTG;CTSO;SMPD1;TPP1;AP3S2;ARSG;CTSD;ATP6V0C
Collecting duct acid secretion	5/27	0.00240186	0.290626	0	0	6.17515	37.2455	ATP6V1A;ATP6V1B2;ATP6V1E1;ATP6V0C;ATP6V1C1
Vibrio cholerae infection	6/50	0.00847061	0.611662	0	0	3.70609	17.6823	ATP6V1A;ADCY9;ATP6V1B2;ATP6V1E1;ATP6V0C;ATP6V1C1
Autophagy	11/137	0.0101101	0.611662	0	0	2.37937	10.9314	AKT3;RRAGD;BCL2;TSC1;SMCR8;ATG14;ZFYVE1;ATG13;SQSTM1;CTSD;ATG2B
Glycosylphosphatidylinositol (GPI)-anchor biosynthesis	4/26	0.0128842	0.623598	0	0	4.93316	21.4679	PIGB;PIGQ;PIGP;PIGK
Synaptic vesicle cycle	7/78	0.0212577	0.749675	0	0	2.67954	10.319	ATP6V1A;RAB3A;ATP6V1B2;ATP6V1E1;ATP6V0C;VAMP2;ATP6V1C1
mTOR signaling pathway	11/154	0.022439	0.749675	0	0	2.09465	7.95329	ATP6V1A;FLCN;AKT3;RRAGD;ATP6V1B2;TSC1;BRAF;ATP6V1E1;SOS2;FNIP2;ATP6V1C1
Other glycan degradation	3/18	0.0247826	0.749675	0	0	5.42082	20.0441	GBA;HEXA;MAN2C1
Propanoate metabolism	4/34	0.0319813	0.82817	0	0	3.61615	12.449	BCKDHA;MLYCD;ACACB;LDHAL6A
Mitophagy	6/68	0.0342219	0.82817	0	0	2.62767	8.86808	PRKN;BCL2L13;PINK1;MITF;TBC1D17;SQSTM1
Hedgehog signaling pathway	5/56	0.0490554	0.999951	0	0	2.65978	8.01872	HHATL;HHAT;MGRN1;BCL2;MEGF8
Vitamin digestion and absorption	3/24	0.0525518	0.999951	0	0	3.87081	11.4032	CUBN;BTD;TCN2
Sphingolipid signaling pathway	8/119	0.0632015	0.999951	0	0	1.95748	5.40544	ASAH1;PRKCE;GNAQ;SMPD1;AKT3;BCL2;GAB2;CTSD
ErbB signaling pathway	6/85	0.0833032	0.999951	0	0	2.06039	5.12063	STAT5B;NRG3;AKT3;BRAF;NRG2;SOS2
Acute myeloid leukemia	5/67	0.0908429	0.999951	0	0	2.18663	5.24491	STAT5B;AKT3;KIT;BRAF;SOS2
Insulin resistance	7/108	0.0918359	0.999951	0	0	1.8807	4.49064	SLC27A1;G6PC2;PRKCE;PPP1R3E;NR1H2;AKT3;ACACB
Sphingolipid metabolism	4/49	0.0968923	0.999951	0	0	2.40889	5.62272	ASAH1;SMPD1;GBA;KDSR
FoxO signaling pathway	8/131	0.0973266	0.999951	0	0	1.7654	4.11283	G6PC2;AKT3;FBXO25;BRAF;ATM;SGK3;NLK;SOS2
Epithelial cell signaling in Helicobacter pylori infection	5/70	0.104656	0.999951	0	0	2.08539	4.70688	ATP6V1A;ATP6V1B2;ATP6V1E1;ATP6V0C;ATP6V1C1
SNARE interactions in vesicular transport	3/33	0.112397	0.999951	0	0	2.7083	5.91958	STX7;VAMP2;VTI1B
Non-small cell lung cancer	5/72	0.114406	0.999951	0	0	2.02292	4.38571	STAT5B;AKT3;BRAF;SOS2;FHIT
Insulin signaling pathway	8/137	0.117646	0.999951	0	0	1.68276	3.60124	G6PC2;PRKAR1A;PPP1R3E;AKT3;TSC1;BRAF;ACACB;SOS2
Inositol phosphate metabolism	5/73	0.119438	0.999951	0	0	1.99307	4.23519	FIG4;SYNJ1;PIP4K2A;PIP5K1C;PLCD4
Nitrogen metabolism	2/17	0.121673	0.999951	0	0	3.6088	7.60164	GLUD2;CA5B
Fc gamma R-mediated phagocytosis	6/97	0.133356	0.999951	0	0	1.78758	3.60149	PRKCE;AKT3;PLA2G4C;PIP5K1C;GAB2;PLA2G6
Phosphatidylinositol signaling system	6/97	0.133356	0.999951	0	0	1.78758	3.60149	PIP4P2;SYNJ1;PIP4K2A;PIP5K1C;PLCD4;CDS2
Chronic myeloid leukemia	5/76	0.135141	0.999951	0	0	1.90856	3.81986	STAT5B;AKT3;BRAF;GAB2;SOS2
Glycosaminoglycan degradation	2/19	0.146151	0.999951	0	0	3.18391	6.12302	HEXA;GNS
Melanogenesis	6/101	0.152629	0.999951	0	0	1.71195	3.21804	EDNRB;ADCY9;MC1R;GNAQ;KIT;MITF
One carbon pool by folate	2/20	0.15874	0.999951	0	0	3.00687	5.5341	MTHFR;MTR
Phospholipase D signaling pathway	8/148	0.160219	0.999951	0	0	1.54966	2.83776	ADCY9;AKT3;PLA2G4C;KIT;TSC1;PIP5K1C;GAB2;SOS2
D-Glutamine and D-glutamate metabolism	1/5	0.166217	0.999951	0	0	6.76087	12.1321	GLUD2
Insulin secretion	5/86	0.193356	0.999951	0	0	1.67206	2.74758	RAB3A;ADCY9;GNAQ;ATP1B2;VAMP2
Proximal tubule bicarbonate reclamation	2/23	0.197531	0.999951	0	0	2.57691	4.17938	GLUD2;ATP1B2
Vasopressin-regulated water reabsorption	3/44	0.206936	0.999951	0	0	1.98055	3.12005	RAB5B;ADCY9;VAMP2
Apelin signaling pathway	7/137	0.218553	0.999951	0	0	1.45895	2.21866	HDAC5;ADCY9;PRKCE;GNAQ;GNG7;AKT3;MEF2D
Estrogen signaling pathway	7/137	0.218553	0.999951	0	0	1.45895	2.21866	ADCY9;HSPA1L;GNAQ;AKT3;BCL2;CTSD;SOS2
alpha-Linolenic acid metabolism	2/25	0.223974	0.999951	0	0	2.35259	3.52	PLA2G4C;PLA2G6
Fc epsilon RI signaling pathway	4/68	0.224607	0.999951	0	0	1.69208	2.52695	AKT3;PLA2G4C;GAB2;SOS2
Small cell lung cancer	5/92	0.231845	0.999951	0	0	1.55626	2.27477	LAMB2;AKT3;BCL2;BIRC7;FHIT
Renal cell carcinoma	4/69	0.232279	0.999951	0	0	1.66596	2.43199	FLCN;AKT3;BRAF;SOS2
Ubiquitin mediated proteolysis	7/140	0.234281	0.999951	0	0	1.42582	2.0692	PRKN;DET1;HERC1;FBXW8;MGRN1;UBE3B;BIRC7
Carbohydrate digestion and absorption	3/47	0.235254	0.999951	0	0	1.84522	2.67021	G6PC2;AKT3;ATP1B2
Pyruvate metabolism	3/47	0.235254	0.999951	0	0	1.84522	2.67021	ACOT12;ACACB;LDHAL6A
GnRH signaling pathway	5/93	0.238465	0.999951	0	0	1.5385	2.20549	MAP3K3;ADCY9;GNAQ;PLA2G4C;SOS2
Rheumatoid arthritis	5/93	0.238465	0.999951	0	0	1.5385	2.20549	ATP6V1A;ATP6V1B2;ATP6V1E1;ATP6V0C;ATP6V1C1
Amino sugar and nucleotide sugar metabolism	3/48	0.244842	0.999951	0	0	1.80413	2.53866	CYB5R3;HEXA;RENBP
Apoptosis	7/142	0.244968	0.999951	0	0	1.40455	1.97567	HRK;CTSO;AKT3;BCL2;ATM;BIRC7;CTSD
Ether lipid metabolism	3/49	0.254491	0.999951	0	0	1.76481	2.41513	PLA2G4C;ENPP2;PLA2G6
p53 signaling pathway	4/73	0.26355	0.999951	0	0	1.56905	2.09235	RRM2B;ZMAT3;BCL2;ATM
Cholesterol metabolism	3/50	0.264192	0.999951	0	0	1.72717	2.29901	CETP;ANGPTL8;APOE
Aldosterone synthesis and secretion	5/98	0.272277	0.999951	0	0	1.4554	1.89339	ADCY9;PRKCE;GNAQ;ATP1B2;CAMK1G
Choline metabolism in cancer	5/98	0.272277	0.999951	0	0	1.4554	1.89339	AKT3;PLA2G4C;TSC1;PIP5K1C;SOS2
Inflammatory mediator regulation of TRP channels	5/98	0.272277	0.999951	0	0	1.4554	1.89339	ADCY9;PRKCE;GNAQ;PLA2G4C;PLA2G6
Linoleic acid metabolism	2/29	0.277423	0.999951	0	0	2.00364	2.56909	PLA2G4C;PLA2G6
Glioma	4/75	0.279474	0.999951	0	0	1.5247	1.94375	AKT3;BRAF;SOS2;CAMK1G
Thyroid hormone synthesis	4/75	0.279474	0.999951	0	0	1.5247	1.94375	ADCY9;GPX3;GNAQ;ATP1B2
AGE-RAGE signaling pathway in diabetic complications	5/100	0.286081	0.999951	0	0	1.42462	1.78288	STAT5B;PRKCE;AKT3;BCL2;PLCD4
Progesterone-mediated oocyte maturation	5/100	0.286081	0.999951	0	0	1.42462	1.78288	ADCY9;AKT3;BRAF;CPEB2;CPEB4
Endocytosis	11/252	0.290593	0.999951	0	0	1.23652	1.52813	ARF3;GIT2;SNX1;RAB5B;ZFYVE27;HSPA1L;WIPF3;WASHC2C;PIP5K1C;RAB11FIP2;WASHC2A
Endocrine and other factor-regulated calcium reabsorption	3/53	0.293528	0.999951	0	0	1.62329	1.9898	ADCY9;GNAQ;ATP1B2
Longevity regulating pathway	5/102	0.300011	0.999951	0	0	1.3951	1.67961	ADCY9;HSPA1L;AKT3;TSC1;ATG13
Phagosome	7/152	0.30041	0.999951	0	0	1.307	1.5718	ATP6V1A;RAB5B;STX7;ATP6V1B2;ATP6V1E1;ATP6V0C;ATP6V1C1
Parathyroid hormone synthesis, secretion and action	5/106	0.328162	0.999951	0	0	1.33957	1.49261	ADCY9;GNAQ;BCL2;BRAF;MEF2D
Ubiquinone and other terpenoid-quinone biosynthesis	1/11	0.329668	0.999951	0	0	2.70351	3	COQ6
Glutathione metabolism	3/57	0.332912	0.999951	0	0	1.50273	1.65283	RRM2B;GPX3;MGST3
Glucagon signaling pathway	5/107	0.335245	0.999951	0	0	1.32636	1.44958	G6PC2;GNAQ;AKT3;ACACB;LDHAL6A
Vascular smooth muscle contraction	6/133	0.338937	0.999951	0	0	1.27846	1.38322	ADCY9;PRKCE;GNAQ;PLA2G4C;BRAF;PLA2G6
Endometrial cancer	3/58	0.342759	0.999951	0	0	1.47534	1.57968	AKT3;BRAF;SOS2
Nicotinate and nicotinamide metabolism	2/35	0.356859	0.999951	0	0	1.63883	1.68868	NMRK2;NNT
MAPK signaling pathway	12/294	0.35919	0.999951	0	0	1.15197	1.1795	MAP3K3;DUSP3;HSPA1L;AKT3;KIT;TAOK2;PLA2G4C;RAPGEF2;BRAF;NLK;SOS2;RASGRP3
Long-term depression	3/60	0.362413	0.999951	0	0	1.42342	1.44473	GNAQ;PLA2G4C;BRAF
Colorectal cancer	4/86	0.368771	0.999951	0	0	1.31941	1.31621	AKT3;BCL2;BRAF;SOS2
Toxoplasmosis	5/112	0.370801	0.999951	0	0	1.26405	1.25406	HSPA1L;LAMB2;AKT3;BCL2;BIRC7
Arachidonic acid metabolism	3/61	0.372207	0.999951	0	0	1.39881	1.38245	GPX3;PLA2G4C;PLA2G6
Cholinergic synapse	5/113	0.377923	0.999951	0	0	1.25229	1.21855	ADCY9;GNAQ;GNG7;AKT3;BCL2
Alanine, aspartate and glutamate metabolism	2/37	0.382701	0.999951	0	0	1.54502	1.484	GLUD2;ASPA
Glutamatergic synapse	5/114	0.385044	0.999951	0	0	1.24073	1.18415	ADCY9;GNAQ;GNG7;PLA2G4C;SHANK3
cGMP-PKG signaling pathway	7/167	0.387395	0.999951	0	0	1.18354	1.12236	EDNRB;ADCY9;PRKCE;GNAQ;AKT3;ATP1B2;MEF2D
Various types of N-glycan biosynthesis	2/39	0.408086	0.999951	0	0	1.46136	1.30978	MAN2A2;HEXA
Growth hormone synthesis, secretion and action	5/119	0.420539	0.999951	0	0	1.186	1.02734	STAT5B;ADCY9;GNAQ;AKT3;SOS2
Neurotrophin signaling pathway	5/119	0.420539	0.999951	0	0	1.186	1.02734	MAP3K3;AKT3;BCL2;BRAF;SOS2
Salivary secretion	4/93	0.425518	0.999951	0	0	1.21519	1.03832	ADCY9;GNAQ;ATP1B2;VAMP2
AMPK signaling pathway	5/120	0.427601	0.999951	0	0	1.17563	0.998773	G6PC2;AKT3;TSC1;MLYCD;ACACB
Adrenergic signaling in cardiomyocytes	6/150	0.4474	0.999951	0	0	1.12653	0.906071	ADCY9;GNAQ;AKT3;BCL2;ATP1B2;SCN1B
Ras signaling pathway	9/232	0.447714	0.999951	0	0	1.09129	0.876962	RAB5B;GNG7;AKT3;KIT;PLA2G4C;GAB2;PLA2G6;SOS2;RASGRP3
Adipocytokine signaling pathway	3/69	0.449102	0.999951	0	0	1.22874	0.983616	G6PC2;AKT3;ACACB
Platelet activation	5/124	0.455661	0.999951	0	0	1.13588	0.892805	ADCY9;GNAQ;AKT3;PLA2G4C;TLN1
Prostate cancer	4/97	0.457388	0.999951	0	0	1.16268	0.909477	AKT3;BCL2;BRAF;SOS2
Central carbon metabolism in cancer	3/70	0.458464	0.999951	0	0	1.21034	0.943912	AKT3;KIT;LDHAL6A
Prolactin signaling pathway	3/70	0.458464	0.999951	0	0	1.21034	0.943912	STAT5B;AKT3;SOS2
Selenocompound metabolism	1/17	0.461113	0.999951	0	0	1.68917	1.3076	MTR
Glycerophospholipid metabolism	4/98	0.465266	0.999951	0	0	1.15025	0.880114	PNPLA7;PLA2G4C;PLA2G6;CDS2
Adherens junction	3/71	0.467758	0.999951	0	0	1.19248	0.906052	PTPRM;PTPRJ;NLK
Rap1 signaling pathway	8/210	0.476604	0.999951	0	0	1.07054	0.793346	ADCY9;GNAQ;AKT3;KIT;RAPGEF2;BRAF;TLN1;RASGRP3
Melanoma	3/72	0.47698	0.999951	0	0	1.17514	0.869931	AKT3;MITF;BRAF
Fatty acid biosynthesis	1/18	0.480367	0.999951	0	0	1.58972	1.16559	ACACB
Glycosphingolipid biosynthesis	2/45	0.480928	0.999951	0	0	1.25706	0.920211	HEXA;ST3GAL6
Relaxin signaling pathway	5/129	0.490171	0.999951	0	0	1.08979	0.777022	EDNRB;ADCY9;GNG7;AKT3;SOS2
Necroptosis	6/159	0.503539	0.999951	0	0	1.05977	0.727099	STAT5B;GLUD2;SMPD1;PLA2G4C;BCL2;SQSTM1
NF-kappa B signaling pathway	4/104	0.511587	0.999951	0	0	1.0809	0.72446	BCL2;ATM;ERC1;EDA2R
Gastric acid secretion	3/76	0.513089	0.999951	0	0	1.11051	0.741052	ADCY9;GNAQ;ATP1B2
Valine, leucine and isoleucine degradation	2/48	0.515228	0.999951	0	0	1.17489	0.779122	BCKDHA;HIBADH
Oxidative phosphorylation	5/133	0.517195	0.999951	0	0	1.05551	0.695938	ATP6V1A;ATP6V1B2;ATP6V1E1;ATP6V0C;ATP6V1C1
Shigellosis	9/246	0.517873	0.999951	0	0	1.02607	0.67518	PRKCE;AKT3;RRAGD;BCL2;ATM;ATG14;TLN1;PLCD4;SQSTM1
Chemokine signaling pathway	7/192	0.53135	0.999951	0	0	1.02226	0.646413	STAT5B;ADCY9;GNAQ;GNG7;AKT3;BRAF;SOS2
Cysteine and methionine metabolism	2/50	0.537246	0.999951	0	0	1.12582	0.699471	MTR;LDHAL6A
Yersinia infection	5/137	0.5436	0.999951	0	0	1.02331	0.623753	GIT2;GNAQ;WIPF3;AKT3;PIP5K1C
Ovarian steroidogenesis	2/51	0.547993	0.999951	0	0	1.10279	0.663318	ADCY9;PLA2G4C
Arginine biosynthesis	1/22	0.550756	0.999951	0	0	1.28665	0.76744	GLUD2
Histidine metabolism	1/22	0.550756	0.999951	0	0	1.28665	0.76744	ASPA
B cell receptor signaling pathway	3/81	0.556287	0.999951	0	0	1.03906	0.609377	AKT3;SOS2;RASGRP3
Peroxisome	3/82	0.564647	0.999951	0	0	1.02585	0.586329	MLYCD;MPV17;PEX26
Protein export	1/23	0.566811	0.999951	0	0	1.2281	0.697228	OXA1L
Serotonergic synapse	4/113	0.577366	0.999951	0	0	0.991187	0.544438	GNAQ;GNG7;PLA2G4C;BRAF
Focal adhesion	7/201	0.580083	0.999951	0	0	0.97438	0.530631	LAMB2;AKT3;BCL2;BRAF;PIP5K1C;TLN1;SOS2
Spinocerebellar ataxia	5/143	0.581875	0.999951	0	0	0.978516	0.529866	GNAQ;AKT3;ATG14;ATG13;ATG2B
Complement and coagulation cascades	3/85	0.589141	0.999951	0	0	0.988165	0.522827	F8;CD59;KLKB1
Regulation of lipolysis in adipocytes	2/55	0.589209	0.999951	0	0	1.01934	0.539207	ADCY9;AKT3
Pyrimidine metabolism	2/56	0.599067	0.999951	0	0	1.00042	0.512595	RRM2B;TK2
Legionellosis	2/57	0.608745	0.999951	0	0	0.982176	0.487508	BCL2L13;HSPA1L
Folate biosynthesis	1/26	0.611621	0.999951	0	0	1.08056	0.53125	MOCS1
Gap junction	3/88	0.612731	0.999951	0	0	0.95314	0.466875	ADCY9;GNAQ;SOS2
GABAergic synapse	3/89	0.62039	0.999951	0	0	0.942008	0.449721	ADCY9;GNG7;TRAK2
Fatty acid elongation	1/27	0.625504	0.999951	0	0	1.03895	0.487471	THEM4
Notch signaling pathway	2/59	0.627566	0.999951	0	0	0.947615	0.4415	APH1B;MAML3
VEGF signaling pathway	2/59	0.627566	0.999951	0	0	0.947615	0.4415	AKT3;PLA2G4C
Calcium signaling pathway	8/240	0.628005	0.999951	0	0	0.930644	0.432942	EDNRB;ADCY9;CYSLTR2;PDE1B;GNAQ;PLCD4;CAMK1G;TPCN1
Morphine addiction	3/91	0.635395	0.999951	0	0	0.920502	0.417456	ADCY9;PDE1B;GNG7
Human papillomavirus infection	11/331	0.638472	0.999951	0	0	0.927392	0.416099	ATP6V1A;LAMB2;AKT3;ATP6V1B2;ATM;TSC1;MAML3;ATP6V1E1;ATP6V0C;SOS2;ATP6V1C1
Butanoate metabolism	1/28	0.638892	0.999951	0	0	1.00042	0.448207	ACSM5
Phototransduction	1/28	0.638892	0.999951	0	0	1.00042	0.448207	SLC24A1
Amyotrophic lateral sclerosis	12/364	0.651858	0.999951	0	0	0.919483	0.393473	PRKN;FIG4;PINK1;NRG3;GPX3;BCL2;SMCR8;NRG2;ATG14;ATG13;SQSTM1;ATG2B
Cellular senescence	5/156	0.658459	0.999951	0	0	0.893666	0.373421	AKT3;TSC1;ATM;SQSTM1;HIPK2
Lysine degradation	2/63	0.66308	0.999951	0	0	0.885292	0.36373	SETDB2;EZH1
Citrate cycle (TCA cycle)	1/30	0.66425	0.999951	0	0	0.931325	0.381002	OGDHL
beta-Alanine metabolism	1/30	0.66425	0.999951	0	0	0.931325	0.381002	MLYCD
Osteoclast differentiation	4/127	0.668852	0.999951	0	0	0.877728	0.353016	AKT3;MITF;GAB2;SQSTM1
GnRH secretion	2/64	0.671522	0.999951	0	0	0.870968	0.346827	GNAQ;AKT3
Circadian rhythm	1/31	0.676254	0.999951	0	0	0.900234	0.352159	CRY2
Galactose metabolism	1/31	0.676254	0.999951	0	0	0.900234	0.352159	G6PC2
Circadian entrainment	3/97	0.677892	0.999951	0	0	0.861478	0.334915	ADCY9;GNAQ;GNG7
Cortisol synthesis and secretion	2/65	0.679791	0.999951	0	0	0.857098	0.330814	ADCY9;GNAQ
Purine metabolism	4/129	0.680746	0.999951	0	0	0.863594	0.332109	ADCY9;RRM2B;PDE1B;FHIT
Hepatitis B	5/162	0.690593	0.999951	0	0	0.859244	0.318096	STAT5B;AKT3;BCL2;BRAF;SOS2
JAK-STAT signaling pathway	5/162	0.690593	0.999951	0	0	0.859244	0.318096	STAT5B;AKT3;BCL2;SOS2;EPOR
Hematopoietic cell lineage	3/99	0.691216	0.999951	0	0	0.843442	0.311486	KIT;CD59;EPOR
Glycolysis / Gluconeogenesis	2/67	0.695819	0.999951	0	0	0.83064	0.301245	G6PC2;LDHAL6A
Long-term potentiation	2/67	0.695819	0.999951	0	0	0.83064	0.301245	GNAQ;BRAF
Amoebiasis	3/102	0.710417	0.999951	0	0	0.817756	0.279593	RAB5B;LAMB2;GNAQ
Pancreatic secretion	3/102	0.710417	0.999951	0	0	0.817756	0.279593	ADCY9;GNAQ;ATP1B2
Renin secretion	2/69	0.711177	0.999951	0	0	0.805761	0.274631	PDE1B;GNAQ
PI3K-Akt signaling pathway	11/354	0.722574	0.999951	0	0	0.864156	0.280795	G6PC2;LAMB2;GNG7;AKT3;KIT;BCL2;THEM4;SGK3;TSC1;SOS2;EPOR
Starch and sucrose metabolism	1/36	0.730144	0.999951	0	0	0.771429	0.242625	G6PC2
Fluid shear stress and atherosclerosis	4/139	0.735685	0.999951	0	0	0.799207	0.245319	MGST3;AKT3;BCL2;SQSTM1
Measles	4/139	0.735685	0.999951	0	0	0.799207	0.245319	STAT5B;HSPA1L;AKT3;BCL2
African trypanosomiasis	1/37	0.739795	0.999951	0	0	0.749961	0.226025	GNAQ
Aldosterone-regulated sodium reabsorption	1/37	0.739795	0.999951	0	0	0.749961	0.226025	ATP1B2
Thyroid cancer	1/37	0.739795	0.999951	0	0	0.749961	0.226025	BRAF
Drug metabolism	3/108	0.74604	0.999951	0	0	0.770786	0.225821	RRM2B;MGST3;TK2
HIF-1 signaling pathway	3/109	0.751624	0.999951	0	0	0.763474	0.217986	AKT3;BCL2;LDHAL6A
Pancreatic cancer	2/76	0.759885	0.999951	0	0	0.729274	0.20025	AKT3;BRAF
Tuberculosis	5/180	0.774248	0.999951	0	0	0.770139	0.197051	RAB5B;AKT3;BCL2;CTSD;ATP6V0C
Breast cancer	4/147	0.774267	0.999951	0	0	0.754181	0.192949	AKT3;KIT;BRAF;SOS2
Bladder cancer	1/41	0.775073	0.999951	0	0	0.674825	0.171944	BRAF
Ferroptosis	1/41	0.775073	0.999951	0	0	0.674825	0.171944	MAP1LC3B
Homologous recombination	1/41	0.775073	0.999951	0	0	0.674825	0.171944	ATM
Gastric cancer	4/149	0.783187	0.999951	0	0	0.743701	0.181748	AKT3;BCL2;BRAF;SOS2
Salmonella infection	7/249	0.789597	0.999951	0	0	0.779151	0.18406	VPS18;RAB5B;AKT3;VPS41;VPS11;BCL2;VPS39
Pathways in cancer	16/531	0.790578	0.999951	0	0	0.835497	0.196334	STAT5B;LAMB2;MGST3;BRAF;MITF;EPOR;RASGRP3;ADCY9;EDNRB;GNAQ;GNG7;AKT3;KIT;BCL2;BIRC7;SOS2
Fat digestion and absorption	1/43	0.790879	0.999951	0	0	0.642623	0.150766	SLC27A1
Human T-cell leukemia virus 1 infection	6/219	0.798056	0.999951	0	0	0.758853	0.171179	STAT5B;MAP3K3;ADCY9;AKT3;ATM;TLN1
Pathways of neurodegeneration	14/475	0.804238	0.999951	0	0	0.816703	0.177927	PRKN;GPX3;HTT;BRAF;ATG14;ZFYVE1;ATG13;FIG4;PINK1;GNAQ;BCL2;SMCR8;SQSTM1;ATG2B
Oxytocin signaling pathway	4/154	0.804264	0.999951	0	0	0.718723	0.156558	ADCY9;GNAQ;PLA2G4C;CAMK1G
Thyroid hormone signaling pathway	3/121	0.811172	0.999951	0	0	0.685404	0.143438	AKT3;ATP1B2;PLCD4
Type II diabetes mellitus	1/46	0.812531	0.999951	0	0	0.599688	0.124496	PRKCE
Human cytomegalovirus infection	6/225	0.818228	0.999951	0	0	0.73783	0.148019	ADCY9;GNAQ;GNG7;AKT3;TSC1;SOS2
PD-L1 expression and PD-1 checkpoint pathway in cancer	2/89	0.831651	0.999951	0	0	0.619882	0.11427	MAP3K3;AKT3
Bile secretion	2/90	0.836281	0.999951	0	0	0.612806	0.109564	ADCY9;ATP1B2
Malaria	1/50	0.837959	0.999951	0	0	0.55062	0.097342	GYPC
N-Glycan biosynthesis	1/50	0.837959	0.999951	0	0	0.55062	0.097342	MAN2A2
Oocyte meiosis	3/129	0.843789	0.999951	0	0	0.641618	0.10898	ADCY9;CPEB2;CPEB4
Th1 and Th2 cell differentiation	2/92	0.845197	0.999951	0	0	0.599126	0.100765	STAT5B;MAML3
Hepatocellular carcinoma	4/168	0.854527	0.999951	0	0	0.656888	0.103268	MGST3;AKT3;BRAF;SOS2
Dopaminergic synapse	3/132	0.854701	0.999951	0	0	0.626599	0.0983786	GNAQ;GNG7;AKT3
Glycosaminoglycan biosynthesis	1/53	0.854742	0.999951	0	0	0.518772	0.081424	HS3ST2
Chemical carcinogenesis	6/239	0.859104	0.999951	0	0	0.692988	0.10524	STAT5B;ADCY9;MGST3;AKT3;BCL2;SOS2
Human immunodeficiency virus 1 infection	5/212	0.878705	0.999951	0	0	0.649994	0.0840479	GNAQ;GNG7;AKT3;BCL2;ATM
Chagas disease	2/102	0.883486	0.999951	0	0	0.538933	0.0667631	GNAQ;AKT3
Protein digestion and absorption	2/103	0.88679	0.999951	0	0	0.533569	0.0641067	KCNJ13;ATP1B2
Mineral absorption	1/60	0.887459	0.999951	0	0	0.457057	0.0545692	ATP1B2
T cell receptor signaling pathway	2/104	0.890008	0.999951	0	0	0.52831	0.0615615	AKT3;SOS2
Retrograde endocannabinoid signaling	3/148	0.90231	0.999951	0	0	0.556991	0.0572572	ADCY9;GNAQ;GNG7
Alcoholism	4/186	0.902671	0.999951	0	0	0.591364	0.0605542	HDAC5;GNG7;BRAF;SOS2
Aminoacyl-tRNA biosynthesis	1/66	0.909576	0.999951	0	0	0.414737	0.0393073	NARS1
Alzheimer disease	9/369	0.913887	0.999951	0	0	0.671135	0.0604348	APH1B;GNAQ;AKT3;BRAF;APOE;APBB1;ATG14;ATG13;ATG2B
Cushing syndrome	3/155	0.918313	0.999951	0	0	0.531146	0.0452625	ADCY9;GNAQ;BRAF
Hepatitis C	3/157	0.922425	0.999951	0	0	0.524193	0.0423279	AKT3;BRAF;SOS2
MicroRNAs in cancer	7/310	0.929245	0.999951	0	0	0.620299	0.0455191	HDAC5;PRKCE;MIR26A2;BCL2;ATM;MIR107;SOS2
PPAR signaling pathway	1/74	0.932464	0.999951	0	0	0.369133	0.0258114	SLC27A1
Diabetic cardiomyopathy	4/203	0.934621	0.999951	0	0	0.540364	0.0365365	AKT3;PDK4;CTSD;PDK2
Metabolism of xenobiotics by cytochrome P450	1/76	0.937217	0.999951	0	0	0.359252	0.0232939	MGST3
Proteoglycans in cancer	4/205	0.937677	0.999951	0	0	0.534931	0.0344229	AKT3;ANK2;BRAF;SOS2
Antigen processing and presentation	1/78	0.941637	0.999951	0	0	0.349884	0.0210406	HSPA1L
RNA degradation	1/79	0.943728	0.999951	0	0	0.345381	0.0200034	CNOT4
Protein processing in endoplasmic reticulum	3/171	0.946296	0.999951	0	0	0.480159	0.0265049	PRKN;HSPA1L;BCL2
Natural killer cell mediated cytotoxicity	2/131	0.95051	0.999951	0	0	0.417146	0.0211729	BRAF;SOS2
cAMP signaling pathway	4/216	0.95228	0.999951	0	0	0.506883	0.0247845	ADCY9;AKT3;BRAF;ATP1B2
Regulation of actin cytoskeleton	4/218	0.954571	0.999951	0	0	0.502093	0.023344	PIP4K2A;BRAF;PIP5K1C;SOS2
Taste transduction	1/86	0.956417	0.999951	0	0	0.316822	0.014118	PDE1B
Cardiac muscle contraction	1/87	0.95798	0.999951	0	0	0.313122	0.013442	ATP1B2
ECM-receptor interaction	1/88	0.959486	0.999951	0	0	0.309507	0.0128004	LAMB2
Huntington disease	6/306	0.96422	0.999951	0	0	0.536328	0.0195414	GPX3;GNAQ;HTT;ATG14;ATG13;ATG2B
Thermogenesis	4/232	0.967973	0.999951	0	0	0.470917	0.0153288	ADCY9;KDM3B;TSC1;SOS2
Dilated cardiomyopathy	1/96	0.969751	0.999951	0	0	0.283325	0.00870272	ADCY9
Kaposi sarcoma-associated herpesvirus infection	3/193	0.970448	0.999951	0	0	0.424073	0.0127211	GNG7;AKT3;ATG14
C-type lectin receptor signaling pathway	1/104	0.977417	0.999951	0	0	0.26121	0.00596656	AKT3
Toll-like receptor signaling pathway	1/104	0.977417	0.999951	0	0	0.26121	0.00596656	AKT3
Th17 cell differentiation	1/107	0.979762	0.999951	0	0	0.253778	0.00518867	STAT5B
TNF signaling pathway	1/112	0.983142	0.999951	0	0	0.242283	0.00411918	AKT3
Lipid and atherosclerosis	3/215	0.984062	0.999951	0	0	0.379627	0.00609915	HSPA1L;AKT3;BCL2
Tight junction	2/169	0.984708	0.999951	0	0	0.321587	0.00495572	PRKCE;RAPGEF2
Herpes simplex virus 1 infection	10/498	0.985052	0.999951	0	0	0.547166	0.00824082	ZNF540;ZNF132;ZNF671;ZNF175;AKT3;ZNF208;BCL2;ZNF778;TSC1;ZNF79
Cell cycle	1/124	0.98913	0.999951	0	0	0.218509	0.00238827	ATM
Neutrophil extracellular trap formation	2/189	0.991899	0.999951	0	0	0.286892	0.00233353	HDAC5;AKT3
Transcriptional misregulation in cancer	2/192	0.992642	0.999951	0	0	0.282318	0.00208505	MITF;ATM
Signaling pathways regulating pluripotency of stem cells	1/143	0.994576	0.999951	0	0	0.189084	0.00102842	AKT3
Epstein-Barr virus infection	2/202	0.994667	0.999951	0	0	0.268062	0.00143344	AKT3;BCL2
Viral carcinogenesis	2/203	0.994836	0.999951	0	0	0.266714	0.00138078	STAT5B;HDAC5
Cell adhesion molecules	1/148	0.995483	0.999951	0	0	0.182605	0.000826698	PTPRM
Spliceosome	1/150	0.995802	0.999951	0	0	0.180135	0.000757822	HSPA1L
Non-alcoholic fatty liver disease	1/155	0.996504	0.999951	0	0	0.174241	0.000610196	AKT3
Wnt signaling pathway	1/166	0.997663	0.999951	0	0	0.162531	0.000380264	NLK
Influenza A	1/172	0.998124	0.999951	0	0	0.156779	0.000294389	AKT3
Cytokine-cytokine receptor interaction	3/295	0.998509	0.999951	0	0	0.274464	0.000409461	TNFSF12;EDA2R;EPOR
NOD-like receptor signaling pathway	1/181	0.998651	0.999951	0	0	0.14887	0.000201009	BCL2
Axon guidance	1/182	0.998699	0.999951	0	0	0.14804	0.000192698	PLXNC1
Parkinson disease	2/249	0.998853	0.999951	0	0	0.21652	0.000248421	PRKN;PINK1
Pathogenic Escherichia coli infection	1/197	0.999249	0.999951	0	0	0.136603	0.000102673	WIPF3
Neuroactive ligand-receptor interaction	3/341	0.99964	0.999951	0	0	0.236537	8.51175e-05	EDNRB;MC1R;CYSLTR2
Olfactory transduction	4/440	0.999909	0.999951	0	0	0.243572	2.20623e-05	OR2A1;PDE1B;GNG7;OR2A42
Prion disease	1/273	0.999951	0.999951	0	0	0.0980427	4.80003e-06	HSPA1L
