# Supplementary material for: Malignancy and NF-κB signalling strengthen coordination between expression of mitochondrial and nuclear-encoded oxidative phosphorylation genes
Source: Genome Biol. 2021 Dec 2;22:328. doi: 10.1186/s13059-021-02541-6 (PMC8638269; doi:10.1186/s13059-021-02541-6)
Supplement: Supplementary file 9 — Additional File 9. TCGA bottom 1000 Gene Ontology. Gene Ontology enrichment for the bottom 1000 genes, whose expression across TCGA cancer types is most negatively correlated with cancer type mtOXPHOS-nuOXPHOS correlation. Note the spreadsheet has multiple tabs corresponding to different gene set libraries interrogated. [file 13059_2021_2541_MOESM9_ESM.xlsx]

## Sheet: FDR0.05_GO_Molecular_Function_2
Term	Overlap	P.value	Adjusted.P.value	Old.P.value	Old.Adjusted.P.value	Odds.Ratio	Combined.Score	Genes
single-stranded DNA-dependent ATPase activity (GO:0043142)	8/12	3.56393e-09	1.72494e-06	0	0	46.7512	909.424	RFC5;PIF1;RFC4;RAD51;RFC2;DSCC1;DNA2;RAD18
DNA-dependent ATPase activity (GO:0008094)	13/72	7.05206e-06	0.0017066	0	0	5.16729	61.2953	TOP2A;RFC5;ERCC6L;RFC4;MCM7;RFC2;DSCC1;GTF2H3;RAD51;RUVBL1;MCM6;DNA2;RAD18
RNA binding (GO:0003723)	88/1387	3.88313e-05	0.00626479	0	0	1.63621	16.6178	TOP2A;TFRC;KDM1A;EIF4A3;HMGB2;PCSK9;C1ORF131;HNRNPR;HMGB1;BZW1;DUSP11;MRPL3;SYNCRIP;PPP1CC;SNRPD1;TMSB4X;DHX15;DENR;KPNA2;HMGN2;COA6;RARS2;GLRX3;UTP11;NCBP2;DNTTIP2;GNL2;ILF2;CRNKL1;DCN;CKAP4;GNL3;SFPQ;EBNA1BP2;DKC1;MRTO4;SRSF2;SNRPG;SRSF3;SNRPA1;SRSF7;SRSF9;HDAC2;CSTF3;SRSF1;DDX23;RPN1;CSTF2;MRPL13;RPF1;RAD51AP1;ERI1;TRA2B;EXOSC8;POLR2D;BRIX1;EXOSC3;EXOSC2;ZC3H15;CCT4;UTP6;NOP58;HNRNPA3;TRMT10C;…
protein-DNA loading ATPase activity (GO:0033170)	4/7	9.23455e-05	0.00893904	0	0	31.0178	288.155	RFC5;RFC4;RFC2;DSCC1
DNA clamp loader activity (GO:0003689)	4/7	9.23455e-05	0.00893904	0	0	31.0178	288.155	RFC5;RFC4;RFC2;DSCC1
DNA helicase activity (GO:0003678)	8/40	0.000197426	0.0159257	0	0	5.83537	49.7765	RECQL4;GINS1;GINS2;CDC45;MCM7;RUVBL1;MCM6;DNA2
DNA secondary structure binding (GO:0000217)	6/24	0.000350611	0.0216818	0	0	7.76723	61.7948	RECQL4;NEIL3;RAD51;HMGB2;HMGB1;RAD18
DNA polymerase binding (GO:0070182)	5/16	0.000358377	0.0216818	0	0	10.5827	83.9622	PCNA;RAD51;FANCD2;PTGES3;HMGB1
damaged DNA binding (GO:0003684)	8/46	0.000538073	0.0289364	0	0	4.91245	36.9786	PCNA;TDG;HMGB2;AUNIP;HMGB1;GTF2H3;RAD18;TP73
single-stranded DNA binding (GO:0003697)	11/87	0.000909664	0.0440277	0	0	3.38298	23.6891	RAD51AP1;PRIM2;NEIL3;CDC45;RAD51;PRIM1;POLR2D;HMGB2;MCM10;HMGB1;POLR2H
DNA replication origin binding (GO:0003688)	4/12	0.00110583	0.0486564	0	0	11.6286	79.158	ORC5;ORC6;CDC45;MCM10
3'-5' DNA helicase activity (GO:0043138)	4/13	0.00154525	0.062325	0	0	10.336	66.9007	GINS1;RECQL4;GINS2;CDC45
histone serine kinase activity (GO:0035174)	3/7	0.00218335	0.0754817	0	0	17.4255	106.764	MELK;VRK1;AURKB
bubble DNA binding (GO:0000405)	3/7	0.00218335	0.0754817	0	0	17.4255	106.764	RECQL4;NEIL3;HMGB1
telomerase activity (GO:0003720)	3/8	0.0033862	0.102432	0	0	13.9396	79.2893	SNRNP40;DKC1;PTGES3
RNA-directed DNA polymerase activity (GO:0003964)	3/8	0.0033862	0.102432	0	0	13.9396	79.2893	SNRNP40;DKC1;PTGES3
CXCR chemokine receptor binding (GO:0045236)	4/17	0.00450741	0.128329	0	0	7.15422	38.6473	CXCL11;CXCL8;CXCL1;CXCL3
histone kinase activity (GO:0035173)	3/9	0.0049238	0.131969	0	0	11.6158	61.7223	MELK;CDK1;AURKB
ATP-dependent DNA helicase activity (GO:0004003)	5/28	0.00534308	0.131969	0	0	5.05811	26.4638	RECQL4;PIF1;MCM7;RUVBL1;MCM6
DNA binding (GO:0003677)	53/893	0.00545328	0.131969	0	0	1.49247	7.77805	FOXA1;TOP2A;FOXE3;MCM7;DSCC1;HMGB2;MCM10;YEATS4;HMGB1;GLI1;KIF15;ZIC2;MYBL2;ZNF200;TEAD3;HMGN1;RFC5;OSR2;RFC4;RFC2;SOX14;ILF2;MMP12;MYCL;ISL2;SFPQ;NEIL3;TIMELESS;DNA2;MCM2;PRIM2;HDAC2;PCNA;PRIM1;HOXD13;LIN9;HOXB13;RECQL4;RAD51AP1;CDC45;TDG;POLR2D;NKX2-1;POLR2H;CENPX;GTF2H3;TBX4;RAD51;AUNIP;TCF3;RAD18;EZH2;TP73
nucleosomal DNA binding (GO:0031492)	5/29	0.00624016	0.143821	0	0	4.8471	24.6075	HDAC2;HDAC1;ACTL6A;RCC1;CENPA
mRNA binding (GO:0003729)	15/179	0.00762788	0.167813	0	0	2.13842	10.4268	SSB;NCBP2;CSTF3;EIF4A3;CSTF2;SRSF1;MRPL13;GNL3;HNRNPM;TRA2B;SERBP1;HNRNPA2B1;DENR;ZC3H15;CCT5
ubiquitin conjugating enzyme activity (GO:0061631)	4/20	0.00831515	0.17498	0	0	5.81189	27.8371	UBE2C;UBE2T;UBE2A;UBE2J2
ubiquitin-like protein conjugating enzyme activity (GO:0061650)	4/21	0.00994095	0.200476	0	0	5.46973	25.2214	UBE2C;UBE2T;UBE2A;UBE2J2
chemokine activity (GO:0008009)	6/46	0.0112867	0.210668	0	0	3.49124	15.6552	CXCL11;CXCL8;CCL11;CCL7;CXCL1;CXCL3
microtubule motor activity (GO:0003777)	7/60	0.0116617	0.210668	0	0	3.0757	13.6913	CENPE;KIF18A;KIFC1;KIF4A;KIF2C;KIF11;KIF15
tRNA (guanine) methyltransferase activity (GO:0016423)	3/12	0.0117521	0.210668	0	0	7.74263	34.4061	TRMT10C;THUMPD2;FTSJ1
tRNA methyltransferase activity (GO:0008175)	3/13	0.0148142	0.253473	0	0	6.968	29.3504	METTL2A;THUMPD2;FTSJ1
chemokine receptor binding (GO:0042379)	6/49	0.0151875	0.253473	0	0	3.24716	13.5968	CXCL11;CXCL8;CCL11;CCL7;CXCL1;CXCL3
microtubule binding (GO:0008017)	15/195	0.0158836	0.254358	0	0	1.9467	8.06413	PLK1;KIF11;SKA1;KIF15;CENPE;KIF18A;SPAST;RACGAP1;FNTA;KIFC1;KIF4A;KATNA1;BIRC5;KIF2C;FAM83D
enhancer sequence-specific DNA binding (GO:0001158)	7/64	0.0162915	0.254358	0	0	2.85926	11.7719	SFPQ;HDAC2;CDX2;HDAC1;CDX1;ACTL6A;HMGB2
heparan sulfate sulfotransferase activity (GO:0034483)	3/14	0.0182837	0.262544	0	0	6.33421	25.3479	HS3ST3B1;HS3ST3A1;HS6ST2
cysteine-type endopeptidase activity involved in execution phase of apoptosis (GO:0097200)	3/14	0.0182837	0.262544	0	0	6.33421	25.3479	CASP7;CASP5;CASP3
exoribonuclease activity, producing 5'-phosphomonoesters (GO:0016896)	4/25	0.0184432	0.262544	0	0	4.42695	17.6771	PNPT1;ERI1;EXOSC3;EXOSC2
RNA polymerase II distal enhancer sequence-specific DNA binding (GO:0000980)	6/52	0.0199355	0.275679	0	0	3.03491	11.8824	SFPQ;HDAC2;CDX2;HDAC1;CDX1;ACTL6A
double-stranded DNA binding (GO:0003690)	9/99	0.0215078	0.28518	0	0	2.32991	8.94533	RAD51AP1;NEIL3;RAD51;CENPX;UHRF1;TDG;HMGB2;MCM10;HMGB1
phosphatidic acid transporter activity (GO:1990050)	2/6	0.0229794	0.28518	0	0	11.6029	43.7796	TRIAP1;PRELID3B
5'-3' DNA helicase activity (GO:0043139)	2/6	0.0229794	0.28518	0	0	11.6029	43.7796	PIF1;DNA2
ubiquitin-protein transferase inhibitor activity (GO:0055105)	2/6	0.0229794	0.28518	0	0	11.6029	43.7796	GLMN;FBXO5
protein kinase binding (GO:0019901)	30/495	0.0244562	0.295919	0	0	1.51241	5.61236	TOP2A;KIF11;CKS1B;PPP1CC;CCNB1;FAM83E;RACGAP1;PDCD10;CHEK2;STK38;FBXO5;EPHB2;FAM83D;BCL2L14;EPHB3;PDGFRA;BORA;RYK;PLK1;TPRKB;VRK1;CDC25C;CDC25A;CDC25B;CCNA2;TPX2;DBF4;PRC1;TCF3;TP73
histone-lysine N-methyltransferase activity (GO:0018024)	5/41	0.0262593	0.297795	0	0	3.22938	11.7541	SUV39H2;EED;NSD2;WDR5;EZH2
cysteine-type endopeptidase activity involved in apoptotic process (GO:0097153)	3/16	0.026457	0.297795	0	0	5.35916	19.4657	CASP7;CASP5;CASP3
four-way junction DNA binding (GO:0000400)	3/16	0.026457	0.297795	0	0	5.35916	19.4657	RAD51;HMGB2;HMGB1
ephrin receptor activity (GO:0005003)	3/17	0.0311605	0.302963	0	0	4.9761	17.2601	EPHB2;EFNA4;EPHB3
DNA binding, bending (GO:0008301)	3/17	0.0311605	0.302963	0	0	4.9761	17.2601	TOP2A;HMGB2;HMGB1
H4 histone acetyltransferase activity (GO:0010485)	3/17	0.0311605	0.302963	0	0	4.9761	17.2601	NAA50;HAT1;WDR5
transmembrane-ephrin receptor activity (GO:0005005)	3/17	0.0311605	0.302963	0	0	4.9761	17.2601	EPHB2;EFNA4;EPHB3
annealing helicase activity (GO:0036310)	2/7	0.0312978	0.302963	0	0	9.28184	32.1542	RECQL4;RAD54L
[heparan sulfate]-glucosamine 3-sulfotransferase 1 activity (GO:0008467)	2/7	0.0312978	0.302963	0	0	9.28184	32.1542	HS3ST3B1;HS3ST3A1
histone threonine kinase activity (GO:0035184)	2/7	0.0312978	0.302963	0	0	9.28184	32.1542	CHEK1;VRK1
Ran GTPase binding (GO:0008536)	3/18	0.0362711	0.343752	0	0	4.64412	15.4033	RANBP1;BIRC5;RCC1
tubulin binding (GO:0015631)	17/255	0.0369321	0.343752	0	0	1.66761	5.50089	PLK1;KIF11;SKA1;MZT1;KIF15;CENPE;KIF18A;SPAST;RACGAP1;FNTA;KIFC1;KIF4A;KATNA1;BIRC5;KIF2C;FAM83D;CCT5
3'-5'-exoribonuclease activity (GO:0000175)	4/31	0.0377881	0.345084	0	0	3.44211	11.2755	PNPT1;ERI1;EXOSC3;EXOSC2
tRNA (cytosine) methyltransferase activity (GO:0016427)	2/8	0.0406017	0.363912	0	0	7.73446	24.7808	METTL2A;FTSJ1
kinase binding (GO:0019900)	25/418	0.0427041	0.367456	0	0	1.48766	4.69128	KIF11;AURKB;CKS1B;PPP1CC;CCNB1;FAM83E;RACGAP1;PDCD10;CHEK2;FBXO5;FAM83D;BCL2L14;BORA;PLK1;TPRKB;VRK1;CDC6;CDC25C;CDC25A;CDC25B;CCNA2;TPX2;DBF4;PRC1;TP73
sequence-specific double-stranded DNA binding (GO:1990837)	9/112	0.0428529	0.367456	0	0	2.03446	6.40851	ORC5;SUV39H2;SFPQ;ORC6;CDC45;HDAC1;ZW10;MCM10;KIF2C
ATPase activity (GO:0016887)	14/203	0.0432748	0.367456	0	0	1.72745	5.42453	TOR3A;OLA1;KIF11;KIF15;CENPE;KIF18A;SPAST;KIFC1;KIF4A;KATNA1;RUVBL1;KIF2C;DNA2;HSPA1B
histone methyltransferase activity (GO:0042054)	5/48	0.0475084	0.396449	0	0	2.70268	8.23465	SUV39H2;EED;NSD2;WDR5;EZH2
cyclin-dependent protein kinase activity (GO:0097472)	4/34	0.0505874	0.403033	0	0	3.09741	9.24284	CCNA2;CCNB2;CCNB1;CDK1
helicase activity (GO:0004386)	4/34	0.0505874	0.403033	0	0	3.09741	9.24284	RECQL4;RUVBL1;DHX15;DNA2
RAGE receptor binding (GO:0050786)	2/9	0.0507955	0.403033	0	0	6.62919	19.7547	HMGB2;HMGB1
metalloendopeptidase activity (GO:0004222)	6/65	0.0518337	0.404637	0	0	2.36459	6.99852	MMP12;MMP13;MMP3;MMP9;MMP10;CLCA4
oxidoreductase activity, acting on single donors with incorporation of molecular oxygen, incorporation of two atoms of oxygen (GO:0016702)	3/21	0.0539806	0.414708	0	0	3.86949	11.2956	TDO2;ALOX15;PTGS2
phosphoprotein phosphatase activity (GO:0004721)	10/136	0.0562109	0.418536	0	0	1.84791	5.31947	DUSP11;PPP1CC;PPP4C;PPP2R2A;CDC25C;CDC25A;PTPRF;DLGAP5;CDC25B;CDKN3
DNA-directed 5'-3' RNA polymerase activity (GO:0003899)	4/36	0.0602802	0.418536	0	0	2.90352	8.15526	PRIM2;PRIM1;POLR2D;POLR2H
snRNA binding (GO:0017069)	4/36	0.0602802	0.418536	0	0	2.90352	8.15526	PRPF4;LSM7;NCBP2;SNRPA1
translation initiation factor activity (GO:0003743)	4/36	0.0602802	0.418536	0	0	2.90352	8.15526	EIF3J;DENR;EIF2S2;EIF2S1
DNA N-glycosylase activity (GO:0019104)	2/10	0.0617896	0.418536	0	0	5.80024	16.148	NEIL3;TDG
oxidoreductase activity, oxidizing metal ions, NAD or NADP as acceptor (GO:0016723)	2/10	0.0617896	0.418536	0	0	5.80024	16.148	STEAP3;STEAP1
mitogen-activated protein kinase kinase kinase binding (GO:0031435)	2/10	0.0617896	0.418536	0	0	5.80024	16.148	STK38;TCF3
motor activity (GO:0003774)	7/85	0.0622615	0.418536	0	0	2.08717	5.79484	CENPE;KIF18A;KIFC1;KIF4A;KIF2C;KIF11;KIF15
histone deacetylase binding (GO:0042826)	7/85	0.0622615	0.418536	0	0	2.08717	5.79484	TOP2A;SFPQ;HDAC2;HDAC1;GMNN;KPNA2;HSPA1B
collagen binding (GO:0005518)	5/52	0.0631684	0.418815	0	0	2.47214	6.82794	MMP12;MMP13;LUM;TGFBI;MMP9
3'-5' exonuclease activity (GO:0008408)	4/38	0.070883	0.463613	0	0	2.73244	7.23201	PNPT1;ERI1;EXOSC3;EXOSC2
U6 snRNA binding (GO:0017070)	2/11	0.0735005	0.468082	0	0	5.1555	13.4582	PRPF4;LSM7
microtubule-severing ATPase activity (GO:0008568)	2/11	0.0735005	0.468082	0	0	5.1555	13.4582	SPAST;KATNA1
peptidase activity, acting on L-amino acid peptides (GO:0070011)	12/185	0.0834848	0.512981	0	0	1.61501	4.01022	MMP12;PSMA5;CASP7;PSMA4;PSMD14;CASP5;PSMD2;MMP3;PSMB1;GGH;MMP9;PSMA7
microtubule plus-end binding (GO:0051010)	2/12	0.0858501	0.512981	0	0	4.63971	11.3912	KIF18A;KIF2C
pseudouridine synthase activity (GO:0009982)	2/12	0.0858501	0.512981	0	0	4.63971	11.3912	DKC1;PUSL1
RNA polymerase II basal transcription factor binding (GO:0001091)	2/12	0.0858501	0.512981	0	0	4.63971	11.3912	NOP58;GTF2E1
annealing activity (GO:0097617)	2/12	0.0858501	0.512981	0	0	4.63971	11.3912	RECQL4;RAD54L
alpha-tubulin binding (GO:0043014)	3/26	0.0908249	0.536088	0	0	3.02751	7.26246	SPAST;FNTA;RACGAP1
ATPase activity, coupled (GO:0042623)	7/94	0.0947833	0.552712	0	0	1.87037	4.4069	TOP2A;KIF18A;SPAST;RAD51;KATNA1;GTF2H3;HSPA1B
beta-tubulin binding (GO:0048487)	3/27	0.0991805	0.571468	0	0	2.90121	6.70416	SPAST;RACGAP1;CCT5
ATP binding (GO:0005524)	15/255	0.10965	0.620258	0	0	1.45541	3.21713	PIF1;EIF4A3;PLK1;OLA1;RECQL4;TPX2;RAD51;KIFC1;STK26;TDG;STK38;TRIP13;MCM6;ABCE1;HSPA1B
cytokine activity (GO:0005125)	10/155	0.110211	0.620258	0	0	1.60416	3.53776	IL11;CSF3;CXCL11;CXCL8;CCL11;CCL7;IL26;CXCL1;HMGB1;CXCL3
hydrolase activity, hydrolyzing N-glycosyl compounds (GO:0016799)	2/14	0.112179	0.623431	0	0	3.86602	8.45752	NEIL3;TDG
protein tyrosine phosphatase activity (GO:0004725)	5/62	0.113351	0.623431	0	0	2.03737	4.43589	DUSP11;CDC25C;PTPRF;CDC25B;CDKN3
snoRNA binding (GO:0030515)	3/30	0.125961	0.670303	0	0	2.57845	5.34199	NOP58;UTP6;DKC1
intracellular ligand-gated ion channel activity (GO:0005217)	2/15	0.126028	0.670303	0	0	3.56845	7.39115	KCNA10;JPH1
RNA polymerase II carboxy-terminal domain kinase activity (GO:0008353)	2/15	0.126028	0.670303	0	0	3.56845	7.39115	CDK1;GTF2H3
protein-lysine N-methyltransferase activity (GO:0016279)	4/47	0.12903	0.677812	0	0	2.15952	4.42206	SUV39H2;NSD2;WDR5;EZH2
metallopeptidase activity (GO:0008237)	7/102	0.130241	0.677812	0	0	1.71215	3.48999	MMP12;MMP13;PSMD14;MMP3;MMP9;CLCA4;MMP10
protein serine/threonine kinase activator activity (GO:0043539)	3/31	0.135408	0.689868	0	0	2.48623	4.97113	CCNB1;DBF4;CKS1B
ATP-dependent microtubule motor activity, plus-end-directed (GO:0008574)	3/31	0.135408	0.689868	0	0	2.48623	4.97113	KIF18A;KIF4A;KIF11
regulatory region DNA binding (GO:0000975)	13/224	0.139199	0.692679	0	0	1.43339	2.82644	FOXA1;KDM1A;CDX1;HDAC1;WNT5A;HMGB2;GLI1;SFPQ;NKX2-1;MYBL2;TP73;TEAD3;ZNF200
poly(U) RNA binding (GO:0008266)	2/16	0.140252	0.692679	0	0	3.31339	6.50852	SSB;PNPT1
ATP-dependent helicase activity (GO:0008026)	6/85	0.140253	0.692679	0	0	1.76411	3.46526	MCM7;EIF4A3;RUVBL1;DDX23;DHX15;MCM6
translation factor activity, RNA binding (GO:0008135)	5/67	0.143888	0.702233	0	0	1.87257	3.63039	EIF3J;DENR;GTF2H3;EIF2S2;EIF2S1
telomeric DNA binding (GO:0042162)	3/32	0.145089	0.702233	0	0	2.40038	4.6337	PIF1;KDM1A;HNRNPA2B1
chemokine binding (GO:0019956)	2/17	0.154798	0.7283	0	0	3.09233	5.76916	PDPN;HMGB1
GTP-Rho binding (GO:0017049)	2/17	0.154798	0.7283	0	0	3.09233	5.76916	RTKN2;CDC42EP2
cyclin-dependent protein serine/threonine kinase activity (GO:0004693)	3/33	0.15499	0.7283	0	0	2.32024	4.32585	CCNB2;CCNB1;CDK1
magnesium ion binding (GO:0000287)	8/127	0.15672	0.72935	0	0	1.56204	2.89493	TOP2A;PIF1;STK26;TDG;STK38;PLK1;DCTPP1;RAN
E-box binding (GO:0070888)	3/34	0.165093	0.73235	0	0	2.24528	4.0443	TCF3;ASCL2;ARNTL2
methylation-dependent protein binding (GO:0140034)	4/52	0.167693	0.73235	0	0	1.93406	3.4535	SPIN4;UHRF1;WDR5;ING1
hyaluronic acid binding (GO:0005540)	2/18	0.169614	0.73235	0	0	2.89891	5.14334	CEMIP;HMMR
repressing transcription factor binding (GO:0070491)	4/53	0.175873	0.73235	0	0	1.89449	3.29261	HDAC2;HDAC1;HMGB1;TCF3
adenyl ribonucleotide binding (GO:0032559)	15/279	0.183112	0.73235	0	0	1.32142	2.24332	PIF1;EIF4A3;PLK1;OLA1;RECQL4;TPX2;RAD51;KIFC1;STK26;TDG;STK38;TRIP13;MCM6;ABCE1;HSPA1B
ephrin receptor binding (GO:0046875)	2/19	0.184653	0.73235	0	0	2.72824	4.60876	EFNB1;EFNA4
gamma-tubulin binding (GO:0043015)	2/19	0.184653	0.73235	0	0	2.72824	4.60876	RACGAP1;MZT1
methylated histone binding (GO:0035064)	4/55	0.192624	0.73235	0	0	1.82001	2.99758	SPIN4;UHRF1;WDR5;ING1
frizzled binding (GO:0005109)	3/37	0.19647	0.73235	0	0	2.04684	3.33072	WNT5B;RYK;WNT5A
DNA-directed DNA polymerase activity (GO:0003887)	2/20	0.199871	0.73235	0	0	2.57654	4.14844	PRIM2;POLE2
proteasome binding (GO:0070628)	2/20	0.199871	0.73235	0	0	2.57654	4.14844	PSMD14;ISG15
poly-pyrimidine tract binding (GO:0008187)	2/20	0.199871	0.73235	0	0	2.57654	4.14844	SSB;PNPT1
poly-purine tract binding (GO:0070717)	2/20	0.199871	0.73235	0	0	2.57654	4.14844	PNPT1;EIF4A3
ribosome binding (GO:0043022)	3/38	0.207235	0.73235	0	0	1.98826	3.12933	ERI1;DENR;EIF2S1
transcription regulatory region DNA binding (GO:0044212)	19/374	0.210243	0.73235	0	0	1.24488	1.94138	FOXA1;SUV39H2;KDM1A;CDX1;HDAC1;WNT5A;HMGB2;GLI1;ASCL2;ARNTL2;MMP12;SFPQ;NKX2-1;MYBL2;TCF3;TP73;EZH2;TEAD3;ZNF200
DNA polymerase activity (GO:0034061)	2/21	0.215228	0.73235	0	0	2.44081	3.74922	PRIM2;POLE2
AU-rich element binding (GO:0017091)	2/21	0.215228	0.73235	0	0	2.44081	3.74922	EXOSC8;MEX3D
signal sequence binding (GO:0005048)	3/39	0.218128	0.73235	0	0	1.93293	2.94322	CEMIP;KPNA2;KPNA3
patched binding (GO:0005113)	1/6	0.224091	0.73235	0	0	4.63531	6.93304	CCNB1
vascular endothelial growth factor receptor 2 binding (GO:0043184)	1/6	0.224091	0.73235	0	0	4.63531	6.93304	GREM1
alpha-N-acetylgalactosaminide alpha-2,6-sialyltransferase activity (GO:0001665)	1/6	0.224091	0.73235	0	0	4.63531	6.93304	ST6GALNAC1
hyalurononglucosaminidase activity (GO:0004415)	1/6	0.224091	0.73235	0	0	4.63531	6.93304	CEMIP
Y-form DNA binding (GO:0000403)	1/6	0.224091	0.73235	0	0	4.63531	6.93304	RAD18
apolipoprotein receptor binding (GO:0034190)	1/6	0.224091	0.73235	0	0	4.63531	6.93304	PCSK9
protein-disulfide reductase activity (GO:0047134)	1/6	0.224091	0.73235	0	0	4.63531	6.93304	TXNDC17
C3HC4-type RING finger domain binding (GO:0055131)	1/6	0.224091	0.73235	0	0	4.63531	6.93304	HSPA1B
clathrin heavy chain binding (GO:0032050)	1/6	0.224091	0.73235	0	0	4.63531	6.93304	CEMIP
coreceptor activity involved in Wnt signaling pathway, planar cell polarity pathway (GO:1904929)	1/6	0.224091	0.73235	0	0	4.63531	6.93304	RYK
transforming growth factor beta-activated receptor activity (GO:0005024)	1/6	0.224091	0.73235	0	0	4.63531	6.93304	LTBP1
U4 snRNA binding (GO:0030621)	1/6	0.224091	0.73235	0	0	4.63531	6.93304	PRPF4
retinol binding (GO:0019841)	1/6	0.224091	0.73235	0	0	4.63531	6.93304	POLR2D
DNA insertion or deletion binding (GO:0032135)	1/6	0.224091	0.73235	0	0	4.63531	6.93304	PCNA
sodium channel inhibitor activity (GO:0019871)	1/6	0.224091	0.73235	0	0	4.63531	6.93304	PCSK9
acetyl-CoA C-acyltransferase activity (GO:0003988)	1/6	0.224091	0.73235	0	0	4.63531	6.93304	ACAT2
nucleoside-triphosphatase activity (GO:0017111)	21/424	0.228606	0.73235	0	0	1.21194	1.78853	TOR3A;OLA1;GNAI3;KIF11;GNL2;GPN1;GNL3;KIF15;RECQL4;CENPE;KIF18A;SPAST;KIFC1;KATNA1;KIF4A;RUVBL1;RAD54L;KIF2C;DNA2;HSPA1B;RAN
histone deacetylase activity (GO:0004407)	3/40	0.229135	0.73235	0	0	1.88059	2.77094	HDAC2;KDM1A;HDAC1
Wnt-activated receptor activity (GO:0042813)	2/22	0.230686	0.73235	0	0	2.31864	3.40075	SFRP4;RYK
mRNA 5'-UTR binding (GO:0048027)	2/22	0.230686	0.73235	0	0	2.31864	3.40075	CCT5;GNL3
bHLH transcription factor binding (GO:0043425)	2/22	0.230686	0.73235	0	0	2.31864	3.40075	KDM1A;TCF3
N-acetyltransferase activity (GO:0008080)	2/22	0.230686	0.73235	0	0	2.31864	3.40075	NAA50;ESCO2
protein transporter activity (GO:0008565)	5/80	0.236611	0.73235	0	0	1.54694	2.22967	NXT1;CSE1L;SEC61G;KPNA2;KPNA3
protein serine/threonine phosphatase activity (GO:0004722)	4/61	0.245478	0.73235	0	0	1.62792	2.28649	PPP1CC;PPP4C;PPP2R2A;CDKN3
transmembrane receptor protein tyrosine kinase activity (GO:0004714)	4/61	0.245478	0.73235	0	0	1.62792	2.28649	PDGFRA;RYK;EPHB2;EPHB3
protein deacetylase activity (GO:0033558)	3/42	0.251437	0.73235	0	0	1.78396	2.46287	HDAC2;KDM1A;HDAC1
ubiquitin binding (GO:0043130)	4/62	0.25459	0.73235	0	0	1.59977	2.18864	TOP2A;RNF168;UBE2A;CKS1B
transmembrane receptor protein kinase activity (GO:0019199)	4/62	0.25459	0.73235	0	0	1.59977	2.18864	PDGFRA;RYK;EPHB2;EPHB3
calcium-dependent phospholipase A2 activity (GO:0047498)	1/7	0.256223	0.73235	0	0	3.86256	5.25966	PLA2G2A
N6-methyladenosine-containing RNA binding (GO:1990247)	1/7	0.256223	0.73235	0	0	3.86256	5.25966	HNRNPA2B1
omega peptidase activity (GO:0008242)	1/7	0.256223	0.73235	0	0	3.86256	5.25966	GGH
insulin-like growth factor II binding (GO:0031995)	1/7	0.256223	0.73235	0	0	3.86256	5.25966	IGFBP2
beta-N-acetylglucosaminylglycopeptide beta-1,4-galactosyltransferase activity (GO:0003831)	1/7	0.256223	0.73235	0	0	3.86256	5.25966	B4GALT4
flap endonuclease activity (GO:0048256)	1/7	0.256223	0.73235	0	0	3.86256	5.25966	DNA2
queuine tRNA-ribosyltransferase activity (GO:0008479)	1/7	0.256223	0.73235	0	0	3.86256	5.25966	TXNDC9
ATP-dependent 3'-5' DNA helicase activity (GO:0043140)	1/7	0.256223	0.73235	0	0	3.86256	5.25966	RECQL4
chloride ion binding (GO:0031404)	1/7	0.256223	0.73235	0	0	3.86256	5.25966	TDG
poly(G) binding (GO:0034046)	1/7	0.256223	0.73235	0	0	3.86256	5.25966	PNPT1
endodeoxyribonuclease activity, producing 5'-phosphomonoesters (GO:0016888)	1/7	0.256223	0.73235	0	0	3.86256	5.25966	DNA2
fatty acid transporter activity (GO:0015245)	1/7	0.256223	0.73235	0	0	3.86256	5.25966	MFSD2A
protein binding involved in heterotypic cell-cell adhesion (GO:0086080)	1/7	0.256223	0.73235	0	0	3.86256	5.25966	CXADR
glycine transmembrane transporter activity (GO:0015187)	1/7	0.256223	0.73235	0	0	3.86256	5.25966	SLC6A9
vascular endothelial growth factor-activated receptor activity (GO:0005021)	1/7	0.256223	0.73235	0	0	3.86256	5.25966	PDGFRA
phosphatase activity (GO:0016791)	6/104	0.261447	0.73235	0	0	1.42068	1.90587	DUSP11;PPP1CC;CDC25C;CDC25A;DLGAP5;CDC25B
disulfide oxidoreductase activity (GO:0015036)	2/24	0.26177	0.73235	0	0	2.10764	2.82485	PDIA6;TXNDC17
miRNA binding (GO:0035198)	2/24	0.26177	0.73235	0	0	2.10764	2.82485	PNPT1;HNRNPA2B1
NF-kappaB binding (GO:0051059)	2/24	0.26177	0.73235	0	0	2.10764	2.82485	HDAC2;HDAC1
death receptor activity (GO:0005035)	2/24	0.26177	0.73235	0	0	2.10764	2.82485	TNFRSF18;TNFRSF11A
tumor necrosis factor-activated receptor activity (GO:0005031)	2/24	0.26177	0.73235	0	0	2.10764	2.82485	TNFRSF18;TNFRSF11A
acetyltransferase activity (GO:0016407)	2/24	0.26177	0.73235	0	0	2.10764	2.82485	NAA50;ESCO2
neutral amino acid transmembrane transporter activity (GO:0015175)	2/24	0.26177	0.73235	0	0	2.10764	2.82485	SLC6A9;SLC1A5
N-acyltransferase activity (GO:0016410)	2/25	0.277334	0.734468	0	0	2.0159	2.58545	NAA50;ESCO2
mitogen-activated protein kinase kinase binding (GO:0031434)	4/65	0.282305	0.734468	0	0	1.52085	1.92352	PDGFRA;RYK;EPHB2;EPHB3
single-stranded RNA binding (GO:0003727)	3/45	0.285414	0.734468	0	0	1.65628	2.07666	HNRNPF;POLR2D;MEX3D
purine ribonucleoside triphosphate binding (GO:0035639)	19/396	0.286701	0.734468	0	0	1.17086	1.46278	PIF1;PLK1;EIF4A3;OLA1;GNAI3;GNL2;GNL3;RECQL4;TPX2;RAD51;KIFC1;STK26;TDG;STK38;MCM6;TRIP13;ABCE1;HSPA1B;RAN
signal recognition particle binding (GO:0005047)	1/8	0.287026	0.734468	0	0	3.31059	4.13221	SRPRB
oxidized DNA binding (GO:0032356)	1/8	0.287026	0.734468	0	0	3.31059	4.13221	RECQL4
sequence-specific mRNA binding (GO:1990825)	1/8	0.287026	0.734468	0	0	3.31059	4.13221	SSB
mismatched DNA binding (GO:0030983)	1/8	0.287026	0.734468	0	0	3.31059	4.13221	TDG
intronic transcription regulatory region sequence-specific DNA binding (GO:0001161)	1/8	0.287026	0.734468	0	0	3.31059	4.13221	NKX2-1
mismatch repair complex binding (GO:0032404)	1/8	0.287026	0.734468	0	0	3.31059	4.13221	PCNA
oxidoreductase activity, acting on a sulfur group of donors, NAD(P) as acceptor (GO:0016668)	1/8	0.287026	0.734468	0	0	3.31059	4.13221	TXNDC17
transcription factor activity, RNA polymerase II transcription factor recruiting (GO:0001135)	1/8	0.287026	0.734468	0	0	3.31059	4.13221	MYBL2
NADP-retinol dehydrogenase activity (GO:0052650)	1/8	0.287026	0.734468	0	0	3.31059	4.13221	RDH10
GDP-dissociation inhibitor activity (GO:0005092)	1/8	0.287026	0.734468	0	0	3.31059	4.13221	RANBP1
histone demethylase activity (H3-K4 specific) (GO:0032453)	1/8	0.287026	0.734468	0	0	3.31059	4.13221	KDM1A
coreceptor activity involved in Wnt signaling pathway (GO:0071936)	1/8	0.287026	0.734468	0	0	3.31059	4.13221	RYK
carboxy-lyase activity (GO:0016831)	2/26	0.292877	0.734468	0	0	1.9318	2.37226	ODC1;UMPS
enhancer binding (GO:0035326)	2/26	0.292877	0.734468	0	0	1.9318	2.37226	HMGB2;TCF3
RNA polymerase II core binding (GO:0000993)	2/26	0.292877	0.734468	0	0	1.9318	2.37226	RPRD1B;GTF2E1
RNA polymerase II transcription corepressor activity (GO:0001106)	2/26	0.292877	0.734468	0	0	1.9318	2.37226	HDAC1;HDGF
transcriptional repressor activity, RNA polymerase II transcription factor binding (GO:0001191)	3/47	0.30827	0.757094	0	0	1.58083	1.86028	HDAC1;ID1;HDGF
basal RNA polymerase II transcription machinery binding (GO:0001099)	2/27	0.308372	0.757094	0	0	1.85443	2.18164	RPRD1B;GTF2E1
cyclin-dependent protein serine/threonine kinase regulator activity (GO:0016538)	2/27	0.308372	0.757094	0	0	1.85443	2.18164	CCNB1;CKS1B
RNA 7-methylguanosine cap binding (GO:0000340)	1/9	0.316555	0.757094	0	0	2.89661	3.33185	NCBP2
nucleoside-triphosphate diphosphatase activity (GO:0047429)	1/9	0.316555	0.757094	0	0	2.89661	3.33185	DCTPP1
dolichyl-diphosphooligosaccharide-protein glycotransferase activity (GO:0004579)	1/9	0.316555	0.757094	0	0	2.89661	3.33185	RPN1
peptide disulfide oxidoreductase activity (GO:0015037)	1/9	0.316555	0.757094	0	0	2.89661	3.33185	PDIA6
BMP binding (GO:0036122)	1/9	0.316555	0.757094	0	0	2.89661	3.33185	GREM1
vascular endothelial growth factor receptor binding (GO:0005172)	1/9	0.316555	0.757094	0	0	2.89661	3.33185	GREM1
ATP-dependent microtubule motor activity (GO:1990939)	3/48	0.319725	0.757094	0	0	1.54562	1.76245	KIF18A;KIF4A;KIF11
phospholipid transporter activity (GO:0005548)	3/48	0.319725	0.757094	0	0	1.54562	1.76245	TRIAP1;PRELID3B;MFSD2A
nuclear localization sequence binding (GO:0008139)	2/28	0.323798	0.757094	0	0	1.78301	2.01059	KPNA2;KPNA3
kinesin binding (GO:0019894)	2/28	0.323798	0.757094	0	0	1.78301	2.01059	PRC1;FAM83D
RNA polymerase II repressing transcription factor binding (GO:0001103)	2/28	0.323798	0.757094	0	0	1.78301	2.01059	HDAC2;HDAC1
benzodiazepine receptor activity (GO:0008503)	1/10	0.344863	0.772748	0	0	2.57463	2.74098	GABRE
oligosaccharyl transferase activity (GO:0004576)	1/10	0.344863	0.772748	0	0	2.57463	2.74098	RPN1
galactosyltransferase activity (GO:0008378)	1/10	0.344863	0.772748	0	0	2.57463	2.74098	B4GALT4
histone acetyltransferase activity (H4-K8 specific) (GO:0043996)	1/10	0.344863	0.772748	0	0	2.57463	2.74098	WDR5
histone acetyltransferase activity (H4-K5 specific) (GO:0043995)	1/10	0.344863	0.772748	0	0	2.57463	2.74098	WDR5
G-rich strand telomeric DNA binding (GO:0098505)	1/10	0.344863	0.772748	0	0	2.57463	2.74098	HNRNPA2B1
leucine zipper domain binding (GO:0043522)	1/10	0.344863	0.772748	0	0	2.57463	2.74098	PAWR
oxidized purine DNA binding (GO:0032357)	1/10	0.344863	0.772748	0	0	2.57463	2.74098	RECQL4
histone acetyltransferase activity (H4-K16 specific) (GO:0046972)	1/10	0.344863	0.772748	0	0	2.57463	2.74098	WDR5
nucleobase-containing compound kinase activity (GO:0019205)	2/30	0.354361	0.786746	0	0	1.65548	1.71746	DTYMK;TK1
pre-mRNA binding (GO:0036002)	2/30	0.354361	0.786746	0	0	1.65548	1.71746	ERI1;TRA2B
intracellular cyclic nucleotide activated cation channel activity (GO:0005221)	1/11	0.371999	0.789682	0	0	2.31705	2.29125	KCNA10
peptide hormone receptor binding (GO:0051428)	1/11	0.371999	0.789682	0	0	2.31705	2.29125	UCN2
hexosaminidase activity (GO:0015929)	1/11	0.371999	0.789682	0	0	2.31705	2.29125	CEMIP
platelet-derived growth factor binding (GO:0048407)	1/11	0.371999	0.789682	0	0	2.31705	2.29125	PDGFRA
Lys63-specific deubiquitinase activity (GO:0061578)	1/11	0.371999	0.789682	0	0	2.31705	2.29125	PSMD14
RNA polymerase II activity (GO:0001055)	1/11	0.371999	0.789682	0	0	2.31705	2.29125	POLR2H
intramolecular transferase activity, phosphotransferases (GO:0016868)	1/11	0.371999	0.789682	0	0	2.31705	2.29125	PGM3
neuropeptide receptor binding (GO:0071855)	1/11	0.371999	0.789682	0	0	2.31705	2.29125	UCN2
MAP kinase kinase kinase kinase activity (GO:0008349)	1/11	0.371999	0.789682	0	0	2.31705	2.29125	STK26
peptide alpha-N-acetyltransferase activity (GO:0004596)	1/11	0.371999	0.789682	0	0	2.31705	2.29125	NAA50
core promoter binding (GO:0001047)	5/97	0.374273	0.79104	0	0	1.25997	1.23826	MMP12;SFPQ;HDAC1;NKX2-1;EZH2
endopeptidase activity (GO:0004175)	16/354	0.395548	0.801756	0	0	1.09797	1.01835	MMP3;PCSK9;MMP9;MMP10;PSMA7;MMP12;PSMA5;CASP7;MMP13;PSMA4;CASP5;PSMD2;CASP3;PSMB1;RHBDL2;CLCA4
single-stranded telomeric DNA binding (GO:0043047)	1/12	0.398012	0.801756	0	0	2.1063	1.94047	HNRNPA2B1
transcription corepressor binding (GO:0001222)	1/12	0.398012	0.801756	0	0	2.1063	1.94047	HDGF
sodium:amino acid symporter activity (GO:0005283)	1/12	0.398012	0.801756	0	0	2.1063	1.94047	SLC6A9
SUMO binding (GO:0032183)	1/12	0.398012	0.801756	0	0	2.1063	1.94047	TDG
RNA polymerase I activity (GO:0001054)	1/12	0.398012	0.801756	0	0	2.1063	1.94047	POLR2H
GABA-gated chloride ion channel activity (GO:0022851)	1/12	0.398012	0.801756	0	0	2.1063	1.94047	GABRE
sodium ion binding (GO:0031402)	1/12	0.398012	0.801756	0	0	2.1063	1.94047	TDG
DNA-(apurinic or apyrimidinic site) lyase activity (GO:0003906)	1/12	0.398012	0.801756	0	0	2.1063	1.94047	NEIL3
symporter activity (GO:0015293)	1/12	0.398012	0.801756	0	0	2.1063	1.94047	MFSD2A
C-acyltransferase activity (GO:0016408)	1/12	0.398012	0.801756	0	0	2.1063	1.94047	ACAT2
ion channel inhibitor activity (GO:0008200)	2/33	0.399221	0.801756	0	0	1.49504	1.3728	CAV3;PCSK9
MAP kinase kinase kinase activity (GO:0004709)	4/78	0.405113	0.810227	0	0	1.25282	1.13203	PDGFRA;RYK;EPHB2;EPHB3
carboxylic acid binding (GO:0031406)	2/34	0.413854	0.820924	0	0	1.44824	1.2777	CEMIP;HMMR
RNA polymerase core enzyme binding (GO:0043175)	2/34	0.413854	0.820924	0	0	1.44824	1.2777	RPRD1B;GTF2E1
cadherin binding (GO:0045296)	14/313	0.422168	0.822119	0	0	1.08561	0.936178	RANBP1;TXNDC9;OLA1;CIP2A;OLFM4;BZW1;CNN2;CCNB2;DIAPH3;SERBP1;RUVBL1;STK38;ZC3H15;RAN
platelet-derived growth factor receptor binding (GO:0005161)	1/13	0.42295	0.822119	0	0	1.93067	1.66135	PDGFRA
insulin-like growth factor I binding (GO:0031994)	1/13	0.42295	0.822119	0	0	1.93067	1.66135	IGFBP2
histone demethylase activity (H3-K9 specific) (GO:0032454)	1/13	0.42295	0.822119	0	0	1.93067	1.66135	KDM1A
nucleoside-diphosphatase activity (GO:0017110)	1/13	0.42295	0.822119	0	0	1.93067	1.66135	CANT1
endodeoxyribonuclease activity (GO:0004520)	2/35	0.428307	0.828651	0	0	1.40428	1.19071	RAD51;DNA2
endopeptidase regulator activity (GO:0061135)	2/36	0.442569	0.828651	0	0	1.36291	1.11099	PSMD14;PI3
double-stranded RNA binding (GO:0003725)	3/59	0.443954	0.828651	0	0	1.2413	1.00798	TFRC;DHX15;ILF2
transmembrane receptor protein serine/threonine kinase activity (GO:0004675)	1/14	0.446855	0.828651	0	0	1.78207	1.43549	LTBP1
insulin-like growth factor binding (GO:0005520)	1/14	0.446855	0.828651	0	0	1.78207	1.43549	IGFBP2
ribosomal small subunit binding (GO:0043024)	1/14	0.446855	0.828651	0	0	1.78207	1.43549	ABCE1
protein serine/threonine/tyrosine kinase activity (GO:0004712)	1/14	0.446855	0.828651	0	0	1.78207	1.43549	AURKB
vitamin D receptor binding (GO:0042809)	1/14	0.446855	0.828651	0	0	1.78207	1.43549	MED30
titin binding (GO:0031432)	1/14	0.446855	0.828651	0	0	1.78207	1.43549	MYBPC1
poly(A) binding (GO:0008143)	1/14	0.446855	0.828651	0	0	1.78207	1.43549	EIF4A3
LRR domain binding (GO:0030275)	1/14	0.446855	0.828651	0	0	1.78207	1.43549	PAWR
nucleoside kinase activity (GO:0019206)	1/14	0.446855	0.828651	0	0	1.78207	1.43549	TK1
inhibitory extracellular ligand-gated ion channel activity (GO:0005237)	1/15	0.469771	0.852869	0	0	1.65469	1.25013	GABRE
transmembrane receptor protein tyrosine phosphatase activity (GO:0005001)	1/15	0.469771	0.852869	0	0	1.65469	1.25013	PTPRF
transmembrane receptor protein phosphatase activity (GO:0019198)	1/15	0.469771	0.852869	0	0	1.65469	1.25013	PTPRF
peptide N-acetyltransferase activity (GO:0034212)	1/15	0.469771	0.852869	0	0	1.65469	1.25013	NAA50
tRNA binding (GO:0000049)	2/38	0.470488	0.852869	0	0	1.28706	0.970425	SSB;TRMT10C
CCR chemokine receptor binding (GO:0048020)	2/38	0.470488	0.852869	0	0	1.28706	0.970425	CCL11;CCL7
G-protein coupled receptor binding (GO:0001664)	6/133	0.474242	0.856466	0	0	1.0946	0.816616	WNT5B;UCN2;RYK;WNT5A;GNAI3;HSPA1B
mRNA 3'-UTR binding (GO:0003730)	3/63	0.487075	0.85689	0	0	1.1583	0.83321	SERBP1;HNRNPA2B1;CCT5
histone methyltransferase activity (H3-K4 specific) (GO:0042800)	1/16	0.491739	0.85689	0	0	1.5443	1.09615	WDR5
RNA polymerase III activity (GO:0001056)	1/16	0.491739	0.85689	0	0	1.5443	1.09615	POLR2H
peptidase activator activity (GO:0016504)	1/16	0.491739	0.85689	0	0	1.5443	1.09615	PSMD14
muscle alpha-actinin binding (GO:0051371)	1/16	0.491739	0.85689	0	0	1.5443	1.09615	MYBPC1
alkali metal ion binding (GO:0031420)	1/16	0.491739	0.85689	0	0	1.5443	1.09615	TDG
transferase activity, transferring amino-acyl groups (GO:0016755)	1/16	0.491739	0.85689	0	0	1.5443	1.09615	CHAC2
nucleotidyltransferase activity (GO:0016779)	1/16	0.491739	0.85689	0	0	1.5443	1.09615	PNPT1
cysteine-type endopeptidase activator activity involved in apoptotic process (GO:0008656)	1/16	0.491739	0.85689	0	0	1.5443	1.09615	CASP3
kinase activity (GO:0016301)	12/280	0.492975	0.85689	0	0	1.03731	0.733688	PDGFRA;CKM;IRAK1;CHEK2;STK26;CHEK1;PLK1;CDK1;BUB1B;NEK2;VRK1;GTF2H3
cysteine-type peptidase activity (GO:0008234)	3/65	0.508021	0.85689	0	0	1.12082	0.759057	CASP7;CASP5;CASP3
protein methyltransferase activity (GO:0008276)	2/41	0.510744	0.85689	0	0	1.18787	0.798112	EED;EZH2
histone acetyltransferase activity (GO:0004402)	2/41	0.510744	0.85689	0	0	1.18787	0.798112	NAA50;HAT1
pyrophosphatase activity (GO:0016462)	2/41	0.510744	0.85689	0	0	1.18787	0.798112	DOLPP1;DCTPP1
RNA cap binding (GO:0000339)	1/17	0.512798	0.85689	0	0	1.4477	0.966882	NCBP2
G-protein beta/gamma-subunit complex binding (GO:0031683)	1/17	0.512798	0.85689	0	0	1.4477	0.966882	GNAI3
retinol dehydrogenase activity (GO:0004745)	1/17	0.512798	0.85689	0	0	1.4477	0.966882	RDH10
receptor antagonist activity (GO:0048019)	1/17	0.512798	0.85689	0	0	1.4477	0.966882	DKK2
aspartic-type peptidase activity (GO:0070001)	1/17	0.512798	0.85689	0	0	1.4477	0.966882	CASP3
low-density lipoprotein particle binding (GO:0030169)	1/17	0.512798	0.85689	0	0	1.4477	0.966882	PCSK9
androgen receptor binding (GO:0050681)	2/42	0.52371	0.85689	0	0	1.15811	0.749087	KDM1A;RAN
transferase activity, transferring pentosyl groups (GO:0016763)	2/42	0.52371	0.85689	0	0	1.15811	0.749087	TXNDC9;UMPS
RNA helicase activity (GO:0003724)	3/67	0.52851	0.85689	0	0	1.08568	0.692333	EIF4A3;DDX23;DHX15
ATP-dependent RNA helicase activity (GO:0004004)	3/67	0.52851	0.85689	0	0	1.08568	0.692333	EIF4A3;DDX23;DHX15
growth factor receptor binding (GO:0070851)	4/92	0.532178	0.85689	0	0	1.05274	0.664042	IL11;PDGFRA;CSF3;GLMN
protein kinase A regulatory subunit binding (GO:0034237)	1/18	0.532985	0.85689	0	0	1.36247	0.857352	AKAP14
ligand-gated anion channel activity (GO:0099095)	1/18	0.532985	0.85689	0	0	1.36247	0.857352	GABRE
semaphorin receptor binding (GO:0030215)	1/18	0.532985	0.85689	0	0	1.36247	0.857352	SEMA3A
peptidase activator activity involved in apoptotic process (GO:0016505)	1/18	0.532985	0.85689	0	0	1.36247	0.857352	CASP3
transcriptional activator activity, RNA polymerase II distal enhancer sequence-specific binding (GO:0001205)	1/18	0.532985	0.85689	0	0	1.36247	0.857352	CDX1
oxidoreductase activity, acting on the CH-NH group of donors, NAD or NADP as acceptor (GO:0016646)	1/18	0.532985	0.85689	0	0	1.36247	0.857352	PYCR1
potassium channel regulator activity (GO:0015459)	2/43	0.536442	0.85689	0	0	1.12981	0.70364	LRRC26;CAV3
non-membrane spanning protein tyrosine kinase activity (GO:0004715)	2/43	0.536442	0.85689	0	0	1.12981	0.70364	MELK;STYK1
rRNA binding (GO:0019843)	2/43	0.536442	0.85689	0	0	1.12981	0.70364	ERI1;RPF1
polyubiquitin modification-dependent protein binding (GO:0031593)	2/43	0.536442	0.85689	0	0	1.12981	0.70364	RNF168;RAD18
RNA-dependent ATPase activity (GO:0008186)	3/68	0.538575	0.857467	0	0	1.06892	0.661481	EIF4A3;DDX23;DHX15
RNA methyltransferase activity (GO:0008173)	1/19	0.552337	0.862358	0	0	1.28671	0.763789	FTSJ1
intracellular chloride channel activity (GO:0061778)	1/19	0.552337	0.862358	0	0	1.28671	0.763789	CLCA4
GABA-A receptor activity (GO:0004890)	1/19	0.552337	0.862358	0	0	1.28671	0.763789	GABRE
transforming growth factor beta binding (GO:0050431)	1/19	0.552337	0.862358	0	0	1.28671	0.763789	LTBP1
intracellular calcium activated chloride channel activity (GO:0005229)	1/19	0.552337	0.862358	0	0	1.28671	0.763789	CLCA4
neuropilin binding (GO:0038191)	1/19	0.552337	0.862358	0	0	1.28671	0.763789	SEMA3A
RNA polymerase II transcription factor binding (GO:0001085)	5/121	0.565424	0.866008	0	0	0.998031	0.569056	HDAC2;HDAC1;ID1;PITX1;TEAD3
intramolecular oxidoreductase activity, transposing S-S bonds (GO:0016864)	1/20	0.570888	0.866008	0	0	1.21893	0.683285	PDIA6
protein disulfide isomerase activity (GO:0003756)	1/20	0.570888	0.866008	0	0	1.21893	0.683285	PDIA6
methyl-CpG binding (GO:0008327)	1/20	0.570888	0.866008	0	0	1.21893	0.683285	UHRF1
K63-linked polyubiquitin modification-dependent protein binding (GO:0070530)	1/20	0.570888	0.866008	0	0	1.21893	0.683285	RNF168
low-density lipoprotein particle receptor binding (GO:0050750)	1/20	0.570888	0.866008	0	0	1.21893	0.683285	PCSK9
ligand-gated calcium channel activity (GO:0099604)	1/20	0.570888	0.866008	0	0	1.21893	0.683285	JPH1
alcohol dehydrogenase (NADP+) activity (GO:0008106)	1/20	0.570888	0.866008	0	0	1.21893	0.683285	RDH10
protein tyrosine kinase activity (GO:0004713)	6/147	0.572265	0.866008	0	0	0.985194	0.549889	PDGFRA;MELK;RYK;STYK1;EPHB2;EPHB3
ubiquitin-like protein ligase binding (GO:0044389)	12/297	0.575906	0.866008	0	0	0.974561	0.537773	CCT2;CCNB1;UBE2C;CHEK2;UBE2T;GLMN;ISG15;UBE2A;UBE2J2;SNCAIP;RAD18;HSPA1B
S-adenosylmethionine-dependent methyltransferase activity (GO:0008757)	2/47	0.584986	0.866008	0	0	1.02916	0.551804	METTL2A;THUMPD2
scavenger receptor activity (GO:0005044)	1/21	0.588671	0.866008	0	0	1.15792	0.613568	DMBT1
lysine N-methyltransferase activity (GO:0016278)	1/21	0.588671	0.866008	0	0	1.15792	0.613568	EZH2
sialyltransferase activity (GO:0008373)	1/21	0.588671	0.866008	0	0	1.15792	0.613568	ST6GALNAC1
TBP-class protein binding (GO:0017025)	1/21	0.588671	0.866008	0	0	1.15792	0.613568	RUVBL1
neurotransmitter receptor activity involved in regulation of postsynaptic membrane potential (GO:0099529)	1/21	0.588671	0.866008	0	0	1.15792	0.613568	GABRE
polypeptide N-acetylgalactosaminyltransferase activity (GO:0004653)	1/21	0.588671	0.866008	0	0	1.15792	0.613568	GALNT1
GABA receptor activity (GO:0016917)	1/21	0.588671	0.866008	0	0	1.15792	0.613568	GABRE
aspartic-type endopeptidase activity (GO:0004190)	1/21	0.588671	0.866008	0	0	1.15792	0.613568	CASP3
hydrolase activity, acting on carbon-nitrogen (but not peptide) bonds, in linear amides (GO:0016811)	3/75	0.605411	0.878125	0	0	0.964646	0.484106	HDAC2;KDM1A;HDAC1
core promoter proximal region DNA binding (GO:0001159)	1/22	0.605718	0.878125	0	0	1.10272	0.552841	UHRF1
telomerase RNA binding (GO:0070034)	1/22	0.605718	0.878125	0	0	1.10272	0.552841	DKC1
histone acetyltransferase binding (GO:0035035)	1/22	0.605718	0.878125	0	0	1.10272	0.552841	PCNA
L-amino acid transmembrane transporter activity (GO:0015179)	2/49	0.60781	0.878125	0	0	0.985266	0.490557	SLC6A9;SLC1A5
actin filament binding (GO:0051015)	5/127	0.608593	0.878125	0	0	0.948648	0.471104	ACTR3;MYBPC1;TPM4;TNNC2;ARPC5
phosphotransferase activity, alcohol group as acceptor (GO:0016773)	10/254	0.609607	0.878125	0	0	0.948335	0.469369	PDGFRA;IRAK1;STK26;CHEK1;PLK1;CDK1;BUB1B;NEK2;VRK1;GTF2H3
acetylglucosaminyltransferase activity (GO:0008375)	2/50	0.618859	0.882922	0	0	0.964689	0.462934	LFNG;TRIAP1
nucleotide kinase activity (GO:0019201)	1/23	0.622059	0.882922	0	0	1.05254	0.499665	DTYMK
lipoprotein particle binding (GO:0071813)	1/23	0.622059	0.882922	0	0	1.05254	0.499665	PCSK9
ATPase activator activity (GO:0001671)	1/23	0.622059	0.882922	0	0	1.05254	0.499665	NCAPH
calcium-release channel activity (GO:0015278)	1/23	0.622059	0.882922	0	0	1.05254	0.499665	JPH1
GDP binding (GO:0019003)	2/51	0.629666	0.891106	0	0	0.944952	0.437102	GNAI3;RAN
ubiquitin protein ligase binding (GO:0031625)	11/284	0.632281	0.892076	0	0	0.932066	0.427279	CCT2;UBE2C;CHEK2;UBE2T;GLMN;ISG15;UBE2A;UBE2J2;SNCAIP;RAD18;HSPA1B
retinoid binding (GO:0005501)	1/24	0.637724	0.892076	0	0	1.00673	0.452878	POLR2D
UDP-galactosyltransferase activity (GO:0035250)	1/24	0.637724	0.892076	0	0	1.00673	0.452878	B4GALT4
G-protein coupled serotonin receptor activity (GO:0004993)	1/24	0.637724	0.892076	0	0	1.00673	0.452878	HTR1D
lipoprotein particle receptor binding (GO:0070325)	1/25	0.65274	0.900074	0	0	0.964732	0.411532	PCSK9
transcription cofactor binding (GO:0001221)	1/25	0.65274	0.900074	0	0	0.964732	0.411532	HDGF
bitter taste receptor activity (GO:0033038)	1/25	0.65274	0.900074	0	0	0.964732	0.411532	TAS2R38
ion gated channel activity (GO:0022839)	1/25	0.65274	0.900074	0	0	0.964732	0.411532	CLCA4
actin monomer binding (GO:0003785)	1/25	0.65274	0.900074	0	0	0.964732	0.411532	TMSB4X
metal ion binding (GO:0046872)	17/442	0.657268	0.901286	0	0	0.924636	0.388035	TOP2A;PIF1;CANT1;TPM4;PLK1;TNNC2;FBLN1;MT4;MMP12;MMP13;MELK;MB;STK26;TDG;STK38;DCTPP1;RAN
cysteine-type endopeptidase activity (GO:0004197)	3/81	0.657343	0.901286	0	0	0.890163	0.373468	CASP7;CASP5;CASP3
iron ion binding (GO:0005506)	2/54	0.660653	0.903265	0	0	0.890296	0.369052	ALOX15;ABCE1
protein serine/threonine kinase activity (GO:0004674)	14/368	0.665215	0.903333	0	0	0.914269	0.372697	PLK1;VRK1;GTF2H3;AURKB;CCNB2;CCNB1;MELK;IRAK1;CHEK2;STK26;CHEK1;STK38;CDK1;NEK2
thyroid hormone receptor binding (GO:0046966)	1/26	0.667134	0.903333	0	0	0.926094	0.37485	MED30
calcium channel regulator activity (GO:0005246)	1/26	0.667134	0.903333	0	0	0.926094	0.37485	CAV3
transcription regulatory region sequence-specific DNA binding (GO:0000976)	11/292	0.668168	0.903333	0	0	0.905147	0.36497	SUV39H2;SFPQ;TFDP1;CDX2;CDX1;HDAC1;UHRF1;NKX2-1;HMGB2;GLI1;ASCL2
chloride transmembrane transporter activity (GO:0015108)	2/56	0.680131	0.911034	0	0	0.857233	0.330438	GABRE;CLCA4
phosphoric ester hydrolase activity (GO:0042578)	2/56	0.680131	0.911034	0	0	0.857233	0.330438	DUSP11;PPP1CC
G-protein coupled amine receptor activity (GO:0008227)	2/56	0.680131	0.911034	0	0	0.857233	0.330438	HTR1D;DHX15
RNA polymerase II transcription cofactor activity (GO:0001104)	3/84	0.681393	0.911034	0	0	0.857059	0.328781	MED30;HDAC1;HDGF
channel activity (GO:0015267)	1/28	0.69416	0.925547	0	0	0.857405	0.312998	STEAP1
delayed rectifier potassium channel activity (GO:0005251)	1/29	0.706839	0.925648	0	0	0.82674	0.286839	KCNA10
ubiquitin conjugating enzyme binding (GO:0031624)	1/29	0.706839	0.925648	0	0	0.82674	0.286839	DCUN1D5
alpha-actinin binding (GO:0051393)	1/29	0.706839	0.925648	0	0	0.82674	0.286839	MYBPC1
WW domain binding (GO:0050699)	1/29	0.706839	0.925648	0	0	0.82674	0.286839	CDC25C
serine-type endopeptidase activity (GO:0004252)	7/196	0.706934	0.925648	0	0	0.856363	0.297002	MMP12;MMP13;MMP3;PCSK9;RHBDL2;MMP9;MMP10
Rho guanyl-nucleotide exchange factor activity (GO:0005089)	2/59	0.707624	0.925648	0	0	0.811988	0.28082	NET1;ECT2
nuclease activity (GO:0004518)	2/59	0.707624	0.925648	0	0	0.811988	0.28082	STK31;DNA2
phospholipase A2 activity (GO:0004623)	1/30	0.718994	0.930463	0	0	0.79819	0.263325	PLA2G2A
Hsp90 protein binding (GO:0051879)	1/30	0.718994	0.930463	0	0	0.79819	0.263325	PTGES3
5'-3' RNA polymerase activity (GO:0034062)	1/30	0.718994	0.930463	0	0	0.79819	0.263325	POLR2D
deoxyribonuclease activity (GO:0004536)	1/30	0.718994	0.930463	0	0	0.79819	0.263325	RAD51
chloride channel activity (GO:0005254)	2/61	0.724835	0.93552	0	0	0.784381	0.252422	GABRE;CLCA4
actin binding (GO:0003779)	9/254	0.72912	0.935535	0	0	0.848935	0.268193	ACTR3;MYBPC1;KIF18A;TPM4;TMSB4X;TNNC2;PAWR;ABRACL;ARPC5
taste receptor activity (GO:0008527)	1/31	0.730645	0.935535	0	0	0.771544	0.242132	TAS2R38
serotonin receptor activity (GO:0099589)	1/31	0.730645	0.935535	0	0	0.771544	0.242132	HTR1D
GTP binding (GO:0005525)	5/147	0.732986	0.936056	0	0	0.81418	0.252908	TPX2;GNAI3;GNL2;RAN;GNL3
monocarboxylic acid transmembrane transporter activity (GO:0008028)	1/32	0.741813	0.942356	0	0	0.746616	0.222982	SLC16A1
phosphatidylinositol-3,4,5-trisphosphate binding (GO:0005547)	1/32	0.741813	0.942356	0	0	0.746616	0.222982	RACGAP1
carboxylic acid transmembrane transporter activity (GO:0046943)	2/64	0.749039	0.949044	0	0	0.746309	0.215657	SLC16A1;SLC1A5
transmitter-gated ion channel activity (GO:0022824)	1/33	0.752519	0.950965	0	0	0.723247	0.20564	GABRE
ligand-dependent nuclear receptor transcription coactivator activity (GO:0030374)	2/65	0.75669	0.953745	0	0	0.734425	0.204758	KDM1A;MED30
protein tyrosine/serine/threonine phosphatase activity (GO:0008138)	1/34	0.762782	0.956624	0	0	0.701293	0.189898	CDKN3
anion channel activity (GO:0005253)	2/66	0.764139	0.956624	0	0	0.722912	0.194467	GABRE;CLCA4
methyltransferase activity (GO:0008168)	2/67	0.77139	0.956624	0	0	0.711753	0.184744	METTL2A;FTSJ1
ubiquitin-like protein conjugating enzyme binding (GO:0044390)	1/35	0.77262	0.956624	0	0	0.680632	0.175582	DCUN1D5
steroid hydroxylase activity (GO:0008395)	1/35	0.77262	0.956624	0	0	0.680632	0.175582	CH25H
manganese ion binding (GO:0030145)	1/35	0.77262	0.956624	0	0	0.680632	0.175582	GALNT1
protein heterodimerization activity (GO:0046982)	9/265	0.77281	0.956624	0	0	0.811985	0.209267	TOP2A;POLA2;TPM4;IRAK1;KATNA1;RCC1;TCF3;RAN;SMC2
exonuclease activity (GO:0004527)	1/36	0.78205	0.96069	0	0	0.66115	0.162535	ERI1
transmitter-gated ion channel activity involved in regulation of postsynaptic membrane potential (GO:1904315)	1/36	0.78205	0.96069	0	0	0.66115	0.162535	GABRE
peptidase inhibitor activity (GO:0030414)	1/36	0.78205	0.96069	0	0	0.66115	0.162535	PI3
growth factor activity (GO:0008083)	2/69	0.785308	0.961701	0	0	0.690434	0.166864	IL11;CSF3
ubiquitin-like protein ligase activity (GO:0061659)	6/186	0.786846	0.961701	0	0	0.770154	0.184623	UBE2C;UHRF1;UBE2T;UBE2A;UBE2J2;RAD18
purine ribonucleoside binding (GO:0032550)	5/159	0.792416	0.96525	0	0	0.750264	0.174563	TPX2;GNAI3;GNL2;RAN;GNL3
protein kinase activity (GO:0004672)	18/513	0.796774	0.96525	0	0	0.838474	0.190487	PDGFRA;RYK;PLK1;BUB1B;VRK1;GTF2H3;AURKB;CCNA2;MELK;IRAK1;STK26;CHEK2;STK38;CHEK1;CDK1;NEK2;EPHB2;EPHB3
peptidyl-prolyl cis-trans isomerase activity (GO:0003755)	1/38	0.799754	0.96525	0	0	0.625347	0.139735	PPIH
Rho GTPase binding (GO:0017048)	2/72	0.804788	0.96525	0	0	0.66074	0.143498	RTKN2;CDC42EP2
heme binding (GO:0020037)	2/72	0.804788	0.96525	0	0	0.66074	0.143498	TDO2;PTGS2
receptor tyrosine kinase binding (GO:0030971)	1/39	0.80806	0.96525	0	0	0.608859	0.12976	PCNA
peptide-lysine-N-acetyltransferase activity (GO:0061733)	1/39	0.80806	0.96525	0	0	0.608859	0.12976	HAT1
sulfotransferase activity (GO:0008146)	1/39	0.80806	0.96525	0	0	0.608859	0.12976	HS3ST3A1
serine-type peptidase activity (GO:0008236)	7/220	0.810126	0.96525	0	0	0.758911	0.1598	MMP12;MMP13;MMP3;PCSK9;RHBDL2;MMP9;MMP10
ubiquitin protein ligase activity (GO:0061630)	6/192	0.81114	0.96525	0	0	0.745075	0.155955	UBE2C;UHRF1;UBE2T;UBE2A;UBE2J2;RAD18
protein kinase C binding (GO:0005080)	1/40	0.816021	0.96525	0	0	0.593216	0.12061	TOP2A
ubiquitin-like protein-specific protease activity (GO:0019783)	2/74	0.816886	0.96525	0	0	0.642319	0.129913	PSMD14;USP1
core promoter proximal region sequence-specific DNA binding (GO:0000987)	9/278	0.817647	0.96525	0	0	0.772213	0.155465	HDAC2;HDAC1;UHRF1;ACTL6A;MYBL2;OTX1;TCF3;ASCL2;TP73
copper ion binding (GO:0005507)	1/41	0.823653	0.96525	0	0	0.578356	0.112204	COA6
phosphotransferase activity, phosphate group as acceptor (GO:0016776)	1/41	0.823653	0.96525	0	0	0.578356	0.112204	DTYMK
aminoacyl-tRNA ligase activity (GO:0004812)	1/41	0.823653	0.96525	0	0	0.578356	0.112204	RARS2
oxidoreductase activity, acting on paired donors, with incorporation or reduction of molecular oxygen, NAD(P)H as one donor, and incorporation of one atom of oxygen (GO:0016709)	1/41	0.823653	0.96525	0	0	0.578356	0.112204	CH25H
steroid hormone receptor binding (GO:0035258)	2/76	0.828308	0.96836	0	0	0.624894	0.117711	KDM1A;RAN
guanyl ribonucleotide binding (GO:0032561)	5/170	0.837322	0.974959	0	0	0.699842	0.124255	TPX2;GNAI3;GNL2;RAN;GNL3
anion:cation symporter activity (GO:0015296)	1/43	0.837982	0.974959	0	0	0.550757	0.0973514	SLC6A9
endopeptidase inhibitor activity (GO:0004866)	3/111	0.84343	0.976622	0	0	0.641886	0.109299	HMSD;BIRC5;PI3
RNA polymerase II regulatory region DNA binding (GO:0001012)	6/201	0.843446	0.976622	0	0	0.71035	0.120944	TFDP1;CDX2;CDX1;NKX2-1;GLI1;ASCL2
exopeptidase activity (GO:0008238)	1/45	0.851147	0.983186	0	0	0.525668	0.0847222	GGH
RNA polymerase II core promoter proximal region sequence-specific DNA binding (GO:0000978)	8/262	0.853855	0.983966	0	0	0.726637	0.114804	HDAC2;HDAC1;ACTL6A;MYBL2;OTX1;TCF3;ASCL2;TP73
protein phosphatase regulator activity (GO:0019888)	1/47	0.863244	0.991879	0	0	0.50276	0.0739351	PPP2R2A
flavin adenine dinucleotide binding (GO:0050660)	1/48	0.868919	0.991879	0	0	0.492037	0.0691341	KDM1A
acetylgalactosaminyltransferase activity (GO:0008376)	1/48	0.868919	0.991879	0	0	0.492037	0.0691341	GALNT1
protein tyrosine kinase binding (GO:1990782)	1/48	0.868919	0.991879	0	0	0.492037	0.0691341	PCNA
voltage-gated potassium channel activity (GO:0005249)	2/85	0.872139	0.993213	0	0	0.556872	0.0761833	LRRC26;KCNA10
amyloid-beta binding (GO:0001540)	1/49	0.874358	0.993402	0	0	0.481761	0.0646837	EPHB2
oxidoreductase activity, acting on the CH-OH group of donors, NAD or NADP as acceptor (GO:0016616)	2/88	0.884294	0.998332	0	0	0.537361	0.0660767	RDH10;PGD
cysteine-type endopeptidase inhibitor activity (GO:0004869)	1/51	0.884571	0.998332	0	0	0.462443	0.0567199	BIRC5
extracellular ligand-gated ion channel activity (GO:0005230)	1/52	0.889362	0.998332	0	0	0.453351	0.053156	GABRE
sequence-specific DNA binding (GO:0043565)	12/394	0.895034	0.998332	0	0	0.72336	0.080216	MMP12;PIF1;OSR2;HDAC2;FOXE3;KDM1A;UHRF1;SOX14;MYBL2;HOXB13;TEAD3;ZNF200
thiol-dependent ubiquitinyl hydrolase activity (GO:0036459)	2/92	0.89884	0.998332	0	0	0.513371	0.0547511	PSMD14;USP1
transcriptional repressor activity, RNA polymerase II transcription regulatory region sequence-specific binding (GO:0001227)	4/159	0.899546	0.998332	0	0	0.595584	0.0630516	CDX2;TCF3;HOXB13;ASCL2
protein kinase activator activity (GO:0030295)	1/55	0.902575	0.998332	0	0	0.428098	0.0438814	DBF4
integrin binding (GO:0005178)	2/94	0.905457	0.998332	0	0	0.502158	0.0498723	CXADR;HMGB1
calcium ion binding (GO:0005509)	8/284	0.905752	0.998332	0	0	0.667939	0.0661188	MMP12;MMP13;MELK;CANT1;TPM4;MB;TNNC2;FBLN1
serine-type endopeptidase inhibitor activity (GO:0004867)	1/56	0.90662	0.998332	0	0	0.420292	0.0412022	HMSD
amino acid transmembrane transporter activity (GO:0015171)	1/56	0.90662	0.998332	0	0	0.420292	0.0412022	SLC1A5
nuclear hormone receptor binding (GO:0035257)	1/56	0.90662	0.998332	0	0	0.420292	0.0412022	MED30
RNA polymerase II regulatory region sequence-specific DNA binding (GO:0000977)	14/460	0.910517	0.998332	0	0	0.722127	0.0676941	HDAC2;CDX2;HDAC1;CDX1;ACTL6A;GLI1;ASCL2;SFPQ;TFDP1;NKX2-1;MYBL2;OTX1;TCF3;TP73
cation transmembrane transporter activity (GO:0008324)	2/97	0.914627	0.998332	0	0	0.486224	0.0433904	SLC6A9;SLC1A5
transcriptional repressor activity, RNA polymerase II core promoter proximal region sequence-specific binding (GO:0001078)	2/97	0.914627	0.998332	0	0	0.486224	0.0433904	TCF3;ASCL2
kinase inhibitor activity (GO:0019210)	1/59	0.917774	0.998332	0	0	0.398491	0.034192	DCN
phosphatidylinositol-4,5-bisphosphate binding (GO:0005546)	1/60	0.921188	0.998332	0	0	0.391716	0.0321563	ALOX15
protein homodimerization activity (GO:0042803)	21/664	0.921581	0.998332	0	0	0.749871	0.0612381	TOP2A;PDGFRA;CANT1;TFRC;TPM4;DEFA6;ODC1;CIP2A;OLFM4;GREM1;DMRTA2;SFPQ;PSMD7;IRAK1;PDCD10;STK26;CHEK2;TDG;TCF3;ECT2;MAD2L1
voltage-gated cation channel activity (GO:0022843)	2/100	0.922957	0.998332	0	0	0.471266	0.0377828	LRRC26;KCNA10
potassium channel activity (GO:0005267)	2/100	0.922957	0.998332	0	0	0.471266	0.0377828	LRRC26;KCNA10
PDZ domain binding (GO:0030165)	1/62	0.927598	0.998332	0	0	0.378833	0.028472	CXADR
ATPase binding (GO:0051117)	1/63	0.930604	0.998332	0	0	0.372704	0.0268052	NOP58
transcription factor activity, RNA polymerase II distal enhancer sequence-specific binding (GO:0003705)	1/64	0.933486	0.998332	0	0	0.366768	0.0252443	CDX1
transcriptional activator activity, RNA polymerase II core promoter proximal region sequence-specific binding (GO:0001077)	4/175	0.934944	0.998332	0	0	0.539403	0.0362849	FOXA1;MYBL2;OTX1;TP73
secondary active transmembrane transporter activity (GO:0015291)	1/66	0.938897	0.998332	0	0	0.355446	0.0224109	MFSD2A
protein kinase inhibitor activity (GO:0004860)	1/67	0.941435	0.998332	0	0	0.350042	0.0211252	DCN
phosphatidylinositol-4,5-bisphosphate 3-kinase activity (GO:0046934)	1/68	0.943867	0.998332	0	0	0.3448	0.019919	PDGFRA
activating transcription factor binding (GO:0033613)	1/68	0.943867	0.998332	0	0	0.3448	0.019919	HDAC1
ligand-gated ion channel activity (GO:0015276)	1/68	0.943867	0.998332	0	0	0.3448	0.019919	GABRE
phospholipase activity (GO:0004620)	1/69	0.946199	0.998332	0	0	0.339711	0.0187868	PLA2G2A
transcription factor activity, RNA polymerase II core promoter proximal region sequence-specific binding (GO:0000982)	7/280	0.947441	0.998332	0	0	0.590243	0.0318678	FOXA1;MYBL2;OTX1;TCF3;ASCL2;ARNTL2;TP73
phosphatidylinositol bisphosphate kinase activity (GO:0052813)	1/71	0.950576	0.998332	0	0	0.329971	0.0167252	PDGFRA
transcriptional activator activity, RNA polymerase II transcription regulatory region sequence-specific binding (GO:0001228)	7/284	0.952165	0.998332	0	0	0.581597	0.0285083	FOXA1;TFDP1;CDX1;HOXD13;MYBL2;OTX1;TP73
core promoter sequence-specific DNA binding (GO:0001046)	1/73	0.954598	0.998332	0	0	0.320771	0.0149047	HDAC1
endonuclease activity (GO:0004519)	1/73	0.954598	0.998332	0	0	0.320771	0.0149047	RAD51
GTPase activity (GO:0003924)	5/222	0.955231	0.998332	0	0	0.530682	0.0243066	GNAI3;GNL2;GPN1;RAN;GNL3
transcription coactivator activity (GO:0003713)	7/291	0.959524	0.998332	0	0	0.567052	0.0234294	TFDP1;KDM1A;MED30;ACTL6A;RUVBL1;TCF3;RAN
phosphatidylinositol 3-kinase activity (GO:0035004)	1/76	0.960025	0.998332	0	0	0.307892	0.0125606	PDGFRA
thiol-dependent ubiquitin-specific protease activity (GO:0004843)	1/76	0.960025	0.998332	0	0	0.307892	0.0125606	USP1
ubiquitin-protein transferase activity (GO:0004842)	11/417	0.961204	0.998332	0	0	0.622324	0.0246248	RNF168;UHRF1;UBE2C;UBE2T;CCNF;BIRC5;FBXO45;UBE2A;SKP2;UBE2J2;RAD18
phosphatidylinositol phosphate binding (GO:1901981)	1/81	0.96767	0.999612	0	0	0.288573	0.00948381	RACGAP1
hormone activity (GO:0005179)	1/83	0.970302	0.999612	0	0	0.281505	0.00848693	GUCA2A
transition metal ion binding (GO:0046914)	10/399	0.970389	0.999612	0	0	0.590285	0.0177432	MMP12;SUV39H2;MMP13;UHRF1;GALNT1;ALOX15;TK1;ABCE1;MMP9;COA6
transcription corepressor activity (GO:0003714)	4/203	0.970867	0.999612	0	0	0.462824	0.0136838	HDAC1;SRSF2;PAWR;HDGF
phosphatidylinositol bisphosphate binding (GO:1902936)	1/87	0.974941	0.999612	0	0	0.268356	0.00681054	ALOX15
cytokine receptor binding (GO:0005126)	2/137	0.979196	0.999612	0	0	0.34144	0.00717829	IL11;CSF3
protein phosphatase binding (GO:0019903)	1/92	0.979735	0.999612	0	0	0.253545	0.00519089	NEK2
Ras GTPase binding (GO:0017016)	3/184	0.983473	0.999612	0	0	0.381537	0.00635824	RANBP1;RCC1;BIRC5
transferase activity, transferring hexosyl groups (GO:0016758)	1/100	0.985574	0.999612	0	0	0.232958	0.00338516	B4GALT4
phosphatase binding (GO:0019902)	1/102	0.986749	0.999612	0	0	0.228321	0.00304566	NEK2
zinc ion binding (GO:0008270)	6/302	0.98714	0.999612	0	0	0.465476	0.00602496	MMP12;SUV39H2;MMP13;UHRF1;TK1;MMP9
carboxylic ester hydrolase activity (GO:0052689)	1/103	0.9873	0.999612	0	0	0.226071	0.00288938	PLA2G2A
protein kinase regulator activity (GO:0019887)	1/107	0.989286	0.999612	0	0	0.217494	0.00234284	DCN
GTPase activator activity (GO:0005096)	4/249	0.992911	0.999971	0	0	0.375015	0.002668	RANBP1;RACGAP1;CDC42EP2;ECT2
GTPase regulator activity (GO:0030695)	4/275	0.996936	0.999971	0	0	0.33857	0.00103899	RANBP1;RACGAP1;CDC42EP2;ECT2
cation channel activity (GO:0005261)	1/146	0.99796	0.999971	0	0	0.158671	0.000324039	KCNA10
G-protein coupled receptor activity (GO:0004930)	3/267	0.999062	0.999971	0	0	0.260441	0.000244373	SFRP4;HTR1D;MRGPRF
olfactory receptor activity (GO:0004984)	2/311	0.999971	0.999971	0	0	0.147809	4.3285e-06	OR2J3;OR5H8

## Sheet: FDR0.05_GO_Cellular_Component_2
Term	Overlap	P.value	Adjusted.P.value	Old.P.value	Old.Adjusted.P.value	Odds.Ratio	Combined.Score	Genes
spindle (GO:0005819)	34/186	2.4292e-13	6.31592e-11	0	0	5.35828	155.637	BUB1B;CDCA8;TTK;KIF11;SKA3;SKA1;AURKB;CDC20;CCNB1;DSN1;RACGAP1;KATNA1;POC1A;FBXO5;SPDL1;ECT2;IQCB1;CKAP2L;PLK1;CDC6;KNSTRN;MZT1;CDC25B;TPX2;NEDD1;KIFC1;PRC1;ZW10;KIF4A;CDK1;TACC3;KIF2C;AUNIP;MAD2L1
nuclear chromosome part (GO:0044454)	48/392	1.79634e-11	2.33524e-09	0	0	3.36816	83.3373	PIF1;PRIM2;HDAC2;PCNA;MCM7;KDM1A;HDAC1;UHRF1;CDCA5;PRIM1;HMGB2;BUB1B;CENPA;NCAPH;AURKB;RAD51AP1;ORC5;PPP1CC;DSN1;CCNB1;ORC6;ORC1;RAD21;NUF2;RUVBL1;RCC1;GINS1;GINS2;SSB;ALYREF;PLK1;ACTL6A;UBE2A;NDC80;POLA2;RAD51;NASP;POLE2;HAT1;POLE3;CDK1;TIMELESS;MCM6;DNA2;TCF3;ASF1B;EZH2;MCM2
chromosomal region (GO:0098687)	19/76	1.77635e-10	1.53951e-08	0	0	7.87598	176.826	CENPW;DSCC1;CDCA5;PTGES3;HJURP;CDCA8;CENPA;NDC80;RECQL4;SGO2;CENPE;CHEK2;RAD21;CHEK1;NUF2;HNRNPA2B1;BIRC5;OIP5;KIF2C
chromosome, centromeric region (GO:0000775)	15/49	6.70175e-10	4.35614e-08	0	0	10.3853	219.373	CENPW;DSCC1;CDCA5;HJURP;CDCA8;CENPA;AURKB;NDC80;SGO2;CENPE;RAD21;NUF2;BIRC5;OIP5;KIF2C
condensed nuclear chromosome kinetochore (GO:0000778)	7/11	5.79904e-08	3.0155e-06	0	0	40.8575	680.808	DSN1;CCNB1;PLK1;NUF2;BUB1B;CENPA;NDC80
chromosome, telomeric region (GO:0000781)	20/124	1.79393e-07	7.7737e-06	0	0	4.53827	70.4961	PIF1;PCNA;SSB;KDM1A;MCM7;ALYREF;PTGES3;ORC5;RECQL4;PPP1CC;RAD51;ORC1;CHEK2;CHEK1;HAT1;HNRNPA2B1;CDK1;DNA2;MCM6;MCM2
mitotic spindle (GO:0072686)	16/84	2.94519e-07	1.09393e-05	0	0	5.53579	83.2467	IQCB1;CKAP2L;KIF11;KNSTRN;ASPM;CENPE;TPX2;KIF18A;RACGAP1;KIFC1;KATNA1;CDK1;TACC3;ECT2;FAM83D;MAD2L1
condensed chromosome kinetochore (GO:0000777)	8/19	4.19971e-07	1.27224e-05	0	0	16.9942	249.528	DSN1;NUF2;HJURP;BUB1B;BIRC5;CENPA;NDC80;SPC25
condensed chromosome (GO:0000793)	11/40	4.40389e-07	1.27224e-05	0	0	8.88756	130.075	CENPE;RAD51;NIFK;FANCD2;CHEK1;HMGB2;NCAPG;RCC1;HMGB1;AURKB;SMC2
condensed chromosome, centromeric region (GO:0000779)	9/26	5.66252e-07	1.47226e-05	0	0	12.382	178.106	CENPE;DSN1;HJURP;BUB1B;BIRC5;CENPA;AURKB;NDC80;SPC25
spindle pole (GO:0000922)	17/107	1.83879e-06	4.34622e-05	0	0	4.44436	58.694	PLK1;CDC6;KIF11;AURKB;CDC25B;TPX2;ASPM;NEDD1;CCNB1;DSN1;ZW10;KATNA1;POC1A;AUNIP;SPDL1;FAM83D;DLGAP5
chromosome (GO:0005694)	16/97	2.21254e-06	4.79384e-05	0	0	4.64416	60.4734	TOP2A;CCDC137;CDCA5;HMGB2;C1ORF131;NCAPG;HMGB1;SPIDR;SMC2;RECQL4;CENPE;RAD51;FANCD2;RAD21;TIMELESS;BIRC5
nucleolus (GO:0005730)	54/676	3.14102e-06	6.28204e-05	0	0	2.08068	26.3643	TOP2A;JPT1;GEMIN2;EIF4A3;HJURP;HMGB2;MCM10;SMC2;COIL;RDM1;PPP1CC;SKP2;PITX1;UTP11;DNTTIP2;VRK1;SIRT7;GNL2;ILF2;GNL3;EBNA1BP2;SAPCD2;DKC1;FANCD2;MRTO4;SRSF9;DDX23;GNAI3;CDCA8;ACAT2;TMA16;ARNTL2;RPF1;DSN1;ORC1;ERI1;BRIX1;EXOSC3;EXOSC2;CCT5;ZC3H15;UTP6;NOP58;NIFK;PNO1;CCDC137;LSM6;RAD51;CENPH;UBE2T;NOL10;NOL11;SPC24;RAN
spindle microtubule (GO:0005876)	11/49	3.94757e-06	7.3312e-05	0	0	6.77942	84.3524	CENPE;KIF18A;PRC1;ZW10;KIF4A;PLK1;CDK1;KIF11;SKA3;SKA1;AURKB
chromatin (GO:0000785)	29/296	1.67525e-05	0.000290377	0	0	2.5699	28.2611	SUV39H2;HDAC2;PARPBP;KDM1A;MCM7;HDAC1;UHRF1;CDCA5;DSCC1;HMGB2;RAD51AP1;CHEK1;RCC1;OIP5;EXOSC3;ACTL6A;ESCO2;UBE2A;SFPQ;RAD51;NASP;HAT1;TIMELESS;TCF3;RAN;ASF1B;TP73;EZH2;MCM2
spindle midzone (GO:0051233)	8/30	2.16807e-05	0.000352312	0	0	8.49224	91.1989	CENPE;KIF18A;RACGAP1;PLK1;BUB1B;CDCA8;CDC6;AURKB
nuclear chromosome, telomeric region (GO:0000784)	15/107	3.42871e-05	0.000524391	0	0	3.82641	39.3383	PIF1;PCNA;SSB;KDM1A;MCM7;ALYREF;ORC5;PPP1CC;RAD51;ORC1;HAT1;CDK1;DNA2;MCM6;MCM2
condensed nuclear chromosome (GO:0000794)	8/34	5.80665e-05	0.000838738	0	0	7.18424	70.0745	RAD51;NIFK;RAD21;CHEK1;RCC1;CENPA;NCAPH;AURKB
condensed nuclear chromosome, centromeric region (GO:0000780)	5/12	7.46249e-05	0.0009829	0	0	16.6334	158.068	NUF2;BUB1B;CENPA;AURKB;NDC80
microtubule organizing center (GO:0005815)	40/507	7.77058e-05	0.0009829	0	0	2.03317	19.2391	PCNA;CCNF;OLA1;GNAI3;HMMR;KIF15;CCNB2;CCNB1;CDC45;CHEK1;PCLAF;POC1A;NEK2;RPRD1B;CEP55;DLGAP5;CCT5;CCT4;NDC1;IQCB1;CENPU;RANBP1;STIL;SLC16A1;CKAP2L;PLK1;CKAP2;MZT1;NDC80;CDC25B;WRAP73;TPX2;NEDD1;KIFC1;CDK1;TACC3;KIF2C;AUNIP;RAD18;HSPA1B
microtubule cytoskeleton (GO:0015630)	33/388	7.93881e-05	0.0009829	0	0	2.20023	20.7728	TTK;HMMR;KIF11;SKA1;AURKB;KIF15;CDC20;CCNB2;SPAST;KATNA1;TAF1A;FBXO5;CEP55;DLGAP5;CCT5;CCT4;IQCB1;CENPU;CCT2;PLK1;CKAP2;KNSTRN;MZT1;CENPE;TPX2;KIF18A;KIFC1;PRC1;KIF4A;CDC42EP2;TACC3;KIF2C;MCM2
spliceosomal snRNP complex (GO:0097525)	10/59	0.000139551	0.00164924	0	0	4.77097	42.3523	PRPF4;SNRNP40;LSM7;LSM6;SNRPD1;DDX23;SNRPG;PPIH;SNRPA1;LSM5
ficolin-1-rich granule lumen (GO:1904813)	15/123	0.000172766	0.00195301	0	0	3.2568	28.2155	KCMF1;PSMD12;CANT1;PSMD14;DYNLT1;PSMD13;ARPC5;HMGB1;ILF2;MMP9;PSMA5;PSMD7;PSMD2;PSMB1;HSPA1B
centrosome (GO:0005813)	36/461	0.000213023	0.00230775	0	0	2.00503	16.9507	PCNA;CCNF;OLA1;GNAI3;HMMR;AURKB;KIF15;CCNB2;CCNB1;CDC45;CHEK1;PCLAF;POC1A;NEK2;RPRD1B;CEP55;DLGAP5;CCT5;CCT4;IQCB1;RANBP1;STIL;SLC16A1;CKAP2L;PLK1;CKAP2;MZT1;NDC80;CDC25B;WRAP73;NEDD1;CDK1;KIF2C;AUNIP;RAD18;HSPA1B
spliceosomal tri-snRNP complex (GO:0097526)	7/31	0.00022359	0.00232534	0	0	6.80248	57.1796	PRPF4;LSM7;LSM6;SNRPD1;SNRPG;PPIH;LSM5
nuclear chromosome (GO:0000228)	9/52	0.000253866	0.00253866	0	0	4.88858	40.4711	TOP2A;RAD51;NIFK;CHEK1;TIMELESS;RCC1;BIRC5;SPIDR;SMC2
nuclear replisome (GO:0043601)	5/16	0.000358377	0.00345104	0	0	10.5827	83.9622	PRIM2;POLA2;PRIM1;POLE2;POLE3
microtubule (GO:0005874)	20/210	0.000475222	0.00441277	0	0	2.4729	18.922	CCT2;DYNLT1;PLK1;CKAP2;KIF11;SKA3;SKA1;AURKB;KIF15;CENPE;KIF18A;SERP1;KIFC1;PRC1;KIF4A;CDK1;SRPRB;KIF2C;CCT5;CCT4
small nuclear ribonucleoprotein complex (GO:0030532)	5/19	0.000860308	0.00758113	0	0	8.31366	58.6796	PRPF4;LSM6;SNRPD1;SNRPG;SNRPA1
spliceosomal complex (GO:0005681)	13/114	0.000874746	0.00758113	0	0	3.01188	21.2084	HNRNPR;CRNKL1;PRPF4;HNRNPM;LSM7;SNRNP40;SNRPD1;TRA2B;HNRNPA2B1;SNRPG;DHX15;PPIH;SNRPA1
alpha DNA polymerase:primase complex (GO:0005658)	3/6	0.0012872	0.0107959	0	0	23.2352	154.636	PRIM2;POLA2;PRIM1
kinetochore microtubule (GO:0005828)	3/7	0.00218335	0.0177398	0	0	17.4255	106.764	CENPE;KIF18A;ZW10
Cajal body (GO:0015030)	6/34	0.00246299	0.0194054	0	0	4.99062	29.9755	COIL;PRPF4;NOP58;HNRNPA2B1;OIP5;SMN1
cytoplasmic exosome (RNase complex) (GO:0000177)	4/15	0.00276128	0.0211156	0	0	8.45587	49.8225	PNPT1;EXOSC8;EXOSC3;EXOSC2
nuclear origin of replication recognition complex (GO:0005664)	3/8	0.0033862	0.0244559	0	0	13.9396	79.2893	ORC5;ORC6;ORC1
U6 snRNP (GO:0005688)	3/8	0.0033862	0.0244559	0	0	13.9396	79.2893	LSM7;LSM6;LSM5
nuclear body (GO:0016604)	40/618	0.00363366	0.0255338	0	0	1.63297	9.17324	PCNA;GEMIN2;SRSF1;CSTF2;GPATCH2;MRPL36;DUSP11;COIL;DSN1;ZIC2;CHEK2;POLR2D;DHX15;OIP5;SMN1;NOP58;WTAP;CDC25C;ZWINT;CKAP4;GNL3;HNRNPM;SGO2;PRPF4;SNRNP40;SFPQ;DBF4;RAD51;CENPI;FANCD2;POLE2;HNRNPA2B1;SRSF2;SRSF3;SNRPA1;PPIH;TCF3;SIM2;RAD18;HSPA1B
replication fork (GO:0005657)	5/26	0.00382859	0.0261956	0	0	5.54042	30.8338	PIF1;PCNA;RAD51;UHRF1;RAD18
kinesin complex (GO:0005871)	7/50	0.0042991	0.0286607	0	0	3.79296	20.6692	CENPE;KIF18A;KIFC1;KIF4A;KIF2C;KIF11;KIF15
nuclear periphery (GO:0034399)	9/78	0.00484742	0.0315082	0	0	3.04236	16.2137	HNRNPM;SFPQ;EBNA1BP2;SNRNP40;NUP107;UHRF1;RAD21;HNRNPA2B1;YEATS4
tertiary granule lumen (GO:1904724)	7/55	0.00731306	0.0463755	0	0	3.39698	16.7066	CNN2;CANT1;GGH;CXCL1;OLFM4;MMP9;ILF2
nuclear chromatin (GO:0000790)	19/253	0.00926692	0.0573666	0	0	1.90074	8.89796	HDAC2;KDM1A;HDAC1;UHRF1;CDCA5;ACTL6A;HMGB2;UBE2A;CENPA;RAD51AP1;RAD51;NASP;RUVBL1;HAT1;TIMELESS;RCC1;TCF3;ASF1B;EZH2
ficolin-1-rich granule (GO:0101002)	15/184	0.00971437	0.058738	0	0	2.07461	9.61405	KCMF1;PSMD12;CANT1;PSMD14;DYNLT1;PSMD13;ARPC5;HMGB1;ILF2;MMP9;PSMA5;PSMD7;PSMD2;PSMB1;HSPA1B
nuclear matrix (GO:0016363)	7/59	0.0106715	0.0630588	0	0	3.13501	14.2335	HNRNPM;SFPQ;SNRNP40;UHRF1;RAD21;HNRNPA2B1;YEATS4
U2-type spliceosomal complex (GO:0005684)	7/60	0.0116617	0.0650118	0	0	3.0757	13.6913	SNRNP40;LSM7;SNRPD1;DHX15;SNRPG;SNRPA1;CRNKL1
small nucleolar ribonucleoprotein complex (GO:0005732)	3/12	0.0117521	0.0650118	0	0	7.74263	34.4061	NOP58;SNRNP40;LSM6
nuclear exosome (RNase complex) (GO:0000176)	3/12	0.0117521	0.0650118	0	0	7.74263	34.4061	EXOSC8;EXOSC3;EXOSC2
preribosome (GO:0030684)	8/75	0.0122027	0.066098	0	0	2.78194	12.2575	LTV1;EBNA1BP2;NOP58;UTP6;UTP11;NOL10;RIOK1;RPF1
prespliceosome (GO:0071010)	4/23	0.0137783	0.0716472	0	0	4.89346	20.9668	LSM7;SNRPD1;SNRPG;CRNKL1
U5 snRNP (GO:0005682)	4/23	0.0137783	0.0716472	0	0	4.89346	20.9668	SNRNP40;SNRPD1;DDX23;SNRPG
chaperonin-containing T-complex (GO:0005832)	3/13	0.0148142	0.0755234	0	0	6.968	29.3504	CCT2;CCT5;CCT4
site of DNA damage (GO:0090734)	5/37	0.0174709	0.0873543	0	0	3.63381	14.7068	RNF168;RAD51;WDR70;AUNIP;RAD18
U4/U6 x U5 tri-snRNP complex (GO:0046540)	4/25	0.0184432	0.0904758	0	0	4.42695	17.6771	PRPF4;LSM6;PPIH;LSM5
cytoplasmic microtubule (GO:0005881)	5/38	0.0194521	0.093658	0	0	3.52351	13.8819	SERP1;DYNLT1;CKAP2;SRPRB;KIF2C
nuclear DNA-directed RNA polymerase complex (GO:0055029)	6/52	0.0199355	0.0942404	0	0	3.03491	11.8824	PRIM2;POLA2;PRIM1;POLR2D;RPRD1B;POLR2H
secretory granule lumen (GO:0034774)	21/317	0.0236339	0.109383	0	0	1.65945	6.21476	CCT2;PSMD12;CANT1;PSMD14;DYNLT1;PSMD13;OLA1;GGH;CXCL1;ARPC5;HMGB1;OLFM4;ILF2;PSMA5;CNN2;DSN1;PSMD7;FABP5;PSMD2;TMSB4X;PSMB1
U12-type spliceosomal complex (GO:0005689)	4/27	0.0239802	0.109383	0	0	4.04158	15.0772	LSM7;SNRPD1;DHX15;SNRPG
U2-type catalytic step 2 spliceosome (GO:0071007)	4/29	0.0304218	0.136374	0	0	3.71786	12.985	SNRNP40;SNRPD1;SNRPA1;CRNKL1
Gemini of coiled bodies (GO:0097504)	2/7	0.0312978	0.137923	0	0	9.28184	32.1542	GEMIN2;SMN1
ESC/E(Z) complex (GO:0035098)	3/18	0.0362711	0.157175	0	0	4.64412	15.4033	HDAC2;EED;EZH2
cytoplasmic vesicle lumen (GO:0060205)	10/129	0.0418208	0.178253	0	0	1.95733	6.21326	PSMA5;PSMD12;PSMD7;PSMD14;DYNLT1;PSMD13;PSMD2;PSMB1;ARPC5;HMGB1
specific granule lumen (GO:0035580)	6/62	0.0427248	0.179168	0	0	2.49166	7.85614	CNN2;CANT1;GGH;CXCL1;OLFM4;ILF2
precatalytic spliceosome (GO:0071011)	4/33	0.0460878	0.190204	0	0	3.20439	9.86056	SNRNP40;SNRPD1;SNRPG;CRNKL1
site of double-strand break (GO:0035861)	4/34	0.0505874	0.203182	0	0	3.09741	9.24284	RNF168;RAD51;WDR70;RAD18
post-mRNA release spliceosomal complex (GO:0071014)	2/9	0.0507955	0.203182	0	0	6.62919	19.7547	DHX15;CRNKL1
nucleoplasm part (GO:0044451)	24/407	0.0528716	0.206396	0	0	1.4644	4.30518	PCNA;GEMIN2;CSTF2;MRPL36;GTF2H3;GTF2E1;ZWINT;GNL3;COIL;SGO2;DSN1;DBF4;CDC45;ZIC2;CENPI;FANCD2;POLE2;POLR2D;WDR5;SNRPA1;RPRD1B;POLR2H;SIM2;RAD18
U2 snRNP (GO:0005686)	3/21	0.0539806	0.206396	0	0	3.86949	11.2956	SNRPD1;SNRPG;SNRPA1
anaphase-promoting complex (GO:0005680)	3/21	0.0539806	0.206396	0	0	3.86949	11.2956	CDC20;UBE2C;BUB1B
small-subunit processome (GO:0032040)	4/35	0.0553188	0.208448	0	0	2.99734	8.67622	NOP58;UTP6;UTP11;NOL10
telomerase holoenzyme complex (GO:0005697)	3/22	0.0606471	0.220072	0	0	3.66565	10.2736	SNRNP40;DKC1;PTGES3
microtubule end (GO:1990752)	3/22	0.0606471	0.220072	0	0	3.66565	10.2736	ASPM;KIF2C;KNSTRN
mitotic spindle midzone (GO:1990023)	2/10	0.0617896	0.220072	0	0	5.80024	16.148	CENPE;KIF18A
preribosome, small subunit precursor (GO:0030688)	2/10	0.0617896	0.220072	0	0	5.80024	16.148	LTV1;RIOK1
spindle pole centrosome (GO:0031616)	2/11	0.0735005	0.258245	0	0	5.1555	13.4582	AURKB;DLGAP5
mitotic spindle pole (GO:0097431)	3/25	0.0827797	0.28697	0	0	3.16529	7.88655	ASPM;KATNA1;FAM83D
U4 snRNP (GO:0005687)	2/12	0.0858501	0.289884	0	0	4.63971	11.3912	SNRPD1;SNRPG
methylosome (GO:0034709)	2/12	0.0858501	0.289884	0	0	4.63971	11.3912	SNRPD1;SNRPG
ribosome (GO:0005840)	6/76	0.0946374	0.315458	0	0	1.99187	4.69623	SERP1;DENR;MRPL13;EIF2S1;TMA16;ZC3H15
Sin3 complex (GO:0016580)	2/13	0.0987658	0.317411	0	0	4.2177	9.76399	HDAC2;HDAC1
Cul4A-RING E3 ubiquitin ligase complex (GO:0031464)	2/13	0.0987658	0.317411	0	0	4.2177	9.76399	WDR70;GLMN
centriole (GO:0005814)	7/95	0.0988858	0.317411	0	0	1.84902	4.27824	TOP2A;NEDD1;STIL;CCNF;POC1A;RAN;HSPA1B
rough endoplasmic reticulum (GO:0005791)	3/28	0.107832	0.341906	0	0	2.78502	6.20275	SFTPA2;RPN1;CKAP4
nuclear speck (GO:0016607)	17/296	0.10937	0.342605	0	0	1.41947	3.1413	WTAP;SRSF1;GPATCH2;CDC25C;CKAP4;DUSP11;PRPF4;SNRNP40;POLR2D;DHX15;SRSF2;SRSF3;OIP5;PPIH;SNRPA1;TCF3;HSPA1B
microtubule plus-end (GO:0035371)	2/14	0.112179	0.347222	0	0	3.86602	8.45752	KIF2C;KNSTRN
lipid droplet (GO:0005811)	5/64	0.125164	0.376635	0	0	1.9681	4.08997	IRAK1;RDH10;HILPDA;ALOX15;CKAP4
lamellar body (GO:0042599)	2/15	0.126028	0.376635	0	0	3.56845	7.39115	SFTPA2;CKAP4
Ino80 complex (GO:0031011)	2/15	0.126028	0.376635	0	0	3.56845	7.39115	ACTL6A;RUVBL1
polymeric cytoskeletal fiber (GO:0099513)	13/221	0.129518	0.382666	0	0	1.45429	2.97249	CCT2;TPM4;PAWR;KIF11;KRT75;KIF15;CENPE;KIF18A;KIFC1;KIF4A;KIF2C;CCT5;CCT4
CHD-type complex (GO:0090545)	2/16	0.140252	0.400721	0	0	3.31339	6.50852	HDAC2;HDAC1
Sin3-type complex (GO:0070822)	2/16	0.140252	0.400721	0	0	3.31339	6.50852	HDAC2;HDAC1
NuRD complex (GO:0016581)	2/16	0.140252	0.400721	0	0	3.31339	6.50852	HDAC2;HDAC1
histone methyltransferase complex (GO:0035097)	4/49	0.14402	0.407012	0	0	2.06332	3.99832	HDAC2;EED;WDR5;EZH2
DNA-directed RNA polymerase II, core complex (GO:0005665)	2/17	0.154798	0.432769	0	0	3.09233	5.76916	POLR2D;POLR2H
U2-type prespliceosome (GO:0071004)	2/18	0.169614	0.469145	0	0	2.89891	5.14334	LSM7;SNRPG
fibrillar center (GO:0001650)	8/131	0.176434	0.482873	0	0	1.51093	2.62117	FOXA1;COIL;DUSP11;DSN1;NOP58;ORC6;DKC1;CCDC137
SCF ubiquitin ligase complex (GO:0019005)	4/54	0.184186	0.49399	0	0	1.8565	3.14085	CCNF;FBXO45;SKP2;CKS1B
nucleolar part (GO:0044452)	9/153	0.184296	0.49399	0	0	1.45208	2.45576	FOXA1;COIL;DUSP11;DSN1;NOP58;ORC6;DKC1;CCDC137;POLR2H
mitochondrial intermembrane space (GO:0005758)	4/57	0.209848	0.556738	0	0	1.75114	2.73419	PNPT1;TRIAP1;COA6;PRELID3B
U1 snRNP (GO:0005685)	2/21	0.215228	0.565245	0	0	2.44081	3.74922	SNRPD1;SNRPG
IPAF inflammasome complex (GO:0072557)	1/6	0.224091	0.565667	0	0	4.63531	6.93304	CASP5
box C/D snoRNP complex (GO:0031428)	1/6	0.224091	0.565667	0	0	4.63531	6.93304	NOP58
pre-snoRNP complex (GO:0070761)	1/6	0.224091	0.565667	0	0	4.63531	6.93304	NOP58
spindle pole body (GO:0005816)	1/6	0.224091	0.565667	0	0	4.63531	6.93304	NDC1
INO80-type complex (GO:0097346)	2/22	0.230686	0.576715	0	0	2.31864	3.40075	ACTL6A;RUVBL1
nuclear ubiquitin ligase complex (GO:0000152)	3/41	0.240243	0.594887	0	0	1.831	2.61121	CDC20;UBE2C;BUB1B
extrinsic component of external side of plasma membrane (GO:0031232)	1/7	0.256223	0.611175	0	0	3.86256	5.25966	PCSK9
Rad51B-Rad51C-Rad51D-XRCC2 complex (GO:0033063)	1/7	0.256223	0.611175	0	0	3.86256	5.25966	RAD51
AIM2 inflammasome complex (GO:0097169)	1/7	0.256223	0.611175	0	0	3.86256	5.25966	CASP5
U7 snRNP (GO:0005683)	1/7	0.256223	0.611175	0	0	3.86256	5.25966	SNRPG
microtubule organizing center part (GO:0044450)	7/126	0.267123	0.631382	0	0	1.36512	1.80202	TOP2A;NEDD1;STIL;CCNF;POC1A;RAN;HSPA1B
microtubule minus-end (GO:0036449)	1/8	0.287026	0.632431	0	0	3.31059	4.13221	ASPM
microvillus membrane (GO:0031528)	1/8	0.287026	0.632431	0	0	3.31059	4.13221	PDPN
nuclear proteasome complex (GO:0031595)	1/8	0.287026	0.632431	0	0	3.31059	4.13221	PSMD12
commitment complex (GO:0000243)	1/8	0.287026	0.632431	0	0	3.31059	4.13221	SNRPD1
gamma-tubulin large complex (GO:0000931)	1/8	0.287026	0.632431	0	0	3.31059	4.13221	MZT1
lamellipodium membrane (GO:0031258)	1/8	0.287026	0.632431	0	0	3.31059	4.13221	PDPN
gamma-tubulin ring complex (GO:0008274)	1/8	0.287026	0.632431	0	0	3.31059	4.13221	MZT1
HFE-transferrin receptor complex (GO:1990712)	1/8	0.287026	0.632431	0	0	3.31059	4.13221	TFRC
preribosome, large subunit precursor (GO:0030687)	2/26	0.292877	0.639898	0	0	1.9318	2.37226	EBNA1BP2;RPF1
MLL1/2 complex (GO:0044665)	2/27	0.308372	0.651394	0	0	1.85443	2.18164	RUVBL1;WDR5
myofibril (GO:0030016)	2/27	0.308372	0.651394	0	0	1.85443	2.18164	MYBPC1;DES
MLL1 complex (GO:0071339)	2/27	0.308372	0.651394	0	0	1.85443	2.18164	RUVBL1;WDR5
DNA-directed RNA polymerase II, holoenzyme (GO:0016591)	5/90	0.3165	0.651394	0	0	1.36423	1.56946	POLR2D;RPRD1B;POLR2H;GTF2H3;GTF2E1
Swr1 complex (GO:0000812)	1/9	0.316555	0.651394	0	0	2.89661	3.33185	RUVBL1
junctional sarcoplasmic reticulum membrane (GO:0014701)	1/9	0.316555	0.651394	0	0	2.89661	3.33185	JPH1
cytosolic proteasome complex (GO:0031597)	1/9	0.316555	0.651394	0	0	2.89661	3.33185	PSMD2
mitochondrial envelope (GO:0005740)	4/69	0.319885	0.651394	0	0	1.42696	1.62644	PNPT1;TRIAP1;COA6;PRELID3B
cytoskeleton (GO:0005856)	24/520	0.320686	0.651394	0	0	1.12398	1.27829	NDC1;ACTR3;IQCB1;TPM4;PLK1;CKAP2;ABRACL;HMMR;ARPC5;KNSTRN;SKA1;CNN2;CENPE;TPX2;CCNB2;KIF18A;SPAST;DES;TAF1A;CDC42EP2;TACC3;KIF2C;CENPQ;MCM2
cullin-RING ubiquitin ligase complex (GO:0031461)	9/181	0.335268	0.66418	0	0	1.2139	1.32658	CDC20;UBE2C;CCNF;GLMN;BUB1B;FBXO45;SKP2;KCTD5;CKS1B
nuclear transcription factor complex (GO:0044798)	4/71	0.338827	0.66418	0	0	1.38422	1.49809	SFPQ;TFDP1;TCF3;ASCL2
multivesicular body (GO:0005771)	2/29	0.339134	0.66418	0	0	1.71689	1.85657	STEAP3;SFTPA2
clathrin-coated endocytic vesicle (GO:0045334)	3/50	0.342637	0.66418	0	0	1.47969	1.58487	CEMIP;SFTPA2;WNT5A
NLRP3 inflammasome complex (GO:0072559)	1/10	0.344863	0.66418	0	0	2.57463	2.74098	CASP5
lateral element (GO:0000800)	1/10	0.344863	0.66418	0	0	2.57463	2.74098	RAD51
N-terminal protein acetyltransferase complex (GO:0031414)	1/10	0.344863	0.66418	0	0	2.57463	2.74098	NAA50
mitochondrial large ribosomal subunit (GO:0005762)	3/52	0.365485	0.681125	0	0	1.41915	1.42841	MRPL3;MRPL36;MRPL13
tertiary granule (GO:0070820)	8/164	0.369119	0.681125	0	0	1.18924	1.18524	CNN2;NRAS;CANT1;GGH;CXCL1;OLFM4;ILF2;MMP9
MLL3/4 complex (GO:0044666)	1/11	0.371999	0.681125	0	0	2.31705	2.29125	WDR5
nuclear replication fork (GO:0043596)	1/11	0.371999	0.681125	0	0	2.31705	2.29125	PCNA
nuclear inclusion body (GO:0042405)	1/11	0.371999	0.681125	0	0	2.31705	2.29125	RAD18
npBAF complex (GO:0071564)	1/11	0.371999	0.681125	0	0	2.31705	2.29125	ACTL6A
ribonuclease P complex (GO:0030677)	1/11	0.371999	0.681125	0	0	2.31705	2.29125	TRMT10C
Golgi lumen (GO:0005796)	5/98	0.382553	0.69555	0	0	1.24636	1.19761	WNT5B;DEFA6;LUM;WNT5A;DCN
invadopodium (GO:0071437)	1/12	0.398012	0.708789	0	0	2.1063	1.94047	PDPN
holo TFIIH complex (GO:0005675)	1/12	0.398012	0.708789	0	0	2.1063	1.94047	GTF2H3
filopodium membrane (GO:0031527)	1/12	0.398012	0.708789	0	0	2.1063	1.94047	PDPN
cytoplasmic ribonucleoprotein granule (GO:0036464)	8/170	0.407042	0.719939	0	0	1.14484	1.02902	LSM6;PSMA4;POLR2D;SNRPG;SMN1;SNCAIP;EIF2S1;CKAP4
DNA-directed RNA polymerase I complex (GO:0005736)	1/13	0.42295	0.728257	0	0	1.93067	1.66135	POLR2H
nuclear nucleosome (GO:0000788)	1/13	0.42295	0.728257	0	0	1.93067	1.66135	CENPA
germ plasm (GO:0060293)	1/13	0.42295	0.728257	0	0	1.93067	1.66135	SNRPG
Set1C/COMPASS complex (GO:0048188)	1/13	0.42295	0.728257	0	0	1.93067	1.66135	WDR5
transcription factor TFIID complex (GO:0005669)	2/35	0.428307	0.73263	0	0	1.40428	1.19071	GTF2H3;GTF2E1
Golgi-associated vesicle (GO:0005798)	3/58	0.432947	0.735727	0	0	1.26393	1.05809	CHIC2;COL7A1;STK26
Cul4-RING E3 ubiquitin ligase complex (GO:0080008)	2/36	0.442569	0.744758	0	0	1.36291	1.11099	WDR70;GLMN
endolysosome membrane (GO:0036020)	1/14	0.446855	0.744758	0	0	1.78207	1.43549	PCSK9
dystrophin-associated glycoprotein complex (GO:0016010)	1/14	0.446855	0.744758	0	0	1.78207	1.43549	CAV3
SWI/SNF complex (GO:0016514)	1/15	0.469771	0.764542	0	0	1.65469	1.25013	ACTL6A
Cul2-RING ubiquitin ligase complex (GO:0031462)	1/15	0.469771	0.764542	0	0	1.65469	1.25013	GLMN
COPI vesicle coat (GO:0030126)	1/15	0.469771	0.764542	0	0	1.65469	1.25013	COPB2
phagocytic vesicle membrane (GO:0030670)	2/38	0.470488	0.764542	0	0	1.28706	0.970425	DMBT1;ATG5
secretory vesicle (GO:0099503)	1/16	0.491739	0.770017	0	0	1.5443	1.09615	DYNLT1
COPI-coated vesicle membrane (GO:0030663)	1/16	0.491739	0.770017	0	0	1.5443	1.09615	COPB2
P granule (GO:0043186)	1/16	0.491739	0.770017	0	0	1.5443	1.09615	SNRPG
90S preribosome (GO:0030686)	1/16	0.491739	0.770017	0	0	1.5443	1.09615	NOL10
pericentriolar material (GO:0000242)	1/16	0.491739	0.770017	0	0	1.5443	1.09615	NEDD1
specific granule (GO:0042581)	7/160	0.49533	0.770017	0	0	1.05987	0.744589	CNN2;CANT1;GGH;CXCL1;OLFM4;ILF2;CKAP4
contractile actin filament bundle (GO:0097517)	2/40	0.497549	0.770017	0	0	1.21919	0.85107	CNN2;TPM4
stress fiber (GO:0001725)	2/40	0.497549	0.770017	0	0	1.21919	0.85107	CNN2;TPM4
heterochromatin (GO:0000792)	2/41	0.510744	0.773652	0	0	1.18787	0.798112	UHRF1;UBE2A
mRNA cleavage and polyadenylation specificity factor complex (GO:0005847)	1/17	0.512798	0.773652	0	0	1.4477	0.966882	CSTF2
mitochondrial respiratory chain complex IV (GO:0005751)	1/17	0.512798	0.773652	0	0	1.4477	0.966882	C15ORF48
BAF-type complex (GO:0090544)	1/17	0.512798	0.773652	0	0	1.4477	0.966882	ACTL6A
azurophil granule lumen (GO:0035578)	4/90	0.514776	0.773652	0	0	1.07733	0.715373	CCT2;DSN1;FABP5;GGH
DNA-directed RNA polymerase III complex (GO:0005666)	1/18	0.532985	0.796415	0	0	1.36247	0.857352	POLR2H
P-body (GO:0000932)	3/68	0.538575	0.800168	0	0	1.06892	0.661481	PSMA4;LSM6;POLR2D
GABA-A receptor complex (GO:1902711)	1/19	0.552337	0.811342	0	0	1.28671	0.763789	GABRE
striated muscle thin filament (GO:0005865)	1/19	0.552337	0.811342	0	0	1.28671	0.763789	MYBPC1
nuclear heterochromatin (GO:0005720)	1/20	0.570888	0.822038	0	0	1.21893	0.683285	UHRF1
endolysosome (GO:0036019)	1/20	0.570888	0.822038	0	0	1.21893	0.683285	PCSK9
dendrite membrane (GO:0032590)	1/20	0.570888	0.822038	0	0	1.21893	0.683285	GABRE
RNA polymerase II transcription factor complex (GO:0090575)	6/147	0.572265	0.822038	0	0	0.985194	0.549889	SFPQ;TFDP1;TCF3;GTF2H3;GTF2E1;ASCL2
cytoplasmic dynein complex (GO:0005868)	1/21	0.588671	0.836363	0	0	1.15792	0.613568	DYNLT1
euchromatin (GO:0000791)	1/21	0.588671	0.836363	0	0	1.15792	0.613568	UHRF1
actomyosin (GO:0042641)	2/48	0.596519	0.841088	0	0	1.00674	0.520125	CNN2;TPM4
clathrin-coated vesicle (GO:0030136)	4/100	0.598466	0.841088	0	0	0.964604	0.495213	CEMIP;TFRC;SFTPA2;WNT5A
histone acetyltransferase complex (GO:0000123)	1/22	0.605718	0.842174	0	0	1.10272	0.552841	WDR5
transcriptionally active chromatin (GO:0035327)	1/22	0.605718	0.842174	0	0	1.10272	0.552841	EXOSC3
endosome lumen (GO:0031904)	1/24	0.637724	0.881958	0	0	1.00673	0.452878	AP4M1
ribonucleoprotein granule (GO:0035770)	3/80	0.649041	0.892861	0	0	0.901771	0.389799	SMN1;SNCAIP;CKAP4
vacuolar lumen (GO:0005775)	6/161	0.660398	0.903703	0	0	0.89555	0.371574	CCT2;DSN1;FABP5;LUM;GGH;DCN
contractile fiber (GO:0043292)	1/26	0.667134	0.90798	0	0	0.926094	0.37485	MYBPC1
actin filament (GO:0005884)	2/55	0.670508	0.90798	0	0	0.873452	0.349136	TPM4;PAWR
caveola (GO:0005901)	2/56	0.680131	0.91615	0	0	0.857233	0.330438	KIF18A;CAV3
endoplasmic reticulum lumen (GO:0005788)	10/270	0.684884	0.91615	0	0	0.889223	0.336576	TOR3A;WNT5B;COL7A1;WNT5A;COL5A2;PCSK9;PTGS2;PDIA6;LTBP1;CKAP4
synaptonemal complex (GO:0000795)	1/28	0.69416	0.91615	0	0	0.857405	0.312998	RAD51
Golgi stack (GO:0005795)	1/28	0.69416	0.91615	0	0	0.857405	0.312998	VRK1
polysomal ribosome (GO:0042788)	1/28	0.69416	0.91615	0	0	0.857405	0.312998	ZC3H15
sarcoplasmic reticulum (GO:0016529)	1/29	0.706839	0.928173	0	0	0.82674	0.286839	JPH1
filopodium (GO:0030175)	2/60	0.716339	0.929804	0	0	0.797946	0.266196	CXADR;PDPN
endosomal part (GO:0044440)	1/31	0.730645	0.929804	0	0	0.771544	0.242132	AP4M1
sarcoplasm (GO:0016528)	1/31	0.730645	0.929804	0	0	0.771544	0.242132	JPH1
intercalated disc (GO:0014704)	1/31	0.730645	0.929804	0	0	0.771544	0.242132	DES
vesicle coat (GO:0030120)	1/31	0.730645	0.929804	0	0	0.771544	0.242132	COPB2
vacuole (GO:0005773)	2/62	0.733115	0.929804	0	0	0.771267	0.239442	GGH;ATG5
PML body (GO:0016605)	2/62	0.733115	0.929804	0	0	0.771267	0.239442	RAD51;CHEK2
polysome (GO:0005844)	2/63	0.741182	0.935472	0	0	0.758584	0.227203	EIF2S1;ZC3H15
clathrin-coated endocytic vesicle membrane (GO:0030669)	1/33	0.752519	0.945194	0	0	0.723247	0.20564	WNT5A
azurophil granule (GO:0042582)	5/154	0.769024	0.959623	0	0	0.775645	0.20371	CCT2;DSN1;FABP5;GGH;CKAP4
platelet alpha granule lumen (GO:0031093)	2/67	0.77139	0.959623	0	0	0.711753	0.184744	TMSB4X;OLA1
perinuclear region of cytoplasm (GO:0048471)	13/378	0.790699	0.971301	0	0	0.821888	0.193011	TFRC;GALNT1;HMGB2;PCSK9;BUB1B;MEX3D;OLFM4;RAD51;STK26;PCLAF;HSPA1B;CDKN3;MAD2L1
Cul3-RING ubiquitin ligase complex (GO:0031463)	2/70	0.791984	0.971301	0	0	0.680245	0.158643	GLMN;KCTD5
actin-based cell projection (GO:0098858)	2/70	0.791984	0.971301	0	0	0.680245	0.158643	CXADR;PDPN
intermediate filament cytoskeleton (GO:0045111)	2/71	0.798476	0.974665	0	0	0.670351	0.150863	DES;KRT75
bicellular tight junction (GO:0005923)	2/72	0.804788	0.977779	0	0	0.66074	0.143498	CXADR;ECT2
aggresome (GO:0016235)	1/41	0.823653	0.991435	0	0	0.578356	0.112204	HSPA1B
cytoplasmic stress granule (GO:0010494)	1/41	0.823653	0.991435	0	0	0.578356	0.112204	EIF2S1
microvillus (GO:0005902)	1/42	0.830969	0.995631	0	0	0.56422	0.104472	PDPN
late endosome (GO:0005770)	4/140	0.836388	0.997527	0	0	0.679469	0.121396	LTV1;STEAP3;SFTPA2;PCSK9
clathrin-coated vesicle membrane (GO:0030665)	2/81	0.854104	0.99999	0	0	0.58519	0.0922859	TFRC;WNT5A
intermediate filament (GO:0005882)	1/46	0.857323	0.99999	0	0	0.513959	0.079119	KRT75
endoplasmic reticulum-Golgi intermediate compartment membrane (GO:0033116)	1/47	0.863244	0.99999	0	0	0.50276	0.0739351	COL7A1
phagocytic vesicle (GO:0045335)	2/83	0.863394	0.99999	0	0	0.570681	0.0838239	DMBT1;ATG5
late endosome membrane (GO:0031902)	1/48	0.868919	0.99999	0	0	0.492037	0.0691341	LTV1
trans-Golgi network membrane (GO:0032588)	2/85	0.872139	0.99999	0	0	0.556872	0.0761833	AP4M1;LGR6
membrane raft (GO:0045121)	3/119	0.875165	0.99999	0	0	0.597367	0.0796547	CXADR;CAV3;PDPN
lysosomal lumen (GO:0043202)	2/86	0.876316	0.99999	0	0	0.550213	0.0726437	LUM;DCN
cytoplasmic vesicle (GO:0031410)	6/215	0.884652	0.99999	0	0	0.662278	0.0811697	CHIC2;SPAST;TFRC;DYNLT1;STK26;PDPN
platelet alpha granule (GO:0031091)	2/90	0.891794	0.99999	0	0	0.525094	0.0601337	TMSB4X;OLA1
ruffle membrane (GO:0032587)	1/53	0.893954	0.99999	0	0	0.44461	0.0498412	PDPN
cytoplasmic vesicle membrane (GO:0030659)	1/54	0.898356	0.99999	0	0	0.436198	0.0467557	YWHAQ
cytosolic part (GO:0044445)	4/159	0.899546	0.99999	0	0	0.595584	0.0630516	CCT2;MRTO4;CCT5;CCT4
endoplasmic reticulum-Golgi intermediate compartment (GO:0005793)	2/95	0.908611	0.99999	0	0	0.496733	0.047606	COL7A1;PDIA6
azurophil granule membrane (GO:0035577)	1/58	0.914212	0.99999	0	0	0.405503	0.0363705	CKAP4
actin cytoskeleton (GO:0015629)	8/294	0.923611	0.99999	0	0	0.644244	0.0511944	NDC1;ACTR3;MYBPC1;TPM4;PAWR;ABRACL;ARPC5;CENPQ
focal adhesion (GO:0005925)	10/356	0.927295	0.99999	0	0	0.665164	0.0502088	CNN2;ACTR3;PPP1CC;TPM4;CAV3;YWHAQ;ARPC5;MISP;MPZL1;HSPA1B
autophagosome (GO:0005776)	1/64	0.933486	0.99999	0	0	0.366768	0.0252443	ATG5
endocytic vesicle (GO:0030139)	2/108	0.941579	0.99999	0	0	0.435516	0.0262166	CEMIP;SFTPA2
mitochondrial matrix (GO:0005759)	8/308	0.943665	0.99999	0	0	0.613724	0.0355864	RARS2;CCNB1;TRMT10C;GPT2;CDK1;PYCR1;DNA2;ABCE1
cytosolic large ribosomal subunit (GO:0022625)	1/69	0.946199	0.99999	0	0	0.339711	0.0187868	MRTO4
coated vesicle (GO:0030135)	1/71	0.950576	0.99999	0	0	0.329971	0.0167252	COL7A1
large ribosomal subunit (GO:0015934)	1/72	0.95263	0.99999	0	0	0.325306	0.0157868	MRTO4
tertiary granule membrane (GO:0070821)	1/73	0.954598	0.99999	0	0	0.320771	0.0149047	NRAS
COPII-coated ER to Golgi transport vesicle (GO:0030134)	1/75	0.958292	0.99999	0	0	0.312069	0.0132949	COL7A1
recycling endosome (GO:0055037)	2/119	0.960314	0.99999	0	0	0.394342	0.0159688	TFRC;RAN
specific granule membrane (GO:0035579)	1/91	0.978856	0.99999	0	0	0.256375	0.00547903	CKAP4
axon (GO:0030424)	2/141	0.982012	0.99999	0	0	0.331545	0.00601819	SEMA3A;EPHB2
trans-Golgi network (GO:0005802)	3/185	0.98401	0.99999	0	0	0.379421	0.00611579	AP4M1;TGFBI;LGR6
Golgi membrane (GO:0000139)	10/442	0.98895	0.99999	0	0	0.530313	0.00589234	AP4M1;HS3ST3B1;COPB2;ST6GALNAC1;HS3ST3A1;GALNT1;GNAI3;LGR6;HS6ST2;B4GALT4
Golgi subcompartment (GO:0098791)	11/479	0.990096	0.99999	0	0	0.538095	0.0053558	AP4M1;HS3ST3B1;COPB2;ST6GALNAC1;HS3ST3A1;GALNT1;GNAI3;VRK1;TGFBI;HS6ST2;B4GALT4
dendrite (GO:0030425)	3/215	0.994183	0.99999	0	0	0.325214	0.00189724	HTR1D;EPHB2;GABRE
cytosolic ribosome (GO:0022626)	1/124	0.994799	0.99999	0	0	0.187267	0.000976466	MRTO4
integral component of endoplasmic reticulum membrane (GO:0030176)	1/128	0.995613	0.99999	0	0	0.181331	0.000797275	DOLPP1
early endosome (GO:0005769)	2/222	0.999146	0.99999	0	0	0.208585	0.000178147	AP4M1;PCSK9
lytic vacuole membrane (GO:0098852)	2/233	0.999441	0.99999	0	0	0.198537	0.000110952	GNAI3;PCSK9
lytic vacuole (GO:0000323)	1/183	0.999576	0.99999	0	0	0.126168	5.34581e-05	PCSK9
lysosomal membrane (GO:0005765)	3/291	0.999604	0.99999	0	0	0.238434	9.43301e-05	GNAI3;PCSK9;CKAP4
mitochondrion (GO:0005739)	23/1026	0.999744	0.99999	0	0	0.517562	0.000132295	RARS2;PIF1;DTYMK;TRMT10C;PNPT1;HJURP;PYCR1;MRPL36;TRIAP1;GPN1;ACAT2;MRPL3;PPP1CC;RAD51;CDK1;MTFR2;DNA2;ABCE1;DCTPP1;DLGAP5;MMADHC;HSPA1B;COA6
mitochondrial inner membrane (GO:0005743)	3/341	0.999935	0.99999	0	0	0.202625	1.32579e-05	MRPL3;MRPL36;MRPL13
lysosome (GO:0005764)	4/422	0.999978	0.99999	0	0	0.217796	4.89741e-06	LUM;GNAI3;PCSK9;DCN
integral component of plasma membrane (GO:0005887)	31/1463	0.99999	0.99999	0	0	0.481852	4.69259e-06	STEAP3;TFRC;MRGPRF;TNFRSF11A;SLC1A5;EFNA4;PTPRF;EFNB1;IRAK1;PDPN;SLITRK6;DHX15;EPHB2;GABRE;CLCA4;MFSD2A;EPHB3;HS3ST3B1;LRRC26;PDGFRA;CXADR;SLC16A1;CAV3;RYK;TNFRSF18;HTR1D;HNRNPM;SLC6A9;ADORA2B;LGR6;STEAP1

## Sheet: FDR0.05_GO_Biological_Process_2
Term	Overlap	P.value	Adjusted.P.value	Old.P.value	Old.Adjusted.P.value	Odds.Ratio	Combined.Score	Genes
DNA metabolic process (GO:0006259)	50/314	2.01623e-16	4.6716e-13	0	0	4.60291	166.35	TOP2A;MCM7;HMGB2;MCM10;HMGB1;CHEK1;PCLAF;TK1;KPNA2;RFC5;RFC4;RFC2;CDC25C;CDC25A;DBF4;FANCD2;TIMELESS;DNA2;MCM6;DCTPP1;MCM2;PIF1;PRIM2;PCNA;HDAC1;UHRF1;PRIM1;RECQL4;RAD51AP1;ORC5;ORC6;CDC45;ORC1;ERI1;RAD21;TDG;RAD54L;PTGES3;CDC6;UBE2A;GTF2H3;POLA2;RAD51;NASP;UBE2T;POLE2;POLE3;CDK1;RAD18;RAN
mitotic cell cycle phase transition (GO:0044772)	37/221	3.59822e-13	4.16854e-10	0	0	4.8271	138.312	PRIM2;MCM7;PRIM1;PPP2R2A;MCM10;ORC5;CCNB2;CCNB1;SPAST;ORC6;CDC45;ORC1;CHEK2;RCC1;NEK2;RANBP1;BORA;UBE2C;PLK1;CDC6;CDC25C;CDC25A;CDC25B;CCNA2;NEDD1;POLA2;MELK;DBF4;CCNE2;NASP;POLE2;POLE3;TACC3;CDK1;MCM6;CDKN3;MCM2
G1/S transition of mitotic cell cycle (GO:0000082)	25/105	7.8041e-13	6.02737e-10	0	0	7.42995	207.139	PRIM2;PCNA;MCM7;PRIM1;MCM10;ORC5;ORC6;CDC45;ORC1;RCC1;FBXO5;RANBP1;RRM2;CDC6;CDC25A;POLA2;TFDP1;DBF4;CCNE2;NASP;POLE2;POLE3;MCM6;MCM2;CDKN3
mitotic spindle organization (GO:0007052)	21/74	1.3383e-12	7.75212e-10	0	0	9.38718	256.642	STIL;TTK;KIF11;AURKB;MZT1;NDC80;WRAP73;CENPE;TPX2;CCNB1;SPAST;KIFC1;PRC1;CHEK2;KIF4A;NUF2;RCC1;BIRC5;MYBL2;RAN;SPC25
DNA replication (GO:0006260)	26/120	2.82645e-12	1.30978e-09	0	0	6.57967	174.967	PIF1;MCM7;MCM10;ORC5;RECQL4;ORC6;CDC45;ORC1;CHEK1;PCLAF;RFC5;RFC4;RFC2;CDC6;CDC25C;CDC25A;POLA2;DBF4;NASP;POLE2;POLE3;TIMELESS;CDK1;DNA2;MCM6;MCM2
DNA-dependent DNA replication (GO:0006261)	18/56	5.12801e-12	1.98027e-09	0	0	11.1895	290.885	RFC5;GINS1;PRIM2;GINS2;RFC4;RFC2;PRIM1;MCM10;ORC5;POLA2;ORC6;CDC45;RAD51;ORC1;POLE2;POLE3;DNA2;MCM2
mitotic sister chromatid segregation (GO:0000070)	21/82	1.18361e-11	3.91775e-09	0	0	8.15266	205.12	NAA50;CDCA5;PLK1;NCAPG;CDCA8;KNSTRN;NCAPH;ZWINT;NDC80;SMC2;CENPE;DSN1;CCNB1;KIF18A;KIFC1;PRC1;ZW10;KIF2C;SPDL1;DLGAP5;RAN
DNA replication-independent nucleosome assembly (GO:0006336)	15/39	1.57537e-11	4.34493e-09	0	0	14.7202	366.149	CENPU;CENPW;CENPX;HJURP;CENPA;NASP;CENPH;CENPI;RUVBL1;HAT1;CENPK;OIP5;CENPN;CENPQ;ASF1B
cell cycle G1/S phase transition (GO:0044843)	22/92	1.68772e-11	4.34493e-09	0	0	7.44849	184.76	PRIM2;RANBP1;MCM7;PRIM1;MCM10;CDC6;CDC25A;CCNA2;ORC5;POLA2;DBF4;ORC6;CDC45;CCNE2;ORC1;NASP;POLE2;POLE3;RCC1;MCM6;MCM2;CDKN3
CENP-A containing nucleosome assembly (GO:0034080)	13/30	5.95891e-11	1.22246e-08	0	0	17.9729	423.147	CENPU;CENPW;CENPX;HJURP;CENPA;NASP;CENPH;CENPI;RUVBL1;CENPK;OIP5;CENPN;CENPQ
CENP-A containing chromatin organization (GO:0061641)	13/30	5.95891e-11	1.22246e-08	0	0	17.9729	423.147	CENPU;CENPW;CENPX;HJURP;CENPA;NASP;CENPH;CENPI;RUVBL1;CENPK;OIP5;CENPN;CENPQ
centromere complex assembly (GO:0034508)	14/36	6.33123e-11	1.22246e-08	0	0	14.971	351.562	CENPU;CENPW;CENPX;HJURP;CENPA;CENPE;NASP;CENPH;CENPI;RUVBL1;CENPK;OIP5;CENPN;CENPQ
mitotic nuclear division (GO:0140014)	19/74	1.07562e-10	1.91708e-08	0	0	8.16323	187.37	UBE2C;PLK1;CDCA8;KIF11;KNSTRN;ZWINT;MZT1;NDC80;WRAP73;TPX2;DSN1;KIF18A;SPAST;KIFC1;CHEK2;ZW10;BIRC5;MYBL2;RAN
chromatin remodeling at centromere (GO:0031055)	13/32	1.60041e-10	2.64868e-08	0	0	16.0794	362.68	CENPU;CENPW;CENPX;HJURP;CENPA;NASP;CENPH;CENPI;RUVBL1;CENPK;OIP5;CENPN;CENPQ
DNA replication initiation (GO:0006270)	11/24	8.73207e-10	1.18046e-07	0	0	19.8427	413.895	ORC5;PRIM2;POLA2;ORC6;CDC45;ORC1;PRIM1;POLE2;POLE3;MCM10;MCM2
mRNA splicing, via spliceosome (GO:0000398)	35/261	8.95966e-10	1.18046e-07	0	0	3.70002	77.0829	CSTF3;GEMIN2;EIF4A3;CSTF2;SRSF1;DDX23;HNRNPR;USP39;SYNCRIP;SNRPD1;TRA2B;POLR2D;DHX15;SMN1;POLR2H;HNRNPA3;NCBP2;ALYREF;LSM5;CRNKL1;HNRNPM;PRPF4;LSM7;SFPQ;SNRNP40;LSM6;HNRNPF;HNRNPA2B1;SNRPG;SRSF2;SRSF3;PPIH;SNRPA1;SRSF7;SRSF9
histone exchange (GO:0043486)	13/36	9.12827e-10	1.18046e-07	0	0	13.2802	276.42	CENPU;CENPW;CENPX;HJURP;CENPA;NASP;CENPH;CENPI;RUVBL1;CENPK;OIP5;CENPN;CENPQ
RNA splicing, via transesterification reactions with bulged adenosine as nucleophile (GO:0000377)	33/236	9.17058e-10	1.18046e-07	0	0	3.87878	80.7168	CSTF3;EIF4A3;CSTF2;SRSF1;DDX23;HNRNPR;USP39;SYNCRIP;SNRPD1;TRA2B;POLR2D;DHX15;POLR2H;HNRNPA3;NCBP2;ALYREF;LSM5;CRNKL1;HNRNPM;PRPF4;LSM7;SFPQ;SNRNP40;LSM6;HNRNPF;HNRNPA2B1;SNRPG;SRSF2;SRSF3;PPIH;SNRPA1;SRSF7;SRSF9
anaphase-promoting complex-dependent catabolic process (GO:0031145)	18/79	2.71079e-09	3.30573e-07	0	0	6.96211	137.335	PSMD12;PSMD14;PSMD13;UBE2C;PLK1;BUB1B;AURKB;PSMA7;CDC20;PSMA5;CCNB1;PSMD7;PSMA4;PSMD2;PSMB1;CDK1;SKP2;MAD2L1
regulation of ubiquitin-protein ligase activity involved in mitotic cell cycle (GO:0051439)	17/72	4.1778e-09	4.83998e-07	0	0	7.28593	140.571	PSMD12;PSMD14;PSMD13;UBE2C;PLK1;BUB1B;PSMA7;CDC20;PSMA5;CCNB1;PSMD7;PSMA4;PSMD2;PSMB1;CDK1;FBXO5;MAD2L1
mRNA processing (GO:0006397)	35/283	7.75686e-09	8.5584e-07	0	0	3.36788	62.894	CSTF3;GEMIN2;EIF4A3;CSTF2;SRSF1;DDX23;HNRNPR;USP39;SYNCRIP;SNRPD1;TRA2B;POLR2D;DHX15;POLR2H;HNRNPA3;NCBP2;ALYREF;GTF2H3;LSM5;CRNKL1;HNRNPM;PRPF4;LSM7;SFPQ;SNRNP40;LSM6;HNRNPF;HNRNPA2B1;SNRPG;SRSF2;SRSF3;PPIH;SNRPA1;SRSF7;SRSF9
positive regulation of ubiquitin-protein ligase activity involved in regulation of mitotic cell cycle transition (GO:0051437)	17/76	1.0081e-08	1.06171e-06	0	0	6.79055	125.032	PSMD12;PSMD14;PSMD13;UBE2C;PLK1;BUB1B;PSMA7;CDC20;PSMA5;CCNB1;PSMD7;PSMA4;PSMD2;PSMB1;CDK1;FBXO5;MAD2L1
positive regulation of protein ubiquitination involved in ubiquitin-dependent protein catabolic process (GO:2000060)	18/87	1.38719e-08	1.39744e-06	0	0	6.15233	111.317	PSMD12;PSMD14;CAV3;PSMD13;UBE2C;PLK1;BUB1B;PSMA7;CDC20;PSMA5;CCNB1;PSMD7;PSMA4;PSMD2;PSMB1;CDK1;FBXO5;MAD2L1
microtubule cytoskeleton organization involved in mitosis (GO:1902850)	13/44	1.50817e-08	1.45601e-06	0	0	9.84892	177.377	STIL;TTK;KIF11;AURKB;NDC80;CENPE;CCNB1;KIF4A;NUF2;TACC3;RCC1;RAN;SPC25
negative regulation of ubiquitin-protein ligase activity involved in mitotic cell cycle (GO:0051436)	16/71	2.44226e-08	2.26348e-06	0	0	6.8489	120.046	PSMD12;PSMD14;PSMD13;UBE2C;BUB1B;PSMA7;CDC20;PSMA5;CCNB1;PSMD7;PSMA4;PSMD2;PSMB1;CDK1;FBXO5;MAD2L1
RNA processing (GO:0006396)	27/193	3.05137e-08	2.71924e-06	0	0	3.85935	66.7864	CSTF3;GEMIN2;EIF4A3;SRSF1;DDX23;HNRNPR;USP39;DUSP11;SYNCRIP;SNRPD1;DHX15;PNPT1;NCBP2;LSM5;PRPF4;LSM7;SFPQ;SNRNP40;LSM6;DKC1;HNRNPF;HNRNPA2B1;SNRPG;SRSF2;SNRPA1;SRSF7;SRSF9
sister chromatid segregation (GO:0000819)	11/32	3.3297e-08	2.80106e-06	0	0	12.2784	211.407	TOP2A;DSN1;KIF18A;KIFC1;ZW10;PLK1;CDCA8;KNSTRN;ZWINT;NDC80;RAN
positive regulation of ubiquitin protein ligase activity (GO:1904668)	17/82	3.38496e-08	2.80106e-06	0	0	6.16179	105.991	PSMD12;PSMD14;PSMD13;UBE2C;PLK1;BUB1B;PSMA7;CDC20;PSMA5;CCNB1;PSMD7;PSMA4;PSMD2;PSMB1;CDK1;FBXO5;MAD2L1
negative regulation of ubiquitin protein ligase activity (GO:1904667)	16/77	8.26554e-08	6.60388e-06	0	0	6.1733	100.678	PSMD12;PSMD14;PSMD13;UBE2C;BUB1B;PSMA7;CDC20;PSMA5;CCNB1;PSMD7;PSMA4;PSMD2;PSMB1;CDK1;FBXO5;MAD2L1
metaphase plate congression (GO:0051310)	12/44	1.45391e-07	1.12291e-05	0	0	8.79596	138.482	CENPE;CCNB1;KIF18A;KIFC1;CDCA5;ZW10;CDCA8;KIF2C;SPDL1;FAM83D;CENPQ;NDC80
RNA export from nucleus (GO:0006405)	19/119	4.26259e-07	3.18594e-05	0	0	4.47921	65.702	NDC1;RANBP1;NUP107;NXT1;SSB;NCBP2;ALYREF;EIF4A3;SRSF1;NUP85;HNRNPA2B1;SRSF2;SRSF3;NUP54;NUP43;SRSF7;RAN;SRSF9;NUP37
mRNA metabolic process (GO:0016071)	17/97	4.41038e-07	3.19339e-05	0	0	5.00253	73.2077	PNPT1;SSB;NCBP2;GEMIN2;CSTF3;SRSF1;HNRNPR;LSM5;USP39;SFPQ;HNRNPA2B1;SNRPG;SRSF2;DHX15;SRSF7;HSPA1B;SRSF9
regulation of mitotic cell cycle phase transition (GO:1901990)	24/184	6.57505e-07	4.61648e-05	0	0	3.54701	50.4911	PSMD12;PSMD14;PSMD13;UBE2C;PLK1;BUB1B;HMMR;CDC6;PSMA7;CDC20;PSMA5;TPX2;CENPE;NEDD1;CCNB1;PSMD7;PSMA4;PSMD2;ZW10;PSMB1;CDK1;NEK2;FBXO5;MAD2L1
nucleic acid metabolic process (GO:0090304)	15/80	8.52146e-07	5.80712e-05	0	0	5.4235	75.7962	HNRNPA3;WTAP;NCBP2;HNRNPR;DUSP11;HNRNPM;ERI1;HNRNPF;POLR2D;HNRNPA2B1;TK1;DNA2;POLR2H;KPNA2;RAN
mitotic metaphase plate congression (GO:0007080)	11/43	9.77992e-07	6.47431e-05	0	0	8.05309	111.437	CENPE;CCNB1;KIF18A;KIFC1;CDCA5;ZW10;NUF2;CDCA8;KIF2C;SPDL1;NDC80
mitotic nuclear envelope disassembly (GO:0007077)	11/44	1.25553e-06	8.08072e-05	0	0	7.80865	106.104	NDC1;CCNB2;CCNB1;NUP107;NUP85;PLK1;CDK1;NUP43;VRK1;NUP54;NUP37
mRNA export from nucleus (GO:0006406)	17/105	1.40317e-06	8.78688e-05	0	0	4.54585	61.2634	NDC1;NUP107;NXT1;NCBP2;ALYREF;EIF4A3;SRSF1;NUP85;POLR2D;HNRNPA2B1;SRSF2;SRSF3;NUP54;NUP43;SRSF7;SRSF9;NUP37
RNA splicing (GO:0008380)	17/106	1.60771e-06	9.80278e-05	0	0	4.49453	59.9602	NCBP2;GEMIN2;EIF4A3;DDX23;USP39;PRPF4;SYNCRIP;SFPQ;SNRNP40;LSM6;SNRPD1;TRA2B;SNRPG;SRSF2;DHX15;SNRPA1;SRSF7
positive regulation of DNA biosynthetic process (GO:2000573)	12/55	1.98886e-06	0.000114422	0	0	6.54207	85.8839	RFC5;GREM1;CCT2;RFC4;RFC2;DKC1;DSCC1;PTGES3;NEK2;AURKB;CCT5;CCT4
nuclear envelope disassembly (GO:0051081)	11/46	2.02474e-06	0.000114422	0	0	7.36167	96.512	NDC1;CCNB2;CCNB1;NUP107;NUP85;PLK1;CDK1;NUP43;VRK1;NUP54;NUP37
mitotic spindle assembly (GO:0090307)	11/46	2.02474e-06	0.000114422	0	0	7.36167	96.512	TPX2;WRAP73;RACGAP1;KIFC1;CHEK2;KIF4A;BIRC5;MYBL2;KIF11;AURKB;MZT1
mRNA-containing ribonucleoprotein complex export from nucleus (GO:0071427)	16/100	3.34412e-06	0.000184484	0	0	4.4776	56.4549	NDC1;NUP107;NXT1;NCBP2;ALYREF;EIF4A3;SRSF1;NUP85;HNRNPA2B1;SRSF2;SRSF3;NUP54;NUP43;SRSF7;SRSF9;NUP37
DNA repair (GO:0006281)	30/288	3.55646e-06	0.000191635	0	0	2.75602	34.5791	PCNA;CDCA5;HMGB2;HMGB1;RECQL4;RAD51AP1;CHEK2;RAD21;TDG;CHEK1;USP1;RAD54L;RFC5;RFC4;CENPX;RFC2;UBE2A;GTF2H3;RNF168;NEIL3;RAD51;FANCD2;UBE2T;POLE2;TIMELESS;CDK1;DNA2;TRIP13;RAD18;TP73
kinetochore organization (GO:0051383)	6/12	3.68784e-06	0.000194198	0	0	23.3163	291.698	CENPE;CENPW;CENPH;NUF2;CENPA;NDC80
mRNA transport (GO:0051028)	16/104	5.65098e-06	0.000290963	0	0	4.27318	51.6357	NDC1;NUP107;NXT1;NCBP2;ALYREF;EIF4A3;SRSF1;NUP85;HNRNPA2B1;SRSF2;SRSF3;NUP54;NUP43;SRSF7;SRSF9;NUP37
regulation of double-strand break repair (GO:2000779)	9/34	7.0544e-06	0.000355327	0	0	8.41626	99.8325	RAD51AP1;PPP4C;RAD51;KDM1A;WDR70;CHEK1;TIMELESS;DEK;SPIDR
cellular macromolecule biosynthetic process (GO:0034645)	34/367	1.07942e-05	0.000532131	0	0	2.42255	27.7055	PIF1;MCM7;MRPL36;MCM10;MRPL13;ASCL2;RECQL4;ORC5;MRPL3;ORC6;CDC45;ORC1;CHEK1;POLR2D;PCLAF;POLR2H;RFC5;RFC4;RFC2;CDC6;CDC25C;ILF2;CDC25A;POLA2;DBF4;NASP;POLE2;POLE3;TIMELESS;CDK1;DNA2;TCF3;MCM6;MCM2
establishment of mitotic spindle orientation (GO:0000132)	6/14	1.11597e-05	0.000538686	0	0	17.4854	199.39	DYNLT1;SAPCD2;ZW10;SPDL1;CENPA;NDC80
RNA metabolic process (GO:0016070)	22/191	1.46315e-05	0.000691862	0	0	3.06919	34.1672	HNRNPA3;PNPT1;PCNA;WTAP;NCBP2;EIF4A3;DDX23;HNRNPR;STK31;DUSP11;PRPF4;HNRNPM;SYNCRIP;LSM7;SNRNP40;DKC1;HNRNPF;POLR2D;HNRNPA2B1;SNRPG;DHX15;POLR2H
regulation of chromosome segregation (GO:0051983)	8/29	1.64947e-05	0.000764366	0	0	8.8971	97.979	RACGAP1;NEK2;KIF2C;CDC6;ECT2;KNSTRN;AURKB;RAD18
protein localization to chromosome, centromeric region (GO:0071459)	6/15	1.79479e-05	0.0008154	0	0	15.5418	169.841	ZW10;CDK1;BUB1B;SPDL1;CENPA;AURKB
regulation of attachment of spindle microtubules to kinetochore (GO:0051988)	5/10	2.54509e-05	0.00113403	0	0	23.2892	246.371	CCNB1;RACGAP1;NEK2;ECT2;KNSTRN
DNA-templated transcription, termination (GO:0006353)	15/106	3.06334e-05	0.0013392	0	0	3.86866	40.2086	NCBP2;CSTF3;ALYREF;EIF4A3;CSTF2;SRSF1;GTF2H3;TAF1A;SNRPG;SRSF2;SRSF3;SMN1;POLR2H;SRSF7;SRSF9
nuclear import (GO:0051170)	12/71	3.16095e-05	0.00135628	0	0	4.76396	49.3644	MMP12;RANBP1;NXT1;NUP107;SNRPD1;NUP85;GEMIN2;CSE1L;SNRPG;HEATR3;SMN1;RAN
RNA 3'-end processing (GO:0031123)	11/61	3.60138e-05	0.00151716	0	0	5.14913	52.6839	PNPT1;NCBP2;CSTF3;ALYREF;EIF4A3;SRSF1;CSTF2;SRSF2;SRSF3;SRSF7;SRSF9
regulation of cellular amine metabolic process (GO:0033238)	10/51	3.82676e-05	0.00155554	0	0	5.70428	58.0177	PSMA5;PSMD12;PSMD7;PSMA4;PSMD14;PSMD13;PSMD2;ODC1;PSMB1;PSMA7
regulation of cellular amino acid metabolic process (GO:0006521)	10/51	3.82676e-05	0.00155554	0	0	5.70428	58.0177	PSMA5;PSMD12;PSMD7;PSMA4;PSMD14;PSMD13;PSMD2;ODC1;PSMB1;PSMA7
positive regulation of DNA-directed DNA polymerase activity (GO:1900264)	4/6	4.09217e-05	0.00160704	0	0	46.5291	470.123	RFC5;RFC4;RFC2;DSCC1
regulation of DNA-directed DNA polymerase activity (GO:1900262)	4/6	4.09217e-05	0.00160704	0	0	46.5291	470.123	RFC5;RFC4;RFC2;DSCC1
positive regulation of protein localization to chromosome, telomeric region (GO:1904816)	5/11	4.50676e-05	0.00169412	0	0	19.4066	194.209	CCT2;DKC1;CCT5;CCT4;GNL3
tRNA-containing ribonucleoprotein complex export from nucleus (GO:0071431)	8/33	4.60636e-05	0.00169412	0	0	7.472	74.6116	NDC1;NUP107;SSB;NUP85;NUP43;NUP54;RAN;NUP37
tRNA export from nucleus (GO:0006409)	8/33	4.60636e-05	0.00169412	0	0	7.472	74.6116	NDC1;NUP107;SSB;NUP85;NUP43;NUP54;RAN;NUP37
regulation of DNA recombination (GO:0000018)	8/33	4.60636e-05	0.00169412	0	0	7.472	74.6116	RAD51AP1;PPP4C;RAD51;KDM1A;ALYREF;CHEK1;KPNA2;SPIDR
positive regulation of transferase activity (GO:0051347)	17/137	5.23718e-05	0.00189602	0	0	3.32803	32.8049	RFC5;PDGFRA;CCT2;RFC4;DCUN1D5;RFC2;RYK;DSCC1;PTGES3;PLK1;AURKB;GREM1;DKC1;NEK2;EPHB2;EPHB3;CCT4
establishment of mitotic spindle localization (GO:0040001)	6/18	5.98273e-05	0.00213261	0	0	11.6545	113.329	DYNLT1;SAPCD2;ZW10;SPDL1;CENPA;NDC80
regulation of transcription involved in G1/S transition of mitotic cell cycle (GO:0000083)	7/26	6.70065e-05	0.00235233	0	0	8.59485	82.6027	PCNA;CDC45;RRM2;TFDP1;ORC1;FBXO5;CDC6
tRNA transport (GO:0051031)	8/35	7.25605e-05	0.00247239	0	0	6.9178	65.9341	NDC1;NUP107;SSB;NUP85;NUP43;NUP54;RAN;NUP37
positive regulation of telomerase activity (GO:0051973)	8/35	7.25605e-05	0.00247239	0	0	6.9178	65.9341	GREM1;CCT2;DKC1;PTGES3;HNRNPA2B1;NEK2;AURKB;CCT4
protein localization to kinetochore (GO:0034501)	5/12	7.46249e-05	0.00250588	0	0	16.6334	158.068	ZW10;CDK1;BUB1B;SPDL1;AURKB
regulation of double-strand break repair via homologous recombination (GO:0010569)	7/27	8.72448e-05	0.0028878	0	0	8.16468	76.3135	RAD51AP1;PARPBP;PPP4C;RAD51;KDM1A;CHEK1;SPIDR
exonucleolytic trimming to generate mature 3'-end of 5.8S rRNA from tricistronic rRNA transcript (SSU-rRNA, 5.8S rRNA, LSU-rRNA) (GO:0000467)	4/7	9.23455e-05	0.00297173	0	0	31.0178	288.155	ERI1;EXOSC8;EXOSC3;EXOSC2
exonucleolytic trimming involved in rRNA processing (GO:0000459)	4/7	9.23455e-05	0.00297173	0	0	31.0178	288.155	ERI1;EXOSC8;EXOSC3;EXOSC2
protein sumoylation (GO:0016925)	11/68	0.000101473	0.00317719	0	0	4.51513	41.5199	TOP2A;NDC1;NUP107;PCNA;NUP85;BIRC5;CDCA8;NUP54;NUP43;AURKB;NUP37
termination of RNA polymerase II transcription (GO:0006369)	11/68	0.000101473	0.00317719	0	0	4.51513	41.5199	NCBP2;CSTF3;ALYREF;EIF4A3;SRSF1;CSTF2;SNRPG;SRSF2;SRSF3;SRSF7;SRSF9
RNA transport (GO:0050658)	12/80	0.000105806	0.0032687	0	0	4.13149	37.8192	RANBP1;NXT1;PNPT1;NCBP2;ALYREF;EIF4A3;SRSF1;HNRNPA2B1;SRSF2;SRSF3;SRSF7;SRSF9
negative regulation of cell cycle G2/M phase transition (GO:1902750)	11/69	0.000116265	0.00352471	0	0	4.43705	40.1981	PSMA5;PSMD12;PSMD7;PSMA4;PSMD14;PSMD13;PSMD2;CHEK1;PSMB1;PLK1;PSMA7
establishment of chromosome localization (GO:0051303)	5/13	0.000117135	0.00352471	0	0	14.5535	131.741	CENPE;KIF2C;FAM83D;CENPQ;NDC80
establishment of spindle orientation (GO:0051294)	6/21	0.000157205	0.00466979	0	0	9.32214	81.6429	DYNLT1;SAPCD2;ZW10;SPDL1;CENPA;NDC80
regulation of metaphase/anaphase transition of cell cycle (GO:1902099)	4/8	0.000178629	0.00523902	0	0	23.2621	200.757	CENPE;UBE2C;PLK1;CDC6
ribosome biogenesis (GO:0042254)	22/226	0.000185761	0.00531774	0	0	2.53793	21.8035	LTV1;UTP6;NOP58;UTP11;PNO1;PAK1IP1;MRPL36;GNL2;GNL3;RPF1;EBNA1BP2;ERI1;DKC1;EXOSC8;MRTO4;HEATR3;NOL11;RIOK1;EXOSC3;ABCE1;EXOSC2;RAN
regulation of cellular ketone metabolic process (GO:0010565)	10/61	0.000185903	0.00531774	0	0	4.58339	39.3727	PSMA5;PSMD12;PSMD7;PSMA4;PSMD14;PSMD13;PSMD2;ODC1;PSMB1;PSMA7
negative regulation of G2/M transition of mitotic cell cycle (GO:0010972)	10/62	0.000213545	0.00603395	0	0	4.49502	37.9904	PSMA5;PSMD12;PSMD7;PSMA4;PSMD14;PSMD13;PSMD2;PSMB1;AURKB;PSMA7
mRNA 3'-end processing (GO:0031124)	11/74	0.000220851	0.00616519	0	0	4.08383	34.3778	NCBP2;CSTF3;ALYREF;EIF4A3;SRSF1;CSTF2;POLR2D;SRSF2;SRSF3;SRSF7;SRSF9
gene expression (GO:0010467)	33/411	0.000233304	0.0064353	0	0	2.06383	17.2602	NUP107;NXT1;SRSF1;EIF4A3;MRPL36;MRPL13;ASCL2;DUSP11;MRPL3;SYNCRIP;NUP85;POLR2D;DHX15;NUP43;POLR2H;NDC1;NCBP2;ALYREF;ILF2;PRPF4;LSM7;SNRNP40;DKC1;HNRNPF;HNRNPA2B1;SNRPG;SRSF2;SRSF3;NUP54;TCF3;SRSF7;SRSF9;NUP37
regulation of mitotic metaphase/anaphase transition (GO:0030071)	5/15	0.000255043	0.00679236	0	0	11.6416	96.3231	CENPE;UBE2C;PLK1;CDC6;DLGAP5
positive regulation of telomerase RNA localization to Cajal body (GO:1904874)	5/15	0.000255043	0.00679236	0	0	11.6416	96.3231	CCT2;DKC1;RUVBL1;CCT5;CCT4
regulation of mitotic sister chromatid separation (GO:0010965)	5/15	0.000255043	0.00679236	0	0	11.6416	96.3231	CENPE;UBE2C;PLK1;TACC3;CDC6
regulation of stem cell differentiation (GO:2000736)	12/88	0.000266652	0.00700318	0	0	3.69505	30.4086	PSMA5;PDGFRA;PSMD12;PSMD7;PSMA4;PSMD14;PSMD13;PSMD2;PSMB1;TCF3;PSMA7;TP73
regulation of mRNA stability (GO:0043488)	15/128	0.000269004	0.00700318	0	0	3.11188	25.5821	PSMD12;PSMD14;PSMD13;MEX3D;PSMA7;PSMA5;PSMD7;PSMA4;PSMD2;EXOSC8;PSMB1;SERBP1;EXOSC3;EXOSC2;PAIP1
regulation of hematopoietic stem cell differentiation (GO:1902036)	11/76	0.000280743	0.00717101	0	0	3.95776	32.3669	PSMA5;PSMD12;PSMD7;PSMA4;PSMD14;PSMD13;PSMD2;PSMB1;TCF3;PSMA7;TP73
regulation of telomerase activity (GO:0051972)	8/42	0.000281641	0.00717101	0	0	5.49154	44.8926	GREM1;PIF1;CCT2;DKC1;PTGES3;NEK2;AURKB;CCT4
positive regulation of establishment of protein localization to telomere (GO:1904851)	4/9	0.000310992	0.00783227	0	0	18.6087	150.279	CCT2;DKC1;CCT5;CCT4
regulation of hematopoietic progenitor cell differentiation (GO:1901532)	11/77	0.000315484	0.00785997	0	0	3.89759	31.4201	PSMA5;PSMD12;PSMD7;PSMA4;PSMD14;PSMD13;PSMD2;PSMB1;TCF3;PSMA7;TP73
regulation of cell cycle process (GO:0010564)	12/90	0.000329798	0.00812917	0	0	3.59992	28.8607	BORA;RACGAP1;PRC1;PLK1;RCC1;NEK2;RPRD1B;FBXO5;CDC25C;ECT2;KNSTRN;AURKB
intracellular transport of virus (GO:0075733)	9/54	0.000340839	0.00822629	0	0	4.67082	37.2923	NDC1;NUP107;NUP85;NUP54;NUP43;KPNA2;KPNA3;RAN;NUP37
transport of virus (GO:0046794)	9/54	0.000340839	0.00822629	0	0	4.67082	37.2923	NDC1;NUP107;NUP85;NUP54;NUP43;KPNA2;KPNA3;RAN;NUP37
DNA geometric change (GO:0032392)	6/24	0.000350611	0.0083749	0	0	7.76723	61.7948	RECQL4;PIF1;HNRNPA2B1;HMGB2;HMGB1;DNA2
regulation of gene silencing by RNA (GO:0060966)	9/55	0.000392767	0.00919234	0	0	4.56904	35.8317	NDC1;NUP107;NUP85;POLR2D;NUP54;NUP43;POLR2H;RAN;NUP37
regulation of posttranscriptional gene silencing (GO:0060147)	9/55	0.000392767	0.00919234	0	0	4.56904	35.8317	NDC1;NUP107;NUP85;POLR2D;NUP54;NUP43;POLR2H;RAN;NUP37
nuclear export (GO:0051168)	12/92	0.00040517	0.00938778	0	0	3.50956	27.4139	RANBP1;NXT1;NCBP2;CSE1L;ALYREF;EIF4A3;SRSF1;SRSF2;SRSF3;SRSF7;RAN;SRSF9
negative regulation of canonical Wnt signaling pathway (GO:0090090)	16/148	0.000428961	0.00984061	0	0	2.84222	22.039	PSMD12;PSMD14;PSMD13;HDAC1;WNT5A;IGFBP2;GLI1;DKK2;PSMA7;GREM1;PSMA5;SFRP4;PSMD7;PSMA4;PSMD2;PSMB1
protein complex subunit organization (GO:0071822)	8/45	0.000461	0.0104046	0	0	5.04548	38.76	NDC1;GREM1;CENPH;LUM;NUF2;COL5A2;NUP54;NDC80
regulation of G2/M transition of mitotic cell cycle (GO:0010389)	16/149	0.000462525	0.0104046	0	0	2.8207	21.6596	PSMD12;PSMD14;PSMD13;PLK1;HMMR;PSMA7;PSMA5;TPX2;NEDD1;CCNB1;PSMD7;PSMA4;PSMD2;PSMB1;CDK1;NEK2
spindle assembly checkpoint (GO:0071173)	5/17	0.000490481	0.0107212	0	0	9.70028	73.9174	ZW10;PLK1;BUB1B;TTK;TRIP13
mitotic spindle assembly checkpoint (GO:0007094)	5/17	0.000490481	0.0107212	0	0	9.70028	73.9174	ZW10;PLK1;BUB1B;TTK;TRIP13
mitotic spindle checkpoint (GO:0071174)	5/17	0.000490481	0.0107212	0	0	9.70028	73.9174	ZW10;PLK1;BUB1B;TTK;TRIP13
regulation of establishment of protein localization to telomere (GO:0070203)	4/10	0.000501355	0.0108385	0	0	15.5065	117.821	CCT2;DKC1;CCT5;CCT4
regulation of mitotic cell cycle (GO:0007346)	17/165	0.000505206	0.0108385	0	0	2.69444	20.4523	FOXA1;BORA;PLK1;CDC25C;CDC25B;CKS1B;TPX2;CCNB1;STK26;CDK1;TACC3;RCC1;BIRC5;NEK2;FBXO5;TP73;MAD2L1
cytoskeleton-dependent cytokinesis (GO:0061640)	10/70	0.000585101	0.0124374	0	0	3.89405	28.9862	SPAST;RACGAP1;KIF4A;RTKN2;PLK1;CKAP2;ECT2;CENPA;CEP55;AURKB
regulation of ubiquitin protein ligase activity (GO:1904666)	7/36	0.000592838	0.0124873	0	0	5.62817	41.8206	CDC20;CCNB1;UBE2C;PLK1;CDK1;FBXO5;MAD2L1
postreplication repair (GO:0006301)	8/47	0.000625243	0.0130513	0	0	4.78624	35.3099	RFC5;PCNA;RFC4;RFC2;PCLAF;ISG15;UBE2A;RAD18
regulation of telomerase RNA localization to Cajal body (GO:1904872)	5/18	0.000656117	0.0135734	0	0	8.95364	65.6228	CCT2;DKC1;RUVBL1;CCT5;CCT4
mitotic cytokinesis (GO:0000281)	9/59	0.000669846	0.0137348	0	0	4.20264	30.7148	SPAST;RACGAP1;KIF4A;RTKN2;PLK1;CKAP2;ECT2;CENPA;CEP55
G2/M transition of mitotic cell cycle (GO:0000086)	14/126	0.000730665	0.014794	0	0	2.9269	21.1368	BORA;PLK1;PPP2R2A;CDC25C;CDC25A;CDC25B;CCNA2;CCNB2;NEDD1;CCNB1;MELK;CHEK2;CDK1;NEK2
SCF-dependent proteasomal ubiquitin-dependent protein catabolic process (GO:0031146)	10/72	0.000734272	0.014794	0	0	3.76804	27.1926	PSMA5;PSMD12;PSMD7;PSMA4;PSMD14;PSMD13;PSMD2;CCNF;PSMB1;PSMA7
regulation of mitotic centrosome separation (GO:0046602)	4/11	0.000762092	0.0148384	0	0	13.2906	95.4189	RANBP1;CHEK1;NEK2;KIF11
attachment of mitotic spindle microtubules to kinetochore (GO:0051315)	4/11	0.000762092	0.0148384	0	0	13.2906	95.4189	CENPE;NUF2;KIF2C;NDC80
positive regulation of chromosome segregation (GO:0051984)	4/11	0.000762092	0.0148384	0	0	13.2906	95.4189	CCNB1;RAD21;CDC6;RAD18
mitotic spindle elongation (GO:0000022)	4/11	0.000762092	0.0148384	0	0	13.2906	95.4189	RACGAP1;PRC1;KIF4A;AURKB
cell cycle G2/M phase transition (GO:0044839)	14/127	0.000790622	0.0152656	0	0	2.90085	20.7199	BORA;PLK1;PPP2R2A;CDC25C;CDC25A;CDC25B;CCNA2;CCNB2;NEDD1;CCNB1;MELK;CHEK2;CDK1;NEK2
positive regulation of canonical Wnt signaling pathway (GO:0090263)	13/113	0.000804816	0.0154112	0	0	3.04216	21.6751	PSMD12;PSMD14;PSMD13;DKK2;PSMA7;PSMA5;SFRP4;PSMD7;PSMA4;PSMD2;RUVBL1;PSMB1;LGR6
regulation of DNA replication (GO:0006275)	9/61	0.000858876	0.0163116	0	0	4.04057	28.526	PDGFRA;DBF4;PCNA;DSCC1;GMNN;ESCO2;DNA2;CDC6;GLI1
negative regulation of Wnt signaling pathway (GO:0030178)	17/174	0.000923837	0.0174027	0	0	2.53878	17.7384	PSMD12;PSMD14;PSMD13;HDAC1;WNT5A;IGFBP2;GLI1;DKK2;PSMA7;GREM1;PSMA5;SFRP4;PSMD7;PSMA4;PSMD2;PSMB1;MDFI
Wnt signaling pathway, planar cell polarity pathway (GO:0060071)	11/88	0.00100152	0.0187139	0	0	3.33887	23.059	PSMA5;PSMD12;PSMD7;PSMA4;PSMD14;PSMD13;RYK;PSMD2;WNT5A;PSMB1;PSMA7
nuclear-transcribed mRNA catabolic process, deadenylation-dependent decay (GO:0000288)	9/63	0.00108911	0.0197533	0	0	3.89052	26.5426	LSM7;LSM6;EIF4A3;EXOSC8;POLR2D;EXOSC3;LSM5;EXOSC2;PAIP1
regulation of establishment of planar polarity (GO:0090175)	11/89	0.00110091	0.0197533	0	0	3.29589	22.4504	PSMA5;PSMD12;PSMD7;PSMA4;SAPCD2;PSMD14;PSMD13;PSMD2;WNT5A;PSMB1;PSMA7
rRNA 3'-end processing (GO:0031125)	4/12	0.00110583	0.0197533	0	0	11.6286	79.158	ERI1;EXOSC8;EXOSC3;EXOSC2
positive regulation of establishment of protein localization (GO:1904951)	4/12	0.00110583	0.0197533	0	0	11.6286	79.158	CCT2;DKC1;CCT5;CCT4
histone H3 deacetylation (GO:0070932)	4/12	0.00110583	0.0197533	0	0	11.6286	79.158	HDAC2;SFPQ;HDAC1;SIRT7
error-prone translesion synthesis (GO:0042276)	5/20	0.0011083	0.0197533	0	0	7.75901	52.7995	RFC5;PCNA;RFC4;RFC2;POLE2
protein import into nucleus (GO:0006606)	12/103	0.00112924	0.0199728	0	0	3.08355	20.9256	MMP12;RANBP1;NUP107;NXT1;NUP85;CSE1L;HEATR3;NUP54;KPNA2;KPNA3;GPN1;RAN
regulation of DNA binding (GO:0051101)	8/52	0.00124746	0.0218968	0	0	4.24124	28.3597	KDM1A;CDCA5;ID1;HJURP;HMGB2;HMGB1;MMP9;MDFI
nuclear polyadenylation-dependent ncRNA catabolic process (GO:0071046)	3/6	0.0012872	0.0220922	0	0	23.2352	154.636	EXOSC8;EXOSC3;EXOSC2
nuclear polyadenylation-dependent rRNA catabolic process (GO:0071035)	3/6	0.0012872	0.0220922	0	0	23.2352	154.636	EXOSC8;EXOSC3;EXOSC2
tRNA catabolic process (GO:0016078)	3/6	0.0012872	0.0220922	0	0	23.2352	154.636	EXOSC8;EXOSC3;EXOSC2
spliceosomal complex assembly (GO:0000245)	7/41	0.00133437	0.0227333	0	0	4.79924	31.7676	SNRPD1;DDX23;SRSF1;SNRPG;SMN1;CRNKL1;SRSF9
DNA synthesis involved in DNA repair (GO:0000731)	9/65	0.00136687	0.0231171	0	0	3.75118	24.7399	RFC5;RAD51AP1;RFC4;PCNA;RAD51;RFC2;PCLAF;ISG15;DNA2
regulation of nuclear division (GO:0051783)	5/21	0.00140551	0.0235984	0	0	7.27369	47.7689	BORA;RCC1;NEK2;FBXO5;CDC25C
translesion synthesis (GO:0019985)	7/42	0.00154491	0.0257523	0	0	4.66188	30.1753	RFC5;PCNA;RFC4;RFC2;POLE2;PCLAF;ISG15
spindle assembly (GO:0051225)	10/80	0.00167643	0.0275481	0	0	3.33601	21.3207	WRAP73;TPX2;KIFC1;CHEK2;RCC1;BIRC5;NEK2;MYBL2;KIF11;MZT1
NIK/NF-kappaB signaling (GO:0038061)	10/80	0.00167643	0.0275481	0	0	3.33601	21.3207	PSMA5;PSMD12;PSMD7;PSMA4;PSMD14;IRAK1;PSMD13;PSMD2;PSMB1;PSMA7
regulation of gene silencing by miRNA (GO:0060964)	9/67	0.00169898	0.027722	0	0	3.62145	23.0966	NDC1;NUP107;NUP85;POLR2D;NUP54;NUP43;POLR2H;RAN;NUP37
tumor necrosis factor-mediated signaling pathway (GO:0033209)	13/123	0.00176576	0.0286103	0	0	2.76415	17.5224	PSMD12;PSMD14;PSMD13;TNFRSF18;TNFRSF11A;PSMA7;TXNDC17;PSMA5;PSMD7;PSMA4;PSMD2;TMSB4X;PSMB1
chromosome organization (GO:0051276)	8/56	0.00203665	0.0325443	0	0	3.88699	24.0855	TOP2A;COPS3;HDAC2;CENPW;CENPH;NUF2;CDCA8;NDC80
protein import (GO:0017038)	8/56	0.00203665	0.0325443	0	0	3.88699	24.0855	MMP12;RANBP1;NXT1;NUP107;NUP85;CSE1L;HEATR3;RAN
exonucleolytic nuclear-transcribed mRNA catabolic process involved in deadenylation-dependent decay (GO:0043928)	6/33	0.00210079	0.0333393	0	0	5.17572	31.9106	LSM7;LSM6;EXOSC8;EXOSC3;LSM5;EXOSC2
chromosome condensation (GO:0030261)	5/23	0.00217007	0.0337255	0	0	6.46483	39.6488	TOP2A;CDCA5;NCAPG;NCAPH;SMC2
double-strand break repair (GO:0006302)	14/141	0.00217151	0.0337255	0	0	2.57918	15.8164	PSMD14;CDCA5;SPIDR;RAD51AP1;RNF168;RECQL4;SFPQ;RAD51;CHEK2;RAD21;NSD2;AUNIP;DNA2;TRIP13
V(D)J recombination (GO:0033151)	3/7	0.00218335	0.0337255	0	0	17.4255	106.764	HMGB2;HMGB1;TCF3
G-quadruplex DNA unwinding (GO:0044806)	3/7	0.00218335	0.0337255	0	0	17.4255	106.764	PIF1;HNRNPA2B1;DNA2
proteasome-mediated ubiquitin-dependent protein catabolic process (GO:0043161)	23/291	0.00239178	0.0367003	0	0	2.01535	12.1641	PSMD12;PSMD14;PSMD13;UBE2C;CCNF;PLK1;BUB1B;FBXO45;UBE2A;UBE2J2;KCTD5;PSMA7;AURKB;CDC20;PSMA5;CCNB1;PSMD7;PSMA4;PSMD2;PSMB1;CDK1;SKP2;MAD2L1
response to UV (GO:0009411)	11/98	0.00241573	0.0367244	0	0	2.95354	17.7973	PCNA;KDM1A;PCLAF;USP1;UBE2A;TRIAP1;EIF2S1;CDC25A;RAD18;AURKB;TP73
regulation of mitotic nuclear division (GO:0007088)	10/84	0.00242505	0.0367244	0	0	3.15503	18.9993	BORA;ZW10;CHEK1;PLK1;RCC1;NEK2;KIF11;FBXO5;CDC25C;HSPA1B
positive regulation of telomere maintenance via telomere lengthening (GO:1904358)	6/34	0.00246299	0.0368177	0	0	4.99062	29.9755	CCT2;HNRNPA2B1;NEK2;AURKB;CCT5;CCT4
positive regulation of cytokinesis (GO:0032467)	6/34	0.00246299	0.0368177	0	0	4.99062	29.9755	SPAST;RACGAP1;CDC6;ECT2;AURKB;CDC25B
regulation of generation of precursor metabolites and energy (GO:0043467)	7/46	0.00265672	0.0392078	0	0	4.18286	24.8071	NDC1;NUP107;PNPT1;NUP85;NUP43;NUP54;NUP37
regulation of DNA metabolic process (GO:0051052)	7/46	0.00265672	0.0392078	0	0	4.18286	24.8071	PIF1;UHRF1;DSCC1;ALYREF;USP1;ESCO2;KPNA2
cellular response to DNA damage stimulus (GO:0006974)	25/329	0.00269515	0.0395231	0	0	1.93231	11.4321	TOP2A;MCM7;FBXO45;MCM10;RECQL4;RAD51AP1;CHEK2;CHEK1;PCLAF;RAD54L;RFC5;RFC4;RFC2;UBE2A;GTF2H3;SPIDR;RNF168;RAD51;FANCD2;UBE2T;POLE2;TIMELESS;CDK1;RAD18;TP73
digestive tract morphogenesis (GO:0048546)	4/15	0.00276128	0.0399867	0	0	8.45587	49.8225	PDGFRA;SIX2;GLI1;EPHB3
mitotic chromosome condensation (GO:0007076)	4/15	0.00276128	0.0399867	0	0	8.45587	49.8225	CDCA5;NCAPG;NCAPH;SMC2
nuclear-transcribed mRNA catabolic process, exonucleolytic (GO:0000291)	6/35	0.00287015	0.0413052	0	0	4.81827	28.2032	LSM7;LSM6;EXOSC8;EXOSC3;LSM5;EXOSC2
transcription-coupled nucleotide-excision repair (GO:0006283)	9/73	0.00309703	0.0442952	0	0	3.28091	18.9548	RFC5;COPS3;RFC4;PCNA;RFC2;POLR2D;POLR2H;GTF2H3;HMGN1
RNA splicing, via transesterification reactions (GO:0000375)	5/25	0.00319978	0.045484	0	0	5.81774	33.421	PRPF4;SNRNP40;GEMIN2;TRA2B;DDX23
regulation of canonical Wnt signaling pathway (GO:0060828)	18/213	0.00337492	0.0463809	0	0	2.16262	12.3083	PSMD12;PSMD14;PSMD13;HDAC1;WNT5A;IGFBP2;GLI1;DKK2;PSMA7;PSMA5;GREM1;SFRP4;PSMD7;PSMA4;PSMD2;PSMB1;RUVBL1;LGR6
positive regulation of protein localization to Cajal body (GO:1904871)	3/8	0.0033862	0.0463809	0	0	13.9396	79.2893	CCT2;CCT5;CCT4
kinetochore assembly (GO:0051382)	3/8	0.0033862	0.0463809	0	0	13.9396	79.2893	CENPE;CENPW;CENPA
regulation of protein localization to Cajal body (GO:1904869)	3/8	0.0033862	0.0463809	0	0	13.9396	79.2893	CCT2;CCT5;CCT4
snoRNA 3'-end processing (GO:0031126)	3/8	0.0033862	0.0463809	0	0	13.9396	79.2893	DKC1;EXOSC3;EXOSC2
U4 snRNA 3'-end processing (GO:0034475)	3/8	0.0033862	0.0463809	0	0	13.9396	79.2893	EXOSC8;EXOSC3;EXOSC2
interstrand cross-link repair (GO:0036297)	7/48	0.003403	0.0463809	0	0	3.9784	22.6096	RAD51AP1;RNF168;RAD51;CENPX;FANCD2;UBE2T;USP1
DNA strand elongation involved in DNA replication (GO:0006271)	4/16	0.00356224	0.0482674	0	0	7.75081	43.6941	GINS1;GINS2;PCNA;RFC4
antigen processing and presentation of exogenous peptide antigen via MHC class I, TAP-dependent (GO:0002479)	9/75	0.00372443	0.0498989	0	0	3.18115	17.7917	PSMA5;PSMD12;PSMD7;PSMA4;PSMD14;PSMD13;PSMD2;PSMB1;PSMA7
regulation of cell cycle (GO:0051726)	18/215	0.00372573	0.0498989	0	0	2.14044	11.9704	PLK1;GMNN;LIN9;CDC25C;CDC25A;CKS1B;CCNB2;CCNB1;STK26;CHEK1;ID1;PCLAF;CDK1;BIRC5;RPRD1B;MYBL2;FBXO5;TP73
negative regulation of G0 to G1 transition (GO:0070317)	6/37	0.00383277	0.0507458	0	0	4.50695	25.0774	RRM2;RAD51;TFDP1;EED;CHEK1;EZH2
regulation of carbohydrate catabolic process (GO:0043470)	6/37	0.00383277	0.0507458	0	0	4.50695	25.0774	NDC1;NUP107;NUP85;NUP43;NUP54;NUP37
establishment of protein localization to organelle (GO:0072594)	8/62	0.00390207	0.0513699	0	0	3.45402	19.1569	MMP12;RANBP1;NXT1;NUP107;NUP85;CSE1L;HEATR3;RAN
rRNA metabolic process (GO:0016072)	17/200	0.00406943	0.0530222	0	0	2.1751	11.9723	LTV1;UTP6;NOP58;UTP11;NIFK;PNO1;SIRT7;RPF1;EBNA1BP2;ERI1;DKC1;EXOSC8;MRTO4;NOL11;RIOK1;EXOSC3;EXOSC2
double-strand break repair via homologous recombination (GO:0000724)	9/76	0.00407335	0.0530222	0	0	3.13351	17.2446	RAD51AP1;RECQL4;GINS2;SFPQ;CDC45;RAD51;PSMD14;AUNIP;SPIDR
DNA replication checkpoint (GO:0000076)	4/17	0.00450741	0.0583445	0	0	7.15422	38.6473	CDC45;TIMELESS;CDC6;DNA2
viral life cycle (GO:0019058)	11/107	0.00478375	0.0612373	0	0	2.67539	14.2933	NDC1;NUP107;NUP85;VTA1;NUP54;NUP43;DEK;KPNA2;KPNA3;RAN;NUP37
positive regulation of cell cycle process (GO:0090068)	11/107	0.00478375	0.0612373	0	0	2.67539	14.2933	CCNB1;SPAST;RACGAP1;RAD21;CDC6;ECT2;NDC80;AURKB;CDC25B;TP73;MAD2L1
antigen processing and presentation of exogenous peptide antigen via MHC class I (GO:0042590)	9/78	0.00484742	0.0613358	0	0	3.04236	16.2137	PSMA5;PSMD12;PSMD7;PSMA4;PSMD14;PSMD13;PSMD2;PSMB1;PSMA7
regulation of transcription from RNA polymerase II promoter in response to hypoxia (GO:0061418)	9/78	0.00484742	0.0613358	0	0	3.04236	16.2137	PSMA5;PSMD12;PSMD7;PSMA4;PSMD14;PSMD13;PSMD2;PSMB1;PSMA7
nuclear-transcribed mRNA catabolic process, exonucleolytic, 3'-5' (GO:0034427)	3/9	0.0049238	0.0613358	0	0	11.6158	61.7223	EXOSC8;EXOSC3;EXOSC2
DNA topological change (GO:0006265)	3/9	0.0049238	0.0613358	0	0	11.6158	61.7223	TOP2A;HMGB2;HMGB1
Golgi inheritance (GO:0048313)	3/9	0.0049238	0.0613358	0	0	11.6158	61.7223	PDCD10;CDK1;VRK1
regulation of G0 to G1 transition (GO:0070316)	6/39	0.00501579	0.0618169	0	0	4.23336	22.4163	RRM2;RAD51;TFDP1;EED;CHEK1;EZH2
regulation of coenzyme metabolic process (GO:0051196)	6/39	0.00501579	0.0618169	0	0	4.23336	22.4163	NDC1;NUP107;NUP85;NUP43;NUP54;NUP37
regulation of transcription from RNA polymerase II promoter in response to stress (GO:0043618)	10/93	0.00509418	0.0624508	0	0	2.81159	14.8442	PSMA5;PSMD12;PSMD7;PSMA4;PSMD14;PSMD13;PSMD2;CHEK1;PSMB1;PSMA7
negative regulation of mitotic cell cycle phase transition (GO:1901991)	9/79	0.00527496	0.0643267	0	0	2.99874	15.7278	PSMA5;PSMD12;PSMD7;PSMA4;PSMD14;PSMD13;PSMD2;PSMB1;PSMA7
ribonucleoprotein complex assembly (GO:0022618)	14/156	0.00542717	0.0657666	0	0	2.30491	12.0232	GEMIN2;PTGES3;SRSF1;DDX23;CRNKL1;RPF1;SNRPD1;MRTO4;POLR2D;SNRPG;DENR;BRIX1;SMN1;SRSF9
positive regulation of Wnt signaling pathway (GO:0030177)	13/140	0.0054498	0.0657666	0	0	2.39201	12.4676	PSMD12;PSMD14;PSMD13;DKK2;PSMA7;PSMA5;SFRP4;PSMD7;PSMA4;PSMD2;RUVBL1;PSMB1;LGR6
DNA conformation change (GO:0071103)	4/18	0.00560778	0.0669754	0	0	6.64286	34.4339	TOP2A;HAT1;HMGB2;HMGB1
DNA ligation (GO:0006266)	4/18	0.00560778	0.0669754	0	0	6.64286	34.4339	TOP2A;PCNA;HMGB2;HMGB1
positive regulation of mitotic cell cycle phase transition (GO:1901992)	6/40	0.00569853	0.0677102	0	0	4.10863	21.2315	CCNB1;CDC45;UBE2C;CDCA5;CDK1;DLGAP5
retrograde vesicle-mediated transport, Golgi to ER (GO:0006890)	9/80	0.00573111	0.0677499	0	0	2.95635	15.2602	COPB2;CENPE;KIF18A;RACGAP1;ZW10;KIF4A;KIF2C;KIF11;KIF15
interleukin-1-mediated signaling pathway (GO:0070498)	10/95	0.00592001	0.0696277	0	0	2.74515	14.081	PSMA5;PSMD12;PSMD7;PSMA4;PSMD14;IRAK1;PSMD13;PSMD2;PSMB1;PSMA7
negative regulation of cell cycle process (GO:0010948)	9/81	0.00621711	0.0726555	0	0	2.91514	14.8102	FOXE3;TFDP1;RRM2;RAD51;EED;CHEK1;FBXO5;AURKB;EZH2
regulation of embryonic development (GO:0045995)	5/29	0.00624016	0.0726555	0	0	4.8471	24.6075	LFNG;RACGAP1;CDX2;CDX1;CDK1
cellular response to UV (GO:0034644)	8/67	0.00628615	0.0728251	0	0	3.16048	16.0218	PCNA;KDM1A;CHEK1;TRIAP1;EIF2S1;CDC25A;AURKB;TP73
protein localization to nucleus (GO:0034504)	10/96	0.00637022	0.0734318	0	0	2.71308	13.7177	MMP12;RANBP1;NXT1;NUP107;NUP85;CSE1L;PLK1;HEATR3;GPN1;RAN
positive regulation of cell division (GO:0051781)	6/41	0.00644667	0.073923	0	0	3.99103	20.1315	SPAST;RACGAP1;CDC6;ECT2;AURKB;CDC25B
non-canonical Wnt signaling pathway (GO:0035567)	12/127	0.00647664	0.073923	0	0	2.43696	12.2812	PSMA5;SFRP4;PSMD12;PSMD7;PSMA4;PSMD14;PSMD13;RYK;PSMD2;WNT5A;PSMB1;PSMA7
positive regulation of DNA metabolic process (GO:0051054)	9/82	0.0067342	0.0762035	0	0	2.87506	14.3769	RNF168;PDGFRA;DBF4;PCNA;RAD51;HMGB1;DNA2;GLI1;GNL3
mitotic spindle midzone assembly (GO:0051256)	3/10	0.00681915	0.0762035	0	0	9.95584	49.66	RACGAP1;KIF4A;AURKB
DNA replication-dependent nucleosome assembly (GO:0006335)	3/10	0.00681915	0.0762035	0	0	9.95584	49.66	NASP;HAT1;ASF1B
DNA replication-dependent nucleosome organization (GO:0034723)	3/10	0.00681915	0.0762035	0	0	9.95584	49.66	NASP;HAT1;ASF1B
error-free translesion synthesis (GO:0070987)	4/19	0.00687377	0.0762035	0	0	6.19968	30.8746	RFC5;PCNA;RFC4;RFC2
maturation of 5.8S rRNA from tricistronic rRNA transcript (SSU-rRNA, 5.8S rRNA, LSU-rRNA) (GO:0000466)	4/19	0.00687377	0.0762035	0	0	6.19968	30.8746	ERI1;EXOSC8;EXOSC3;EXOSC2
cellular response to tumor necrosis factor (GO:0071356)	16/194	0.00694419	0.0766176	0	0	2.10262	10.4497	PSMD12;CCL11;CXCL8;PSMD14;PSMD13;TNFRSF18;TNFRSF11A;PSMA7;TXNDC17;PSMA5;PSMD7;PSMA4;CCL7;PSMD2;TMSB4X;PSMB1
positive regulation of protein localization to nucleus (GO:1900182)	6/42	0.00726363	0.0797623	0	0	3.87997	19.1084	CCT2;PLK1;CDK1;ECT2;CCT5;CCT4
DNA recombination (GO:0006310)	7/55	0.00731306	0.0799262	0	0	3.39698	16.7066	RAD51AP1;RECQL4;RAD51;RAD21;RAD54L;HMGB1;DNA2
regulation of ATP metabolic process (GO:1903578)	6/43	0.0081528	0.0884856	0	0	3.77491	18.155	NDC1;NUP107;NUP85;NUP43;NUP54;NUP37
peptidyl-lysine modification (GO:0018205)	11/115	0.0081726	0.0884856	0	0	2.46855	11.8663	TOP2A;NDC1;NUP107;PCNA;NUP85;CDCA8;BIRC5;NUP54;NUP43;AURKB;NUP37
positive regulation of ubiquitin-protein transferase activity (GO:0051443)	5/31	0.00834167	0.0894798	0	0	4.47378	21.4137	CDC20;DCUN1D5;UBE2C;PLK1;FBXO5
skeletal system morphogenesis (GO:0048705)	5/31	0.00834167	0.0894798	0	0	4.47378	21.4137	PDGFRA;OSR2;SFRP4;MMP13;TBX4
cellular response to hypoxia (GO:0071456)	12/132	0.00872961	0.0932097	0	0	2.3348	11.0694	PSMA5;SUV39H2;PSMD12;PSMD7;PSMA4;PSMD14;PSMD13;PSMD2;HILPDA;PSMB1;PTGS2;PSMA7
positive regulation of telomere maintenance via telomerase (GO:0032212)	5/32	0.00955674	0.101209	0	0	4.30786	20.0337	CCT2;NEK2;AURKB;CCT5;CCT4
cellular response to interleukin-1 (GO:0071347)	13/150	0.00956616	0.101209	0	0	2.21625	10.3045	PSMD12;CXCL8;CCL11;PSMD14;PSMD13;PSMA7;PSMA5;PSMD7;PSMA4;IRAK1;CCL7;PSMD2;PSMB1
cellular response to alkaloid (GO:0071312)	4/21	0.00994095	0.104223	0	0	5.46973	25.2214	CASP7;RAD51;CASP3;SPIDR
embryonic skeletal system development (GO:0048706)	4/21	0.00994095	0.104223	0	0	5.46973	25.2214	PDGFRA;OSR2;WNT5A;POLR2D
rRNA processing (GO:0006364)	16/202	0.0100531	0.104924	0	0	2.01134	9.25189	LTV1;UTP6;NOP58;UTP11;PNO1;RPF1;EBNA1BP2;LSM6;ERI1;DKC1;EXOSC8;MRTO4;NOL11;RIOK1;EXOSC3;EXOSC2
nucleocytoplasmic transport (GO:0006913)	6/46	0.0112867	0.116747	0	0	3.49124	15.6552	NXT1;SNRPD1;NCBP2;GEMIN2;SNRPG;SMN1
cellular response to ionizing radiation (GO:0071479)	6/46	0.0112867	0.116747	0	0	3.49124	15.6552	RAD51AP1;NET1;RAD51;KDM1A;ECT2;SPIDR
alternative mRNA splicing, via spliceosome (GO:0000380)	3/12	0.0117521	0.119428	0	0	7.74263	34.4061	HNRNPM;SFPQ;SRSF1
exit from mitosis (GO:0010458)	3/12	0.0117521	0.119428	0	0	7.74263	34.4061	SPAST;UBE2C;SIRT7
ribosomal subunit export from nucleus (GO:0000054)	3/12	0.0117521	0.119428	0	0	7.74263	34.4061	LTV1;ABCE1;RAN
regulation of catabolic process (GO:0009894)	3/12	0.0117521	0.119428	0	0	7.74263	34.4061	CHEK2;ODC1;FAM83D
regulation of signal transduction by p53 class mediator (GO:1901796)	12/138	0.0121917	0.123354	0	0	2.22292	9.79642	RFC5;TPX2;HDAC2;RFC4;RFC2;HDAC1;CHEK2;PAK1IP1;CHEK1;DNA2;AURKB;TP73
positive regulation of leukocyte migration (GO:0002687)	5/34	0.0123408	0.12432	0	0	4.01035	17.6249	CXCL11;CXCL8;TNFRSF18;CXCL1;CXCL3
positive regulation of leukocyte chemotaxis (GO:0002690)	7/61	0.0127167	0.127552	0	0	3.01859	13.1757	CXCL11;CXCL8;CCL7;WNT5A;CXCL1;HMGB1;CXCL3
ncRNA processing (GO:0034470)	17/227	0.0136959	0.134941	0	0	1.89275	8.12114	LTV1;UTP6;NOP58;SSB;UTP11;PNO1;RPF1;EBNA1BP2;ERI1;DKC1;EXOSC8;HNRNPA2B1;MRTO4;NOL11;RIOK1;EXOSC3;EXOSC2
nucleotide-excision repair, DNA gap filling (GO:0006297)	4/23	0.0137783	0.134941	0	0	4.89346	20.9668	RFC5;PCNA;RFC4;RFC2
apoptotic nuclear changes (GO:0030262)	4/23	0.0137783	0.134941	0	0	4.89346	20.9668	TOP2A;CASP3;HMGB2;HMGB1
DNA damage response, signal transduction by p53 class mediator resulting in cell cycle arrest (GO:0006977)	7/62	0.0138385	0.134941	0	0	2.96355	12.6849	CCNB1;TFDP1;PCNA;CHEK2;CDK1;TRIAP1;CDC25C
regulation of cyclin-dependent protein kinase activity (GO:1904029)	5/35	0.0139192	0.134941	0	0	3.87647	16.5699	CCNE2;CDC6;CDC25C;CDC25A;CDKN3
positive regulation of DNA replication (GO:0045740)	5/35	0.0139192	0.134941	0	0	3.87647	16.5699	PDGFRA;PCNA;DBF4;DNA2;GLI1
regulation of mitotic spindle organization (GO:0060236)	5/35	0.0139192	0.134941	0	0	3.87647	16.5699	TPX2;BORA;PLK1;TACC3;HSPA1B
DNA-dependent DNA replication maintenance of fidelity (GO:0045005)	5/35	0.0139192	0.134941	0	0	3.87647	16.5699	PCNA;RAD51;CENPX;ALYREF;TIMELESS
response to ionizing radiation (GO:0010212)	8/77	0.0141692	0.136224	0	0	2.70103	11.4974	RNF168;RAD51AP1;NET1;RAD51;FANCD2;ECT2;SPIDR;TP73
regulation of cytokinesis (GO:0032465)	8/77	0.0141692	0.136224	0	0	2.70103	11.4974	SPAST;RACGAP1;PRC1;PLK1;CDC6;ECT2;AURKB;CDC25B
DNA strand elongation (GO:0022616)	3/13	0.0148142	0.140674	0	0	6.968	29.3504	GINS1;GINS2;RFC4
DNA replication-independent nucleosome organization (GO:0034724)	3/13	0.0148142	0.140674	0	0	6.968	29.3504	NASP;HAT1;ASF1B
mRNA modification (GO:0016556)	3/13	0.0148142	0.140674	0	0	6.968	29.3504	TRMT10C;WTAP;DKC1
signal transduction involved in mitotic G1 DNA damage checkpoint (GO:0072431)	7/63	0.0150294	0.142136	0	0	2.91048	12.2174	CCNB1;TFDP1;PCNA;CHEK2;CDK1;TRIAP1;CDC25C
regulation of cellular response to heat (GO:1900034)	8/78	0.0152345	0.143489	0	0	2.6623	11.1396	NDC1;NUP107;NUP85;PTGES3;NUP54;NUP43;HSPA1B;NUP37
proteasomal ubiquitin-independent protein catabolic process (GO:0010499)	4/24	0.0160042	0.150129	0	0	4.64854	19.2213	PSMA5;PSMA4;PSMB1;PSMA7
nucleotide-excision repair, DNA incision, 5'-to lesion (GO:0006296)	5/37	0.0174709	0.163226	0	0	3.63381	14.7068	RFC5;PCNA;RFC4;RFC2;GTF2H3
regulation of telomere maintenance via telomerase (GO:0032210)	6/51	0.018254	0.168778	0	0	3.10251	12.4205	CCT2;PIF1;NEK2;AURKB;CCT5;CCT4
telomere maintenance (GO:0000723)	6/51	0.018254	0.168778	0	0	3.10251	12.4205	RECQL4;SNRNP40;PCNA;RAD51;PTGES3;DNA2
regulation of mitotic cell cycle spindle assembly checkpoint (GO:0090266)	3/14	0.0182837	0.168778	0	0	6.33421	25.3479	CCNB1;NDC80;MAD2L1
cellular response to light stimulus (GO:0071482)	7/66	0.0190373	0.175037	0	0	2.76205	10.9415	PCNA;KDM1A;TRIAP1;EIF2S1;CDC25A;AURKB;TP73
positive regulation of DNA repair (GO:0045739)	5/38	0.0194521	0.178144	0	0	3.52351	13.8819	RNF168;PCNA;TIMELESS;HMGB1;SPIDR
chemokine-mediated signaling pathway (GO:0070098)	6/52	0.0199355	0.181032	0	0	3.03491	11.8824	CXCL11;CXCL8;CCL11;CCL7;CXCL1;CXCL3
proteasomal protein catabolic process (GO:0010498)	17/237	0.0200646	0.181032	0	0	1.80576	7.05835	PSMD12;PSMD14;PSMD13;UBE2C;BUB1B;FBXO45;UBE2A;KCTD5;PSMA7;CDC20;PSMA5;PSMD7;PSMA4;PSMD2;PSMB1;CDK1;MAD2L1
DNA damage response, signal transduction by p53 class mediator (GO:0030330)	8/82	0.0200799	0.181032	0	0	2.51786	9.8399	CCNB1;TFDP1;PCNA;CHEK2;CDK1;TRIAP1;CDC25C;TP73
positive regulation of cell cycle arrest (GO:0071158)	8/82	0.0200799	0.181032	0	0	2.51786	9.8399	CCNB1;TFDP1;PCNA;CHEK2;CDK1;TRIAP1;CDC25C;TP73
histone modification (GO:0016570)	9/98	0.0202691	0.182029	0	0	2.35622	9.18608	NAA50;CCNA2;HDAC2;HDAC1;UHRF1;RUVBL1;UBE2A;AURKB;EZH2
regulation of cyclin-dependent protein serine/threonine kinase activity (GO:0000079)	7/67	0.0205249	0.183615	0	0	2.71587	10.5542	CCNE2;PLK1;CDC6;CDC25C;CDC25A;CKS1B;CDKN3
tRNA methylation (GO:0030488)	4/26	0.0211003	0.188037	0	0	4.22551	16.304	TRMT10C;METTL2A;THUMPD2;FTSJ1
apoptotic DNA fragmentation (GO:0006309)	3/15	0.0221643	0.194093	0	0	5.80606	22.1169	CASP3;HMGB2;HMGB1
nuclear pore organization (GO:0006999)	3/15	0.0221643	0.194093	0	0	5.80606	22.1169	NDC1;NUP107;NUP54
mitotic sister chromatid cohesion (GO:0007064)	3/15	0.0221643	0.194093	0	0	5.80606	22.1169	NAA50;DSCC1;CDCA5
regulation of exit from mitosis (GO:0007096)	3/15	0.0221643	0.194093	0	0	5.80606	22.1169	UBE2C;CDCA5;ZW10
chromatin remodeling (GO:0006338)	10/116	0.0221988	0.194093	0	0	2.19887	8.37269	FOXA1;SUV39H2;HDAC2;HDAC1;RUVBL1;CHEK1;ACTL6A;HMGB2;HMGB1;DEK
histone-serine phosphorylation (GO:0035404)	2/6	0.0229794	0.194319	0	0	11.6029	43.7796	VRK1;AURKB
protein localization to nuclear envelope (GO:0090435)	2/6	0.0229794	0.194319	0	0	11.6029	43.7796	PLK1;NUP54
centromeric sister chromatid cohesion (GO:0070601)	2/6	0.0229794	0.194319	0	0	11.6029	43.7796	NAA50;BUB1B
Golgi disassembly (GO:0090166)	2/6	0.0229794	0.194319	0	0	11.6029	43.7796	CDK1;VRK1
ribosomal small subunit export from nucleus (GO:0000056)	2/6	0.0229794	0.194319	0	0	11.6029	43.7796	LTV1;RAN
heparan sulfate proteoglycan biosynthetic process, enzymatic modification (GO:0015015)	2/6	0.0229794	0.194319	0	0	11.6029	43.7796	HS3ST3B1;HS6ST2
positive regulation of fever generation (GO:0031622)	2/6	0.0229794	0.194319	0	0	11.6029	43.7796	TNFRSF11A;PTGS2
positive regulation of oxidative stress-induced cell death (GO:1903209)	2/6	0.0229794	0.194319	0	0	11.6029	43.7796	SFPQ;MMP3
mitochondrial RNA processing (GO:0000963)	2/6	0.0229794	0.194319	0	0	11.6029	43.7796	PNPT1;TRMT10C
nucleotide-excision repair, DNA incision (GO:0033683)	5/40	0.0238431	0.200889	0	0	3.32182	12.4112	RFC5;PCNA;RFC4;RFC2;GTF2H3
protein modification by small protein removal (GO:0070646)	18/261	0.0242826	0.20385	0	0	1.73105	6.43603	PSMD12;PSMD14;PSMD13;ACTL6A;PSMA7;CDC25A;CDC20;PSMA5;CCNA2;COPS3;PSMD7;PSMA4;PSMD2;PSMB1;RUVBL1;USP1;CDK1;SKP2
regulation of phosphorylation (GO:0042325)	10/119	0.0259689	0.21722	0	0	2.13802	7.80559	NDC1;NUP107;SRPX2;MCM7;NUP85;PTGES3;GLMN;NUP54;NUP43;NUP37
embryonic digit morphogenesis (GO:0042733)	3/16	0.026457	0.218932	0	0	5.35916	19.4657	OSR2;HDAC2;HDAC1
histone H2A acetylation (GO:0043968)	3/16	0.026457	0.218932	0	0	5.35916	19.4657	ACTL6A;RUVBL1;YEATS4
bone morphogenesis (GO:0060349)	3/16	0.026457	0.218932	0	0	5.35916	19.4657	OSR2;SFRP4;MMP13
recombinational repair (GO:0000725)	7/71	0.0272835	0.224169	0	0	2.5456	9.16791	RAD51AP1;RECQL4;SFPQ;RAD51;PSMD14;AUNIP;SPIDR
histone acetylation (GO:0016573)	7/71	0.0272835	0.224169	0	0	2.5456	9.16791	NAA50;RUVBL1;ACTL6A;HAT1;POLE3;WDR5;YEATS4
regulation of cellular response to stress (GO:0080135)	9/104	0.0285251	0.233543	0	0	2.20671	7.8492	NDC1;NUP107;PNPT1;NUP85;PTGES3;NUP54;NUP43;HSPA1B;NUP37
stimulatory C-type lectin receptor signaling pathway (GO:0002223)	10/121	0.0287241	0.234344	0	0	2.09928	7.45246	PSMA5;PSMD12;NRAS;PSMD7;PSMA4;PSMD14;PSMD13;PSMD2;PSMB1;PSMA7
cellular response to radiation (GO:0071478)	5/42	0.0288263	0.234353	0	0	3.14193	11.1428	RAD51AP1;NET1;RAD51;ECT2;SPIDR
regulation of glycolytic process (GO:0006110)	6/57	0.0299224	0.242413	0	0	2.73665	9.60333	NDC1;NUP107;NUP85;NUP54;NUP43;NUP37
mRNA cis splicing, via spliceosome (GO:0045292)	3/17	0.0311605	0.243346	0	0	4.9761	17.2601	NCBP2;DDX23;SRSF1
rRNA catabolic process (GO:0016075)	3/17	0.0311605	0.243346	0	0	4.9761	17.2601	EXOSC8;EXOSC3;EXOSC2
cellular response to inorganic substance (GO:0071241)	3/17	0.0311605	0.243346	0	0	4.9761	17.2601	MMP3;TIMELESS;SPIDR
nucleic acid phosphodiester bond hydrolysis (GO:0090305)	7/73	0.0311711	0.243346	0	0	2.4682	8.56038	RFC5;RFC4;PCNA;RFC2;ERI1;DNA2;GTF2H3
modulation by symbiont of host cellular process (GO:0044068)	2/7	0.0312978	0.243346	0	0	9.28184	32.1542	KPNA2;KPNA3
negative regulation of muscle hypertrophy (GO:0014741)	2/7	0.0312978	0.243346	0	0	9.28184	32.1542	CAV3;GLRX3
rRNA-containing ribonucleoprotein complex export from nucleus (GO:0071428)	2/7	0.0312978	0.243346	0	0	9.28184	32.1542	ABCE1;RAN
tRNA 3'-end processing (GO:0042780)	2/7	0.0312978	0.243346	0	0	9.28184	32.1542	SSB;TRMT10C
cellular response to hydroxyurea (GO:0072711)	2/7	0.0312978	0.243346	0	0	9.28184	32.1542	TIMELESS;SPIDR
activation of cysteine-type endopeptidase activity involved in apoptotic process by cytochrome c (GO:0008635)	2/7	0.0312978	0.243346	0	0	9.28184	32.1542	CASP7;CASP3
positive regulation of mitotic cell cycle spindle assembly checkpoint (GO:0090267)	2/7	0.0312978	0.243346	0	0	9.28184	32.1542	NDC80;MAD2L1
copper ion import (GO:0015677)	2/7	0.0312978	0.243346	0	0	9.28184	32.1542	STEAP3;STEAP1
regulation of translation (GO:0006417)	15/213	0.0319643	0.247697	0	0	1.76805	6.08763	NDC1;CDC123;NUP107;NCBP2;EIF4A3;MEX3D;SYNCRIP;NUP85;POLR2D;NUP54;NUP43;POLR2H;RAN;PAIP1;NUP37
innate immune response activating cell surface receptor signaling pathway (GO:0002220)	10/124	0.0332365	0.255927	0	0	2.04371	6.95701	PSMA5;PSMD12;NRAS;PSMD7;PSMA4;PSMD14;PSMD13;PSMD2;PSMB1;PSMA7
regulation of gene expression, epigenetic (GO:0040029)	7/74	0.0332474	0.255927	0	0	2.43124	8.27539	EED;TDG;TAF1A;GLMN;POLR2H;DEK;EZH2
replication fork processing (GO:0031297)	4/30	0.0339886	0.259051	0	0	3.57468	12.0886	PCNA;RAD51;CENPX;ALYREF
regulation of leukocyte chemotaxis (GO:0002688)	4/30	0.0339886	0.259051	0	0	3.57468	12.0886	CXCL11;CXCL8;CXCL1;CXCL3
ATP-dependent chromatin remodeling (GO:0043044)	4/30	0.0339886	0.259051	0	0	3.57468	12.0886	HDAC2;NASP;HDAC1;ACTL6A
cytokine-mediated signaling pathway (GO:0019221)	36/633	0.0342535	0.260214	0	0	1.41427	4.7717	CSF3;PSMD12;CCL11;CXCL8;PSMD14;IL26;PSMD13;ALOX15;CXCL1;TNFRSF11A;PTGS2;CXCL3;PSMA7;TXNDC17;LMNB1;CNN2;PSMD7;CCL7;IRAK1;PSMD2;TMSB4X;CASP3;PSMB1;IL11;TNFRSF18;MMP3;ISG15;MMP9;DCN;PSMA5;CXCL11;PSMA4;HNRNPF;HNRNPA2B1;BIRC5;SNRPA1
ribosomal small subunit biogenesis (GO:0042274)	5/44	0.034422	0.26064	0	0	2.9805	10.0415	LTV1;LSM6;UTP11;RIOK1;NOL11
nucleotide-excision repair (GO:0006289)	9/108	0.0351897	0.265585	0	0	2.11711	7.08595	RFC5;COPS3;RFC4;PCNA;RFC2;POLR2D;POLR2H;GTF2H3;HMGN1
regulation of spindle organization (GO:0090224)	3/18	0.0362711	0.270225	0	0	4.64412	15.4033	TPX2;BORA;TACC3
nuclear envelope reassembly (GO:0031468)	3/18	0.0362711	0.270225	0	0	4.64412	15.4033	SPAST;VRK1;PPP2R2A
anterior/posterior axis specification (GO:0009948)	3/18	0.0362711	0.270225	0	0	4.64412	15.4033	CDX2;CDX1;SIX2
regulation of cardiac muscle cell proliferation (GO:0060043)	3/18	0.0362711	0.270225	0	0	4.64412	15.4033	POLR2D;GLI1;TP73
protein deubiquitination (GO:0016579)	17/257	0.039302	0.291868	0	0	1.65353	5.35163	PSMD12;PSMD14;PSMD13;ACTL6A;PSMA7;CDC25A;CDC20;PSMA5;CCNA2;PSMD7;PSMA4;PSMD2;PSMB1;RUVBL1;USP1;CDK1;SKP2
DNA damage induced protein phosphorylation (GO:0006975)	2/8	0.0406017	0.293384	0	0	7.73446	24.7808	CHEK2;CHEK1
positive regulation of spindle checkpoint (GO:0090232)	2/8	0.0406017	0.293384	0	0	7.73446	24.7808	NDC80;MAD2L1
response to hydroxyurea (GO:0072710)	2/8	0.0406017	0.293384	0	0	7.73446	24.7808	TIMELESS;SPIDR
histone H4 deacetylation (GO:0070933)	2/8	0.0406017	0.293384	0	0	7.73446	24.7808	HDAC2;HDAC1
regulation of receptor binding (GO:1900120)	2/8	0.0406017	0.293384	0	0	7.73446	24.7808	MMP9;PTPRF
regulation of apoptotic cell clearance (GO:2000425)	2/8	0.0406017	0.293384	0	0	7.73446	24.7808	ALOX15;HMGB1
interleukin-12-mediated signaling pathway (GO:0035722)	5/46	0.0406458	0.293384	0	0	2.83481	9.0795	CNN2;HNRNPF;HNRNPA2B1;SNRPA1;LMNB1
cellular response to interleukin-12 (GO:0071349)	5/46	0.0406458	0.293384	0	0	2.83481	9.0795	CNN2;HNRNPF;HNRNPA2B1;SNRPA1;LMNB1
maturation of SSU-rRNA (GO:0030490)	5/46	0.0406458	0.293384	0	0	2.83481	9.0795	UTP6;LSM6;NOL10;RIOK1;NOL11
7-methylguanosine mRNA capping (GO:0006370)	4/32	0.0418212	0.298153	0	0	3.319	10.5357	NCBP2;POLR2D;POLR2H;GTF2H3
7-methylguanosine RNA capping (GO:0009452)	4/32	0.0418212	0.298153	0	0	3.319	10.5357	NCBP2;POLR2D;POLR2H;GTF2H3
purine ribonucleoside triphosphate metabolic process (GO:0009205)	4/32	0.0418212	0.298153	0	0	3.319	10.5357	OLA1;GNAI3;RAN;HSPA1B
positive regulation of telomere maintenance (GO:0032206)	4/32	0.0418212	0.298153	0	0	3.319	10.5357	HNRNPA2B1;NEK2;AURKB;GNL3
histone H4 acetylation (GO:0043967)	5/47	0.0439968	0.312701	0	0	2.76717	8.64364	RUVBL1;ACTL6A;HAT1;WDR5;YEATS4
ribosomal large subunit biogenesis (GO:0042273)	6/63	0.0456401	0.323389	0	0	2.44782	7.55633	EBNA1BP2;PAK1IP1;MRTO4;HEATR3;BRIX1;RPF1
protein acetylation (GO:0006473)	4/33	0.0460878	0.324375	0	0	3.20439	9.86056	NAA50;DSCC1;HAT1;ESCO2
embryonic organ morphogenesis (GO:0048562)	4/33	0.0460878	0.324375	0	0	3.20439	9.86056	PDGFRA;OSR2;SIX2;POLR2D
ubiquitin-dependent protein catabolic process (GO:0006511)	21/341	0.0461993	0.324375	0	0	1.53304	4.71377	RANBP1;PSMD12;PSMD14;PSMD13;UBE2C;UHRF1;BUB1B;FBXO45;UBE2A;KCTD5;PSMA7;CDC20;PSMA5;RNF168;COPS3;PSMD7;PSMA4;PSMD2;PSMB1;CDK1;MAD2L1
positive regulation of chemotaxis (GO:0050921)	5/48	0.0475084	0.328857	0	0	2.70268	8.23465	CXCL11;CXCL8;TMSB4X;CXCL1;CXCL3
regulation of protein serine/threonine kinase activity (GO:0071900)	7/80	0.0476376	0.328857	0	0	2.23071	6.79057	CCNE2;PDCD10;CDC6;CDC25C;CDC25A;CDKN3;EZH2
wound healing, spreading of cells (GO:0044319)	3/20	0.0476892	0.328857	0	0	4.09733	12.4684	MMP12;PDCD10;PDPN
embryonic digestive tract development (GO:0048566)	3/20	0.0476892	0.328857	0	0	4.09733	12.4684	PDGFRA;CXCL8;SIX2
organelle disassembly (GO:1903008)	3/20	0.0476892	0.328857	0	0	4.09733	12.4684	CDK1;VRK1;DENR
dorsal/ventral pattern formation (GO:0009953)	3/20	0.0476892	0.328857	0	0	4.09733	12.4684	GREM1;HOXD11;MDFI
transcription from RNA polymerase II promoter (GO:0006366)	28/485	0.048611	0.334219	0	0	1.43332	4.33421	FOXE3;CSTF3;SRSF1;EIF4A3;CSTF2;HOXD13;GTF2E1;CCNB1;MED30;POLR2D;TAF1A;RPRD1B;POLR2H;ATOH1;TEAD3;CDX2;NCBP2;ALYREF;DEK;GTF2H3;ELF5;SNRPG;SRSF2;CDK1;SRSF3;TRIP13;SRSF7;SRSF9
response to molecule of bacterial origin (GO:0002237)	8/98	0.0503342	0.340153	0	0	2.06851	6.18292	CXCL11;CXCL8;IRAK1;TNFRSF18;HMGB2;CXCL1;TNFRSF11A;CXCL3
epidermis development (GO:0008544)	7/81	0.0503676	0.340153	0	0	2.20045	6.57583	HDAC2;FABP5;HDAC1;COL7A1;GLI1;HOXB13;KRT83
negative regulation of circadian rhythm (GO:0042754)	2/9	0.0507955	0.340153	0	0	6.62919	19.7547	SUV39H2;SFPQ
embryonic digestive tract morphogenesis (GO:0048557)	2/9	0.0507955	0.340153	0	0	6.62919	19.7547	PDGFRA;SIX2
regulation of morphogenesis of an epithelium (GO:1905330)	2/9	0.0507955	0.340153	0	0	6.62919	19.7547	SAPCD2;SIX2
somatic recombination of immunoglobulin genes involved in immune response (GO:0002204)	2/9	0.0507955	0.340153	0	0	6.62919	19.7547	RNF168;EXOSC3
regulation of organ morphogenesis (GO:2000027)	2/9	0.0507955	0.340153	0	0	6.62919	19.7547	SAPCD2;SIX2
mRNA methylation (GO:0080009)	2/9	0.0507955	0.340153	0	0	6.62919	19.7547	TRMT10C;WTAP
regulation of oxidative stress-induced cell death (GO:1903201)	2/9	0.0507955	0.340153	0	0	6.62919	19.7547	STK26;MMP3
RNA methylation (GO:0001510)	5/49	0.0511812	0.341749	0	0	2.64111	7.8504	TRMT10C;WTAP;METTL2A;THUMPD2;FTSJ1
ephrin receptor signaling pathway (GO:0048013)	7/82	0.0531944	0.354171	0	0	2.17099	6.36927	ACTR3;EFNB1;ARPC5;EPHB2;MMP9;EFNA4;EPHB3
negative regulation of ion transmembrane transporter activity (GO:0032413)	3/21	0.0539806	0.356334	0	0	3.86949	11.2956	CAV3;PCSK9;MMP9
embryonic skeletal system morphogenesis (GO:0048704)	3/21	0.0539806	0.356334	0	0	3.86949	11.2956	PDGFRA;OSR2;EIF4A3
positive regulation of receptor internalization (GO:0002092)	3/21	0.0539806	0.356334	0	0	3.86949	11.2956	GREM1;SFRP4;PCSK9
positive regulation of cellular protein localization (GO:1903829)	6/66	0.0551134	0.362777	0	0	2.32506	6.73887	PDCD10;PLK1;CDK1;CENPQ;NDC80;GNL3
anatomical structure homeostasis (GO:0060249)	4/35	0.0553188	0.363098	0	0	2.99734	8.67622	RECQL4;PCNA;PTGES3;DNA2
positive regulation of endothelial cell proliferation (GO:0001938)	6/67	0.0585155	0.382996	0	0	2.28683	6.49107	NRAS;CCL11;WNT5A;HMGB2;VASH2;HMGB1
mRNA catabolic process (GO:0006402)	4/36	0.0602802	0.387985	0	0	2.90352	8.15526	PNPT1;MRTO4;LSM5;HSPA1B
histone deacetylation (GO:0016575)	4/36	0.0602802	0.387985	0	0	2.90352	8.15526	HDAC2;SFPQ;HDAC1;SIRT7
DNA catabolic process, endonucleolytic (GO:0000737)	3/22	0.0606471	0.387985	0	0	3.66565	10.2736	CASP3;HMGB2;HMGB1
urogenital system development (GO:0001655)	3/22	0.0606471	0.387985	0	0	3.66565	10.2736	EPHB2;CEP55;EPHB3
ncRNA catabolic process (GO:0034661)	3/22	0.0606471	0.387985	0	0	3.66565	10.2736	EXOSC8;EXOSC3;EXOSC2
NLS-bearing protein import into nucleus (GO:0006607)	3/22	0.0606471	0.387985	0	0	3.66565	10.2736	NUP54;KPNA2;KPNA3
mitotic nuclear envelope reassembly (GO:0007084)	2/10	0.0617896	0.387985	0	0	5.80024	16.148	VRK1;PPP2R2A
regulation of single stranded viral RNA replication via double stranded DNA intermediate (GO:0045091)	2/10	0.0617896	0.387985	0	0	5.80024	16.148	TOP2A;CXCL8
nuclear pore complex assembly (GO:0051292)	2/10	0.0617896	0.387985	0	0	5.80024	16.148	NDC1;NUP107
positive regulation of circadian rhythm (GO:0042753)	2/10	0.0617896	0.387985	0	0	5.80024	16.148	NKX2-1;ARNTL2
IRES-dependent viral translational initiation (GO:0075522)	2/10	0.0617896	0.387985	0	0	5.80024	16.148	SSB;DENR
telomere maintenance via recombination (GO:0000722)	2/10	0.0617896	0.387985	0	0	5.80024	16.148	SNRNP40;RAD51
neuron projection fasciculation (GO:0106030)	2/10	0.0617896	0.387985	0	0	5.80024	16.148	EPHB2;EPHB3
Wnt signaling pathway involved in midbrain dopaminergic neuron differentiation (GO:1904953)	2/10	0.0617896	0.387985	0	0	5.80024	16.148	RYK;WNT5A
positive regulation of nuclease activity (GO:0032075)	2/10	0.0617896	0.387985	0	0	5.80024	16.148	PCNA;HMGB2
positive regulation of mitotic cell cycle (GO:0045931)	5/52	0.0631684	0.395105	0	0	2.47214	6.82794	FOXA1;CCNB1;NDC80;CDC25B;MAD2L1
regulation of primary metabolic process (GO:0080090)	10/139	0.0632646	0.395105	0	0	1.80465	4.9816	PSMA5;PSMD12;PSMD7;PSMA4;PSMD14;PSMD13;PSMD2;ODC1;PSMB1;PSMA7
spliceosomal snRNP assembly (GO:0000387)	4/37	0.0654692	0.405594	0	0	2.81539	7.67524	SNRPD1;GEMIN2;SNRPG;SMN1
base-excision repair (GO:0006284)	4/37	0.0654692	0.405594	0	0	2.81539	7.67524	RECQL4;NEIL3;TDG;DNA2
regulation of DNA repair (GO:0006282)	4/37	0.0654692	0.405594	0	0	2.81539	7.67524	RNF168;PCNA;USP1;DEK
response to lipid (GO:0033993)	10/140	0.0657369	0.406167	0	0	1.79067	4.87438	FOXA1;CXCL11;CXCL8;IRAK1;TNFRSF18;POLR2D;HMGB2;CXCL1;TNFRSF11A;CXCL3
neutrophil chemotaxis (GO:0030593)	5/53	0.067486	0.415865	0	0	2.42051	6.52531	CXCL8;CXADR;CCL11;CCL7;CXCL3
positive regulation of cell cycle G1/S phase transition (GO:1902808)	3/23	0.0676774	0.415938	0	0	3.48218	9.37752	CDC45;GLI1;FAM83D
post-translational protein modification (GO:0043687)	21/357	0.0680647	0.416269	0	0	1.4588	3.92022	PSMD12;PSMD14;PSMD13;LRR1;DSCC1;CCNF;PCSK9;ESCO2;PDIA6;LTBP1;PSMA7;CKAP4;PSMA5;COPS3;PSMD7;PSMA4;PSMD2;PSMB1;WDR5;SKP2;ATG5
protein modification by small protein conjugation (GO:0032446)	23/398	0.0681282	0.416269	0	0	1.43215	3.84728	NDC1;TOP2A;NUP107;PCNA;DCUN1D5;UHRF1;UBE2C;PLK1;CCNF;CDCA8;FBXO45;ISG15;UBE2A;UBE2J2;AURKB;RNF168;NUP85;UBE2T;BIRC5;NUP54;NUP43;RAD18;NUP37
modification-dependent protein catabolic process (GO:0019941)	10/141	0.0682703	0.416269	0	0	1.77691	4.76972	RNF168;COPS3;RANBP1;PSMD14;PSMD13;UBE2C;UHRF1;FBXO45;ISG15;UBE2A
muscle filament sliding (GO:0030049)	4/38	0.070883	0.427891	0	0	2.73244	7.23201	MYBPC1;DES;TPM4;TNNC2
actin-myosin filament sliding (GO:0033275)	4/38	0.070883	0.427891	0	0	2.73244	7.23201	MYBPC1;DES;TPM4;TNNC2
isotype switching (GO:0045190)	2/11	0.0735005	0.427891	0	0	5.1555	13.4582	RNF168;EXOSC3
replicative senescence (GO:0090399)	2/11	0.0735005	0.427891	0	0	5.1555	13.4582	CHEK2;CHEK1
positive regulation of cell cycle phase transition (GO:1901989)	2/11	0.0735005	0.427891	0	0	5.1555	13.4582	FAM83D;GLI1
regulation of inclusion body assembly (GO:0090083)	2/11	0.0735005	0.427891	0	0	5.1555	13.4582	SNCAIP;HSPA1B
negative regulation of nuclear division (GO:0051784)	2/11	0.0735005	0.427891	0	0	5.1555	13.4582	CHEK1;FBXO5
regulation of hydrogen peroxide-induced cell death (GO:1903205)	2/11	0.0735005	0.427891	0	0	5.1555	13.4582	STK26;PYCR1
positive regulation of receptor biosynthetic process (GO:0010870)	2/11	0.0735005	0.427891	0	0	5.1555	13.4582	HDAC2;HDAC1
negative regulation of cell division (GO:0051782)	2/11	0.0735005	0.427891	0	0	5.1555	13.4582	ORC6;AURKB
macrophage differentiation (GO:0030225)	2/11	0.0735005	0.427891	0	0	5.1555	13.4582	CSF3;MMP9
negative regulation of receptor binding (GO:1900121)	2/11	0.0735005	0.427891	0	0	5.1555	13.4582	PCSK9;PTPRF
negative regulation of intrinsic apoptotic signaling pathway in response to DNA damage by p53 class mediator (GO:1902166)	2/11	0.0735005	0.427891	0	0	5.1555	13.4582	KDM1A;TRIAP1
negative regulation of cardiac muscle hypertrophy (GO:0010614)	2/11	0.0735005	0.427891	0	0	5.1555	13.4582	CAV3;GLRX3
cyclooxygenase pathway (GO:0019371)	2/11	0.0735005	0.427891	0	0	5.1555	13.4582	PTGES3;PTGS2
regulation of receptor biosynthetic process (GO:0010869)	2/11	0.0735005	0.427891	0	0	5.1555	13.4582	HDAC2;HDAC1
midbrain dopaminergic neuron differentiation (GO:1904948)	2/11	0.0735005	0.427891	0	0	5.1555	13.4582	RYK;WNT5A
regulation of chromatin silencing (GO:0031935)	2/11	0.0735005	0.427891	0	0	5.1555	13.4582	CDC45;UHRF1
positive regulation of neutrophil chemotaxis (GO:0090023)	3/24	0.0750593	0.433697	0	0	3.31619	8.5872	CXCL8;CXCL1;CXCL3
histone mRNA metabolic process (GO:0008334)	3/24	0.0750593	0.433697	0	0	3.31619	8.5872	SSB;NCBP2;SNRPG
negative regulation of intrinsic apoptotic signaling pathway in response to DNA damage (GO:1902230)	3/24	0.0750593	0.433697	0	0	3.31619	8.5872	KDM1A;DDIAS;TRIAP1
positive regulation of epithelial cell proliferation (GO:0050679)	8/107	0.0760717	0.438453	0	0	1.87958	4.84194	MMP12;OSR2;FOXE3;NRAS;CCL11;WNT5A;VASH2;HMGB2
granulocyte chemotaxis (GO:0071621)	5/56	0.0813929	0.467959	0	0	2.27777	5.71372	CXCL8;CXADR;CCL11;CCL7;CXCL3
respiratory tube development (GO:0030323)	3/25	0.0827797	0.473582	0	0	3.16529	7.88655	PDPN;POLR2D;NKX2-1
positive regulation of neutrophil migration (GO:1902624)	3/25	0.0827797	0.473582	0	0	3.16529	7.88655	CXCL8;CXCL1;CXCL3
axonal fasciculation (GO:0007413)	2/12	0.0858501	0.479313	0	0	4.63971	11.3912	EPHB2;EPHB3
signal transduction involved in G2 DNA damage checkpoint (GO:0072425)	2/12	0.0858501	0.479313	0	0	4.63971	11.3912	PLK1;CHEK1
retinol metabolic process (GO:0042572)	2/12	0.0858501	0.479313	0	0	4.63971	11.3912	RDH10;POLR2D
regulation of intrinsic apoptotic signaling pathway in response to DNA damage by p53 class mediator (GO:1902165)	2/12	0.0858501	0.479313	0	0	4.63971	11.3912	KDM1A;TRIAP1
epithelial structure maintenance (GO:0010669)	2/12	0.0858501	0.479313	0	0	4.63971	11.3912	CXADR;POLR2D
pre-mRNA cleavage required for polyadenylation (GO:0098789)	2/12	0.0858501	0.479313	0	0	4.63971	11.3912	NCBP2;CSTF2
DNA ligation involved in DNA repair (GO:0051103)	2/12	0.0858501	0.479313	0	0	4.63971	11.3912	HMGB2;HMGB1
PERK-mediated unfolded protein response (GO:0036499)	2/12	0.0858501	0.479313	0	0	4.63971	11.3912	CXCL8;EIF2S1
pyrimidine deoxyribonucleotide catabolic process (GO:0009223)	2/12	0.0858501	0.479313	0	0	4.63971	11.3912	TDG;DCTPP1
regulation of sister chromatid cohesion (GO:0007063)	2/12	0.0858501	0.479313	0	0	4.63971	11.3912	CDCA5;RAD21
IRE1-mediated unfolded protein response (GO:0036498)	5/57	0.086342	0.4809	0	0	2.23385	5.47169	SERP1;SEC61G;SRPRB;HDGF;PDIA6
DNA duplex unwinding (GO:0032508)	4/41	0.0884371	0.490213	0	0	2.5105	6.08912	RECQL4;PIF1;RAD51;GTF2H3
telomere organization (GO:0032200)	4/41	0.0884371	0.490213	0	0	2.5105	6.08912	RECQL4;PCNA;PTGES3;DNA2
generation of neurons (GO:0048699)	9/130	0.0907581	0.493888	0	0	1.73018	4.15166	WNT5B;RYK;CASP3;SEMA3A;WNT5A;ID1;HMGB2;PCSK9;ASCL2
apoptotic cell clearance (GO:0043277)	3/26	0.0908249	0.493888	0	0	3.02751	7.26246	ALOX15;HMGB1;PDIA6
positive regulation of synapse assembly (GO:0051965)	3/26	0.0908249	0.493888	0	0	3.02751	7.26246	SRPX2;EPHB2;EPHB3
response to gamma radiation (GO:0010332)	3/26	0.0908249	0.493888	0	0	3.02751	7.26246	KDM1A;FANCD2;TP73
regulation of centrosome cycle (GO:0046605)	3/26	0.0908249	0.493888	0	0	3.02751	7.26246	CHEK1;NEK2;KIF11
positive regulation of granulocyte chemotaxis (GO:0071624)	3/26	0.0908249	0.493888	0	0	3.02751	7.26246	CXCL8;CXCL1;CXCL3
strand displacement (GO:0000732)	3/26	0.0908249	0.493888	0	0	3.02751	7.26246	RAD51AP1;RAD51;DNA2
snRNA 3'-end processing (GO:0034472)	3/26	0.0908249	0.493888	0	0	3.02751	7.26246	EXOSC8;EXOSC3;EXOSC2
response to light stimulus (GO:0009416)	5/58	0.091445	0.493888	0	0	2.19159	5.24232	COPS3;PCLAF;USP1;UBE2A;RAD18
tRNA modification (GO:0006400)	5/58	0.091445	0.493888	0	0	2.19159	5.24232	SSB;METTL2A;THUMPD2;PUSL1;FTSJ1
neutrophil migration (GO:1990266)	5/58	0.091445	0.493888	0	0	2.19159	5.24232	CXCL8;CXADR;CCL11;CCL7;CXCL3
modulation by virus of host process (GO:0019054)	2/13	0.0987658	0.522275	0	0	4.2177	9.76399	KPNA2;KPNA3
signal transduction involved in DNA damage checkpoint (GO:0072422)	2/13	0.0987658	0.522275	0	0	4.2177	9.76399	PLK1;CHEK1
negative regulation of mRNA splicing, via spliceosome (GO:0048025)	2/13	0.0987658	0.522275	0	0	4.2177	9.76399	SRSF7;SRSF9
muscle cell development (GO:0055001)	2/13	0.0987658	0.522275	0	0	4.2177	9.76399	KDM1A;CAV3
viral translation (GO:0019081)	2/13	0.0987658	0.522275	0	0	4.2177	9.76399	SSB;DENR
mRNA cleavage involved in mRNA processing (GO:0098787)	2/13	0.0987658	0.522275	0	0	4.2177	9.76399	NCBP2;CSTF2
B cell activation involved in immune response (GO:0002312)	2/13	0.0987658	0.522275	0	0	4.2177	9.76399	RNF168;EXOSC3
prostanoid biosynthetic process (GO:0046457)	2/13	0.0987658	0.522275	0	0	4.2177	9.76399	PTGES3;PTGS2
mitotic DNA integrity checkpoint (GO:0044774)	2/13	0.0987658	0.522275	0	0	4.2177	9.76399	TOP2A;CHEK2
telomere maintenance via telomere lengthening (GO:0010833)	3/27	0.0991805	0.522275	0	0	2.90121	6.70416	RAD51;DKC1;PTGES3
protein localization to chromosome (GO:0034502)	3/27	0.0991805	0.522275	0	0	2.90121	6.70416	RAD21;PLK1;CENPA
RNA catabolic process (GO:0006401)	4/43	0.10119	0.528059	0	0	2.3815	5.45543	STK31;PNPT1;DNA2;HSPA1B
response to hydrogen peroxide (GO:0042542)	4/43	0.10119	0.528059	0	0	2.3815	5.45543	NET1;PDCD10;STK26;ECT2
digestive tract development (GO:0048565)	4/43	0.10119	0.528059	0	0	2.3815	5.45543	CXCL8;CDX2;GLI1;EPHB3
regulation of multicellular organismal development (GO:2000026)	4/43	0.10119	0.528059	0	0	2.3815	5.45543	GREM1;RACGAP1;CDK1;HMGB1
regulation of mRNA splicing, via spliceosome (GO:0048024)	5/60	0.102104	0.530437	0	0	2.11168	4.81834	WTAP;TRA2B;SRSF3;SRSF7;SRSF9
nucleosome assembly (GO:0006334)	5/60	0.102104	0.530437	0	0	2.11168	4.81834	NASP;HAT1;HMGB2;CENPA;ASF1B
extracellular matrix disassembly (GO:0022617)	6/78	0.103985	0.539001	0	0	1.93633	4.38291	MMP12;MMP13;MMP3;MMP9;MMP10;DCN
antigen processing and presentation of exogenous peptide antigen via MHC class II (GO:0019886)	7/97	0.107378	0.551719	0	0	1.80774	4.03379	CENPE;KIF18A;RACGAP1;KIF4A;KIF2C;KIF11;KIF15
antigen processing and presentation of exogenous peptide antigen (GO:0002478)	7/97	0.107378	0.551719	0	0	1.80774	4.03379	CENPE;KIF18A;RACGAP1;KIF4A;KIF2C;KIF11;KIF15
regulation of receptor internalization (GO:0002090)	3/28	0.107832	0.551719	0	0	2.78502	6.20275	GREM1;SFRP4;PCSK9
protein K11-linked ubiquitination (GO:0070979)	3/28	0.107832	0.551719	0	0	2.78502	6.20275	UBE2C;UBE2T;UBE2A
transcription elongation from RNA polymerase I promoter (GO:0006362)	3/28	0.107832	0.551719	0	0	2.78502	6.20275	TAF1A;POLR2H;GTF2H3
lymphocyte chemotaxis (GO:0048247)	4/44	0.107867	0.551719	0	0	2.32184	5.17041	CH25H;CXCL11;CCL11;CCL7
response to lipopolysaccharide (GO:0032496)	10/155	0.110211	0.558967	0	0	1.60416	3.53776	CXCL11;CXCL8;IRAK1;DEFA6;TNFRSF18;WNT5A;HMGB2;CXCL1;TNFRSF11A;CXCL3
antigen processing and presentation of peptide antigen via MHC class II (GO:0002495)	7/98	0.111766	0.558967	0	0	1.78778	3.91765	CENPE;KIF18A;RACGAP1;KIF4A;KIF2C;KIF11;KIF15
ncRNA transcription (GO:0098781)	2/14	0.112179	0.558967	0	0	3.86602	8.45752	NIFK;SIRT7
regulation of phosphate metabolic process (GO:0019220)	2/14	0.112179	0.558967	0	0	3.86602	8.45752	SRPX2;MCM7
pore complex assembly (GO:0046931)	2/14	0.112179	0.558967	0	0	3.86602	8.45752	NDC1;NUP107
negative regulation of intrinsic apoptotic signaling pathway by p53 class mediator (GO:1902254)	2/14	0.112179	0.558967	0	0	3.86602	8.45752	KDM1A;TRIAP1
copper ion transport (GO:0006825)	2/14	0.112179	0.558967	0	0	3.86602	8.45752	STEAP3;STEAP1
DNA modification (GO:0006304)	2/14	0.112179	0.558967	0	0	3.86602	8.45752	TDG;EXOSC3
epiboly involved in wound healing (GO:0090505)	2/14	0.112179	0.558967	0	0	3.86602	8.45752	PDCD10;PDPN
cellular response to nitrogen compound (GO:1901699)	2/14	0.112179	0.558967	0	0	3.86602	8.45752	TIMELESS;SPIDR
positive regulation of purine nucleotide metabolic process (GO:1900544)	2/14	0.112179	0.558967	0	0	3.86602	8.45752	CXCL11;WNT5A
negative regulation of cation transmembrane transport (GO:1904063)	2/14	0.112179	0.558967	0	0	3.86602	8.45752	CAV3;MMP9
positive regulation of blood vessel endothelial cell migration (GO:0043536)	4/45	0.114737	0.570484	0	0	2.2651	4.90419	SRPX2;TMSB4X;HMGB1;PTGS2
glycosaminoglycan biosynthetic process (GO:0006024)	7/99	0.116247	0.573181	0	0	1.76826	3.80535	HS3ST3B1;CEMIP;HS3ST3A1;LUM;HS6ST2;DCN;B4GALT4
collagen fibril organization (GO:0030199)	3/29	0.116764	0.573181	0	0	2.67776	5.75077	GREM1;LUM;COL5A2
lung development (GO:0030324)	3/29	0.116764	0.573181	0	0	2.67776	5.75077	PDPN;POLR2D;NKX2-1
positive regulation of myeloid cell differentiation (GO:0045639)	3/29	0.116764	0.573181	0	0	2.67776	5.75077	CSF3;HMGB2;HSPA1B
regulation of neutrophil chemotaxis (GO:0090022)	3/29	0.116764	0.573181	0	0	2.67776	5.75077	CXCL8;CXCL1;CXCL3
respiratory system development (GO:0060541)	3/29	0.116764	0.573181	0	0	2.67776	5.75077	PDPN;POLR2D;NKX2-1
positive regulation of binding (GO:0051099)	6/81	0.118869	0.582281	0	0	1.85859	3.9583	CSF3;GMNN;HMGB2;HMGB1;MMP9;RAN
positive regulation of cell cycle (GO:0045787)	6/82	0.124054	0.594719	0	0	1.83404	3.82771	FOXA1;FOXE3;CCNB1;CHEK1;CKS1B;CDC25B
positive regulation of protein polymerization (GO:0032273)	5/64	0.125164	0.594719	0	0	1.9681	4.08997	CSF3;CCL11;CAV3;ALOX15;CDC42EP2
negative regulation of programmed cell death (GO:0043069)	22/408	0.125447	0.594719	0	0	1.32842	2.75763	PDGFRA;HDAC2;FOXE3;STIL;HDAC1;RYK;PLK1;WNT5A;TRIAP1;MMP9;GREM1;IRAK1;PAX7;PDCD10;CASP3;PDPN;CDK1;BIRC5;EPHB2;HSPA1B;EPHB3;MAD2L1
ribosomal large subunit assembly (GO:0000027)	3/30	0.125961	0.594719	0	0	2.57845	5.34199	MRTO4;BRIX1;RPF1
regulation of protein insertion into mitochondrial membrane involved in apoptotic signaling pathway (GO:1900739)	3/30	0.125961	0.594719	0	0	2.57845	5.34199	TFDP1;YWHAQ;TP73
regulation of cell migration involved in sprouting angiogenesis (GO:0090049)	3/30	0.125961	0.594719	0	0	2.57845	5.34199	SRPX2;PDCD10;PTGS2
'de novo' posttranslational protein folding (GO:0051084)	3/30	0.125961	0.594719	0	0	2.57845	5.34199	CCT2;PTGES3;HSPA1B
positive regulation of protein insertion into mitochondrial membrane involved in apoptotic signaling pathway (GO:1900740)	3/30	0.125961	0.594719	0	0	2.57845	5.34199	TFDP1;YWHAQ;TP73
pseudouridine synthesis (GO:0001522)	2/15	0.126028	0.594719	0	0	3.56845	7.39115	DKC1;PUSL1
heparan sulfate proteoglycan biosynthetic process (GO:0015012)	2/15	0.126028	0.594719	0	0	3.56845	7.39115	HS3ST3B1;HS6ST2
pyrimidine nucleoside biosynthetic process (GO:0046134)	2/15	0.126028	0.594719	0	0	3.56845	7.39115	TK1;UMPS
positive regulation of stress-activated protein kinase signaling cascade (GO:0070304)	2/15	0.126028	0.594719	0	0	3.56845	7.39115	IL26;PDCD10
lipoxygenase pathway (GO:0019372)	2/15	0.126028	0.594719	0	0	3.56845	7.39115	ALOX15;PTGS2
negative regulation of DNA-dependent DNA replication (GO:2000104)	2/15	0.126028	0.594719	0	0	3.56845	7.39115	GMNN;TIMELESS
microtubule depolymerization (GO:0007019)	2/15	0.126028	0.594719	0	0	3.56845	7.39115	KIF18A;KIF2C
positive regulation of double-strand break repair (GO:2000781)	2/15	0.126028	0.594719	0	0	3.56845	7.39115	TIMELESS;SPIDR
negative regulation of mRNA processing (GO:0050686)	2/15	0.126028	0.594719	0	0	3.56845	7.39115	SRSF7;SRSF9
embryonic cranial skeleton morphogenesis (GO:0048701)	2/15	0.126028	0.594719	0	0	3.56845	7.39115	PDGFRA;EIF4A3
viral process (GO:0016032)	13/220	0.126377	0.595154	0	0	1.4614	3.02288	NDC1;RANBP1;NUP107;SSB;VTA1;DEK;NUP85;RCC1;DENR;NUP54;NUP43;RAN;NUP37
positive regulation of gene expression, epigenetic (GO:0045815)	4/47	0.12903	0.606218	0	0	2.15952	4.42206	CHEK1;TAF1A;POLR2H;DEK
negative regulation of signaling (GO:0023057)	6/83	0.129347	0.606218	0	0	1.81012	3.70216	IL11;PDGFRA;RYK;PCSK9;EPHB2;EPHB3
protein polyubiquitination (GO:0000209)	16/283	0.129511	0.606218	0	0	1.39518	2.85172	PSMD12;PSMD14;PSMD13;UBE2C;CCNF;UBE2A;UBE2J2;PSMA7;PSMA5;RNF168;PSMD7;PSMA4;PSMD2;UBE2T;PSMB1;SKP2
cellular response to reactive oxygen species (GO:0034614)	5/65	0.131275	0.611999	0	0	1.9352	3.92935	NET1;PDGFRA;MMP3;ECT2;MMP9
defense response to Gram-positive bacterium (GO:0050830)	5/65	0.131275	0.611999	0	0	1.9352	3.92935	DMBT1;DEFA6;PLA2G2A;HMGB2;SPACA4
regulation of cell cycle G2/M phase transition (GO:1902749)	6/84	0.134748	0.626929	0	0	1.78682	3.58142	TPX2;NEDD1;PLK1;CDK1;NEK2;HMMR
nucleobase-containing small molecule interconversion (GO:0015949)	3/31	0.135408	0.627481	0	0	2.48623	4.97113	DTYMK;RRM1;RRM2
termination of RNA polymerase I transcription (GO:0006363)	3/31	0.135408	0.627481	0	0	2.48623	4.97113	TAF1A;POLR2H;GTF2H3
T cell receptor signaling pathway (GO:0050852)	10/163	0.139534	0.629777	0	0	1.51965	2.99286	PSMA5;PSMD12;PSMD7;PSMA4;PSMD14;PSMD13;PSMD2;PSMB1;BTNL10;PSMA7
protein localization to microtubule organizing center (GO:1905508)	2/16	0.140252	0.629777	0	0	3.31339	6.50852	NEDD1;STIL
hyaluronan catabolic process (GO:0030214)	2/16	0.140252	0.629777	0	0	3.31339	6.50852	CEMIP;HMMR
cytoplasmic sequestering of transcription factor (GO:0042994)	2/16	0.140252	0.629777	0	0	3.31339	6.50852	TMSB4X;MDFI
positive regulation of mRNA processing (GO:0050685)	2/16	0.140252	0.629777	0	0	3.31339	6.50852	NCBP2;TRA2B
guanosine-containing compound metabolic process (GO:1901068)	2/16	0.140252	0.629777	0	0	3.31339	6.50852	GNAI3;RAN
dendritic spine morphogenesis (GO:0060997)	2/16	0.140252	0.629777	0	0	3.31339	6.50852	EPHB2;EPHB3
negative regulation of DNA replication (GO:0008156)	2/16	0.140252	0.629777	0	0	3.31339	6.50852	GMNN;CDC6
rRNA transcription (GO:0009303)	2/16	0.140252	0.629777	0	0	3.31339	6.50852	NIFK;SIRT7
positive regulation of cyclic nucleotide metabolic process (GO:0030801)	2/16	0.140252	0.629777	0	0	3.31339	6.50852	CXCL11;WNT5A
positive regulation of G2/M transition of mitotic cell cycle (GO:0010971)	2/16	0.140252	0.629777	0	0	3.31339	6.50852	CCNB1;CDK1
positive regulation of cell migration involved in sprouting angiogenesis (GO:0090050)	2/16	0.140252	0.629777	0	0	3.31339	6.50852	SRPX2;PTGS2
odontogenesis of dentin-containing tooth (GO:0042475)	2/16	0.140252	0.629777	0	0	3.31339	6.50852	HDAC2;HDAC1
regulation of stem cell proliferation (GO:0072091)	2/16	0.140252	0.629777	0	0	3.31339	6.50852	HMGB2;FBLN1
positive regulation of G1/S transition of mitotic cell cycle (GO:1900087)	2/16	0.140252	0.629777	0	0	3.31339	6.50852	CDC45;CDC6
protein localization to chromatin (GO:0071168)	2/16	0.140252	0.629777	0	0	3.31339	6.50852	RAD21;PLK1
epidermal cell differentiation (GO:0009913)	5/67	0.143888	0.644197	0	0	1.87257	3.63039	HDAC2;HDAC1;CASP3;WNT5A;GLI1
protein autoubiquitination (GO:0051865)	4/49	0.14402	0.644197	0	0	2.06332	3.99832	UHRF1;UBE2T;UBE2A;RAD18
mismatch repair (GO:0006298)	3/32	0.145089	0.64773	0	0	2.40038	4.6337	PCNA;TDG;TP73
regulation of epithelial to mesenchymal transition (GO:0010717)	5/68	0.150384	0.670078	0	0	1.84275	3.49121	FOXA1;GREM1;PDPN;NKX2-1;EZH2
regulation of apoptotic process (GO:0042981)	40/815	0.150742	0.670383	0	0	1.20498	2.28004	FOXA1;TOP2A;FOXE3;HDAC2;STEAP3;HDAC1;PCSK9;TNFRSF11A;TRIAP1;HMGB1;IRAK1;PDCD10;CHEK2;CASP3;PDPN;EPHB2;ECT2;SKP2;BCL2L14;EPHB3;PDGFRA;STIL;UTP11;RYK;TNFRSF18;PLK1;WNT5A;PAWR;MMP9;NET1;GREM1;SFRP4;MELK;PAX7;STK26;CDK1;BIRC5;HSPA1B;TP73;MAD2L1
regulation of MAP kinase activity (GO:0043405)	6/87	0.151569	0.671042	0	0	1.72037	3.24585	IRAK1;CAV3;PDCD10;STK38;EPHB2;EZH2
myeloid leukocyte differentiation (GO:0002573)	4/50	0.151759	0.671042	0	0	2.01836	3.80554	CSF3;TNFRSF11A;MMP9;EFNA4
wound healing (GO:0042060)	4/50	0.151759	0.671042	0	0	2.01836	3.80554	MMP12;PDGFRA;WNT5A;ALOX15
positive regulation of cell cycle G2/M phase transition (GO:1902751)	2/17	0.154798	0.67502	0	0	3.09233	5.76916	CCNB1;CDK1
RNA stabilization (GO:0043489)	2/17	0.154798	0.67502	0	0	3.09233	5.76916	DKC1;PAIP1
histone H2A ubiquitination (GO:0033522)	2/17	0.154798	0.67502	0	0	3.09233	5.76916	RNF168;UBE2A
negative regulation of cell development (GO:0010721)	2/17	0.154798	0.67502	0	0	3.09233	5.76916	CAV3;DYNLT1
chaperone-mediated protein complex assembly (GO:0051131)	2/17	0.154798	0.67502	0	0	3.09233	5.76916	CCT2;PTGES3
positive regulation of telomere capping (GO:1904355)	2/17	0.154798	0.67502	0	0	3.09233	5.76916	NEK2;AURKB
transcription initiation from RNA polymerase I promoter (GO:0006361)	3/33	0.15499	0.67502	0	0	2.32024	4.32585	TAF1A;POLR2H;GTF2H3
transcription from RNA polymerase I promoter (GO:0006360)	3/33	0.15499	0.67502	0	0	2.32024	4.32585	TAF1A;POLR2H;GTF2H3
extracellular matrix organization (GO:0030198)	13/229	0.156184	0.678945	0	0	1.39984	2.59912	LUM;MMP3;ITGAE;MMP9;MMP10;DCN;MMP12;ADAM19;GREM1;MMP13;COL7A1;COL5A2;TGFBI
positive regulation of actin filament polymerization (GO:0030838)	4/51	0.159653	0.692725	0	0	1.97532	3.62422	CSF3;CCL11;ALOX15;CDC42EP2
snRNA transcription (GO:0009301)	5/70	0.163735	0.705757	0	0	1.78587	3.23154	NCBP2;POLR2D;RPRD1B;POLR2H;GTF2E1
snRNA transcription from RNA polymerase II promoter (GO:0042795)	5/70	0.163735	0.705757	0	0	1.78587	3.23154	NCBP2;POLR2D;RPRD1B;POLR2H;GTF2E1
positive regulation of cell proliferation (GO:0008284)	22/424	0.164516	0.705757	0	0	1.27446	2.30008	IL11;PDGFRA;OSR2;CDC123;CSF3;HDAC2;HDAC1;RTKN2;HILPDA;WNT5A;TTK;TNFRSF11A;UBE2A;GLI1;CDC25B;GREM1;SAPCD2;PRC1;PDCD10;SIX2;BIRC5;RPRD1B
embryonic limb morphogenesis (GO:0030326)	3/34	0.165093	0.705757	0	0	2.24528	4.0443	OSR2;HDAC2;HDAC1
negative regulation of DNA binding (GO:0043392)	3/34	0.165093	0.705757	0	0	2.24528	4.0443	KDM1A;ID1;MDFI
positive regulation of DNA binding (GO:0043388)	3/34	0.165093	0.705757	0	0	2.24528	4.0443	HMGB2;HMGB1;MMP9
bone development (GO:0060348)	3/34	0.165093	0.705757	0	0	2.24528	4.0443	OSR2;SFRP4;MMP13
anterior/posterior pattern specification (GO:0009952)	3/34	0.165093	0.705757	0	0	2.24528	4.0443	CDX2;CDX1;SIX2
positive regulation of nervous system development (GO:0051962)	4/52	0.167693	0.71324	0	0	1.93406	3.4535	CDC20;SRPX2;EPHB2;EPHB3
mitotic recombination (GO:0006312)	2/18	0.169614	0.71324	0	0	2.89891	5.14334	SNRNP40;RAD51
protein localization to centrosome (GO:0071539)	2/18	0.169614	0.71324	0	0	2.89891	5.14334	NEDD1;STIL
negative regulation of RNA splicing (GO:0033119)	2/18	0.169614	0.71324	0	0	2.89891	5.14334	SRSF7;SRSF9
prostaglandin biosynthetic process (GO:0001516)	2/18	0.169614	0.71324	0	0	2.89891	5.14334	PTGES3;PTGS2
modulation by virus of host morphology or physiology (GO:0019048)	2/18	0.169614	0.71324	0	0	2.89891	5.14334	KPNA2;KPNA3
blood vessel endothelial cell migration (GO:0043534)	2/18	0.169614	0.71324	0	0	2.89891	5.14334	GREM1;ID1
regulation of cellular response to growth factor stimulus (GO:0090287)	2/18	0.169614	0.71324	0	0	2.89891	5.14334	SFRP4;CAV3
regulation of microtubule polymerization or depolymerization (GO:0031110)	2/18	0.169614	0.71324	0	0	2.89891	5.14334	SKA3;SKA1
regulation of signal transduction (GO:0009966)	13/233	0.170513	0.71572	0	0	1.3741	2.43071	PDGFRA;CAV3;DYNLT1;RYK;IGFBP2;ALOX15;ABRACL;GLI1;LFNG;IRAK1;BIRC5;EPHB2;EPHB3
antibacterial humoral response (GO:0019731)	3/35	0.175384	0.73219	0	0	2.175	3.78619	BPIFA1;DMBT1;DEFA6
regulation of synapse assembly (GO:0051963)	3/35	0.175384	0.73219	0	0	2.175	3.78619	SRPX2;EPHB2;EPHB3
sulfur compound catabolic process (GO:0044273)	3/35	0.175384	0.73219	0	0	2.175	3.78619	LUM;CHAC2;DCN
embryonic organ development (GO:0048568)	4/53	0.175873	0.732911	0	0	1.89449	3.29261	STIL;CXCL8;POLR2D;TEAD3
positive regulation of cellular metabolic process (GO:0031325)	6/92	0.181533	0.755136	0	0	1.61993	2.76412	GREM1;SFRP4;HDAC2;HDAC1;UHRF1;PCSK9
regulation of mitotic spindle assembly (GO:1901673)	2/19	0.184653	0.758583	0	0	2.72824	4.60876	PLK1;HSPA1B
positive regulation of chromosome organization (GO:2001252)	2/19	0.184653	0.758583	0	0	2.72824	4.60876	RAD21;GNL3
primary alcohol metabolic process (GO:0034308)	2/19	0.184653	0.758583	0	0	2.72824	4.60876	RDH10;POLR2D
negative regulation of double-strand break repair (GO:2000780)	2/19	0.184653	0.758583	0	0	2.72824	4.60876	PARPBP;AUNIP
positive regulation of activated T cell proliferation (GO:0042104)	2/19	0.184653	0.758583	0	0	2.72824	4.60876	IGFBP2;HMGB1
osteoclast differentiation (GO:0030316)	2/19	0.184653	0.758583	0	0	2.72824	4.60876	TNFRSF11A;EFNA4
positive regulation of immunoglobulin production (GO:0002639)	2/19	0.184653	0.758583	0	0	2.72824	4.60876	TFRC;POLR2D
protein autophosphorylation (GO:0046777)	10/175	0.190268	0.776112	0	0	1.40824	2.33672	PDGFRA;MELK;IRAK1;CHEK2;STK26;STYK1;NEK2;VRK1;AURKB;EPHB3
cellular response to fibroblast growth factor stimulus (GO:0044344)	6/94	0.194133	0.776112	0	0	1.58295	2.59478	HNRNPM;CXCL8;NCBP2;HNRNPF;POLR2D;POLR2H
axon development (GO:0061564)	6/94	0.194133	0.776112	0	0	1.58295	2.59478	EPYC;RYK;LUM;SLITRK6;EPHB2;EPHB3
neutrophil degranulation (GO:0043312)	24/479	0.194357	0.776112	0	0	1.22795	2.01145	KCMF1;CCT2;PSMD12;CANT1;PSMD14;DYNLT1;PSMD13;GGH;CXCL1;ARPC5;HMGB1;OLFM4;ILF2;MMP9;CKAP4;PSMA5;CNN2;NRAS;DSN1;PSMD7;FABP5;PSMD2;PSMB1;HSPA1B
protein monoubiquitination (GO:0006513)	3/37	0.19647	0.776112	0	0	2.04684	3.33072	UHRF1;UBE2T;RAD18
positive regulation of mitochondrial outer membrane permeabilization involved in apoptotic signaling pathway (GO:1901030)	3/37	0.19647	0.776112	0	0	2.04684	3.33072	TFDP1;YWHAQ;TP73
regulation of DNA-templated transcription, elongation (GO:0032784)	2/20	0.199871	0.776112	0	0	2.57654	4.14844	ALYREF;HMGN1
Arp2/3 complex-mediated actin nucleation (GO:0034314)	2/20	0.199871	0.776112	0	0	2.57654	4.14844	ACTR3;ARPC5
regulation of cell development (GO:0060284)	2/20	0.199871	0.776112	0	0	2.57654	4.14844	HMGB2;ASCL2
regulation of response to cytokine stimulus (GO:0060759)	2/20	0.199871	0.776112	0	0	2.57654	4.14844	IRAK1;WNT5A
covalent chromatin modification (GO:0016569)	2/20	0.199871	0.776112	0	0	2.57654	4.14844	HDAC1;AURKB
telomere maintenance via telomerase (GO:0007004)	2/20	0.199871	0.776112	0	0	2.57654	4.14844	DKC1;PTGES3
heparan sulfate proteoglycan metabolic process (GO:0030201)	2/20	0.199871	0.776112	0	0	2.57654	4.14844	HS3ST3B1;HS6ST2
dopaminergic neuron differentiation (GO:0071542)	2/20	0.199871	0.776112	0	0	2.57654	4.14844	FOXA1;RYK
mitochondrial RNA metabolic process (GO:0000959)	2/20	0.199871	0.776112	0	0	2.57654	4.14844	PNPT1;TRMT10C
glycosaminoglycan catabolic process (GO:0006027)	4/56	0.20118	0.776112	0	0	1.78491	2.8622	CEMIP;LUM;HMMR;DCN
neutrophil activation involved in immune response (GO:0002283)	24/483	0.205449	0.776112	0	0	1.21699	1.92595	KCMF1;CCT2;PSMD12;CANT1;PSMD14;DYNLT1;PSMD13;GGH;CXCL1;ARPC5;HMGB1;OLFM4;ILF2;MMP9;CKAP4;PSMA5;CNN2;NRAS;DSN1;PSMD7;FABP5;PSMD2;PSMB1;HSPA1B
nucleic acid-templated transcription (GO:0097659)	5/76	0.206372	0.776112	0	0	1.63444	2.57926	POLR2D;POLR2H;TCF3;ILF2;ASCL2
response to interleukin-1 (GO:0070555)	5/76	0.206372	0.776112	0	0	1.63444	2.57926	CXCL8;CCL11;IRAK1;CCL7;TNFRSF11A
epithelial cell differentiation (GO:0030855)	6/96	0.207052	0.776112	0	0	1.54761	2.43715	HDAC2;PCNA;DMBT1;HDAC1;CDK1;GLI1
positive regulation of neuron death (GO:1901216)	3/38	0.207235	0.776112	0	0	1.98826	3.12933	WNT5A;PCSK9;EIF2S1
positive regulation of cell motility (GO:2000147)	10/179	0.208796	0.776112	0	0	1.37462	2.1532	PDGFRA;CEMIP;CCL11;WNT5B;CCL7;PDCD10;SEMA3A;PDPN;LGR6;MMP9
positive regulation of ERK1 and ERK2 cascade (GO:0070374)	11/201	0.212469	0.776112	0	0	1.34511	2.08352	PDGFRA;CCL11;CCL7;IL26;RYK;ALOX15;PLA2G2A;TNFRSF11A;HMGB1;EPHB2;EPHB3
hyaluronan metabolic process (GO:0030212)	2/21	0.215228	0.776112	0	0	2.44081	3.74922	CEMIP;HMMR
GTP metabolic process (GO:0046039)	2/21	0.215228	0.776112	0	0	2.44081	3.74922	GNAI3;RAN
RNA-dependent DNA biosynthetic process (GO:0006278)	2/21	0.215228	0.776112	0	0	2.44081	3.74922	DKC1;PTGES3
cellular protein complex localization (GO:0034629)	2/21	0.215228	0.776112	0	0	2.44081	3.74922	GPN1;MZT1
histone ubiquitination (GO:0016574)	2/21	0.215228	0.776112	0	0	2.44081	3.74922	UHRF1;UBE2A
regulation of cardiac muscle hypertrophy (GO:0010611)	2/21	0.215228	0.776112	0	0	2.44081	3.74922	CAV3;GLRX3
positive regulation of translational initiation (GO:0045948)	2/21	0.215228	0.776112	0	0	2.44081	3.74922	CDC123;POLR2D
neutrophil mediated immunity (GO:0002446)	24/487	0.216843	0.776112	0	0	1.20622	1.8438	KCMF1;CCT2;PSMD12;CANT1;PSMD14;DYNLT1;PSMD13;GGH;CXCL1;ARPC5;HMGB1;OLFM4;ILF2;MMP9;CKAP4;PSMA5;CNN2;NRAS;DSN1;PSMD7;FABP5;PSMD2;PSMB1;HSPA1B
DNA biosynthetic process (GO:0071897)	3/39	0.218128	0.776112	0	0	1.93293	2.94322	RAD51AP1;RAD51;DNA2
neuron differentiation (GO:0030182)	8/139	0.218871	0.776112	0	0	1.41806	2.15442	FOXA1;ISL2;WNT5B;RYK;CASP3;WNT5A;ID1;PCSK9
positive regulation of MAPK cascade (GO:0043410)	15/289	0.219487	0.776112	0	0	1.27252	1.92973	IL11;PDGFRA;CCL11;IL26;RYK;ALOX15;PLA2G2A;TNFRSF11A;HMGB1;IRAK1;CCL7;PDCD10;EPHB2;EPHB3;EZH2
negative regulation of cell communication (GO:0010648)	5/78	0.221333	0.776112	0	0	1.58949	2.39709	IL11;PDGFRA;RYK;EPHB2;EPHB3
fibroblast growth factor receptor signaling pathway (GO:0008543)	5/78	0.221333	0.776112	0	0	1.58949	2.39709	HNRNPM;NCBP2;HNRNPF;POLR2D;POLR2H
Fc-epsilon receptor signaling pathway (GO:0038095)	10/182	0.223164	0.776112	0	0	1.35043	2.02544	PSMA5;PSMD12;NRAS;PSMD7;PSMA4;PSMD14;PSMD13;PSMD2;PSMB1;PSMA7
positive regulation of nucleobase-containing compound transport (GO:0032241)	1/6	0.224091	0.776112	0	0	4.63531	6.93304	NCBP2
pyrimidine-containing compound biosynthetic process (GO:0072528)	1/6	0.224091	0.776112	0	0	4.63531	6.93304	UMPS
hindlimb morphogenesis (GO:0035137)	1/6	0.224091	0.776112	0	0	4.63531	6.93304	OSR2
regulation of fat cell proliferation (GO:0070344)	1/6	0.224091	0.776112	0	0	4.63531	6.93304	TFDP1
transmembrane receptor protein tyrosine phosphatase signaling pathway (GO:0007185)	1/6	0.224091	0.776112	0	0	4.63531	6.93304	PTPRF
negative regulation of chromosome organization (GO:2001251)	1/6	0.224091	0.776112	0	0	4.63531	6.93304	TOP2A
mesodermal cell fate commitment (GO:0001710)	1/6	0.224091	0.776112	0	0	4.63531	6.93304	SIX2
regulation of non-motile cilium assembly (GO:1902855)	1/6	0.224091	0.776112	0	0	4.63531	6.93304	WRAP73
positive regulation of deacetylase activity (GO:0090045)	1/6	0.224091	0.776112	0	0	4.63531	6.93304	FNTA
B cell chemotaxis (GO:0035754)	1/6	0.224091	0.776112	0	0	4.63531	6.93304	CH25H
regulation of hydrogen peroxide metabolic process (GO:0010310)	1/6	0.224091	0.776112	0	0	4.63531	6.93304	MMP3
negative regulation of translation in response to stress (GO:0032055)	1/6	0.224091	0.776112	0	0	4.63531	6.93304	EIF2S1
vitamin K metabolic process (GO:0042373)	1/6	0.224091	0.776112	0	0	4.63531	6.93304	VKORC1L1
regulation of translational initiation in response to stress (GO:0043558)	1/6	0.224091	0.776112	0	0	4.63531	6.93304	EIF2S1
embryonic skeletal joint development (GO:0072498)	1/6	0.224091	0.776112	0	0	4.63531	6.93304	OSR2
lipoxin biosynthetic process (GO:2001301)	1/6	0.224091	0.776112	0	0	4.63531	6.93304	ALOX15
peripheral nervous system neuron development (GO:0048935)	1/6	0.224091	0.776112	0	0	4.63531	6.93304	ISL2
positive regulation of ATP biosynthetic process (GO:2001171)	1/6	0.224091	0.776112	0	0	4.63531	6.93304	TMSB4X
regulation of phagocytosis, engulfment (GO:0060099)	1/6	0.224091	0.776112	0	0	4.63531	6.93304	ALOX15
regulation of nuclease activity (GO:0032069)	1/6	0.224091	0.776112	0	0	4.63531	6.93304	HMGB2
snRNA modification (GO:0040031)	1/6	0.224091	0.776112	0	0	4.63531	6.93304	DKC1
negative regulation of meiotic cell cycle (GO:0051447)	1/6	0.224091	0.776112	0	0	4.63531	6.93304	FBXO5
positive regulation of receptor binding (GO:1900122)	1/6	0.224091	0.776112	0	0	4.63531	6.93304	MMP9
negative regulation of cytokinesis (GO:0032466)	1/6	0.224091	0.776112	0	0	4.63531	6.93304	AURKB
positive regulation of cardiac muscle tissue development (GO:0055025)	1/6	0.224091	0.776112	0	0	4.63531	6.93304	GREM1
rRNA transport (GO:0051029)	1/6	0.224091	0.776112	0	0	4.63531	6.93304	PNPT1
iron ion import (GO:0097286)	1/6	0.224091	0.776112	0	0	4.63531	6.93304	TFRC
regulation of skeletal muscle contraction (GO:0014819)	1/6	0.224091	0.776112	0	0	4.63531	6.93304	CAV3
negative regulation of neural precursor cell proliferation (GO:2000178)	1/6	0.224091	0.776112	0	0	4.63531	6.93304	WNT5A
regulation of mesenchymal stem cell differentiation (GO:2000739)	1/6	0.224091	0.776112	0	0	4.63531	6.93304	PDGFRA
iron ion import across plasma membrane (GO:0098711)	1/6	0.224091	0.776112	0	0	4.63531	6.93304	STEAP3
phosphorylation of RNA polymerase II C-terminal domain (GO:0070816)	1/6	0.224091	0.776112	0	0	4.63531	6.93304	GTF2H3
queuosine metabolic process (GO:0046116)	1/6	0.224091	0.776112	0	0	4.63531	6.93304	TXNDC9
negative regulation of cell size (GO:0045792)	1/6	0.224091	0.776112	0	0	4.63531	6.93304	CAV3
embryonic skeletal joint morphogenesis (GO:0060272)	1/6	0.224091	0.776112	0	0	4.63531	6.93304	OSR2
lens fiber cell development (GO:0070307)	1/6	0.224091	0.776112	0	0	4.63531	6.93304	WNT5B
regulation of protein localization to cell cortex (GO:1904776)	1/6	0.224091	0.776112	0	0	4.63531	6.93304	SAPCD2
chemical homeostasis within a tissue (GO:0048875)	1/6	0.224091	0.776112	0	0	4.63531	6.93304	SFTPA2
positive regulation of myeloid leukocyte cytokine production involved in immune response (GO:0061081)	1/6	0.224091	0.776112	0	0	4.63531	6.93304	WNT5A
pyrimidine deoxyribonucleotide biosynthetic process (GO:0009221)	1/6	0.224091	0.776112	0	0	4.63531	6.93304	DTYMK
interphase microtubule nucleation by interphase microtubule organizing center (GO:0051415)	1/6	0.224091	0.776112	0	0	4.63531	6.93304	MZT1
positive regulation of RNA export from nucleus (GO:0046833)	1/6	0.224091	0.776112	0	0	4.63531	6.93304	NCBP2
regulation of glial cell differentiation (GO:0045685)	1/6	0.224091	0.776112	0	0	4.63531	6.93304	CDK1
mRNA 5'-splice site recognition (GO:0000395)	1/6	0.224091	0.776112	0	0	4.63531	6.93304	SRSF1
regulation of mitotic spindle checkpoint (GO:1903504)	1/6	0.224091	0.776112	0	0	4.63531	6.93304	CCNB1
regulation of keratinocyte apoptotic process (GO:1902172)	1/6	0.224091	0.776112	0	0	4.63531	6.93304	SFRP4
protein geranylgeranylation (GO:0018344)	1/6	0.224091	0.776112	0	0	4.63531	6.93304	FNTA
ribonucleoside biosynthetic process (GO:0042455)	1/6	0.224091	0.776112	0	0	4.63531	6.93304	TXNDC9
aggrephagy (GO:0035973)	1/6	0.224091	0.776112	0	0	4.63531	6.93304	ATG5
plasma membrane fusion (GO:0045026)	1/6	0.224091	0.776112	0	0	4.63531	6.93304	VASH2
positive regulation of phospholipid transport (GO:2001140)	1/6	0.224091	0.776112	0	0	4.63531	6.93304	TRIAP1
mesenchymal to epithelial transition involved in metanephros morphogenesis (GO:0003337)	1/6	0.224091	0.776112	0	0	4.63531	6.93304	SIX2
heart trabecula formation (GO:0060347)	1/6	0.224091	0.776112	0	0	4.63531	6.93304	POLR2D
positive regulation of keratinocyte migration (GO:0051549)	1/6	0.224091	0.776112	0	0	4.63531	6.93304	MMP9
monoubiquitinated protein deubiquitination (GO:0035520)	1/6	0.224091	0.776112	0	0	4.63531	6.93304	USP1
queuosine biosynthetic process (GO:0008616)	1/6	0.224091	0.776112	0	0	4.63531	6.93304	TXNDC9
positive regulation of megakaryocyte differentiation (GO:0045654)	1/6	0.224091	0.776112	0	0	4.63531	6.93304	HMGB2
mesenchymal cell differentiation involved in kidney development (GO:0072161)	1/6	0.224091	0.776112	0	0	4.63531	6.93304	SIX2
positive regulation of centrosome cycle (GO:0046607)	1/6	0.224091	0.776112	0	0	4.63531	6.93304	RANBP1
negative regulation of meiotic nuclear division (GO:0045835)	1/6	0.224091	0.776112	0	0	4.63531	6.93304	FBXO5
maintenance of protein location in extracellular region (GO:0071694)	1/6	0.224091	0.776112	0	0	4.63531	6.93304	LTBP1
surfactant homeostasis (GO:0043129)	1/6	0.224091	0.776112	0	0	4.63531	6.93304	SFTPA2
positive regulation of intracellular estrogen receptor signaling pathway (GO:0033148)	1/6	0.224091	0.776112	0	0	4.63531	6.93304	FOXA1
protein localization to nucleolus (GO:1902570)	1/6	0.224091	0.776112	0	0	4.63531	6.93304	RAN
negative regulation of mononuclear cell migration (GO:0071676)	1/6	0.224091	0.776112	0	0	4.63531	6.93304	GREM1
nucleoside phosphate catabolic process (GO:1901292)	1/6	0.224091	0.776112	0	0	4.63531	6.93304	DCTPP1
regulation of sarcomere organization (GO:0060297)	1/6	0.224091	0.776112	0	0	4.63531	6.93304	CAV3
regulation of microtubule nucleation (GO:0010968)	1/6	0.224091	0.776112	0	0	4.63531	6.93304	HSPA1B
renal system development (GO:0072001)	4/59	0.227485	0.780564	0	0	1.68729	2.49832	SIX2;POLR2D;PCSK9;CEP55
Fc receptor signaling pathway (GO:0038093)	10/183	0.228038	0.780564	0	0	1.34255	1.98462	PSMA5;PSMD12;NRAS;PSMD7;PSMA4;PSMD14;PSMD13;PSMD2;PSMB1;PSMA7
regulation of endothelial cell proliferation (GO:0001936)	5/79	0.228935	0.780564	0	0	1.56793	2.31163	NRAS;CCL11;WNT5A;HMGB2;VASH2
positive regulation of mitotic nuclear division (GO:0045840)	3/40	0.229135	0.780564	0	0	1.88059	2.77094	RANBP1;UBE2C;CDCA5
histone lysine methylation (GO:0034968)	2/22	0.230686	0.780564	0	0	2.31864	3.40075	WDR5;EZH2
positive regulation of erythrocyte differentiation (GO:0045648)	2/22	0.230686	0.780564	0	0	2.31864	3.40075	HMGB2;HSPA1B
triglyceride catabolic process (GO:0019433)	2/22	0.230686	0.780564	0	0	2.31864	3.40075	FABP5;FABP9
rRNA modification (GO:0000154)	2/22	0.230686	0.780564	0	0	2.31864	3.40075	NOP58;DKC1
negative regulation of nervous system development (GO:0051961)	2/22	0.230686	0.780564	0	0	2.31864	3.40075	DYNLT1;WNT5A
regulation of monocyte chemotaxis (GO:0090025)	2/22	0.230686	0.780564	0	0	2.31864	3.40075	GREM1;HMGB1
positive regulation of macromolecule biosynthetic process (GO:0010557)	8/142	0.235695	0.780564	0	0	1.38609	2.0032	PDGFRA;HDAC2;DBF4;PCNA;HDAC1;EIF4A3;DNA2;GLI1
response to reactive oxygen species (GO:0000302)	4/60	0.236441	0.780564	0	0	1.65707	2.3896	PDGFRA;PDCD10;STK26;MMP9
odontogenesis (GO:0042476)	3/41	0.240243	0.780564	0	0	1.831	2.61121	OSR2;HDAC2;HDAC1
positive regulation of receptor-mediated endocytosis (GO:0048260)	3/41	0.240243	0.780564	0	0	1.831	2.61121	GREM1;SFRP4;PCSK9
regulation of substrate adhesion-dependent cell spreading (GO:1900024)	3/41	0.240243	0.780564	0	0	1.831	2.61121	PDPN;FBLN1;OLFM4
monocyte chemotaxis (GO:0002548)	3/41	0.240243	0.780564	0	0	1.831	2.61121	CCL11;CCL7;TNFRSF11A
protein catabolic process (GO:0030163)	5/81	0.244357	0.780564	0	0	1.52651	2.15104	PSMA5;PSMA4;CHEK2;PSMB1;PSMA7
positive regulation of cellular process (GO:0048522)	25/519	0.244899	0.780564	0	0	1.17714	1.65613	CDC123;CSF3;HDAC2;HDAC1;RTKN2;HILPDA;TTK;TNFRSF11A;GLI1;PDCD10;CHEK1;PDPN;RPRD1B;EXOSC2;IL11;PDGFRA;OSR2;CDC6;UBE2A;CDC25B;GREM1;SAPCD2;PRC1;BIRC5;RAD18
glycosaminoglycan metabolic process (GO:0030203)	4/61	0.245478	0.780564	0	0	1.62792	2.28649	HS3ST3B1;HS3ST3A1;HS6ST2;DCN
microtubule polymerization or depolymerization (GO:0031109)	2/23	0.246211	0.780564	0	0	2.20812	3.09483	KIF18A;KIF2C
regulation of telomere capping (GO:1904353)	2/23	0.246211	0.780564	0	0	2.20812	3.09483	NEK2;AURKB
cellular response to ammonium ion (GO:0071242)	2/23	0.246211	0.780564	0	0	2.20812	3.09483	CASP7;CASP3
regulation of microtubule cytoskeleton organization (GO:0070507)	2/23	0.246211	0.780564	0	0	2.20812	3.09483	SKA3;SKA1
cellular protein complex assembly (GO:0043623)	8/144	0.247153	0.780564	0	0	1.36557	1.90872	NDC1;CCT2;CENPE;NUP107;CENPW;PSMD13;PTGES3;CENPA
cellular response to calcium ion (GO:0071277)	3/42	0.251437	0.780564	0	0	1.78396	2.46287	ALOX15;WNT5A;ECT2
tRNA processing (GO:0008033)	4/62	0.25459	0.780564	0	0	1.59977	2.18864	SSB;TRMT10C;CSTF2;FTSJ1
regulation of translational initiation (GO:0006446)	4/62	0.25459	0.780564	0	0	1.59977	2.18864	CDC123;NCBP2;POLR2D;PAIP1
protein localization to basolateral plasma membrane (GO:1903361)	1/7	0.256223	0.780564	0	0	3.86256	5.25966	AP4M1
histone H3-K4 demethylation (GO:0034720)	1/7	0.256223	0.780564	0	0	3.86256	5.25966	KDM1A
cardiac muscle cell-cardiac muscle cell adhesion (GO:0086042)	1/7	0.256223	0.780564	0	0	3.86256	5.25966	CXADR
regulation of entry of bacterium into host cell (GO:2000535)	1/7	0.256223	0.780564	0	0	3.86256	5.25966	CXCL8
replication fork protection (GO:0048478)	1/7	0.256223	0.780564	0	0	3.86256	5.25966	TIMELESS
tRNA pseudouridine synthesis (GO:0031119)	1/7	0.256223	0.780564	0	0	3.86256	5.25966	PUSL1
positive regulation of epithelial cell proliferation involved in wound healing (GO:0060054)	1/7	0.256223	0.780564	0	0	3.86256	5.25966	MMP12
positive regulation of lipid transport (GO:0032370)	1/7	0.256223	0.780564	0	0	3.86256	5.25966	TRIAP1
dolichyl diphosphate biosynthetic process (GO:0006489)	1/7	0.256223	0.780564	0	0	3.86256	5.25966	DOLPP1
positive regulation of glutamate receptor signaling pathway (GO:1900451)	1/7	0.256223	0.780564	0	0	3.86256	5.25966	EPHB2
positive regulation of metaphase/anaphase transition of cell cycle (GO:1902101)	1/7	0.256223	0.780564	0	0	3.86256	5.25966	DLGAP5
mitochondrial DNA metabolic process (GO:0032042)	1/7	0.256223	0.780564	0	0	3.86256	5.25966	DNA2
negative regulation of interleukin-8 secretion (GO:2000483)	1/7	0.256223	0.780564	0	0	3.86256	5.25966	TMSB4X
negative regulation of transcription elongation from RNA polymerase II promoter (GO:0034244)	1/7	0.256223	0.780564	0	0	3.86256	5.25966	RNF168
oxygen transport (GO:0015671)	1/7	0.256223	0.780564	0	0	3.86256	5.25966	MB
positive regulation of extracellular matrix disassembly (GO:0090091)	1/7	0.256223	0.780564	0	0	3.86256	5.25966	PDPN
positive regulation of protein kinase C signaling (GO:0090037)	1/7	0.256223	0.780564	0	0	3.86256	5.25966	WNT5A
regulation of low-density lipoprotein particle clearance (GO:0010988)	1/7	0.256223	0.780564	0	0	3.86256	5.25966	PCSK9
cytoplasmic sequestering of NF-kappaB (GO:0007253)	1/7	0.256223	0.780564	0	0	3.86256	5.25966	TMSB4X
regulation of natural killer cell chemotaxis (GO:2000501)	1/7	0.256223	0.780564	0	0	3.86256	5.25966	CCL7
nucleic acid transport (GO:0050657)	1/7	0.256223	0.780564	0	0	3.86256	5.25966	HNRNPA2B1
transcription-dependent tethering of RNA polymerase II gene DNA at nuclear periphery (GO:0000972)	1/7	0.256223	0.780564	0	0	3.86256	5.25966	NUP107
sequestering of extracellular ligand from receptor (GO:0035581)	1/7	0.256223	0.780564	0	0	3.86256	5.25966	LTBP1
dolichyl diphosphate metabolic process (GO:0046465)	1/7	0.256223	0.780564	0	0	3.86256	5.25966	DOLPP1
negative regulation of osteoblast proliferation (GO:0033689)	1/7	0.256223	0.780564	0	0	3.86256	5.25966	GREM1
regulation of transcription from RNA polymerase II promoter involved in myocardial precursor cell differentiation (GO:0003256)	1/7	0.256223	0.780564	0	0	3.86256	5.25966	GREM1
lymphatic endothelial cell differentiation (GO:0060836)	1/7	0.256223	0.780564	0	0	3.86256	5.25966	PDPN
regulation of toll-like receptor 9 signaling pathway (GO:0034163)	1/7	0.256223	0.780564	0	0	3.86256	5.25966	HMGB1
regulation of chemokine biosynthetic process (GO:0045073)	1/7	0.256223	0.780564	0	0	3.86256	5.25966	WNT5A
strand invasion (GO:0042148)	1/7	0.256223	0.780564	0	0	3.86256	5.25966	RAD51
regulation of isotype switching (GO:0045191)	1/7	0.256223	0.780564	0	0	3.86256	5.25966	TFRC
negative regulation of platelet-derived growth factor receptor-beta signaling pathway (GO:2000587)	1/7	0.256223	0.780564	0	0	3.86256	5.25966	PDGFRA
formation of translation preinitiation complex (GO:0001731)	1/7	0.256223	0.780564	0	0	3.86256	5.25966	DENR
box C/D snoRNP assembly (GO:0000492)	1/7	0.256223	0.780564	0	0	3.86256	5.25966	RUVBL1
chromatin-mediated maintenance of transcription (GO:0048096)	1/7	0.256223	0.780564	0	0	3.86256	5.25966	CHEK1
response to type I interferon (GO:0034340)	1/7	0.256223	0.780564	0	0	3.86256	5.25966	ISG15
regulation of histone H3-K9 acetylation (GO:2000615)	1/7	0.256223	0.780564	0	0	3.86256	5.25966	CHEK1
protein localization to cytoplasmic stress granule (GO:1903608)	1/7	0.256223	0.780564	0	0	3.86256	5.25966	SSB
positive regulation of mitotic sister chromatid separation (GO:1901970)	1/7	0.256223	0.780564	0	0	3.86256	5.25966	DLGAP5
regulation by virus of viral protein levels in host cell (GO:0046719)	1/7	0.256223	0.780564	0	0	3.86256	5.25966	DYNLT1
positive regulation of hemopoiesis (GO:1903708)	1/7	0.256223	0.780564	0	0	3.86256	5.25966	CSF3
regulation of dendritic cell differentiation (GO:2001198)	1/7	0.256223	0.780564	0	0	3.86256	5.25966	HMGB1
regulation of meiotic nuclear division (GO:0040020)	1/7	0.256223	0.780564	0	0	3.86256	5.25966	FBXO5
positive regulation of tumor necrosis factor-mediated signaling pathway (GO:1903265)	1/7	0.256223	0.780564	0	0	3.86256	5.25966	HSPA1B
negative regulation of B cell apoptotic process (GO:0002903)	1/7	0.256223	0.780564	0	0	3.86256	5.25966	AURKB
female genitalia development (GO:0030540)	1/7	0.256223	0.780564	0	0	3.86256	5.25966	POLR2D
regulation of establishment of protein localization (GO:0070201)	1/7	0.256223	0.780564	0	0	3.86256	5.25966	SPIDR
female gonad development (GO:0008585)	1/7	0.256223	0.780564	0	0	3.86256	5.25966	NUP107
wound healing, spreading of epidermal cells (GO:0035313)	1/7	0.256223	0.780564	0	0	3.86256	5.25966	MMP12
hyaluronan biosynthetic process (GO:0030213)	1/7	0.256223	0.780564	0	0	3.86256	5.25966	CEMIP
epithelial cell differentiation involved in kidney development (GO:0035850)	1/7	0.256223	0.780564	0	0	3.86256	5.25966	SIX2
proline metabolic process (GO:0006560)	1/7	0.256223	0.780564	0	0	3.86256	5.25966	PYCR1
positive regulation of isomerase activity (GO:0010912)	1/7	0.256223	0.780564	0	0	3.86256	5.25966	UHRF1
positive regulation of membrane depolarization (GO:1904181)	1/7	0.256223	0.780564	0	0	3.86256	5.25966	DCN
lens fiber cell differentiation (GO:0070306)	1/7	0.256223	0.780564	0	0	3.86256	5.25966	WNT5B
protein maturation by iron-sulfur cluster transfer (GO:0097428)	1/7	0.256223	0.780564	0	0	3.86256	5.25966	GLRX3
regulation of RNA polymerase II regulatory region sequence-specific DNA binding (GO:1903025)	1/7	0.256223	0.780564	0	0	3.86256	5.25966	TMSB4X
positive regulation of type I interferon-mediated signaling pathway (GO:0060340)	1/7	0.256223	0.780564	0	0	3.86256	5.25966	WNT5A
cleavage furrow formation (GO:0036089)	1/7	0.256223	0.780564	0	0	3.86256	5.25966	AURKB
sensory organ morphogenesis (GO:0090596)	1/7	0.256223	0.780564	0	0	3.86256	5.25966	COL5A2
negative regulation of retinoic acid receptor signaling pathway (GO:0048387)	1/7	0.256223	0.780564	0	0	3.86256	5.25966	EZH2
T-helper 1 type immune response (GO:0042088)	1/7	0.256223	0.780564	0	0	3.86256	5.25966	HMGB1
detection of molecule of bacterial origin (GO:0032490)	1/7	0.256223	0.780564	0	0	3.86256	5.25966	DMBT1
marginal zone B cell differentiation (GO:0002315)	1/7	0.256223	0.780564	0	0	3.86256	5.25966	LFNG
positive regulation of protein ubiquitination (GO:0031398)	5/83	0.260042	0.780564	0	0	1.48721	2.00314	KDM1A;DCUN1D5;CENPX;CAV3;PLK1
positive regulation of microtubule polymerization (GO:0031116)	2/24	0.26177	0.780564	0	0	2.10764	2.82485	CAV3;HSPA1B
dendritic spine organization (GO:0097061)	2/24	0.26177	0.780564	0	0	2.10764	2.82485	EPHB2;EPHB3
histone monoubiquitination (GO:0010390)	2/24	0.26177	0.780564	0	0	2.10764	2.82485	RNF168;UHRF1
ear morphogenesis (GO:0042471)	2/24	0.26177	0.780564	0	0	2.10764	2.82485	OSR2;EPHB2
positive regulation of DNA-templated transcription, elongation (GO:0032786)	2/24	0.26177	0.780564	0	0	2.10764	2.82485	ALYREF;HMGN1
eosinophil chemotaxis (GO:0048245)	2/24	0.26177	0.780564	0	0	2.10764	2.82485	CCL11;CCL7
eosinophil migration (GO:0072677)	2/24	0.26177	0.780564	0	0	2.10764	2.82485	CCL11;CCL7
limb development (GO:0060173)	2/24	0.26177	0.780564	0	0	2.10764	2.82485	GREM1;TBX4
chaperone mediated protein folding requiring cofactor (GO:0051085)	2/24	0.26177	0.780564	0	0	2.10764	2.82485	PTGES3;HSPA1B
mRNA splice site selection (GO:0006376)	2/24	0.26177	0.780564	0	0	2.10764	2.82485	SRSF1;SRSF9
actin nucleation (GO:0045010)	2/24	0.26177	0.780564	0	0	2.10764	2.82485	ACTR3;ARPC5
regulation of cardiac muscle cell action potential (GO:0098901)	2/24	0.26177	0.780564	0	0	2.10764	2.82485	CXADR;CAV3
proteoglycan biosynthetic process (GO:0030166)	2/24	0.26177	0.780564	0	0	2.10764	2.82485	HS3ST3B1;CANT1
regulation of cell cycle G1/S phase transition (GO:1902806)	2/24	0.26177	0.780564	0	0	2.10764	2.82485	GLI1;FAM83D
eye development (GO:0001654)	3/43	0.262706	0.780564	0	0	1.73927	2.32492	FOXE3;POLR2D;COL5A2
substantia nigra development (GO:0021762)	3/43	0.262706	0.780564	0	0	1.73927	2.32492	YWHAQ;CASP5;POTEE
regulation of viral genome replication (GO:0045069)	4/63	0.26377	0.780564	0	0	1.57257	2.09573	TOP2A;CXCL8;PPIH;ISG15
positive regulation of supramolecular fiber organization (GO:1902905)	5/84	0.267972	0.780564	0	0	1.46831	1.93358	CSF3;CCL11;CAV3;ALOX15;CDC42EP2
carboxylic acid biosynthetic process (GO:0046394)	3/44	0.274035	0.780564	0	0	1.69676	2.19646	CEMIP;GPT2;PYCR1
myeloid cell differentiation (GO:0030099)	3/44	0.274035	0.780564	0	0	1.69676	2.19646	IL11;CSF3;CASP3
positive regulation of cellular component organization (GO:0051130)	6/106	0.275605	0.780564	0	0	1.39212	1.79414	CDC20;SRPX2;CDC42EP2;EPHB2;SPIDR;EPHB3
regulation of centrosome duplication (GO:0010824)	2/25	0.277334	0.780564	0	0	2.0159	2.58545	STIL;CCNF
organophosphate ester transport (GO:0015748)	2/25	0.277334	0.780564	0	0	2.0159	2.58545	TRIAP1;PRELID3B
regulation of spindle assembly (GO:0090169)	2/25	0.277334	0.780564	0	0	2.0159	2.58545	PLK1;HSPA1B
regulation of telomere maintenance (GO:0032204)	2/25	0.277334	0.780564	0	0	2.0159	2.58545	PIF1;GNL3
negative regulation of gene expression, epigenetic (GO:0045814)	2/25	0.277334	0.780564	0	0	2.0159	2.58545	EED;EZH2
neutral amino acid transport (GO:0015804)	2/25	0.277334	0.780564	0	0	2.0159	2.58545	SLC6A9;SLC1A5
prostaglandin metabolic process (GO:0006693)	2/25	0.277334	0.780564	0	0	2.0159	2.58545	PTGES3;PTGS2
ncRNA 3'-end processing (GO:0043628)	2/25	0.277334	0.780564	0	0	2.0159	2.58545	SSB;ERI1
negative regulation of epithelial to mesenchymal transition (GO:0010719)	2/25	0.277334	0.780564	0	0	2.0159	2.58545	FOXA1;NKX2-1
protein depolymerization (GO:0051261)	2/25	0.277334	0.780564	0	0	2.0159	2.58545	KIF18A;KIF2C
regulation of nervous system development (GO:0051960)	2/25	0.277334	0.780564	0	0	2.0159	2.58545	HMGB2;ASCL2
positive regulation of calcium ion transmembrane transport (GO:1904427)	2/25	0.277334	0.780564	0	0	2.0159	2.58545	CEMIP;CXCL11
regulation of cellular protein localization (GO:1903827)	2/25	0.277334	0.780564	0	0	2.0159	2.58545	KDM1A;SPIDR
positive regulation of peptidyl-threonine phosphorylation (GO:0010800)	2/25	0.277334	0.780564	0	0	2.0159	2.58545	CEMIP;PLK1
signal transduction in response to DNA damage (GO:0042770)	2/25	0.277334	0.780564	0	0	2.0159	2.58545	CHEK2;TRIAP1
negative regulation of apoptotic process (GO:0043066)	23/485	0.280389	0.780564	0	0	1.15708	1.47132	PDGFRA;HDAC2;FOXE3;STIL;HDAC1;RYK;PLK1;WNT5A;TRIAP1;MMP9;GREM1;IRAK1;PAX7;PDCD10;CASP3;PDPN;CDK1;BIRC5;EPHB2;HSPA1B;EPHB3;TP73;MAD2L1
regulation of cell division (GO:0051302)	4/65	0.282305	0.780564	0	0	1.52085	1.92352	ORC6;PRC1;PLK1;AURKB
regulation of response to external stimulus (GO:0032101)	6/107	0.282751	0.780564	0	0	1.37826	1.74101	PDGFRA;FNTA;CASP5;TMSB4X;WNT5A;PTGS2
Golgi to lysosome transport (GO:0090160)	1/8	0.287026	0.780564	0	0	3.31059	4.13221	AP4M1
neuron projection extension involved in neuron projection guidance (GO:1902284)	1/8	0.287026	0.780564	0	0	3.31059	4.13221	SEMA3A
cellular response to nitric oxide (GO:0071732)	1/8	0.287026	0.780564	0	0	3.31059	4.13221	MMP3
regulation of brown fat cell differentiation (GO:0090335)	1/8	0.287026	0.780564	0	0	3.31059	4.13221	PTGS2
ribosomal large subunit export from nucleus (GO:0000055)	1/8	0.287026	0.780564	0	0	3.31059	4.13221	RAN
positive regulation of isotype switching (GO:0045830)	1/8	0.287026	0.780564	0	0	3.31059	4.13221	TFRC
microtubule nucleation by microtubule organizing center (GO:0051418)	1/8	0.287026	0.780564	0	0	3.31059	4.13221	MZT1
mRNA cleavage (GO:0006379)	1/8	0.287026	0.780564	0	0	3.31059	4.13221	CSTF3
DNA recombinase assembly (GO:0000730)	1/8	0.287026	0.780564	0	0	3.31059	4.13221	RAD51
development of primary female sexual characteristics (GO:0046545)	1/8	0.287026	0.780564	0	0	3.31059	4.13221	NUP107
translocation of molecules into host (GO:0044417)	1/8	0.287026	0.780564	0	0	3.31059	4.13221	ALYREF
microvillus organization (GO:0032528)	1/8	0.287026	0.780564	0	0	3.31059	4.13221	STK26
lagging strand elongation (GO:0006273)	1/8	0.287026	0.780564	0	0	3.31059	4.13221	DNA2
positive regulation of chromatin binding (GO:0035563)	1/8	0.287026	0.780564	0	0	3.31059	4.13221	GMNN
positive regulation of transforming growth factor beta production (GO:0071636)	1/8	0.287026	0.780564	0	0	3.31059	4.13221	PTGS2
positive regulation of mitotic metaphase/anaphase transition (GO:0045842)	1/8	0.287026	0.780564	0	0	3.31059	4.13221	DLGAP5
cellular response to reactive nitrogen species (GO:1902170)	1/8	0.287026	0.780564	0	0	3.31059	4.13221	MMP3
DNA repair complex assembly (GO:0090735)	1/8	0.287026	0.780564	0	0	3.31059	4.13221	RAD51
negative regulation of potassium ion transmembrane transporter activity (GO:1901017)	1/8	0.287026	0.780564	0	0	3.31059	4.13221	CAV3
positive regulation of DNA recombination (GO:0045911)	1/8	0.287026	0.780564	0	0	3.31059	4.13221	TFRC
negative regulation of monooxygenase activity (GO:0032769)	1/8	0.287026	0.780564	0	0	3.31059	4.13221	CAV3
regulation of T cell mediated immunity (GO:0002709)	1/8	0.287026	0.780564	0	0	3.31059	4.13221	HMGB1
protein K6-linked ubiquitination (GO:0085020)	1/8	0.287026	0.780564	0	0	3.31059	4.13221	UBE2T
microvillus assembly (GO:0030033)	1/8	0.287026	0.780564	0	0	3.31059	4.13221	STK26
establishment of Golgi localization (GO:0051683)	1/8	0.287026	0.780564	0	0	3.31059	4.13221	PDCD10
transepithelial transport (GO:0070633)	1/8	0.287026	0.780564	0	0	3.31059	4.13221	CXADR
regulation of ATP biosynthetic process (GO:2001169)	1/8	0.287026	0.780564	0	0	3.31059	4.13221	TMSB4X
regulation of endodeoxyribonuclease activity (GO:0032071)	1/8	0.287026	0.780564	0	0	3.31059	4.13221	HMGB1
axon extension involved in axon guidance (GO:0048846)	1/8	0.287026	0.780564	0	0	3.31059	4.13221	SEMA3A
excitatory synapse assembly (GO:1904861)	1/8	0.287026	0.780564	0	0	3.31059	4.13221	WNT5A
positive regulation of cAMP-mediated signaling (GO:0043950)	1/8	0.287026	0.780564	0	0	3.31059	4.13221	CXCL11
kynurenine metabolic process (GO:0070189)	1/8	0.287026	0.780564	0	0	3.31059	4.13221	TDO2
protein localization to microtubule cytoskeleton (GO:0072698)	1/8	0.287026	0.780564	0	0	3.31059	4.13221	FAM83D
double-strand break repair via synthesis-dependent strand annealing (GO:0045003)	1/8	0.287026	0.780564	0	0	3.31059	4.13221	RAD51
positive regulation of immunoglobulin mediated immune response (GO:0002891)	1/8	0.287026	0.780564	0	0	3.31059	4.13221	TFRC
positive regulation of mRNA 3'-end processing (GO:0031442)	1/8	0.287026	0.780564	0	0	3.31059	4.13221	NCBP2
rRNA pseudouridine synthesis (GO:0031118)	1/8	0.287026	0.780564	0	0	3.31059	4.13221	DKC1
positive regulation of interleukin-2 biosynthetic process (GO:0045086)	1/8	0.287026	0.780564	0	0	3.31059	4.13221	GLMN
regulation of MHC class II biosynthetic process (GO:0045346)	1/8	0.287026	0.780564	0	0	3.31059	4.13221	HDAC2
granulocyte differentiation (GO:0030851)	1/8	0.287026	0.780564	0	0	3.31059	4.13221	CSF3
negative regulation of bone remodeling (GO:0046851)	1/8	0.287026	0.780564	0	0	3.31059	4.13221	GREM1
mitochondrial tRNA modification (GO:0070900)	1/8	0.287026	0.780564	0	0	3.31059	4.13221	TRMT10C
ribosome disassembly (GO:0032790)	1/8	0.287026	0.780564	0	0	3.31059	4.13221	DENR
viral mRNA export from host cell nucleus (GO:0046784)	1/8	0.287026	0.780564	0	0	3.31059	4.13221	ALYREF
depyrimidination (GO:0045008)	1/8	0.287026	0.780564	0	0	3.31059	4.13221	TDG
negative regulation of telomerase activity (GO:0051974)	1/8	0.287026	0.780564	0	0	3.31059	4.13221	PIF1
regulation of peroxisome proliferator activated receptor signaling pathway (GO:0035358)	1/8	0.287026	0.780564	0	0	3.31059	4.13221	ALOX15
telomeric D-loop disassembly (GO:0061820)	1/8	0.287026	0.780564	0	0	3.31059	4.13221	RECQL4
regulation of keratinocyte migration (GO:0051547)	1/8	0.287026	0.780564	0	0	3.31059	4.13221	MMP9
kidney mesenchyme development (GO:0072074)	1/8	0.287026	0.780564	0	0	3.31059	4.13221	SIX2
regulation of cardiac muscle cell action potential involved in regulation of contraction (GO:0098909)	1/8	0.287026	0.780564	0	0	3.31059	4.13221	CAV3
negative regulation of double-strand break repair via homologous recombination (GO:2000042)	1/8	0.287026	0.780564	0	0	3.31059	4.13221	PARPBP
regulation of cell proliferation (GO:0042127)	34/740	0.288636	0.784021	0	0	1.12002	1.39173	CDC123;CSF3;HDAC2;CXCL8;HDAC1;RTKN2;HILPDA;CDCA7;HMGB2;TTK;CXCL1;TNFRSF11A;GLI1;CXCL3;PDCD10;PDPN;RPRD1B;IL11;PDGFRA;OSR2;TNFRSF18;STYK1;CDC6;UBE2A;GNL3;CDC25B;GREM1;SFRP4;CXCL11;SAPCD2;PRC1;BIRC5;HSPA1B;CDKN3
DNA-templated transcription, elongation (GO:0006354)	6/108	0.289937	0.786463	0	0	1.36468	1.6896	NCBP2;TAF1A;POLR2D;POLR2H;GTF2H3;GTF2E1
purine ribonucleotide metabolic process (GO:0009150)	4/66	0.291646	0.786463	0	0	1.49624	1.84369	OLA1;GNAI3;RAN;HSPA1B
positive regulation of cellular component biogenesis (GO:0044089)	5/87	0.292059	0.786463	0	0	1.41437	1.7408	SRPX2;CDC42EP2;EPHB2;SPIDR;EPHB3
nucleotide biosynthetic process (GO:0009165)	2/26	0.292877	0.786463	0	0	1.9318	2.37226	RRM1;RRM2
internal peptidyl-lysine acetylation (GO:0018393)	2/26	0.292877	0.786463	0	0	1.9318	2.37226	NAA50;RUVBL1
RNA biosynthetic process (GO:0032774)	2/26	0.292877	0.786463	0	0	1.9318	2.37226	PRIM1;SMN1
aminoglycan biosynthetic process (GO:0006023)	3/46	0.296829	0.786463	0	0	1.61767	1.96482	HS3ST3B1;HS3ST3A1;HS6ST2
viral gene expression (GO:0019080)	6/110	0.304419	0.786463	0	0	1.33829	1.5917	NDC1;NUP107;NUP85;NUP54;NUP43;NUP37
positive regulation of establishment of protein localization to mitochondrion (GO:1903749)	6/110	0.304419	0.786463	0	0	1.33829	1.5917	MYBPC1;TFDP1;YWHAQ;RUVBL1;UBE2J2;TP73
transcription, DNA-templated (GO:0006351)	17/356	0.307313	0.786463	0	0	1.16452	1.37401	FOXE3;CDX2;NCBP2;HOXD13;DEK;GTF2H3;ASCL2;ILF2;GTF2E1;ELF5;TAF1A;POLR2D;TRIP13;SMN1;TCF3;POLR2H;ATOH1
regulation of calcium ion transmembrane transporter activity (GO:1901019)	2/27	0.308372	0.786463	0	0	1.85443	2.18164	CAV3;JPH1
mRNA polyadenylation (GO:0006378)	2/27	0.308372	0.786463	0	0	1.85443	2.18164	PNPT1;CSTF3
cardiac muscle cell development (GO:0055013)	2/27	0.308372	0.786463	0	0	1.85443	2.18164	PDGFRA;CXADR
regulation of protein localization to nucleus (GO:1900180)	2/27	0.308372	0.786463	0	0	1.85443	2.18164	PLK1;CDK1
positive regulation of cell migration (GO:0030335)	11/221	0.309049	0.786463	0	0	1.21573	1.42757	PDGFRA;CEMIP;CCL11;WNT5B;CCL7;PDCD10;TNFRSF18;SEMA3A;PDPN;LGR6;MMP9
response to interferon-gamma (GO:0034341)	4/68	0.310443	0.786463	0	0	1.44933	1.69537	SYNCRIP;CCL11;CCL7;WNT5A
regulation of actin filament polymerization (GO:0030833)	4/68	0.310443	0.786463	0	0	1.44933	1.69537	CSF3;CCL11;ALOX15;CDC42EP2
regulation of immunoglobulin secretion (GO:0051023)	1/9	0.316555	0.786463	0	0	2.89661	3.33185	POLR2D
negative regulation of NIK/NF-kappaB signaling (GO:1901223)	1/9	0.316555	0.786463	0	0	2.89661	3.33185	TMSB4X
positive regulation of transcription of nuclear large rRNA transcript from RNA polymerase I promoter (GO:1901838)	1/9	0.316555	0.786463	0	0	2.89661	3.33185	NOL11
negative regulation of leukocyte chemotaxis (GO:0002689)	1/9	0.316555	0.786463	0	0	2.89661	3.33185	GREM1
RNA destabilization (GO:0050779)	1/9	0.316555	0.786463	0	0	2.89661	3.33185	MEX3D
negative regulation of phagocytosis (GO:0050765)	1/9	0.316555	0.786463	0	0	2.89661	3.33185	HMGB1
ornithine metabolic process (GO:0006591)	1/9	0.316555	0.786463	0	0	2.89661	3.33185	ODC1
megakaryocyte differentiation (GO:0030219)	1/9	0.316555	0.786463	0	0	2.89661	3.33185	IL11
regulation of macrophage cytokine production (GO:0010935)	1/9	0.316555	0.786463	0	0	2.89661	3.33185	WNT5A
positive regulation of protein sumoylation (GO:0033235)	1/9	0.316555	0.786463	0	0	2.89661	3.33185	GNL3
negative regulation of response to reactive oxygen species (GO:1901032)	1/9	0.316555	0.786463	0	0	2.89661	3.33185	PYCR1
positive regulation of voltage-gated potassium channel activity (GO:1903818)	1/9	0.316555	0.786463	0	0	2.89661	3.33185	LRRC26
long-chain fatty acid biosynthetic process (GO:0042759)	1/9	0.316555	0.786463	0	0	2.89661	3.33185	ALOX15
regulation of interleukin-1 secretion (GO:0050704)	1/9	0.316555	0.786463	0	0	2.89661	3.33185	HMGB1
negative regulation of mitotic nuclear division (GO:0045839)	1/9	0.316555	0.786463	0	0	2.89661	3.33185	CHEK1
regulation of muscle system process (GO:0090257)	1/9	0.316555	0.786463	0	0	2.89661	3.33185	TNNC2
positive regulation of mitochondrial translation (GO:0070131)	1/9	0.316555	0.786463	0	0	2.89661	3.33185	TRMT10C
regulation of mast cell activation involved in immune response (GO:0033006)	1/9	0.316555	0.786463	0	0	2.89661	3.33185	STYK1
mature B cell differentiation involved in immune response (GO:0002313)	1/9	0.316555	0.786463	0	0	2.89661	3.33185	LFNG
embryonic forelimb morphogenesis (GO:0035115)	1/9	0.316555	0.786463	0	0	2.89661	3.33185	OSR2
positive regulation of synapse maturation (GO:0090129)	1/9	0.316555	0.786463	0	0	2.89661	3.33185	CDC20
regulation of cysteine-type endopeptidase activity involved in apoptotic signaling pathway (GO:2001267)	1/9	0.316555	0.786463	0	0	2.89661	3.33185	MMP9
neurotrophin TRK receptor signaling pathway (GO:0048011)	1/9	0.316555	0.786463	0	0	2.89661	3.33185	CASP3
positive regulation of long-term synaptic potentiation (GO:1900273)	1/9	0.316555	0.786463	0	0	2.89661	3.33185	EPHB2
mitochondrion morphogenesis (GO:0070584)	1/9	0.316555	0.786463	0	0	2.89661	3.33185	PNPT1
indolalkylamine catabolic process (GO:0046218)	1/9	0.316555	0.786463	0	0	2.89661	3.33185	TDO2
positive regulation of immunoglobulin secretion (GO:0051024)	1/9	0.316555	0.786463	0	0	2.89661	3.33185	POLR2D
regulation of platelet-derived growth factor receptor-beta signaling pathway (GO:2000586)	1/9	0.316555	0.786463	0	0	2.89661	3.33185	PDGFRA
small nucleolar ribonucleoprotein complex assembly (GO:0000491)	1/9	0.316555	0.786463	0	0	2.89661	3.33185	RUVBL1
ATP synthesis coupled electron transport (GO:0042773)	1/9	0.316555	0.786463	0	0	2.89661	3.33185	COA6
columnar/cuboidal epithelial cell differentiation (GO:0002065)	1/9	0.316555	0.786463	0	0	2.89661	3.33185	CDX2
positive regulation of T cell chemotaxis (GO:0010820)	1/9	0.316555	0.786463	0	0	2.89661	3.33185	WNT5A
sympathetic ganglion development (GO:0061549)	1/9	0.316555	0.786463	0	0	2.89661	3.33185	SEMA3A
regulation of cytokine secretion involved in immune response (GO:0002739)	1/9	0.316555	0.786463	0	0	2.89661	3.33185	WNT5A
positive regulation of epidermis development (GO:0045684)	1/9	0.316555	0.786463	0	0	2.89661	3.33185	SFRP4
glycine transport (GO:0015816)	1/9	0.316555	0.786463	0	0	2.89661	3.33185	SLC6A9
oogenesis (GO:0048477)	1/9	0.316555	0.786463	0	0	2.89661	3.33185	TRIP13
positive regulation of ribosome biogenesis (GO:0090070)	1/9	0.316555	0.786463	0	0	2.89661	3.33185	RIOK1
membrane disruption in other organism (GO:0051673)	1/9	0.316555	0.786463	0	0	2.89661	3.33185	DEFA6
positive regulation of rRNA processing (GO:2000234)	1/9	0.316555	0.786463	0	0	2.89661	3.33185	RIOK1
negative regulation of lymphocyte apoptotic process (GO:0070229)	1/9	0.316555	0.786463	0	0	2.89661	3.33185	AURKB
regulation of methylation-dependent chromatin silencing (GO:0090308)	1/9	0.316555	0.786463	0	0	2.89661	3.33185	UHRF1
regulation of cell-cell adhesion mediated by cadherin (GO:2000047)	1/9	0.316555	0.786463	0	0	2.89661	3.33185	FOXA1
regulation of leukocyte degranulation (GO:0043300)	1/9	0.316555	0.786463	0	0	2.89661	3.33185	STYK1
protein autoprocessing (GO:0016540)	1/9	0.316555	0.786463	0	0	2.89661	3.33185	PCSK9
protein hexamerization (GO:0034214)	1/9	0.316555	0.786463	0	0	2.89661	3.33185	SPAST
granulocyte activation (GO:0036230)	1/9	0.316555	0.786463	0	0	2.89661	3.33185	CXCL8
positive regulation of vascular endothelial cell proliferation (GO:1905564)	1/9	0.316555	0.786463	0	0	2.89661	3.33185	HMGB1
negative regulation of potassium ion transmembrane transport (GO:1901380)	1/9	0.316555	0.786463	0	0	2.89661	3.33185	CAV3
axonal transport of mitochondrion (GO:0019896)	1/9	0.316555	0.786463	0	0	2.89661	3.33185	SPAST
nuclear RNA surveillance (GO:0071027)	1/9	0.316555	0.786463	0	0	2.89661	3.33185	EXOSC8
histone phosphorylation (GO:0016572)	1/9	0.316555	0.786463	0	0	2.89661	3.33185	CCNA2
negative regulation of DNA-templated transcription, elongation (GO:0032785)	1/9	0.316555	0.786463	0	0	2.89661	3.33185	RNF168
axonogenesis (GO:0007409)	11/223	0.319301	0.786463	0	0	1.20413	1.37466	EFNB1;NRAS;EPYC;RYK;LUM;SEMA3A;WNT5A;SLITRK6;EPHB2;EFNA4;EPHB3
negative regulation of mitotic cell cycle (GO:0045930)	3/48	0.319725	0.786463	0	0	1.54562	1.76245	PNPT1;CHEK1;MAD2L1
protein K48-linked ubiquitination (GO:0070936)	3/48	0.319725	0.786463	0	0	1.54562	1.76245	UBE2C;UBE2T;UBE2A
pattern recognition receptor signaling pathway (GO:0002221)	3/48	0.319725	0.786463	0	0	1.54562	1.76245	SFTPA2;IRAK1;HMGB1
cellular macromolecule catabolic process (GO:0044265)	3/48	0.319725	0.786463	0	0	1.54562	1.76245	STK31;PNPT1;CHEK2
cellular response to mechanical stimulus (GO:0071260)	3/48	0.319725	0.786463	0	0	1.54562	1.76245	CNN2;CASP5;CHEK1
positive regulation of neurogenesis (GO:0050769)	4/69	0.319885	0.786463	0	0	1.42696	1.62644	SEMA3A;TCF3;ECT2;ATOH1
RNA polyadenylation (GO:0043631)	2/28	0.323798	0.786463	0	0	1.78301	2.01059	PNPT1;CSTF3
cellular response to hydrogen peroxide (GO:0070301)	2/28	0.323798	0.786463	0	0	1.78301	2.01059	NET1;ECT2
cellular response to alcohol (GO:0097306)	2/28	0.323798	0.786463	0	0	1.78301	2.01059	RAD51;SPIDR
carboxylic acid catabolic process (GO:0046395)	2/28	0.323798	0.786463	0	0	1.78301	2.01059	CEMIP;HMMR
cellular amino acid biosynthetic process (GO:0008652)	2/28	0.323798	0.786463	0	0	1.78301	2.01059	GPT2;PYCR1
negative regulation of response to DNA damage stimulus (GO:2001021)	2/28	0.323798	0.786463	0	0	1.78301	2.01059	KDM1A;DDIAS
positive regulation of phosphate metabolic process (GO:0045937)	2/28	0.323798	0.786463	0	0	1.78301	2.01059	PTGES3;GLMN
positive regulation of sprouting angiogenesis (GO:1903672)	2/28	0.323798	0.786463	0	0	1.78301	2.01059	SRPX2;PTGS2
chondrocyte differentiation (GO:0002062)	2/28	0.323798	0.786463	0	0	1.78301	2.01059	OSR2;WNT5B
protein export from nucleus (GO:0006611)	2/28	0.323798	0.786463	0	0	1.78301	2.01059	CSE1L;RAN
positive regulation of fibroblast proliferation (GO:0048146)	2/28	0.323798	0.786463	0	0	1.78301	2.01059	PDGFRA;WNT5A
regulation of protein catabolic process (GO:0042176)	5/91	0.324706	0.786463	0	0	1.3483	1.51662	CHEK2;WNT5A;ODC1;FAM83D;MAD2L1
cellular response to lipopolysaccharide (GO:0071222)	5/91	0.324706	0.786463	0	0	1.3483	1.51662	CXCL8;IRAK1;DEFA6;WNT5A;HMGB2
viral transcription (GO:0019083)	6/113	0.32637	0.786463	0	0	1.30057	1.45628	NDC1;NUP107;NUP85;NUP54;NUP43;NUP37
regulation of ERK1 and ERK2 cascade (GO:0070372)	12/247	0.326633	0.786463	0	0	1.18504	1.32597	PDGFRA;CCL11;CCL7;IL26;RYK;ALOX15;PLA2G2A;FBLN1;HMGB1;EPHB2;FAM83D;EPHB3
non-recombinational repair (GO:0000726)	3/49	0.331185	0.786463	0	0	1.51194	1.67081	RNF168;PSMD14;NSD2
antimicrobial humoral immune response mediated by antimicrobial peptide (GO:0061844)	3/49	0.331185	0.786463	0	0	1.51194	1.67081	BPIFA1;DEFA6;HMGN2
regulation of megakaryocyte differentiation (GO:0045652)	3/49	0.331185	0.786463	0	0	1.51194	1.67081	HDAC1;HMGB2;WDR5
regulation of release of sequestered calcium ion into cytosol (GO:0051279)	3/49	0.331185	0.786463	0	0	1.51194	1.67081	CEMIP;CXCL11;JPH1
axon guidance (GO:0007411)	8/158	0.331516	0.786463	0	0	1.2372	1.36597	EFNB1;NRAS;RYK;SEMA3A;WNT5A;EPHB2;EFNA4;EPHB3
defense response to Gram-negative bacterium (GO:0050829)	4/71	0.338827	0.786463	0	0	1.38422	1.49809	DMBT1;DEFA6;HMGB2;SPACA4
cellular response to cadmium ion (GO:0071276)	2/29	0.339134	0.786463	0	0	1.71689	1.85657	MT4;MMP9
keratan sulfate biosynthetic process (GO:0018146)	2/29	0.339134	0.786463	0	0	1.71689	1.85657	LUM;B4GALT4
positive regulation of interleukin-1 secretion (GO:0050716)	2/29	0.339134	0.786463	0	0	1.71689	1.85657	WNT5A;HMGB1
nuclear-transcribed mRNA poly(A) tail shortening (GO:0000289)	2/29	0.339134	0.786463	0	0	1.71689	1.85657	EIF4A3;PAIP1
regulation of activated T cell proliferation (GO:0046006)	2/29	0.339134	0.786463	0	0	1.71689	1.85657	IGFBP2;HMGB1
carbohydrate derivative biosynthetic process (GO:1901137)	2/29	0.339134	0.786463	0	0	1.71689	1.85657	RRM1;RRM2
cellular response to oxidative stress (GO:0034599)	6/115	0.341121	0.786463	0	0	1.27657	1.37297	VKORC1L1;PDGFRA;PNPT1;PYCR1;MMP9;HSPA1B
proteolysis involved in cellular protein catabolic process (GO:0051603)	5/93	0.341181	0.786463	0	0	1.31752	1.41678	PSMA5;PSMA4;PSMB1;ISG15;PSMA7
regulation of bone mineralization (GO:0030500)	3/50	0.342637	0.786463	0	0	1.47969	1.58487	GREM1;OSR2;ISG15
receptor internalization (GO:0031623)	3/50	0.342637	0.786463	0	0	1.47969	1.58487	CXCL8;TFRC;CAV3
double-strand break repair via nonhomologous end joining (GO:0006303)	3/50	0.342637	0.786463	0	0	1.47969	1.58487	RNF168;PSMD14;NSD2
transcription initiation from RNA polymerase II promoter (GO:0006367)	8/160	0.343992	0.786463	0	0	1.2208	1.30276	CCNB1;MED30;POLR2D;CDK1;POLR2H;GTF2H3;GTF2E1;TEAD3
induction of positive chemotaxis (GO:0050930)	1/10	0.344863	0.786463	0	0	2.57463	2.74098	CXCL8
regulation of B cell apoptotic process (GO:0002902)	1/10	0.344863	0.786463	0	0	2.57463	2.74098	AURKB
regulation of phospholipase C activity (GO:1900274)	1/10	0.344863	0.786463	0	0	2.57463	2.74098	PDGFRA
low-density lipoprotein particle receptor catabolic process (GO:0032802)	1/10	0.344863	0.786463	0	0	2.57463	2.74098	PCSK9
regulation of synapse maturation (GO:0090128)	1/10	0.344863	0.786463	0	0	2.57463	2.74098	CDC20
peptidyl-serine dephosphorylation (GO:0070262)	1/10	0.344863	0.786463	0	0	2.57463	2.74098	PPP2R2A
membrane raft organization (GO:0031579)	1/10	0.344863	0.786463	0	0	2.57463	2.74098	CAV3
ganglion development (GO:0061548)	1/10	0.344863	0.786463	0	0	2.57463	2.74098	SEMA3A
negative regulation of sodium ion transmembrane transport (GO:1902306)	1/10	0.344863	0.786463	0	0	2.57463	2.74098	PCSK9
thyroid gland development (GO:0030878)	1/10	0.344863	0.786463	0	0	2.57463	2.74098	NKX2-1
dorsal/ventral axis specification (GO:0009950)	1/10	0.344863	0.786463	0	0	2.57463	2.74098	MDFI
regulation of cellular respiration (GO:0043457)	1/10	0.344863	0.786463	0	0	2.57463	2.74098	PNPT1
gas transport (GO:0015669)	1/10	0.344863	0.786463	0	0	2.57463	2.74098	MB
cellular biogenic amine metabolic process (GO:0006576)	1/10	0.344863	0.786463	0	0	2.57463	2.74098	ODC1
regulation of actin filament-based movement (GO:1903115)	1/10	0.344863	0.786463	0	0	2.57463	2.74098	PDPN
mesenchymal to epithelial transition (GO:0060231)	1/10	0.344863	0.786463	0	0	2.57463	2.74098	SIX2
ESCRT III complex disassembly (GO:1904903)	1/10	0.344863	0.786463	0	0	2.57463	2.74098	VTA1
negative regulation of inclusion body assembly (GO:0090084)	1/10	0.344863	0.786463	0	0	2.57463	2.74098	HSPA1B
base-excision repair, AP site formation (GO:0006285)	1/10	0.344863	0.786463	0	0	2.57463	2.74098	TDG
regulation of transforming growth factor beta production (GO:0071634)	1/10	0.344863	0.786463	0	0	2.57463	2.74098	PTGS2
positive regulation of intracellular steroid hormone receptor signaling pathway (GO:0033145)	1/10	0.344863	0.786463	0	0	2.57463	2.74098	FOXA1
positive regulation of cardiac muscle cell differentiation (GO:2000727)	1/10	0.344863	0.786463	0	0	2.57463	2.74098	GREM1
tryptophan metabolic process (GO:0006568)	1/10	0.344863	0.786463	0	0	2.57463	2.74098	TDO2
peptidyl-lysine dimethylation (GO:0018027)	1/10	0.344863	0.786463	0	0	2.57463	2.74098	SUV39H2
creatine metabolic process (GO:0006600)	1/10	0.344863	0.786463	0	0	2.57463	2.74098	CKM
cell differentiation involved in metanephros development (GO:0072202)	1/10	0.344863	0.786463	0	0	2.57463	2.74098	SIX2
mitotic G1 DNA damage checkpoint (GO:0031571)	1/10	0.344863	0.786463	0	0	2.57463	2.74098	TP73
T cell chemotaxis (GO:0010818)	1/10	0.344863	0.786463	0	0	2.57463	2.74098	CXCL11
primary miRNA processing (GO:0031053)	1/10	0.344863	0.786463	0	0	2.57463	2.74098	HNRNPA2B1
negative regulation of cell activation (GO:0050866)	1/10	0.344863	0.786463	0	0	2.57463	2.74098	PDGFRA
G1 DNA damage checkpoint (GO:0044783)	1/10	0.344863	0.786463	0	0	2.57463	2.74098	TP73
nuclear mRNA surveillance (GO:0071028)	1/10	0.344863	0.786463	0	0	2.57463	2.74098	EXOSC8
detection of bacterium (GO:0016045)	1/10	0.344863	0.786463	0	0	2.57463	2.74098	DMBT1
protein deneddylation (GO:0000338)	1/10	0.344863	0.786463	0	0	2.57463	2.74098	COPS3
cytochrome complex assembly (GO:0017004)	1/10	0.344863	0.786463	0	0	2.57463	2.74098	COA6
negative regulation of centrosome duplication (GO:0010826)	1/10	0.344863	0.786463	0	0	2.57463	2.74098	CCNF
ganglioside biosynthetic process (GO:0001574)	1/10	0.344863	0.786463	0	0	2.57463	2.74098	ST6GALNAC1
negative regulation of sodium ion transmembrane transporter activity (GO:2000650)	1/10	0.344863	0.786463	0	0	2.57463	2.74098	PCSK9
negative regulation of embryonic development (GO:0045992)	1/10	0.344863	0.786463	0	0	2.57463	2.74098	LFNG
ESCRT complex disassembly (GO:1904896)	1/10	0.344863	0.786463	0	0	2.57463	2.74098	VTA1
regulation of mitochondrial depolarization (GO:0051900)	1/10	0.344863	0.786463	0	0	2.57463	2.74098	DCN
negative regulation of pathway-restricted SMAD protein phosphorylation (GO:0060394)	1/10	0.344863	0.786463	0	0	2.57463	2.74098	GREM1
regulation of mRNA 3'-end processing (GO:0031440)	1/10	0.344863	0.786463	0	0	2.57463	2.74098	NCBP2
mitotic G1/S transition checkpoint (GO:0044819)	1/10	0.344863	0.786463	0	0	2.57463	2.74098	TP73
positive regulation of lipid localization (GO:1905954)	1/10	0.344863	0.786463	0	0	2.57463	2.74098	HILPDA
positive regulation of mRNA splicing, via spliceosome (GO:0048026)	1/10	0.344863	0.786463	0	0	2.57463	2.74098	TRA2B
sequestering of actin monomers (GO:0042989)	1/10	0.344863	0.786463	0	0	2.57463	2.74098	TMSB4X
tryptophan catabolic process (GO:0006569)	1/10	0.344863	0.786463	0	0	2.57463	2.74098	TDO2
telomeric loop disassembly (GO:0090657)	1/10	0.344863	0.786463	0	0	2.57463	2.74098	RECQL4
forelimb morphogenesis (GO:0035136)	1/10	0.344863	0.786463	0	0	2.57463	2.74098	OSR2
protein prenylation (GO:0018342)	1/10	0.344863	0.786463	0	0	2.57463	2.74098	FNTA
thyroid hormone generation (GO:0006590)	1/10	0.344863	0.786463	0	0	2.57463	2.74098	DIO3
regulation of T cell chemotaxis (GO:0010819)	1/10	0.344863	0.786463	0	0	2.57463	2.74098	WNT5A
protein ubiquitination (GO:0016567)	23/506	0.352219	0.79148	0	0	1.10553	1.15362	PSMD12;PCNA;PSMD14;UHRF1;PSMD13;UBE2C;PLK1;CCNF;FBXO45;ISG15;UBE2A;UBE2J2;PSMA7;PSMA5;RNF168;PSMD7;PSMA4;PSMD2;UBE2T;PSMB1;BIRC5;SKP2;RAD18
arachidonic acid metabolic process (GO:0019369)	3/51	0.354074	0.79148	0	0	1.44879	1.5042	PTGES3;ALOX15;PTGS2
regulation of actin cytoskeleton reorganization (GO:2000249)	2/30	0.354361	0.79148	0	0	1.65548	1.71746	PDGFRA;CSF3
smoothened signaling pathway (GO:0007224)	2/30	0.354361	0.79148	0	0	1.65548	1.71746	STIL;GLI1
negative regulation of cation channel activity (GO:2001258)	2/30	0.354361	0.79148	0	0	1.65548	1.71746	EPHB2;MMP9
beta-catenin-TCF complex assembly (GO:1904837)	2/30	0.354361	0.79148	0	0	1.65548	1.71746	HDAC1;RUVBL1
hippo signaling (GO:0035329)	2/30	0.354361	0.79148	0	0	1.65548	1.71746	CASP3;TEAD3
acylglycerol catabolic process (GO:0046464)	2/30	0.354361	0.79148	0	0	1.65548	1.71746	FABP5;FABP9
positive regulation of cation channel activity (GO:2001259)	2/30	0.354361	0.79148	0	0	1.65548	1.71746	LRRC26;EPHB2
nuclear envelope organization (GO:0006998)	2/30	0.354361	0.79148	0	0	1.65548	1.71746	SPAST;PLK1
regulation of sodium ion transmembrane transport (GO:1902305)	2/30	0.354361	0.79148	0	0	1.65548	1.71746	BPIFA1;CAV3
positive regulation of protein localization to membrane (GO:1905477)	5/95	0.357714	0.79148	0	0	1.28811	1.3242	CEMIP;TFDP1;YWHAQ;EPHB2;TP73
transcription elongation from RNA polymerase II promoter (GO:0006368)	5/95	0.357714	0.79148	0	0	1.28811	1.3242	NCBP2;POLR2D;POLR2H;GTF2H3;GTF2E1
protein N-linked glycosylation (GO:0006487)	4/73	0.357806	0.79148	0	0	1.34396	1.38127	ST6GALNAC1;DOLPP1;RPN1;PGM3
positive regulation of cytokine secretion (GO:0050715)	4/73	0.357806	0.79148	0	0	1.34396	1.38127	IL26;WNT5A;GLMN;HMGB1
positive regulation of protein serine/threonine kinase activity (GO:0071902)	6/118	0.363364	0.79148	0	0	1.24218	1.25752	CEMIP;IRAK1;PDCD10;WNT5A;EZH2;CKS1B
DNA-templated transcription, initiation (GO:0006352)	9/186	0.364574	0.79148	0	0	1.1793	1.18995	CCNB1;MED30;TAF1A;POLR2D;CDK1;POLR2H;GTF2H3;GTF2E1;TEAD3
positive regulation of ossification (GO:0045778)	3/52	0.365485	0.79148	0	0	1.41915	1.42841	OSR2;WNT5A;ISG15
triglyceride metabolic process (GO:0006641)	3/52	0.365485	0.79148	0	0	1.41915	1.42841	CAV3;FABP5;FABP9
ciliary basal body-plasma membrane docking (GO:0097711)	5/96	0.365992	0.79148	0	0	1.27388	1.28044	IQCB1;NEDD1;PLK1;CDK1;NEK2
negative regulation of blood vessel endothelial cell migration (GO:0043537)	2/31	0.369461	0.79148	0	0	1.59831	1.59146	PDCD10;HMGB1
regulation of ubiquitin-protein transferase activity (GO:0051438)	2/31	0.369461	0.79148	0	0	1.59831	1.59146	DCUN1D5;PLK1
positive regulation of release of sequestered calcium ion into cytosol (GO:0051281)	2/31	0.369461	0.79148	0	0	1.59831	1.59146	CEMIP;CXCL11
anterograde axonal transport (GO:0008089)	2/31	0.369461	0.79148	0	0	1.59831	1.59146	SPAST;KIF4A
positive regulation of viral genome replication (GO:0045070)	2/31	0.369461	0.79148	0	0	1.59831	1.59146	TOP2A;PPIH
response to cadmium ion (GO:0046686)	2/31	0.369461	0.79148	0	0	1.59831	1.59146	MT4;MMP9
regulation of cytokine secretion (GO:0050707)	2/31	0.369461	0.79148	0	0	1.59831	1.59146	IL26;GLMN
positive regulation of bone mineralization (GO:0030501)	2/31	0.369461	0.79148	0	0	1.59831	1.59146	OSR2;ISG15
formation of extrachromosomal circular DNA (GO:0001325)	1/11	0.371999	0.79148	0	0	2.31705	2.29125	DNA2
regulation of myeloid leukocyte mediated immunity (GO:0002886)	1/11	0.371999	0.79148	0	0	2.31705	2.29125	STYK1
postsynapse assembly (GO:0099068)	1/11	0.371999	0.79148	0	0	2.31705	2.29125	WNT5A
regulation of lamellipodium morphogenesis (GO:2000392)	1/11	0.371999	0.79148	0	0	2.31705	2.29125	PDPN
positive regulation of extracellular matrix organization (GO:1903055)	1/11	0.371999	0.79148	0	0	2.31705	2.29125	PDPN
negative regulation of JUN kinase activity (GO:0043508)	1/11	0.371999	0.79148	0	0	2.31705	2.29125	TP73
negative regulation of bone mineralization (GO:0030502)	1/11	0.371999	0.79148	0	0	2.31705	2.29125	GREM1
regulation of vascular endothelial growth factor signaling pathway (GO:1900746)	1/11	0.371999	0.79148	0	0	2.31705	2.29125	DCN
mesonephros development (GO:0001823)	1/11	0.371999	0.79148	0	0	2.31705	2.29125	OSR2
T-helper cell differentiation (GO:0042093)	1/11	0.371999	0.79148	0	0	2.31705	2.29125	HMGB1
proteasome assembly (GO:0043248)	1/11	0.371999	0.79148	0	0	2.31705	2.29125	PSMD13
intrinsic apoptotic signaling pathway in response to oxidative stress (GO:0008631)	1/11	0.371999	0.79148	0	0	2.31705	2.29125	PDCD10
low-density lipoprotein particle remodeling (GO:0034374)	1/11	0.371999	0.79148	0	0	2.31705	2.29125	PLA2G2A
positive regulation of tumor necrosis factor secretion (GO:1904469)	1/11	0.371999	0.79148	0	0	2.31705	2.29125	WNT5A
myosin filament assembly (GO:0031034)	1/11	0.371999	0.79148	0	0	2.31705	2.29125	MYBPC1
positive regulation of protein deacetylation (GO:0090312)	1/11	0.371999	0.79148	0	0	2.31705	2.29125	FNTA
regulation of non-canonical Wnt signaling pathway (GO:2000050)	1/11	0.371999	0.79148	0	0	2.31705	2.29125	SFRP4
regulation of protein kinase C signaling (GO:0090036)	1/11	0.371999	0.79148	0	0	2.31705	2.29125	WNT5A
internal protein amino acid acetylation (GO:0006475)	1/11	0.371999	0.79148	0	0	2.31705	2.29125	HAT1
synaptonemal complex assembly (GO:0007130)	1/11	0.371999	0.79148	0	0	2.31705	2.29125	TRIP13
transcytosis (GO:0045056)	1/11	0.371999	0.79148	0	0	2.31705	2.29125	MFSD2A
regulation of chromatin binding (GO:0035561)	1/11	0.371999	0.79148	0	0	2.31705	2.29125	GMNN
negative regulation of protein localization to cell surface (GO:2000009)	1/11	0.371999	0.79148	0	0	2.31705	2.29125	CAV3
histone mRNA catabolic process (GO:0071044)	1/11	0.371999	0.79148	0	0	2.31705	2.29125	SSB
regulation of RNA polymerase II transcriptional preinitiation complex assembly (GO:0045898)	1/11	0.371999	0.79148	0	0	2.31705	2.29125	HMGB1
cellular response to interferon-beta (GO:0035458)	1/11	0.371999	0.79148	0	0	2.31705	2.29125	PNPT1
cell part morphogenesis (GO:0032990)	1/11	0.371999	0.79148	0	0	2.31705	2.29125	PNPT1
negative regulation of potassium ion transport (GO:0043267)	1/11	0.371999	0.79148	0	0	2.31705	2.29125	CAV3
phosphate ion homeostasis (GO:0055062)	1/11	0.371999	0.79148	0	0	2.31705	2.29125	SFRP4
t-circle formation (GO:0090656)	1/11	0.371999	0.79148	0	0	2.31705	2.29125	DNA2
response to nitric oxide (GO:0071731)	1/11	0.371999	0.79148	0	0	2.31705	2.29125	MMP3
synaptic transmission, GABAergic (GO:0051932)	1/11	0.371999	0.79148	0	0	2.31705	2.29125	GABRE
retinal metabolic process (GO:0042574)	1/11	0.371999	0.79148	0	0	2.31705	2.29125	RDH10
inhibition of cysteine-type endopeptidase activity involved in apoptotic process (GO:1990001)	1/11	0.371999	0.79148	0	0	2.31705	2.29125	BIRC5
methylation-dependent chromatin silencing (GO:0006346)	1/11	0.371999	0.79148	0	0	2.31705	2.29125	HDAC1
low-density lipoprotein receptor particle metabolic process (GO:0032799)	1/11	0.371999	0.79148	0	0	2.31705	2.29125	PCSK9
regulation of cardiac muscle cell differentiation (GO:2000725)	1/11	0.371999	0.79148	0	0	2.31705	2.29125	GREM1
glutathione biosynthetic process (GO:0006750)	1/11	0.371999	0.79148	0	0	2.31705	2.29125	CHAC2
telomere maintenance via telomere trimming (GO:0090737)	1/11	0.371999	0.79148	0	0	2.31705	2.29125	DNA2
protein carboxylation (GO:0018214)	1/11	0.371999	0.79148	0	0	2.31705	2.29125	VKORC1L1
regulation of symbiosis, encompassing mutualism through parasitism (GO:0043903)	1/11	0.371999	0.79148	0	0	2.31705	2.29125	CXCL8
regulation of blood vessel endothelial cell proliferation involved in sprouting angiogenesis (GO:1903587)	1/11	0.371999	0.79148	0	0	2.31705	2.29125	PDCD10
peptidyl-glutamic acid carboxylation (GO:0017187)	1/11	0.371999	0.79148	0	0	2.31705	2.29125	VKORC1L1
synaptonemal complex organization (GO:0070193)	1/11	0.371999	0.79148	0	0	2.31705	2.29125	TRIP13
UDP-N-acetylglucosamine biosynthetic process (GO:0006048)	1/11	0.371999	0.79148	0	0	2.31705	2.29125	PGM3
negative regulation of cellular macromolecule biosynthetic process (GO:2000113)	23/512	0.373515	0.793976	0	0	1.09162	1.07502	SUV39H2;HDAC2;KDM1A;HDAC1;EED;GMNN;EIF4A3;WNT5A;HMGB2;SOX14;CDC6;MEX3D;SYNCRIP;SFPQ;YWHAQ;ZIC2;ID1;NKX2-1;DEPDC1;TIMELESS;BIRC5;MDFI;EZH2
response to tumor necrosis factor (GO:0034612)	5/97	0.374273	0.794858	0	0	1.25997	1.23826	CXCL8;CCL11;CCL7;CASP3;TNFRSF11A
regulation of defense response (GO:0031347)	4/75	0.376774	0.797923	0	0	1.30596	1.27476	CASP5;TMSB4X;WNT5A;PTGS2
positive regulation of phosphatidylinositol 3-kinase signaling (GO:0014068)	3/53	0.376861	0.797923	0	0	1.39069	1.35714	PDGFRA;CSF3;DCN
dendrite morphogenesis (GO:0048813)	2/32	0.384419	0.797923	0	0	1.54496	1.47701	EPHB2;EPHB3
protein deacetylation (GO:0006476)	2/32	0.384419	0.797923	0	0	1.54496	1.47701	HDAC2;HDAC1
positive regulation of calcium ion transport into cytosol (GO:0010524)	2/32	0.384419	0.797923	0	0	1.54496	1.47701	CEMIP;CXCL11
microtubule bundle formation (GO:0001578)	2/32	0.384419	0.797923	0	0	1.54496	1.47701	SPAST;PLK1
negative regulation of receptor activity (GO:2000272)	2/32	0.384419	0.797923	0	0	1.54496	1.47701	PCSK9;EPHB2
endodermal cell differentiation (GO:0035987)	2/32	0.384419	0.797923	0	0	1.54496	1.47701	COL7A1;MMP9
G2 DNA damage checkpoint (GO:0031572)	2/32	0.384419	0.797923	0	0	1.54496	1.47701	CHEK1;PLK1
regulation of erythrocyte differentiation (GO:0045646)	2/32	0.384419	0.797923	0	0	1.54496	1.47701	HMGB2;HSPA1B
regulation of intracellular signal transduction (GO:1902531)	19/422	0.386705	0.797923	0	0	1.09381	1.03922	RFC5;HDAC2;RFC4;RFC2;HDAC1;PAK1IP1;WNT5A;ABRACL;AURKB;NET1;TPX2;RACGAP1;TMSB4X;CHEK2;CHEK1;DNA2;ECT2;FAM83D;TP73
RNA modification (GO:0009451)	3/54	0.388195	0.797923	0	0	1.36335	1.29007	NOP58;SSB;FTSJ1
cellular response to nutrient levels (GO:0031669)	3/54	0.388195	0.797923	0	0	1.36335	1.29007	UCN2;STK26;PCSK9
cytoplasmic translation (GO:0002181)	3/54	0.388195	0.797923	0	0	1.36335	1.29007	MRTO4;FTSJ1;ZC3H15
positive regulation of cytoskeleton organization (GO:0051495)	4/77	0.395689	0.797923	0	0	1.27005	1.1775	CSF3;CCL11;ALOX15;CDC42EP2
regulation of double-strand break repair via nonhomologous end joining (GO:2001032)	1/12	0.398012	0.797923	0	0	2.1063	1.94047	AUNIP
regulation of mesenchymal cell proliferation (GO:0010464)	1/12	0.398012	0.797923	0	0	2.1063	1.94047	WNT5A
regulation of transcription of nuclear large rRNA transcript from RNA polymerase I promoter (GO:1901836)	1/12	0.398012	0.797923	0	0	2.1063	1.94047	NOL11
histone H3-K9 demethylation (GO:0033169)	1/12	0.398012	0.797923	0	0	2.1063	1.94047	KDM1A
negative regulation of chondrocyte differentiation (GO:0032331)	1/12	0.398012	0.797923	0	0	2.1063	1.94047	GREM1
positive regulation of interleukin-1 production (GO:0032732)	1/12	0.398012	0.797923	0	0	2.1063	1.94047	HMGB1
regulation of DNA-dependent DNA replication (GO:0090329)	1/12	0.398012	0.797923	0	0	2.1063	1.94047	GMNN
ribose phosphate metabolic process (GO:0019693)	1/12	0.398012	0.797923	0	0	2.1063	1.94047	PGD
pentose-phosphate shunt (GO:0006098)	1/12	0.398012	0.797923	0	0	2.1063	1.94047	PGD
iron ion transport (GO:0006826)	1/12	0.398012	0.797923	0	0	2.1063	1.94047	TFRC
pyrimidine nucleoside salvage (GO:0043097)	1/12	0.398012	0.797923	0	0	2.1063	1.94047	TK1
carbohydrate derivative transport (GO:1901264)	1/12	0.398012	0.797923	0	0	2.1063	1.94047	MFSD2A
modification-dependent macromolecule catabolic process (GO:0043632)	1/12	0.398012	0.797923	0	0	2.1063	1.94047	ISG15
cellular modified amino acid catabolic process (GO:0042219)	1/12	0.398012	0.797923	0	0	2.1063	1.94047	CHAC2
amino sugar biosynthetic process (GO:0046349)	1/12	0.398012	0.797923	0	0	2.1063	1.94047	PGM3
UDP-N-acetylglucosamine metabolic process (GO:0006047)	1/12	0.398012	0.797923	0	0	2.1063	1.94047	PGM3
Golgi localization (GO:0051645)	1/12	0.398012	0.797923	0	0	2.1063	1.94047	PDCD10
oligodendrocyte development (GO:0014003)	1/12	0.398012	0.797923	0	0	2.1063	1.94047	ZNF488
regulation of rRNA processing (GO:2000232)	1/12	0.398012	0.797923	0	0	2.1063	1.94047	RIOK1
mitochondrion transport along microtubule (GO:0047497)	1/12	0.398012	0.797923	0	0	2.1063	1.94047	SPAST
cell wall macromolecule catabolic process (GO:0016998)	1/12	0.398012	0.797923	0	0	2.1063	1.94047	SPACA4
nonribosomal peptide biosynthetic process (GO:0019184)	1/12	0.398012	0.797923	0	0	2.1063	1.94047	CHAC2
regulation of interleukin-2 biosynthetic process (GO:0045076)	1/12	0.398012	0.797923	0	0	2.1063	1.94047	GLMN
positive regulation of potassium ion transmembrane transporter activity (GO:1901018)	1/12	0.398012	0.797923	0	0	2.1063	1.94047	LRRC26
regulation of bone remodeling (GO:0046850)	1/12	0.398012	0.797923	0	0	2.1063	1.94047	GREM1
negative regulation of substrate adhesion-dependent cell spreading (GO:1900025)	1/12	0.398012	0.797923	0	0	2.1063	1.94047	FBLN1
polyamine metabolic process (GO:0006595)	1/12	0.398012	0.797923	0	0	2.1063	1.94047	ODC1
positive regulation of cardiocyte differentiation (GO:1905209)	1/12	0.398012	0.797923	0	0	2.1063	1.94047	GREM1
phasic smooth muscle contraction (GO:0014821)	1/12	0.398012	0.797923	0	0	2.1063	1.94047	HTR1D
tRNA 5'-leader removal (GO:0001682)	1/12	0.398012	0.797923	0	0	2.1063	1.94047	SSB
negative regulation by host of viral transcription (GO:0043922)	1/12	0.398012	0.797923	0	0	2.1063	1.94047	HDAC1
positive regulation of pseudopodium assembly (GO:0031274)	1/12	0.398012	0.797923	0	0	2.1063	1.94047	CDC42EP2
cytoplasmic translational initiation (GO:0002183)	1/12	0.398012	0.797923	0	0	2.1063	1.94047	DENR
regulation of pseudopodium assembly (GO:0031272)	1/12	0.398012	0.797923	0	0	2.1063	1.94047	CDC42EP2
negative regulation of epithelial cell differentiation (GO:0030857)	1/12	0.398012	0.797923	0	0	2.1063	1.94047	FOXE3
cardiac muscle fiber development (GO:0048739)	1/12	0.398012	0.797923	0	0	2.1063	1.94047	CXADR
negative regulation of DNA damage response, signal transduction by p53 class mediator (GO:0043518)	1/12	0.398012	0.797923	0	0	2.1063	1.94047	KDM1A
regulation of vascular endothelial cell proliferation (GO:1905562)	1/12	0.398012	0.797923	0	0	2.1063	1.94047	HMGB1
regulation of hormone secretion (GO:0046883)	1/12	0.398012	0.797923	0	0	2.1063	1.94047	IL11
pyrimidine-containing compound salvage (GO:0008655)	1/12	0.398012	0.797923	0	0	2.1063	1.94047	TK1
positive regulation of mRNA metabolic process (GO:1903313)	1/12	0.398012	0.797923	0	0	2.1063	1.94047	PNPT1
dermatan sulfate biosynthetic process (GO:0030208)	1/12	0.398012	0.797923	0	0	2.1063	1.94047	DCN
negative regulation of androgen receptor signaling pathway (GO:0060766)	1/12	0.398012	0.797923	0	0	2.1063	1.94047	HDAC1
keratan sulfate catabolic process (GO:0042340)	1/12	0.398012	0.797923	0	0	2.1063	1.94047	LUM
DNA deamination (GO:0045006)	1/12	0.398012	0.797923	0	0	2.1063	1.94047	EXOSC3
positive regulation of neuron migration (GO:2001224)	1/12	0.398012	0.797923	0	0	2.1063	1.94047	SEMA3A
cellular response to metal ion (GO:0071248)	5/100	0.399095	0.797923	0	0	1.21999	1.12063	WNT5A;ALOX15;ECT2;MT4;MMP9
positive regulation of cytokine-mediated signaling pathway (GO:0001961)	2/33	0.399221	0.797923	0	0	1.49504	1.3728	WNT5A;HSPA1B
negative regulation of neurogenesis (GO:0050768)	2/33	0.399221	0.797923	0	0	1.49504	1.3728	DYNLT1;ID1
regulation of cell-substrate adhesion (GO:0010810)	2/33	0.399221	0.797923	0	0	1.49504	1.3728	ALOX15;PDPN
mRNA stabilization (GO:0048255)	2/33	0.399221	0.797923	0	0	1.49504	1.3728	SYNCRIP;PAIP1
positive regulation of biomineral tissue development (GO:0070169)	2/33	0.399221	0.797923	0	0	1.49504	1.3728	OSR2;ISG15
positive regulation of nucleocytoplasmic transport (GO:0046824)	2/33	0.399221	0.797923	0	0	1.49504	1.3728	NCBP2;ECT2
regulation of RNA splicing (GO:0043484)	3/55	0.399478	0.797923	0	0	1.33706	1.22688	TRA2B;HNRNPF;SRSF3
positive regulation of translation (GO:0045727)	4/78	0.405113	0.808482	0	0	1.25282	1.13203	CDC123;TRMT10C;EIF4A3;POLR2D
regulation of kinase activity (GO:0043549)	5/101	0.40735	0.812247	0	0	1.20722	1.08418	PDGFRA;RYK;EPHB2;ECT2;EPHB3
ribosome assembly (GO:0042255)	3/56	0.410703	0.813932	0	0	1.31177	1.16732	MRTO4;BRIX1;RPF1
chordate embryonic development (GO:0043009)	3/56	0.410703	0.813932	0	0	1.31177	1.16732	STIL;WNT5A;POLR2D
ncRNA metabolic process (GO:0034660)	2/34	0.413854	0.813932	0	0	1.44824	1.2777	NIFK;RAN
keratan sulfate metabolic process (GO:0042339)	2/34	0.413854	0.813932	0	0	1.44824	1.2777	LUM;B4GALT4
regulation of JUN kinase activity (GO:0043506)	2/34	0.413854	0.813932	0	0	1.44824	1.2777	TNFRSF11A;TP73
negative regulation of endothelial cell migration (GO:0010596)	2/34	0.413854	0.813932	0	0	1.44824	1.2777	HMGB1;DCN
positive regulation of cell death (GO:0010942)	3/57	0.421861	0.813932	0	0	1.28741	1.11113	MMP3;WNT5A;EIF2S1
regulation of neurogenesis (GO:0050767)	3/57	0.421861	0.813932	0	0	1.28741	1.11113	DYNLT1;HMGB2;ASCL2
response to retinoic acid (GO:0032526)	3/57	0.421861	0.813932	0	0	1.28741	1.11113	WNT5B;WNT5A;POLR2D
cytoskeleton organization (GO:0007010)	6/126	0.422832	0.813932	0	0	1.15888	0.997542	CNN2;KISS1;CCL11;DES;CCL7;RTKN2
dermatan sulfate metabolic process (GO:0030205)	1/13	0.42295	0.813932	0	0	1.93067	1.66135	DCN
mitochondrial genome maintenance (GO:0000002)	1/13	0.42295	0.813932	0	0	1.93067	1.66135	PIF1
positive regulation of cardiac muscle cell proliferation (GO:0060045)	1/13	0.42295	0.813932	0	0	1.93067	1.66135	GLI1
glucosamine-containing compound metabolic process (GO:1901071)	1/13	0.42295	0.813932	0	0	1.93067	1.66135	PGM3
cellular response to nitrogen starvation (GO:0006995)	1/13	0.42295	0.813932	0	0	1.93067	1.66135	ATG5
regulation of NMDA receptor activity (GO:2000310)	1/13	0.42295	0.813932	0	0	1.93067	1.66135	EPHB2
regulation of cell aging (GO:0090342)	1/13	0.42295	0.813932	0	0	1.93067	1.66135	PNPT1
chromatin assembly or disassembly (GO:0006333)	1/13	0.42295	0.813932	0	0	1.93067	1.66135	SUV39H2
maintenance of gastrointestinal epithelium (GO:0030277)	1/13	0.42295	0.813932	0	0	1.93067	1.66135	POLR2D
striated muscle myosin thick filament assembly (GO:0071688)	1/13	0.42295	0.813932	0	0	1.93067	1.66135	MYBPC1
multivesicular body sorting pathway (GO:0071985)	1/13	0.42295	0.813932	0	0	1.93067	1.66135	VTA1
placenta development (GO:0001890)	1/13	0.42295	0.813932	0	0	1.93067	1.66135	ASCL2
DNA damage response, signal transduction by p53 class mediator resulting in transcription of p21 class mediator (GO:0006978)	1/13	0.42295	0.813932	0	0	1.93067	1.66135	TP73
regulation of axon guidance (GO:1902667)	1/13	0.42295	0.813932	0	0	1.93067	1.66135	SEMA3A
positive regulation of endothelial cell chemotaxis (GO:2001028)	1/13	0.42295	0.813932	0	0	1.93067	1.66135	TMSB4X
glutamine family amino acid biosynthetic process (GO:0009084)	1/13	0.42295	0.813932	0	0	1.93067	1.66135	PYCR1
regulation of cAMP metabolic process (GO:0030814)	1/13	0.42295	0.813932	0	0	1.93067	1.66135	CXCL11
toll-like receptor 9 signaling pathway (GO:0034162)	1/13	0.42295	0.813932	0	0	1.93067	1.66135	IRAK1
protein neddylation (GO:0045116)	1/13	0.42295	0.813932	0	0	1.93067	1.66135	DCUN1D5
regulation of endothelial cell chemotaxis (GO:2001026)	1/13	0.42295	0.813932	0	0	1.93067	1.66135	TMSB4X
negative regulation of hormone secretion (GO:0046888)	1/13	0.42295	0.813932	0	0	1.93067	1.66135	IL11
regulation of neurotransmitter transport (GO:0051588)	1/13	0.42295	0.813932	0	0	1.93067	1.66135	SNCAIP
semaphorin-plexin signaling pathway involved in neuron projection guidance (GO:1902285)	1/13	0.42295	0.813932	0	0	1.93067	1.66135	SEMA3A
chondroitin sulfate catabolic process (GO:0030207)	1/13	0.42295	0.813932	0	0	1.93067	1.66135	DCN
regulation of retinoic acid receptor signaling pathway (GO:0048385)	1/13	0.42295	0.813932	0	0	1.93067	1.66135	EZH2
negative regulation of cartilage development (GO:0061037)	1/13	0.42295	0.813932	0	0	1.93067	1.66135	GREM1
negative regulation of ubiquitin-protein transferase activity (GO:0051444)	1/13	0.42295	0.813932	0	0	1.93067	1.66135	MAD2L1
regulation of leukocyte migration (GO:0002685)	1/13	0.42295	0.813932	0	0	1.93067	1.66135	TNFRSF18
positive regulation of smoothened signaling pathway (GO:0045880)	1/13	0.42295	0.813932	0	0	1.93067	1.66135	GLI1
ribonucleoprotein complex disassembly (GO:0032988)	1/13	0.42295	0.813932	0	0	1.93067	1.66135	DENR
cellular response to nitrogen levels (GO:0043562)	1/13	0.42295	0.813932	0	0	1.93067	1.66135	ATG5
tRNA splicing, via endonucleolytic cleavage and ligation (GO:0006388)	1/13	0.42295	0.813932	0	0	1.93067	1.66135	CSTF2
positive regulation of stress-activated MAPK cascade (GO:0032874)	4/80	0.423873	0.814356	0	0	1.21972	1.04692	IL26;PDCD10;SEMA3A;HMGB1
negative regulation of MAPK cascade (GO:0043409)	4/80	0.423873	0.814356	0	0	1.21972	1.04692	CAV3;STK38;FBLN1;EPHB2
positive regulation of RNA metabolic process (GO:0051254)	2/35	0.428307	0.820833	0	0	1.40428	1.19071	PNPT1;RIOK1
maturation of SSU-rRNA from tricistronic rRNA transcript (SSU-rRNA, 5.8S rRNA, LSU-rRNA) (GO:0000462)	2/35	0.428307	0.820833	0	0	1.40428	1.19071	UTP6;NOL10
positive regulation of ATPase activity (GO:0032781)	2/35	0.428307	0.820833	0	0	1.40428	1.19071	UHRF1;TMSB4X
nuclear-transcribed mRNA catabolic process (GO:0000956)	8/174	0.432324	0.825648	0	0	1.11701	0.936706	NCBP2;EIF4A3;MRTO4;EXOSC8;POLR2D;PPP2R2A;LSM5;PAIP1
phospholipid transport (GO:0015914)	3/58	0.432947	0.825648	0	0	1.26393	1.05809	TRIAP1;MFSD2A;PRELID3B
protein stabilization (GO:0050821)	7/152	0.441748	0.825648	0	0	1.11881	0.914087	CCT2;PDCD10;CHEK2;PTGES3;CCT5;HSPA1B;CCT4
regulation of anatomical structure morphogenesis (GO:0022603)	4/82	0.442482	0.825648	0	0	1.18832	0.968908	LFNG;CDX2;CDX1;VASH2
negative regulation of binding (GO:0051100)	4/82	0.442482	0.825648	0	0	1.18832	0.968908	KDM1A;ID1;MDFI;AURKB
muscle cell differentiation (GO:0042692)	2/36	0.442569	0.825648	0	0	1.36291	1.11099	KDM1A;GLMN
organic hydroxy compound transport (GO:0015850)	2/36	0.442569	0.825648	0	0	1.36291	1.11099	SLC16A1;POLR2D
transferrin transport (GO:0033572)	2/36	0.442569	0.825648	0	0	1.36291	1.11099	STEAP3;TFRC
endoderm formation (GO:0001706)	2/36	0.442569	0.825648	0	0	1.36291	1.11099	COL7A1;MMP9
regulation of blood circulation (GO:1903522)	2/36	0.442569	0.825648	0	0	1.36291	1.11099	DES;CAV3
plasma membrane organization (GO:0007009)	2/36	0.442569	0.825648	0	0	1.36291	1.11099	SERP1;CAV3
ferric iron transport (GO:0015682)	2/36	0.442569	0.825648	0	0	1.36291	1.11099	STEAP3;TFRC
regulation of cell morphogenesis involved in differentiation (GO:0010769)	2/36	0.442569	0.825648	0	0	1.36291	1.11099	PDPN;EPHB3
axonal transport (GO:0098930)	2/36	0.442569	0.825648	0	0	1.36291	1.11099	SPAST;KIF4A
regulation of protein metabolic process (GO:0051246)	3/59	0.443954	0.825648	0	0	1.2413	1.00798	CHEK2;ODC1;FAM83D
negative regulation of hydrogen peroxide-induced cell death (GO:1903206)	1/14	0.446855	0.825648	0	0	1.78207	1.43549	PYCR1
nucleoside salvage (GO:0043174)	1/14	0.446855	0.825648	0	0	1.78207	1.43549	TK1
mitotic cell cycle arrest (GO:0071850)	1/14	0.446855	0.825648	0	0	1.78207	1.43549	PNPT1
intermediate filament organization (GO:0045109)	1/14	0.446855	0.825648	0	0	1.78207	1.43549	DES
acetyl-CoA metabolic process (GO:0006084)	1/14	0.446855	0.825648	0	0	1.78207	1.43549	TDO2
negative regulation of receptor-mediated endocytosis (GO:0048261)	1/14	0.446855	0.825648	0	0	1.78207	1.43549	PCSK9
myeloid dendritic cell activation (GO:0001773)	1/14	0.446855	0.825648	0	0	1.78207	1.43549	HMGB1
lipid particle organization (GO:0034389)	1/14	0.446855	0.825648	0	0	1.78207	1.43549	HILPDA
regulation of platelet aggregation (GO:0090330)	1/14	0.446855	0.825648	0	0	1.78207	1.43549	PDPN
positive regulation of response to cytokine stimulus (GO:0060760)	1/14	0.446855	0.825648	0	0	1.78207	1.43549	WNT5A
regulation of extracellular matrix disassembly (GO:0010715)	1/14	0.446855	0.825648	0	0	1.78207	1.43549	PDPN
thymus development (GO:0048538)	1/14	0.446855	0.825648	0	0	1.78207	1.43549	EPHB3
oligodendrocyte differentiation (GO:0048709)	1/14	0.446855	0.825648	0	0	1.78207	1.43549	ZNF488
positive regulation of mitochondrial fission (GO:0090141)	1/14	0.446855	0.825648	0	0	1.78207	1.43549	DCN
cellular protein complex disassembly (GO:0043624)	1/14	0.446855	0.825648	0	0	1.78207	1.43549	ABCE1
negative regulation of biomineral tissue development (GO:0070168)	1/14	0.446855	0.825648	0	0	1.78207	1.43549	GREM1
cell migration involved in sprouting angiogenesis (GO:0002042)	1/14	0.446855	0.825648	0	0	1.78207	1.43549	GREM1
regulation of ventricular cardiac muscle cell membrane repolarization (GO:0060307)	1/14	0.446855	0.825648	0	0	1.78207	1.43549	CAV3
neutrophil activation (GO:0042119)	1/14	0.446855	0.825648	0	0	1.78207	1.43549	CXCL8
Golgi to vacuole transport (GO:0006896)	1/14	0.446855	0.825648	0	0	1.78207	1.43549	AP4M1
DNA damage response, signal transduction resulting in transcription (GO:0042772)	1/14	0.446855	0.825648	0	0	1.78207	1.43549	TP73
negative regulation of cell migration involved in sprouting angiogenesis (GO:0090051)	1/14	0.446855	0.825648	0	0	1.78207	1.43549	PDCD10
positive regulation of vascular smooth muscle cell proliferation (GO:1904707)	1/14	0.446855	0.825648	0	0	1.78207	1.43549	MMP9
fatty acid transport (GO:0015908)	1/14	0.446855	0.825648	0	0	1.78207	1.43549	MFSD2A
RNA splicing, via endonucleolytic cleavage and ligation (GO:0000394)	1/14	0.446855	0.825648	0	0	1.78207	1.43549	CSTF2
nucleoside triphosphate metabolic process (GO:0009141)	1/14	0.446855	0.825648	0	0	1.78207	1.43549	DCTPP1
histone H4-K16 acetylation (GO:0043984)	1/14	0.446855	0.825648	0	0	1.78207	1.43549	WDR5
regulation of protein modification by small protein conjugation or removal (GO:1903320)	1/14	0.446855	0.825648	0	0	1.78207	1.43549	HSPA1B
regulation of mRNA catabolic process (GO:0061013)	1/14	0.446855	0.825648	0	0	1.78207	1.43549	PNPT1
regulation of adaptive immune response (GO:0002819)	1/14	0.446855	0.825648	0	0	1.78207	1.43549	ALOX15
positive regulation of protein binding (GO:0032092)	3/60	0.454876	0.832152	0	0	1.21946	0.960604	CSF3;MMP9;RAN
epithelial to mesenchymal transition (GO:0001837)	2/37	0.456632	0.832152	0	0	1.3239	1.03778	WNT5A;FAM83D
positive regulation of receptor activity (GO:2000273)	2/37	0.456632	0.832152	0	0	1.3239	1.03778	GREM1;EPHB2
regulation of sodium ion transmembrane transporter activity (GO:2000649)	2/37	0.456632	0.832152	0	0	1.3239	1.03778	CAV3;PCSK9
protein K63-linked ubiquitination (GO:0070534)	2/37	0.456632	0.832152	0	0	1.3239	1.03778	RNF168;UBE2T
regulation of peptidyl-threonine phosphorylation (GO:0010799)	2/37	0.456632	0.832152	0	0	1.3239	1.03778	CEMIP;PLK1
regulation of neuron differentiation (GO:0045664)	4/84	0.460907	0.832152	0	0	1.1585	0.897324	ID1;TCF3;ECT2;ATOH1
cellular response to molecule of bacterial origin (GO:0071219)	4/84	0.460907	0.832152	0	0	1.1585	0.897324	CXCL8;DEFA6;WNT5A;HMGB2
regulation of MAPK cascade (GO:0043408)	9/203	0.46512	0.832152	0	0	1.075	0.822868	IL11;PDGFRA;CAV3;RYK;TNFRSF11A;HMGB1;EPHB2;FAM83D;EPHB3
positive regulation of T cell proliferation (GO:0042102)	3/61	0.465707	0.832152	0	0	1.19837	0.915793	TFRC;IGFBP2;HMGB1
negative regulation of MAP kinase activity (GO:0043407)	3/61	0.465707	0.832152	0	0	1.19837	0.915793	CAV3;STK38;TP73
myeloid cell development (GO:0061515)	1/15	0.469771	0.832152	0	0	1.65469	1.25013	CSF3
NAD biosynthesis via nicotinamide riboside salvage pathway (GO:0034356)	1/15	0.469771	0.832152	0	0	1.65469	1.25013	PTGS2
regulation of mast cell degranulation (GO:0043304)	1/15	0.469771	0.832152	0	0	1.65469	1.25013	STYK1
regulation of branching involved in ureteric bud morphogenesis (GO:0090189)	1/15	0.469771	0.832152	0	0	1.65469	1.25013	SIX2
catecholamine metabolic process (GO:0006584)	1/15	0.469771	0.832152	0	0	1.65469	1.25013	SNCAIP
selective autophagy (GO:0061912)	1/15	0.469771	0.832152	0	0	1.65469	1.25013	ATG5
histone H4-K8 acetylation (GO:0043982)	1/15	0.469771	0.832152	0	0	1.65469	1.25013	WDR5
phosphatidylethanolamine biosynthetic process (GO:0006646)	1/15	0.469771	0.832152	0	0	1.65469	1.25013	ALOX15
autonomic nervous system development (GO:0048483)	1/15	0.469771	0.832152	0	0	1.65469	1.25013	SEMA3A
embryonic axis specification (GO:0000578)	1/15	0.469771	0.832152	0	0	1.65469	1.25013	STIL
negative regulation of platelet-derived growth factor receptor signaling pathway (GO:0010642)	1/15	0.469771	0.832152	0	0	1.65469	1.25013	PDGFRA
response to X-ray (GO:0010165)	1/15	0.469771	0.832152	0	0	1.65469	1.25013	TP73
positive regulation of protein import (GO:1904591)	1/15	0.469771	0.832152	0	0	1.65469	1.25013	ECT2
positive regulation of cytokine production involved in immune response (GO:0002720)	1/15	0.469771	0.832152	0	0	1.65469	1.25013	WNT5A
ventricular cardiac muscle cell action potential (GO:0086005)	1/15	0.469771	0.832152	0	0	1.65469	1.25013	CAV3
unsaturated fatty acid biosynthetic process (GO:0006636)	1/15	0.469771	0.832152	0	0	1.65469	1.25013	ALOX15
regulation of tumor necrosis factor secretion (GO:1904467)	1/15	0.469771	0.832152	0	0	1.65469	1.25013	WNT5A
regulation of centriole replication (GO:0046599)	1/15	0.469771	0.832152	0	0	1.65469	1.25013	STIL
presynapse assembly (GO:0099054)	1/15	0.469771	0.832152	0	0	1.65469	1.25013	WNT5A
dermatan sulfate proteoglycan biosynthetic process (GO:0050651)	1/15	0.469771	0.832152	0	0	1.65469	1.25013	DCN
pyrimidine nucleoside metabolic process (GO:0006213)	1/15	0.469771	0.832152	0	0	1.65469	1.25013	UMPS
intra-S DNA damage checkpoint (GO:0031573)	1/15	0.469771	0.832152	0	0	1.65469	1.25013	CHEK2
negative regulation of release of cytochrome c from mitochondria (GO:0090201)	1/15	0.469771	0.832152	0	0	1.65469	1.25013	TRIAP1
negative regulation of cellular component movement (GO:0051271)	1/15	0.469771	0.832152	0	0	1.65469	1.25013	FBLN1
positive regulation of acute inflammatory response (GO:0002675)	1/15	0.469771	0.832152	0	0	1.65469	1.25013	PTGS2
N-terminal protein amino acid acetylation (GO:0006474)	1/15	0.469771	0.832152	0	0	1.65469	1.25013	NAA50
ganglioside metabolic process (GO:0001573)	1/15	0.469771	0.832152	0	0	1.65469	1.25013	ST6GALNAC1
vasculature development (GO:0001944)	1/15	0.469771	0.832152	0	0	1.65469	1.25013	PDGFRA
regulation of mitochondrial translation (GO:0070129)	1/15	0.469771	0.832152	0	0	1.65469	1.25013	TRMT10C
negative regulation of signal transduction by p53 class mediator (GO:1901797)	1/15	0.469771	0.832152	0	0	1.65469	1.25013	KDM1A
negative regulation of axon extension involved in axon guidance (GO:0048843)	1/15	0.469771	0.832152	0	0	1.65469	1.25013	SEMA3A
negative regulation of platelet activation (GO:0010544)	1/15	0.469771	0.832152	0	0	1.65469	1.25013	PDGFRA
positive regulation of collagen metabolic process (GO:0010714)	1/15	0.469771	0.832152	0	0	1.65469	1.25013	HDAC2
monovalent inorganic anion homeostasis (GO:0055083)	1/15	0.469771	0.832152	0	0	1.65469	1.25013	SFRP4
protein O-linked fucosylation (GO:0036066)	1/15	0.469771	0.832152	0	0	1.65469	1.25013	LFNG
positive regulation of collagen biosynthetic process (GO:0032967)	1/15	0.469771	0.832152	0	0	1.65469	1.25013	HDAC2
regulation of RNA export from nucleus (GO:0046831)	1/15	0.469771	0.832152	0	0	1.65469	1.25013	NCBP2
toll-like receptor 4 signaling pathway (GO:0034142)	1/15	0.469771	0.832152	0	0	1.65469	1.25013	IRAK1
cytoplasmic sequestering of protein (GO:0051220)	1/15	0.469771	0.832152	0	0	1.65469	1.25013	MDFI
sulfate transport (GO:0008272)	1/15	0.469771	0.832152	0	0	1.65469	1.25013	RACGAP1
inhibition of cysteine-type endopeptidase activity (GO:0097340)	1/15	0.469771	0.832152	0	0	1.65469	1.25013	BIRC5
histone H4-K5 acetylation (GO:0043981)	1/15	0.469771	0.832152	0	0	1.65469	1.25013	WDR5
establishment of protein localization to endoplasmic reticulum (GO:0072599)	1/15	0.469771	0.832152	0	0	1.65469	1.25013	SEC61G
DNA damage checkpoint (GO:0000077)	2/38	0.470488	0.832152	0	0	1.28706	0.970425	CHEK2;CHEK1
retina homeostasis (GO:0001895)	2/38	0.470488	0.832152	0	0	1.28706	0.970425	POTEE;POTEF
Wnt signaling pathway (GO:0016055)	5/109	0.472583	0.835221	0	0	1.11389	0.834906	SFRP4;WNT5B;RYK;WNT5A;VRK1
negative regulation of nucleic acid-templated transcription (GO:1903507)	19/444	0.474531	0.838024	0	0	1.03597	0.772244	SUV39H2;HDAC2;KDM1A;HDAC1;EED;GMNN;WNT5A;HMGB2;SOX14;SFPQ;YWHAQ;ZIC2;ID1;NKX2-1;DEPDC1;TIMELESS;BIRC5;MDFI;EZH2
negative regulation of transcription from RNA polymerase II promoter (GO:0000122)	24/565	0.478319	0.841477	0	0	1.028	0.758129	SUV39H2;OSR2;HDAC2;CDX2;KDM1A;HDAC1;UHRF1;EED;PLK1;SOX14;SIRT7;HMGB1;HOXB13;ASCL2;AURKB;RNF168;RIPPLY3;SFPQ;NKX2-1;HDGF;TCF3;MDFI;EZH2;TP73
MAPK cascade (GO:0000165)	12/278	0.482947	0.841477	0	0	1.04522	0.760764	PSMA5;PDGFRA;NRAS;PSMD12;PSMD7;PSMA4;PSMD14;PSMD13;PSMD2;STK26;PSMB1;PSMA7
regulation of type I interferon-mediated signaling pathway (GO:0060338)	2/39	0.484129	0.841477	0	0	1.25221	0.908358	WNT5A;ABCE1
regulation of alternative mRNA splicing, via spliceosome (GO:0000381)	2/39	0.484129	0.841477	0	0	1.25221	0.908358	WTAP;TRA2B
regulation of proteasomal protein catabolic process (GO:0061136)	2/39	0.484129	0.841477	0	0	1.25221	0.908358	PSMD14;GLMN
purine ribonucleoside monophosphate metabolic process (GO:0009167)	2/39	0.484129	0.841477	0	0	1.25221	0.908358	OLA1;HSPA1B
regulation of RNA metabolic process (GO:0051252)	2/39	0.484129	0.841477	0	0	1.25221	0.908358	TRA2B;HNRNPF
mitotic DNA damage checkpoint (GO:0044773)	2/39	0.484129	0.841477	0	0	1.25221	0.908358	CHEK2;TP73
synapse assembly (GO:0007416)	3/63	0.487075	0.841477	0	0	1.1583	0.83321	RYK;WNT5A;SLITRK6
kidney development (GO:0001822)	3/63	0.487075	0.841477	0	0	1.1583	0.83321	OSR2;SIX2;PCSK9
regulation of protein binding (GO:0043393)	5/111	0.488557	0.841477	0	0	1.09276	0.782741	CSF3;KDM1A;PLK1;AURKB;RAN
positive regulation of cellular biosynthetic process (GO:0031328)	7/159	0.488709	0.841477	0	0	1.0669	0.763884	PDGFRA;DBF4;PCNA;EIF4A3;DNA2;GLI1;PTGS2
neural tube development (GO:0021915)	1/16	0.491739	0.841477	0	0	1.5443	1.09615	STIL
positive regulation of epithelial cell apoptotic process (GO:1904037)	1/16	0.491739	0.841477	0	0	1.5443	1.09615	SFRP4
negative regulation of NF-kappaB import into nucleus (GO:0042347)	1/16	0.491739	0.841477	0	0	1.5443	1.09615	TMSB4X
lipopolysaccharide-mediated signaling pathway (GO:0031663)	1/16	0.491739	0.841477	0	0	1.5443	1.09615	IRAK1
dendritic cell chemotaxis (GO:0002407)	1/16	0.491739	0.841477	0	0	1.5443	1.09615	HMGB1
positive regulation of cardiac muscle tissue growth (GO:0055023)	1/16	0.491739	0.841477	0	0	1.5443	1.09615	GLI1
regulation of membrane depolarization (GO:0003254)	1/16	0.491739	0.841477	0	0	1.5443	1.09615	CAV3
sialylation (GO:0097503)	1/16	0.491739	0.841477	0	0	1.5443	1.09615	ST6GALNAC1
glucose 6-phosphate metabolic process (GO:0051156)	1/16	0.491739	0.841477	0	0	1.5443	1.09615	PGD
phosphatidylinositol acyl-chain remodeling (GO:0036149)	1/16	0.491739	0.841477	0	0	1.5443	1.09615	PLA2G2A
regulation of cell cycle phase transition (GO:1901987)	1/16	0.491739	0.841477	0	0	1.5443	1.09615	PLK1
activation of NF-kappaB-inducing kinase activity (GO:0007250)	1/16	0.491739	0.841477	0	0	1.5443	1.09615	IRAK1
epithelial cell development (GO:0002064)	1/16	0.491739	0.841477	0	0	1.5443	1.09615	WNT5B
sympathetic nervous system development (GO:0048485)	1/16	0.491739	0.841477	0	0	1.5443	1.09615	SEMA3A
protein deacylation (GO:0035601)	1/16	0.491739	0.841477	0	0	1.5443	1.09615	HDAC1
negative regulation of striated muscle cell differentiation (GO:0051154)	1/16	0.491739	0.841477	0	0	1.5443	1.09615	CAV3
negative regulation of transcription regulatory region DNA binding (GO:2000678)	1/16	0.491739	0.841477	0	0	1.5443	1.09615	TMSB4X
negative regulation of translational initiation (GO:0045947)	1/16	0.491739	0.841477	0	0	1.5443	1.09615	EIF2S1
positive regulation of immune system process (GO:0002684)	1/16	0.491739	0.841477	0	0	1.5443	1.09615	TNFRSF18
positive regulation of macrophage derived foam cell differentiation (GO:0010744)	1/16	0.491739	0.841477	0	0	1.5443	1.09615	PLA2G2A
negative regulation of DNA recombination (GO:0045910)	1/16	0.491739	0.841477	0	0	1.5443	1.09615	PARPBP
positive regulation of cilium assembly (GO:0045724)	1/16	0.491739	0.841477	0	0	1.5443	1.09615	WRAP73
miRNA metabolic process (GO:0010586)	1/16	0.491739	0.841477	0	0	1.5443	1.09615	RAN
T cell migration (GO:0072678)	1/16	0.491739	0.841477	0	0	1.5443	1.09615	CXCL11
regulation of osteoblast proliferation (GO:0033688)	1/16	0.491739	0.841477	0	0	1.5443	1.09615	GREM1
genitalia development (GO:0048806)	1/16	0.491739	0.841477	0	0	1.5443	1.09615	WNT5A
mRNA transcription from RNA polymerase II promoter (GO:0042789)	1/16	0.491739	0.841477	0	0	1.5443	1.09615	FOXE3
positive regulation of leukocyte activation (GO:0002696)	1/16	0.491739	0.841477	0	0	1.5443	1.09615	WNT5A
positive regulation of positive chemotaxis (GO:0050927)	1/16	0.491739	0.841477	0	0	1.5443	1.09615	CXCL8
regulation of intrinsic apoptotic signaling pathway in response to DNA damage (GO:1902229)	1/16	0.491739	0.841477	0	0	1.5443	1.09615	DDIAS
positive regulation of protein complex assembly (GO:0031334)	4/88	0.497081	0.843858	0	0	1.1031	0.771068	MMP3;CDC42EP2;GTF2H3;SPIDR
regulation of cellular localization (GO:0060341)	2/40	0.497549	0.843858	0	0	1.21919	0.85107	KDM1A;SNCAIP
positive regulation of epithelial to mesenchymal transition (GO:0010718)	2/40	0.497549	0.843858	0	0	1.21919	0.85107	PDPN;EZH2
sensory organ development (GO:0007423)	2/40	0.497549	0.843858	0	0	1.21919	0.85107	FOXE3;POLR2D
sterol biosynthetic process (GO:0016126)	2/40	0.497549	0.843858	0	0	1.21919	0.85107	CH25H;ACAT2
androgen receptor signaling pathway (GO:0030521)	2/40	0.497549	0.843858	0	0	1.21919	0.85107	MED30;RAN
negative regulation of ERK1 and ERK2 cascade (GO:0070373)	2/40	0.497549	0.843858	0	0	1.21919	0.85107	FBLN1;EPHB2
regulation of release of cytochrome c from mitochondria (GO:0090199)	2/40	0.497549	0.843858	0	0	1.21919	0.85107	TRIAP1;MMP9
positive regulation of cytokine biosynthetic process (GO:0042108)	2/40	0.497549	0.843858	0	0	1.21919	0.85107	GLMN;WNT5A
regulation of viral transcription (GO:0046782)	2/40	0.497549	0.843858	0	0	1.21919	0.85107	POLR2D;POLR2H
cellular response to decreased oxygen levels (GO:0036294)	3/64	0.497603	0.843858	0	0	1.13925	0.795146	SUV39H2;HILPDA;PTGS2
negative regulation of neuron differentiation (GO:0045665)	3/64	0.497603	0.843858	0	0	1.13925	0.795146	HDAC2;SEMA3A;ID1
positive regulation of kinase activity (GO:0033674)	5/113	0.504355	0.843858	0	0	1.07241	0.734038	PDGFRA;CENPE;RYK;EPHB2;EPHB3
peptidyl-threonine modification (GO:0018210)	4/89	0.505964	0.843858	0	0	1.09006	0.742649	CHEK2;GALNT1;CHEK1;CDK1
regulation of myeloid cell differentiation (GO:0045637)	3/65	0.508021	0.843858	0	0	1.12082	0.759057	CSF3;HDAC1;WDR5
mesenchymal cell differentiation (GO:0048762)	2/41	0.510744	0.843858	0	0	1.18787	0.798112	WNT5A;FAM83D
regulation of stress-activated MAPK cascade (GO:0032872)	2/41	0.510744	0.843858	0	0	1.18787	0.798112	IL26;PDCD10
negative regulation of cell projection organization (GO:0031345)	2/41	0.510744	0.843858	0	0	1.18787	0.798112	HDAC2;SEMA3A
positive regulation of viral transcription (GO:0050434)	2/41	0.510744	0.843858	0	0	1.18787	0.798112	POLR2D;POLR2H
regulation of protein localization (GO:0032880)	2/41	0.510744	0.843858	0	0	1.18787	0.798112	BORA;KDM1A
regulation of protein sumoylation (GO:0033233)	1/17	0.512798	0.843858	0	0	1.4477	0.966882	GNL3
cardiac myofibril assembly (GO:0055003)	1/17	0.512798	0.843858	0	0	1.4477	0.966882	PDGFRA
negative regulation of axon guidance (GO:1902668)	1/17	0.512798	0.843858	0	0	1.4477	0.966882	SEMA3A
DNA catabolic process (GO:0006308)	1/17	0.512798	0.843858	0	0	1.4477	0.966882	ERI1
regulation of telomere maintenance via telomere lengthening (GO:1904356)	1/17	0.512798	0.843858	0	0	1.4477	0.966882	HNRNPA2B1
regulation of insulin-like growth factor receptor signaling pathway (GO:0043567)	1/17	0.512798	0.843858	0	0	1.4477	0.966882	IGFBP2
positive regulation of lymphocyte migration (GO:2000403)	1/17	0.512798	0.843858	0	0	1.4477	0.966882	CCL7
positive regulation of epidermal cell differentiation (GO:0045606)	1/17	0.512798	0.843858	0	0	1.4477	0.966882	SFRP4
cellular response to gamma radiation (GO:0071480)	1/17	0.512798	0.843858	0	0	1.4477	0.966882	KDM1A
2-oxoglutarate metabolic process (GO:0006103)	1/17	0.512798	0.843858	0	0	1.4477	0.966882	GPT2
glycosphingolipid biosynthetic process (GO:0006688)	1/17	0.512798	0.843858	0	0	1.4477	0.966882	ST6GALNAC1
positive regulation of interleukin-6 secretion (GO:2000778)	1/17	0.512798	0.843858	0	0	1.4477	0.966882	HMGB1
N-terminal protein amino acid modification (GO:0031365)	1/17	0.512798	0.843858	0	0	1.4477	0.966882	NAA50
positive regulation of monocyte chemotaxis (GO:0090026)	1/17	0.512798	0.843858	0	0	1.4477	0.966882	HMGB1
DNA packaging (GO:0006323)	1/17	0.512798	0.843858	0	0	1.4477	0.966882	HAT1
positive regulation of striated muscle cell differentiation (GO:0051155)	1/17	0.512798	0.843858	0	0	1.4477	0.966882	GREM1
histone H2A monoubiquitination (GO:0035518)	1/17	0.512798	0.843858	0	0	1.4477	0.966882	RNF168
negative regulation of interleukin-8 production (GO:0032717)	1/17	0.512798	0.843858	0	0	1.4477	0.966882	TMSB4X
negative regulation of reactive oxygen species metabolic process (GO:2000378)	1/17	0.512798	0.843858	0	0	1.4477	0.966882	MMP3
maturation of 5.8S rRNA (GO:0000460)	1/17	0.512798	0.843858	0	0	1.4477	0.966882	RPF1
positive regulation of cellular protein catabolic process (GO:1903364)	1/17	0.512798	0.843858	0	0	1.4477	0.966882	PCSK9
peptidyl-lysine trimethylation (GO:0018023)	1/17	0.512798	0.843858	0	0	1.4477	0.966882	SUV39H2
regulation of collagen biosynthetic process (GO:0032965)	1/17	0.512798	0.843858	0	0	1.4477	0.966882	HDAC2
regulation of receptor recycling (GO:0001919)	1/17	0.512798	0.843858	0	0	1.4477	0.966882	PCSK9
embryo development ending in birth or egg hatching (GO:0009792)	1/17	0.512798	0.843858	0	0	1.4477	0.966882	OSR2
positive regulation of macrophage activation (GO:0043032)	1/17	0.512798	0.843858	0	0	1.4477	0.966882	WNT5A
virion assembly (GO:0019068)	1/17	0.512798	0.843858	0	0	1.4477	0.966882	VTA1
heterocycle biosynthetic process (GO:0018130)	1/17	0.512798	0.843858	0	0	1.4477	0.966882	PYCR1
neurotrophin signaling pathway (GO:0038179)	1/17	0.512798	0.843858	0	0	1.4477	0.966882	CASP3
regulation of lamellipodium organization (GO:1902743)	1/17	0.512798	0.843858	0	0	1.4477	0.966882	PDPN
septin ring organization (GO:0031106)	1/17	0.512798	0.843858	0	0	1.4477	0.966882	RTKN2
positive regulation of cation transmembrane transport (GO:1904064)	1/17	0.512798	0.843858	0	0	1.4477	0.966882	TMSB4X
platelet-derived growth factor receptor signaling pathway (GO:0048008)	1/17	0.512798	0.843858	0	0	1.4477	0.966882	PDGFRA
positive regulation of transcription of Notch receptor target (GO:0007221)	1/17	0.512798	0.843858	0	0	1.4477	0.966882	DLGAP5
neuron projection morphogenesis (GO:0048812)	7/163	0.515027	0.846925	0	0	1.03932	0.689627	EPYC;RYK;LUM;STK26;SLITRK6;EPHB2;EPHB3
JNK cascade (GO:0007254)	3/66	0.518324	0.851742	0	0	1.10297	0.724823	IRAK1;ADORA2B;WNT5A
epithelium development (GO:0060429)	5/115	0.519957	0.85382	0	0	1.0528	0.688542	STIL;PCNA;DMBT1;TIMELESS;CDK1
lipid transport (GO:0006869)	4/91	0.523515	0.857552	0	0	1.06489	0.689187	CAV3;TRIAP1;MFSD2A;PRELID3B
positive regulation of cellular protein metabolic process (GO:0032270)	4/91	0.523515	0.857552	0	0	1.06489	0.689187	HDAC2;UHRF1;EIF4A3;PLK1
protein-DNA complex assembly (GO:0065004)	4/91	0.523515	0.857552	0	0	1.06489	0.689187	RAD51;HMGB2;GTF2H3;CENPA
cellular response to retinoic acid (GO:0071300)	2/42	0.52371	0.857552	0	0	1.15811	0.749087	WNT5B;WNT5A
negative regulation of sequence-specific DNA binding transcription factor activity (GO:0043433)	6/140	0.524262	0.85785	0	0	1.03704	0.669683	SFRP4;HDAC2;KDM1A;IRAK1;TMSB4X;ID1
negative regulation of protein serine/threonine kinase activity (GO:0071901)	3/67	0.52851	0.861176	0	0	1.08568	0.692333	CAV3;STK38;PLK1
negative regulation of protein binding (GO:0032091)	3/67	0.52851	0.861176	0	0	1.08568	0.692333	KDM1A;PTPRF;AURKB
protein homooligomerization (GO:0051260)	8/190	0.531353	0.861176	0	0	1.01796	0.643683	SPAST;PNPT1;RAD51;TDO2;TK1;OLFM4;ECT2;LY6G6D
membrane lipid metabolic process (GO:0006643)	1/18	0.532985	0.861176	0	0	1.36247	0.857352	B4GALT4
iron-sulfur cluster assembly (GO:0016226)	1/18	0.532985	0.861176	0	0	1.36247	0.857352	GLRX3
response to nutrient levels (GO:0031667)	1/18	0.532985	0.861176	0	0	1.36247	0.857352	UCN2
regulation of oxidative stress-induced intrinsic apoptotic signaling pathway (GO:1902175)	1/18	0.532985	0.861176	0	0	1.36247	0.857352	SFPQ
skeletal muscle contraction (GO:0003009)	1/18	0.532985	0.861176	0	0	1.36247	0.857352	TNNC2
regulation of cardiac muscle cell membrane repolarization (GO:0099623)	1/18	0.532985	0.861176	0	0	1.36247	0.857352	CAV3
tRNA metabolic process (GO:0006399)	1/18	0.532985	0.861176	0	0	1.36247	0.857352	SSB
heart trabecula morphogenesis (GO:0061384)	1/18	0.532985	0.861176	0	0	1.36247	0.857352	POLR2D
dolichol-linked oligosaccharide biosynthetic process (GO:0006488)	1/18	0.532985	0.861176	0	0	1.36247	0.857352	DOLPP1
positive regulation of actin cytoskeleton reorganization (GO:2000251)	1/18	0.532985	0.861176	0	0	1.36247	0.857352	CSF3
phosphatidylglycerol acyl-chain remodeling (GO:0036148)	1/18	0.532985	0.861176	0	0	1.36247	0.857352	PLA2G2A
regulation of cAMP-mediated signaling (GO:0043949)	1/18	0.532985	0.861176	0	0	1.36247	0.857352	CXCL11
establishment of epithelial cell polarity (GO:0090162)	1/18	0.532985	0.861176	0	0	1.36247	0.857352	FERMT1
glyceraldehyde-3-phosphate metabolic process (GO:0019682)	1/18	0.532985	0.861176	0	0	1.36247	0.857352	PGD
mRNA destabilization (GO:0061157)	1/18	0.532985	0.861176	0	0	1.36247	0.857352	MEX3D
negative regulation of DNA metabolic process (GO:0051053)	2/43	0.536442	0.86315	0	0	1.12981	0.70364	GMNN;CDC6
positive regulation of interleukin-6 production (GO:0032755)	2/43	0.536442	0.86315	0	0	1.12981	0.70364	WNT5A;HMGB1
histone H3 acetylation (GO:0043966)	2/43	0.536442	0.86315	0	0	1.12981	0.70364	POLE3;WDR5
nucleobase-containing compound catabolic process (GO:0034655)	2/43	0.536442	0.86315	0	0	1.12981	0.70364	STK31;PNPT1
branching morphogenesis of an epithelial tube (GO:0048754)	2/43	0.536442	0.86315	0	0	1.12981	0.70364	NKX2-1;HOXD11
regulation of interferon-gamma production (GO:0032649)	2/43	0.536442	0.86315	0	0	1.12981	0.70364	ISG15;HMGB1
negative regulation of cysteine-type endopeptidase activity involved in apoptotic process (GO:0043154)	3/68	0.538575	0.865379	0	0	1.06892	0.661481	BIRC5;TRIAP1;MMP9
peptidyl-threonine phosphorylation (GO:0018107)	3/68	0.538575	0.865379	0	0	1.06892	0.661481	CHEK2;CHEK1;CDK1
positive regulation of viral life cycle (GO:1903902)	2/44	0.548937	0.865876	0	0	1.10285	0.661456	TOP2A;PPIH
positive regulation of macroautophagy (GO:0016239)	2/44	0.548937	0.865876	0	0	1.10285	0.661456	GNAI3;DCN
protein N-linked glycosylation via asparagine (GO:0018279)	2/44	0.548937	0.865876	0	0	1.10285	0.661456	ST6GALNAC1;RPN1
posttranscriptional regulation of gene expression (GO:0010608)	2/44	0.548937	0.865876	0	0	1.10285	0.661456	CDC123;MEX3D
positive regulation of viral process (GO:0048524)	2/44	0.548937	0.865876	0	0	1.10285	0.661456	POLR2D;POLR2H
cellular protein modification process (GO:0006464)	41/1001	0.552192	0.865876	0	0	0.988315	0.58692	ST6GALNAC1;PSMD12;CCL11;PSMD14;PSMD13;LRR1;CCNF;RPN1;PCSK9;PPP2R2A;LTBP1;PSMA7;AURKB;DUSP11;PPP1CC;PSMD7;SERP1;IRAK1;PSMD2;CHEK2;PSMB1;STK38;CHEK1;WDR5;NEK2;PI3;SKP2;ATG5;PLK1;ISG15;VRK1;PDIA6;CKAP4;CDC25B;PSMA5;COPS3;PSMA4;MELK;STK26;CDK1;BIRC5
histone methylation (GO:0016571)	1/19	0.552337	0.865876	0	0	1.28671	0.763789	EZH2
protein targeting to lysosome (GO:0006622)	1/19	0.552337	0.865876	0	0	1.28671	0.763789	AP4M1
NADP metabolic process (GO:0006739)	1/19	0.552337	0.865876	0	0	1.28671	0.763789	PGD
regulation of long-term synaptic potentiation (GO:1900271)	1/19	0.552337	0.865876	0	0	1.28671	0.763789	EPHB2
positive regulation of STAT cascade (GO:1904894)	1/19	0.552337	0.865876	0	0	1.28671	0.763789	IL26
sulfur compound transport (GO:0072348)	1/19	0.552337	0.865876	0	0	1.28671	0.763789	RACGAP1
morphogenesis of an epithelium (GO:0002009)	1/19	0.552337	0.865876	0	0	1.28671	0.763789	TIMELESS
positive regulation of mononuclear cell migration (GO:0071677)	1/19	0.552337	0.865876	0	0	1.28671	0.763789	HMGB1
cellular response to zinc ion (GO:0071294)	1/19	0.552337	0.865876	0	0	1.28671	0.763789	MT4
positive regulation of toll-like receptor signaling pathway (GO:0034123)	1/19	0.552337	0.865876	0	0	1.28671	0.763789	HMGB1
positive regulation of lipid storage (GO:0010884)	1/19	0.552337	0.865876	0	0	1.28671	0.763789	HILPDA
regulation of mitochondrial fission (GO:0090140)	1/19	0.552337	0.865876	0	0	1.28671	0.763789	DCN
regulation of transcription factor import into nucleus (GO:0042990)	1/19	0.552337	0.865876	0	0	1.28671	0.763789	CSF3
leukotriene metabolic process (GO:0006691)	1/19	0.552337	0.865876	0	0	1.28671	0.763789	ALOX15
extrinsic apoptotic signaling pathway in absence of ligand (GO:0097192)	1/19	0.552337	0.865876	0	0	1.28671	0.763789	CASP3
gamma-aminobutyric acid signaling pathway (GO:0007214)	1/19	0.552337	0.865876	0	0	1.28671	0.763789	GABRE
regulation of neuron migration (GO:2001222)	1/19	0.552337	0.865876	0	0	1.28671	0.763789	SEMA3A
negative regulation of protein localization to cell periphery (GO:1904376)	1/19	0.552337	0.865876	0	0	1.28671	0.763789	SAPCD2
nucleotide-sugar biosynthetic process (GO:0009226)	1/19	0.552337	0.865876	0	0	1.28671	0.763789	PGM3
regulation of platelet activation (GO:0010543)	1/19	0.552337	0.865876	0	0	1.28671	0.763789	PDGFRA
calcium ion transport into cytosol (GO:0060402)	1/19	0.552337	0.865876	0	0	1.28671	0.763789	JPH1
positive regulation of phospholipase activity (GO:0010518)	1/19	0.552337	0.865876	0	0	1.28671	0.763789	PDGFRA
positive regulation of pri-miRNA transcription from RNA polymerase II promoter (GO:1902895)	1/19	0.552337	0.865876	0	0	1.28671	0.763789	GNL3
DNA double-strand break processing (GO:0000729)	1/19	0.552337	0.865876	0	0	1.28671	0.763789	DNA2
negative regulation of calcium ion transport (GO:0051926)	1/19	0.552337	0.865876	0	0	1.28671	0.763789	CAV3
positive regulation of epithelial cell differentiation (GO:0030858)	1/19	0.552337	0.865876	0	0	1.28671	0.763789	SFRP4
protein heterotetramerization (GO:0051290)	1/19	0.552337	0.865876	0	0	1.28671	0.763789	RCC1
innate immune response in mucosa (GO:0002227)	1/19	0.552337	0.865876	0	0	1.28671	0.763789	DEFA6
response to interferon-beta (GO:0035456)	1/19	0.552337	0.865876	0	0	1.28671	0.763789	PNPT1
positive regulation of neuron apoptotic process (GO:0043525)	1/19	0.552337	0.865876	0	0	1.28671	0.763789	PCSK9
positive regulation of endothelial cell migration (GO:0010595)	3/70	0.558328	0.874344	0	0	1.03691	0.604317	TMSB4X;WNT5A;HMGB1
peptidyl-asparagine modification (GO:0018196)	2/45	0.561194	0.874344	0	0	1.07714	0.622254	ST6GALNAC1;RPN1
nucleus organization (GO:0006997)	2/45	0.561194	0.874344	0	0	1.07714	0.622254	NDC1;NUP54
mitochondrial gene expression (GO:0140053)	2/45	0.561194	0.874344	0	0	1.07714	0.622254	RARS2;PNPT1
positive regulation of cytokine production (GO:0001819)	9/220	0.562329	0.874344	0	0	0.987501	0.568472	IRAK1;IL26;HILPDA;WNT5A;GLMN;HMGB1;POLR2H;PTGS2;HSPA1B
translational termination (GO:0006415)	4/96	0.566019	0.874344	0	0	1.00675	0.572971	MRPL3;MRPL36;ABCE1;MRPL13
Golgi vesicle transport (GO:0048193)	11/271	0.570006	0.874344	0	0	0.979343	0.550498	CENPE;COPB2;KIF18A;SPAST;RACGAP1;ZW10;KIF4A;COL7A1;KIF2C;KIF11;KIF15
positive regulation of interleukin-2 production (GO:0032743)	1/20	0.570888	0.874344	0	0	1.21893	0.683285	GLMN
Golgi to endosome transport (GO:0006895)	1/20	0.570888	0.874344	0	0	1.21893	0.683285	AP4M1
proteoglycan metabolic process (GO:0006029)	1/20	0.570888	0.874344	0	0	1.21893	0.683285	CANT1
regulation of epidermal cell differentiation (GO:0045604)	1/20	0.570888	0.874344	0	0	1.21893	0.683285	SFRP4
ureteric bud morphogenesis (GO:0060675)	1/20	0.570888	0.874344	0	0	1.21893	0.683285	HOXD11
negative regulation of macromolecule biosynthetic process (GO:0010558)	1/20	0.570888	0.874344	0	0	1.21893	0.683285	HDAC2
regulation of regulatory T cell differentiation (GO:0045589)	1/20	0.570888	0.874344	0	0	1.21893	0.683285	TNFRSF18
synapsis (GO:0007129)	1/20	0.570888	0.874344	0	0	1.21893	0.683285	TRIP13
negative regulation of ion transport (GO:0043271)	1/20	0.570888	0.874344	0	0	1.21893	0.683285	CAV3
negative regulation of cyclase activity (GO:0031280)	1/20	0.570888	0.874344	0	0	1.21893	0.683285	GNAI3
phosphatidylethanolamine metabolic process (GO:0046337)	1/20	0.570888	0.874344	0	0	1.21893	0.683285	ALOX15
regulation of calcium ion transmembrane transport (GO:1903169)	1/20	0.570888	0.874344	0	0	1.21893	0.683285	CAV3
axon extension (GO:0048675)	1/20	0.570888	0.874344	0	0	1.21893	0.683285	SEMA3A
intrinsic apoptotic signaling pathway in response to DNA damage by p53 class mediator (GO:0042771)	1/20	0.570888	0.874344	0	0	1.21893	0.683285	TP73
dopamine metabolic process (GO:0042417)	1/20	0.570888	0.874344	0	0	1.21893	0.683285	SNCAIP
autophagy of nucleus (GO:0044804)	1/20	0.570888	0.874344	0	0	1.21893	0.683285	ATG5
glial cell development (GO:0021782)	1/20	0.570888	0.874344	0	0	1.21893	0.683285	ZNF488
branching involved in ureteric bud morphogenesis (GO:0001658)	1/20	0.570888	0.874344	0	0	1.21893	0.683285	HOXD11
negative regulation of telomere maintenance via telomerase (GO:0032211)	1/20	0.570888	0.874344	0	0	1.21893	0.683285	PIF1
aromatic amino acid family catabolic process (GO:0009074)	1/20	0.570888	0.874344	0	0	1.21893	0.683285	TDO2
steroid hormone mediated signaling pathway (GO:0043401)	1/20	0.570888	0.874344	0	0	1.21893	0.683285	MED30
positive regulation of T cell migration (GO:2000406)	1/20	0.570888	0.874344	0	0	1.21893	0.683285	WNT5A
eye morphogenesis (GO:0048592)	1/20	0.570888	0.874344	0	0	1.21893	0.683285	COL5A2
negative regulation of adenylate cyclase activity (GO:0007194)	1/20	0.570888	0.874344	0	0	1.21893	0.683285	GNAI3
negative regulation of interferon-gamma production (GO:0032689)	1/20	0.570888	0.874344	0	0	1.21893	0.683285	HMGB1
chondroitin sulfate biosynthetic process (GO:0030206)	1/20	0.570888	0.874344	0	0	1.21893	0.683285	DCN
entrainment of circadian clock by photoperiod (GO:0043153)	1/20	0.570888	0.874344	0	0	1.21893	0.683285	PPP1CC
positive regulation of hydrolase activity (GO:0051345)	7/172	0.572301	0.874344	0	0	0.982165	0.548137	NET1;CCL11;FNTA;CCL7;HMGB2;ECT2;EZH2
sulfur compound biosynthetic process (GO:0044272)	5/122	0.572787	0.874344	0	0	0.989449	0.551361	HS3ST3B1;LUM;CHAC2;DCN;B4GALT4
negative regulation of protein modification by small protein conjugation or removal (GO:1903321)	2/46	0.573211	0.874344	0	0	1.05261	0.585779	ISG15;HSPA1B
cartilage development (GO:0051216)	2/46	0.573211	0.874344	0	0	1.05261	0.585779	OSR2;WNT5B
RNA secondary structure unwinding (GO:0010501)	2/46	0.573211	0.874344	0	0	1.05261	0.585779	EIF4A3;DDX23
regulation of fibroblast proliferation (GO:0048145)	2/46	0.573211	0.874344	0	0	1.05261	0.585779	PDGFRA;WNT5A
icosanoid metabolic process (GO:0006690)	2/46	0.573211	0.874344	0	0	1.05261	0.585779	ALOX15;PTGS2
cell morphogenesis involved in neuron differentiation (GO:0048667)	4/97	0.574266	0.875378	0	0	0.995876	0.552375	EPYC;LUM;RYK;SLITRK6
protein phosphorylation (GO:0006468)	19/470	0.575944	0.876921	0	0	0.974894	0.537892	PDGFRA;CCL11;PLK1;VRK1;GTF2H3;AURKB;CDC25B;CCNA2;MELK;IRAK1;STK26;CHEK2;STK38;CHEK1;CDK1;BIRC5;NEK2;EPHB2;EPHB3
transmembrane receptor protein tyrosine kinase signaling pathway (GO:0007169)	16/396	0.576035	0.876921	0	0	0.974436	0.537486	ACTR3;PDGFRA;NCBP2;STYK1;ARPC5;EFNA4;MMP9;HNRNPM;EFNB1;HNRNPF;CASP3;POLR2D;POLR2H;EPHB2;MPZL1;EPHB3
negative regulation of gene expression (GO:0010629)	25/618	0.577013	0.876944	0	0	0.975421	0.536376	SUV39H2;HDAC2;KDM1A;HDAC1;GMNN;EIF4A3;HMGB2;SYNCRIP;YWHAQ;ZIC2;PDCD10;NKX2-1;PNPT1;EED;WNT5A;SOX14;MEX3D;SFPQ;ID1;DEPDC1;TIMELESS;BIRC5;MDFI;HSPA1B;EZH2
glycoprotein biosynthetic process (GO:0009101)	3/72	0.577564	0.876944	0	0	1.00675	0.552639	ST6GALNAC1;SERP1;CANT1
regulation of neuron death (GO:1901214)	3/72	0.577564	0.876944	0	0	1.00675	0.552639	WNT5A;PCSK9;EIF2S1
negative regulation of cell cycle (GO:0045786)	3/72	0.577564	0.876944	0	0	1.00675	0.552639	GMNN;PLK1;MAD2L1
positive regulation of neuron differentiation (GO:0045666)	4/98	0.582424	0.878268	0	0	0.98523	0.532572	WNT5A;TCF3;ECT2;ATOH1
myofibril assembly (GO:0030239)	2/47	0.584986	0.878268	0	0	1.02916	0.551804	PDGFRA;MYBPC1
regulation of organelle assembly (GO:1902115)	2/47	0.584986	0.878268	0	0	1.02916	0.551804	STIL;ATG5
cellular response to heat (GO:0034605)	2/47	0.584986	0.878268	0	0	1.02916	0.551804	POLR2D;HSPA1B
lymphocyte differentiation (GO:0030098)	3/73	0.586982	0.878268	0	0	0.992312	0.528664	LFNG;IL11;TCF3
regulation of protein complex assembly (GO:0043254)	3/73	0.586982	0.878268	0	0	0.992312	0.528664	HJURP;CDC42EP2;SPIDR
cobalamin metabolic process (GO:0009235)	1/21	0.588671	0.878268	0	0	1.15792	0.613568	MMADHC
positive regulation of transcription from RNA polymerase I promoter (GO:0045943)	1/21	0.588671	0.878268	0	0	1.15792	0.613568	NOL11
positive regulation of cellular component movement (GO:0051272)	1/21	0.588671	0.878268	0	0	1.15792	0.613568	PDPN
mRNA transcription (GO:0009299)	1/21	0.588671	0.878268	0	0	1.15792	0.613568	FOXE3
cellular response to hexose stimulus (GO:0071331)	1/21	0.588671	0.878268	0	0	1.15792	0.613568	TRA2B
histone lysine demethylation (GO:0070076)	1/21	0.588671	0.878268	0	0	1.15792	0.613568	KDM1A
mesoderm development (GO:0007498)	1/21	0.588671	0.878268	0	0	1.15792	0.613568	MEST
tetrapyrrole metabolic process (GO:0033013)	1/21	0.588671	0.878268	0	0	1.15792	0.613568	MMADHC
mitochondrial fission (GO:0000266)	1/21	0.588671	0.878268	0	0	1.15792	0.613568	MTFR2
protein O-linked glycosylation via threonine (GO:0018243)	1/21	0.588671	0.878268	0	0	1.15792	0.613568	GALNT1
negative regulation of G-protein coupled receptor protein signaling pathway (GO:0045744)	1/21	0.588671	0.878268	0	0	1.15792	0.613568	CXCL8
regulation of macrophage activation (GO:0043030)	1/21	0.588671	0.878268	0	0	1.15792	0.613568	WNT5A
nucleotide-excision repair, preincision complex stabilization (GO:0006293)	1/21	0.588671	0.878268	0	0	1.15792	0.613568	GTF2H3
limb morphogenesis (GO:0035108)	1/21	0.588671	0.878268	0	0	1.15792	0.613568	TBX4
negative regulation of cAMP biosynthetic process (GO:0030818)	1/21	0.588671	0.878268	0	0	1.15792	0.613568	GNAI3
negative regulation of cyclin-dependent protein kinase activity (GO:1904030)	1/21	0.588671	0.878268	0	0	1.15792	0.613568	PLK1
cellular response to copper ion (GO:0071280)	1/21	0.588671	0.878268	0	0	1.15792	0.613568	MT4
photoperiodism (GO:0009648)	1/21	0.588671	0.878268	0	0	1.15792	0.613568	PPP1CC
phosphatidylserine acyl-chain remodeling (GO:0036150)	1/21	0.588671	0.878268	0	0	1.15792	0.613568	PLA2G2A
negative regulation of cell cycle arrest (GO:0071157)	1/21	0.588671	0.878268	0	0	1.15792	0.613568	FOXE3
hepaticobiliary system development (GO:0061008)	1/21	0.588671	0.878268	0	0	1.15792	0.613568	PCSK9
negative regulation of cell differentiation (GO:0045596)	6/150	0.592094	0.882807	0	0	0.964517	0.505494	FOXA1;IQCB1;GREM1;WNT5A;COL5A2;NKX2-1
protein dephosphorylation (GO:0006470)	5/125	0.594479	0.883227	0	0	0.964561	0.50164	DUSP11;PPP1CC;PPP2R2A;RPRD1B;PTPRF
regulation of G-protein coupled receptor protein signaling pathway (GO:0008277)	3/74	0.596265	0.883227	0	0	0.978284	0.505841	CXCL8;FNTA;DYNLT1
cytoplasmic microtubule organization (GO:0031122)	2/48	0.596519	0.883227	0	0	1.00674	0.520125	SPAST;KATNA1
regulation of cell cycle arrest (GO:0071156)	2/48	0.596519	0.883227	0	0	1.00674	0.520125	FOXE3;TP73
intrinsic apoptotic signaling pathway in response to DNA damage (GO:0008630)	2/48	0.596519	0.883227	0	0	1.00674	0.520125	CHEK2;TP73
inflammatory response (GO:0006954)	10/252	0.599601	0.883227	0	0	0.956273	0.489125	CXCL11;CCL11;CXCL8;CCL7;TNFRSF18;ALOX15;CXCL1;TNFRSF11A;HMGB1;CXCL3
positive regulation of transcription from RNA polymerase II promoter (GO:0045944)	34/848	0.602628	0.883227	0	0	0.965738	0.489103	FOXA1;CSF3;HDAC2;KDM1A;UHRF1;IL26;HDAC1;HMGB2;HOXD13;YEATS4;TRIAP1;HMGB1;GLI1;ARNTL2;NKX2-1;MYBL2;RPRD1B;OTX1;DLGAP5;TEAD3;IL11;OSR2;CDX1;WNT5A;CKAP2;DCN;GNL3;MMP12;GREM1;SFPQ;TFDP1;TCF3;SIM2;TP73
positive regulation of MAP kinase activity (GO:0043406)	7/177	0.602706	0.883227	0	0	0.953027	0.482542	IRAK1;PDCD10;ADORA2B;WNT5A;CDK1;TNFRSF11A;EZH2
positive regulation of nucleic acid-templated transcription (GO:1903508)	20/502	0.602715	0.883227	0	0	0.9598	0.485958	OSR2;HDAC2;HDAC1;WNT5A;HMGB2;YEATS4;GLI1;ILF2;ARNTL2;CKS1B;MED30;IRAK1;ZIC2;NUP85;CHEK2;NKX2-1;MYBL2;TCF3;RAN;TP73
positive regulation of intracellular protein transport (GO:0090316)	6/152	0.605041	0.883227	0	0	0.951205	0.477941	CEMIP;MYBPC1;PDCD10;RUVBL1;UBE2J2;ECT2
negative regulation of cellular amide metabolic process (GO:0034249)	3/75	0.605411	0.883227	0	0	0.964646	0.484106	SYNCRIP;EIF4A3;MEX3D
C-terminal protein lipidation (GO:0006501)	3/75	0.605411	0.883227	0	0	0.964646	0.484106	SPACA4;LY6G6D;ATG5
gland development (GO:0048732)	3/75	0.605411	0.883227	0	0	0.964646	0.484106	NKX2-1;PCSK9;EPHB3
regulation of calcium ion import (GO:0090279)	1/22	0.605718	0.883227	0	0	1.10272	0.552841	CAV3
positive regulation of protein autophosphorylation (GO:0031954)	1/22	0.605718	0.883227	0	0	1.10272	0.552841	GREM1
NAD biosynthetic process (GO:0009435)	1/22	0.605718	0.883227	0	0	1.10272	0.552841	PTGS2
protein homotrimerization (GO:0070207)	1/22	0.605718	0.883227	0	0	1.10272	0.552841	PNPT1
positive regulation of protein targeting to membrane (GO:0090314)	1/22	0.605718	0.883227	0	0	1.10272	0.552841	CEMIP
positive regulation of proteolysis involved in cellular protein catabolic process (GO:1903052)	1/22	0.605718	0.883227	0	0	1.10272	0.552841	CAV3
nucleotide-excision repair, DNA incision, 3'-to lesion (GO:0006295)	1/22	0.605718	0.883227	0	0	1.10272	0.552841	GTF2H3
nuclear transport (GO:0051169)	1/22	0.605718	0.883227	0	0	1.10272	0.552841	NXT1
negative regulation of actin filament polymerization (GO:0030837)	1/22	0.605718	0.883227	0	0	1.10272	0.552841	TMSB4X
cytosolic calcium ion transport (GO:0060401)	1/22	0.605718	0.883227	0	0	1.10272	0.552841	JPH1
positive regulation of interleukin-10 production (GO:0032733)	1/22	0.605718	0.883227	0	0	1.10272	0.552841	HMGB1
negative regulation of sprouting angiogenesis (GO:1903671)	1/22	0.605718	0.883227	0	0	1.10272	0.552841	PDCD10
nucleotide-excision repair, DNA duplex unwinding (GO:0000717)	1/22	0.605718	0.883227	0	0	1.10272	0.552841	GTF2H3
phosphatidylglycerol metabolic process (GO:0046471)	1/22	0.605718	0.883227	0	0	1.10272	0.552841	PLA2G2A
protein O-linked glycosylation via serine (GO:0018242)	1/22	0.605718	0.883227	0	0	1.10272	0.552841	GALNT1
protein complex localization (GO:0031503)	1/22	0.605718	0.883227	0	0	1.10272	0.552841	BIRC5
cellular response to unfolded protein (GO:0034620)	1/22	0.605718	0.883227	0	0	1.10272	0.552841	HSPA1B
viral genome replication (GO:0019079)	1/22	0.605718	0.883227	0	0	1.10272	0.552841	DEK
inner ear morphogenesis (GO:0042472)	1/22	0.605718	0.883227	0	0	1.10272	0.552841	EPHB2
maturation of LSU-rRNA (GO:0000470)	1/22	0.605718	0.883227	0	0	1.10272	0.552841	RPF1
positive regulation of RNA splicing (GO:0033120)	1/22	0.605718	0.883227	0	0	1.10272	0.552841	TRA2B
negative regulation of lyase activity (GO:0051350)	1/22	0.605718	0.883227	0	0	1.10272	0.552841	GNAI3
organic hydroxy compound biosynthetic process (GO:1901617)	2/49	0.60781	0.884608	0	0	0.985266	0.490557	CH25H;ALOX15
positive regulation of response to DNA damage stimulus (GO:2001022)	2/49	0.60781	0.884608	0	0	0.985266	0.490557	RNF168;PCNA
gonad development (GO:0008406)	2/49	0.60781	0.884608	0	0	0.985266	0.490557	NUP107;WNT5A
positive regulation of JNK cascade (GO:0046330)	3/76	0.614418	0.88696	0	0	0.951382	0.4634	SEMA3A;HMGB1;TNFRSF11A
hemopoiesis (GO:0030097)	3/76	0.614418	0.88696	0	0	0.951382	0.4634	MELK;RTKN2;PGM3
positive regulation of mitochondrion organization (GO:0010822)	5/128	0.615543	0.88696	0	0	0.940887	0.456565	MYBPC1;RUVBL1;UBE2J2;MMP9;DCN
cellular response to cytokine stimulus (GO:0071345)	18/456	0.616454	0.88696	0	0	0.950482	0.459817	IL11;CSF3;CCL11;PNPT1;CXCL8;IL26;WNT5A;ALOX15;MMP3;CXCL1;PTGS2;MMP9;DCN;SYNCRIP;CCL7;IRAK1;CASP3;BIRC5
regulation of cellular protein metabolic process (GO:0032268)	2/50	0.618859	0.88696	0	0	0.964689	0.462934	CDC123;UHRF1
positive regulation of JUN kinase activity (GO:0043507)	2/50	0.618859	0.88696	0	0	0.964689	0.462934	WNT5A;TNFRSF11A
regulation of blood vessel endothelial cell migration (GO:0043535)	2/50	0.618859	0.88696	0	0	0.964689	0.462934	TMSB4X;HMGB1
negative regulation of protein ubiquitination (GO:0031397)	2/50	0.618859	0.88696	0	0	0.964689	0.462934	ISG15;HSPA1B
neurogenesis (GO:0022008)	2/50	0.618859	0.88696	0	0	0.964689	0.462934	RYK;PCSK9
apoptotic process (GO:0006915)	9/231	0.621087	0.88696	0	0	0.938026	0.446767	CASP7;MELK;CASP5;CSE1L;CASP3;CHEK1;PAWR;BCL2L14;MCM2
regulation of axon extension involved in axon guidance (GO:0048841)	1/23	0.622059	0.88696	0	0	1.05254	0.499665	SEMA3A
regulation of protein oligomerization (GO:0032459)	1/23	0.622059	0.88696	0	0	1.05254	0.499665	MMP3
negative regulation of viral transcription (GO:0032897)	1/23	0.622059	0.88696	0	0	1.05254	0.499665	HDAC1
positive regulation of ERBB signaling pathway (GO:1901186)	1/23	0.622059	0.88696	0	0	1.05254	0.499665	MMP9
regulation of proteolysis involved in cellular protein catabolic process (GO:1903050)	1/23	0.622059	0.88696	0	0	1.05254	0.499665	PSMD14
regulation of transcription elongation from RNA polymerase II promoter (GO:0034243)	1/23	0.622059	0.88696	0	0	1.05254	0.499665	RNF168
positive regulation of protein oligomerization (GO:0032461)	1/23	0.622059	0.88696	0	0	1.05254	0.499665	MMP3
positive regulation of mRNA catabolic process (GO:0061014)	1/23	0.622059	0.88696	0	0	1.05254	0.499665	PNPT1
metanephros development (GO:0001656)	1/23	0.622059	0.88696	0	0	1.05254	0.499665	OSR2
nucleotide-excision repair, DNA damage recognition (GO:0000715)	1/23	0.622059	0.88696	0	0	1.05254	0.499665	COPS3
positive regulation of ATP metabolic process (GO:1903580)	1/23	0.622059	0.88696	0	0	1.05254	0.499665	TMSB4X
negative regulation of signal transduction in absence of ligand (GO:1901099)	1/23	0.622059	0.88696	0	0	1.05254	0.499665	HSPA1B
regulation of interleukin-8 secretion (GO:2000482)	1/23	0.622059	0.88696	0	0	1.05254	0.499665	TMSB4X
folic acid-containing compound metabolic process (GO:0006760)	1/23	0.622059	0.88696	0	0	1.05254	0.499665	GGH
negative regulation of extrinsic apoptotic signaling pathway in absence of ligand (GO:2001240)	1/23	0.622059	0.88696	0	0	1.05254	0.499665	HSPA1B
histone H3-K4 methylation (GO:0051568)	1/23	0.622059	0.88696	0	0	1.05254	0.499665	WDR5
negative regulation of transcription factor import into nucleus (GO:0042992)	1/23	0.622059	0.88696	0	0	1.05254	0.499665	MDFI
positive regulation of ion transmembrane transporter activity (GO:0032414)	1/23	0.622059	0.88696	0	0	1.05254	0.499665	TMSB4X
regulation of cell size (GO:0008361)	1/23	0.622059	0.88696	0	0	1.05254	0.499665	CAV3
viral budding (GO:0046755)	1/23	0.622059	0.88696	0	0	1.05254	0.499665	VTA1
regulation of androgen receptor signaling pathway (GO:0060765)	1/23	0.622059	0.88696	0	0	1.05254	0.499665	HDAC1
regulation of chondrocyte differentiation (GO:0032330)	1/23	0.622059	0.88696	0	0	1.05254	0.499665	GREM1
negative regulation of axon extension (GO:0030517)	1/23	0.622059	0.88696	0	0	1.05254	0.499665	SEMA3A
antigen receptor-mediated signaling pathway (GO:0050851)	10/257	0.624383	0.889727	0	0	0.936668	0.441162	PSMA5;PSMD12;PSMD7;PSMA4;PSMD14;PSMD13;PSMD2;PSMB1;BTNL10;PSMA7
protein glycosylation (GO:0006486)	5/130	0.629224	0.895053	0	0	0.925735	0.428863	ST6GALNAC1;SERP1;GALNT1;DOLPP1;PGM3
peptidyl-tyrosine modification (GO:0018212)	2/51	0.629666	0.895053	0	0	0.944952	0.437102	PDGFRA;EPHB2
negative regulation of neuron projection development (GO:0010977)	2/51	0.629666	0.895053	0	0	0.944952	0.437102	HDAC2;SEMA3A
carboxylic acid transport (GO:0046942)	2/51	0.629666	0.895053	0	0	0.944952	0.437102	SLC16A1;SLC1A5
phosphorylation (GO:0016310)	15/386	0.636365	0.89544	0	0	0.934992	0.422601	CCL11;PLK1;VRK1;AURKB;CDC25B;MELK;IRAK1;STK26;CHEK2;STK38;CHEK1;CDK1;BIRC5;NEK2;EPHB2
negative regulation of cytoskeleton organization (GO:0051494)	1/24	0.637724	0.89544	0	0	1.00673	0.452878	CAV3
regulation of chromosome organization (GO:0033044)	1/24	0.637724	0.89544	0	0	1.00673	0.452878	PIF1
positive regulation of purine nucleotide biosynthetic process (GO:1900373)	1/24	0.637724	0.89544	0	0	1.00673	0.452878	TMSB4X
cellular modified amino acid biosynthetic process (GO:0042398)	1/24	0.637724	0.89544	0	0	1.00673	0.452878	CHAC2
camera-type eye development (GO:0043010)	1/24	0.637724	0.89544	0	0	1.00673	0.452878	FOXE3
negative regulation of cyclin-dependent protein serine/threonine kinase activity (GO:0045736)	1/24	0.637724	0.89544	0	0	1.00673	0.452878	PLK1
macromolecule modification (GO:0043412)	1/24	0.637724	0.89544	0	0	1.00673	0.452878	ST6GALNAC1
receptor catabolic process (GO:0032801)	1/24	0.637724	0.89544	0	0	1.00673	0.452878	PCSK9
positive regulation of microtubule polymerization or depolymerization (GO:0031112)	1/24	0.637724	0.89544	0	0	1.00673	0.452878	CAV3
regulation of chemotaxis (GO:0050920)	1/24	0.637724	0.89544	0	0	1.00673	0.452878	PDGFRA
negative regulation of oxidative stress-induced cell death (GO:1903202)	1/24	0.637724	0.89544	0	0	1.00673	0.452878	PYCR1
mucosal immune response (GO:0002385)	1/24	0.637724	0.89544	0	0	1.00673	0.452878	DEFA6
positive regulation of vascular endothelial growth factor production (GO:0010575)	1/24	0.637724	0.89544	0	0	1.00673	0.452878	PTGS2
regulation of neuronal synaptic plasticity (GO:0048168)	1/24	0.637724	0.89544	0	0	1.00673	0.452878	EPHB2
negative regulation of T cell proliferation (GO:0042130)	1/24	0.637724	0.89544	0	0	1.00673	0.452878	GLMN
cytoplasmic pattern recognition receptor signaling pathway (GO:0002753)	1/24	0.637724	0.89544	0	0	1.00673	0.452878	IRAK1
regulation of cellular senescence (GO:2000772)	1/24	0.637724	0.89544	0	0	1.00673	0.452878	PNPT1
positive regulation of proteolysis (GO:0045862)	2/52	0.640233	0.89544	0	0	0.926005	0.412926	HDAC2;PLK1
B cell differentiation (GO:0030183)	2/52	0.640233	0.89544	0	0	0.926005	0.412926	IL11;TCF3
positive regulation of cell-substrate adhesion (GO:0010811)	2/52	0.640233	0.89544	0	0	0.926005	0.412926	ALOX15;OLFM4
nucleosome organization (GO:0034728)	3/79	0.640597	0.89544	0	0	0.913684	0.406913	NASP;HMGB2;CENPA
peptidyl-tyrosine phosphorylation (GO:0018108)	3/79	0.640597	0.89544	0	0	0.913684	0.406913	PDGFRA;STYK1;EPHB2
activation of cysteine-type endopeptidase activity involved in apoptotic process (GO:0006919)	3/79	0.640597	0.89544	0	0	0.913684	0.406913	CASP7;CASP5;CASP3
response to calcium ion (GO:0051592)	3/79	0.640597	0.89544	0	0	0.913684	0.406913	WNT5A;ALOX15;ECT2
negative regulation of transcription, DNA-templated (GO:0045892)	32/813	0.642871	0.89544	0	0	0.946654	0.418243	SUV39H2;HDAC2;KDM1A;UHRF1;HDAC1;GMNN;HMGB2;HMGB1;HOXB13;ASCL2;AURKB;YWHAQ;ZIC2;NKX2-1;OSR2;CDX2;EED;PLK1;WNT5A;SOX14;SIRT7;SFPQ;RIPPLY3;ID1;DEPDC1;TIMELESS;BIRC5;HDGF;TCF3;MDFI;EZH2;TP73
response to endoplasmic reticulum stress (GO:0034976)	4/106	0.644305	0.89544	0	0	0.907577	0.398955	CXCL8;ALOX15;PDIA6;EIF2S1
negative regulation of cell proliferation (GO:0008285)	14/363	0.64534	0.89544	0	0	0.927613	0.406274	CXCL8;IL26;WNT5A;FBLN1;CXCL1;CDC6;GREM1;SFRP4;TFDP1;PDPN;POLR2D;HSPA1B;TP73;CDKN3
regulation of phosphatidylinositol 3-kinase signaling (GO:0014066)	3/80	0.649041	0.89544	0	0	0.901771	0.389799	PDGFRA;CSF3;DCN
regulation of hydrolase activity (GO:0051336)	3/80	0.649041	0.89544	0	0	0.901771	0.389799	RACGAP1;TDG;EPHB3
monocarboxylic acid transport (GO:0015718)	2/53	0.650562	0.89544	0	0	0.9078	0.390281	SLC16A1;MFSD2A
positive regulation of protein import into nucleus (GO:0042307)	2/53	0.650562	0.89544	0	0	0.9078	0.390281	CSF3;ECT2
mitochondrial translation (GO:0032543)	4/107	0.6516	0.89544	0	0	0.898718	0.384943	RARS2;MRPL3;MRPL36;MRPL13
cellular response to starvation (GO:0009267)	4/107	0.6516	0.89544	0	0	0.898718	0.384943	STK26;PCSK9;EIF2S1;ATG5
heterotypic cell-cell adhesion (GO:0034113)	1/25	0.65274	0.89544	0	0	0.964732	0.411532	CXADR
positive regulation of phosphatidylinositol 3-kinase activity (GO:0043552)	1/25	0.65274	0.89544	0	0	0.964732	0.411532	PDGFRA
response to copper ion (GO:0046688)	1/25	0.65274	0.89544	0	0	0.964732	0.411532	MT4
protein import into nucleus, translocation (GO:0000060)	1/25	0.65274	0.89544	0	0	0.964732	0.411532	RAN
respiratory chain complex IV assembly (GO:0008535)	1/25	0.65274	0.89544	0	0	0.964732	0.411532	COA6
nucleotide-binding domain, leucine rich repeat containing receptor signaling pathway (GO:0035872)	1/25	0.65274	0.89544	0	0	0.964732	0.411532	IRAK1
regulation of protein ubiquitination involved in ubiquitin-dependent protein catabolic process (GO:2000058)	1/25	0.65274	0.89544	0	0	0.964732	0.411532	CAV3
positive regulation of interleukin-12 production (GO:0032735)	1/25	0.65274	0.89544	0	0	0.964732	0.411532	HMGB1
regulation of ryanodine-sensitive calcium-release channel activity (GO:0060314)	1/25	0.65274	0.89544	0	0	0.964732	0.411532	JPH1
peptide catabolic process (GO:0043171)	1/25	0.65274	0.89544	0	0	0.964732	0.411532	CHAC2
in utero embryonic development (GO:0001701)	1/25	0.65274	0.89544	0	0	0.964732	0.411532	STIL
chondroitin sulfate proteoglycan biosynthetic process (GO:0050650)	1/25	0.65274	0.89544	0	0	0.964732	0.411532	DCN
regulation of interleukin-10 production (GO:0032653)	1/25	0.65274	0.89544	0	0	0.964732	0.411532	HMGB1
regulation of DNA damage response, signal transduction by p53 class mediator (GO:0043516)	1/25	0.65274	0.89544	0	0	0.964732	0.411532	KDM1A
positive regulation of interleukin-1 beta secretion (GO:0050718)	1/25	0.65274	0.89544	0	0	0.964732	0.411532	WNT5A
negative regulation of cellular protein localization (GO:1903828)	1/25	0.65274	0.89544	0	0	0.964732	0.411532	CAV3
female gamete generation (GO:0007292)	1/25	0.65274	0.89544	0	0	0.964732	0.411532	TRIP13
regulation of potassium ion transmembrane transporter activity (GO:1901016)	1/25	0.65274	0.89544	0	0	0.964732	0.411532	CAV3
negative regulation of locomotion (GO:0040013)	1/25	0.65274	0.89544	0	0	0.964732	0.411532	FBLN1
peptidyl-tyrosine dephosphorylation (GO:0035335)	1/25	0.65274	0.89544	0	0	0.964732	0.411532	PTPRF
regulation of vascular smooth muscle cell proliferation (GO:1904705)	1/25	0.65274	0.89544	0	0	0.964732	0.411532	MMP9
L-amino acid transport (GO:0015807)	1/25	0.65274	0.89544	0	0	0.964732	0.411532	SLC6A9
positive regulation of nitric oxide biosynthetic process (GO:0045429)	1/25	0.65274	0.89544	0	0	0.964732	0.411532	PTGS2
positive regulation of nitric oxide metabolic process (GO:1904407)	1/25	0.65274	0.89544	0	0	0.964732	0.411532	PTGS2
regulation of protein import into nucleus (GO:0042306)	1/25	0.65274	0.89544	0	0	0.964732	0.411532	ECT2
positive regulation of protein targeting to mitochondrion (GO:1903955)	3/81	0.657343	0.900688	0	0	0.890163	0.373468	MYBPC1;RUVBL1;UBE2J2
negative regulation of cell death (GO:0060548)	3/81	0.657343	0.900688	0	0	0.890163	0.373468	HSPA1B;RAD18;ATG5
regulation of cell migration (GO:0030334)	12/316	0.661227	0.903947	0	0	0.912732	0.377559	PDGFRA;CEMIP;CCL11;WNT5B;CCL7;PDCD10;STK26;SEMA3A;PDPN;NKX2-1;LGR6;MMP9
positive regulation of transcription, DNA-templated (GO:0045893)	44/1120	0.664829	0.903947	0	0	0.943859	0.385307	FOXA1;CSF3;HDAC2;KDM1A;UHRF1;IL26;HDAC1;HMGB2;HOXD13;YEATS4;TRIAP1;HMGB1;GLI1;ARNTL2;CKS1B;MED30;IRAK1;ZIC2;NUP85;CHEK2;CHEK1;NKX2-1;MYBL2;RPRD1B;OTX1;TEAD3;HMGN1;IL11;OSR2;CDX1;ALYREF;WNT5A;CKAP2;SIRT7;ILF2;DCN;MMP12;GREM1;SFPQ;TFDP1;TCF3;SIM2;RAN;TP73
regulation of GTPase activity (GO:0043087)	7/188	0.665373	0.903947	0	0	0.89459	0.364463	NET1;CCL11;RACGAP1;CCL7;ECT2;EPHB3;EZH2
positive regulation of protein secretion (GO:0050714)	3/82	0.665502	0.903947	0	0	0.878849	0.357879	IL26;POLR2D;GLMN
C-terminal protein amino acid modification (GO:0018410)	3/82	0.665502	0.903947	0	0	0.878849	0.357879	SPACA4;LY6G6D;ATG5
positive regulation of cyclin-dependent protein kinase activity (GO:1904031)	1/26	0.667134	0.903947	0	0	0.926094	0.37485	CKS1B
bile acid biosynthetic process (GO:0006699)	1/26	0.667134	0.903947	0	0	0.926094	0.37485	CH25H
regulation of pri-miRNA transcription from RNA polymerase II promoter (GO:1902893)	1/26	0.667134	0.903947	0	0	0.926094	0.37485	GNL3
negative chemotaxis (GO:0050919)	1/26	0.667134	0.903947	0	0	0.926094	0.37485	SEMA3A
positive regulation of cAMP metabolic process (GO:0030816)	1/26	0.667134	0.903947	0	0	0.926094	0.37485	CXCL11
regulation of cardiac muscle cell contraction (GO:0086004)	1/26	0.667134	0.903947	0	0	0.926094	0.37485	CAV3
regulation of muscle contraction (GO:0006937)	1/26	0.667134	0.903947	0	0	0.926094	0.37485	TNNC2
regulation of histone acetylation (GO:0035065)	1/26	0.667134	0.903947	0	0	0.926094	0.37485	CHEK1
fat-soluble vitamin metabolic process (GO:0006775)	1/26	0.667134	0.903947	0	0	0.926094	0.37485	VKORC1L1
phosphatidylethanolamine acyl-chain remodeling (GO:0036152)	1/26	0.667134	0.903947	0	0	0.926094	0.37485	PLA2G2A
positive regulation of release of cytochrome c from mitochondria (GO:0090200)	1/26	0.667134	0.903947	0	0	0.926094	0.37485	MMP9
endocrine system development (GO:0035270)	1/26	0.667134	0.903947	0	0	0.926094	0.37485	NKX2-1
regulation of rhodopsin mediated signaling pathway (GO:0022400)	1/26	0.667134	0.903947	0	0	0.926094	0.37485	FNTA
negative regulation of telomere maintenance via telomere lengthening (GO:1904357)	1/26	0.667134	0.903947	0	0	0.926094	0.37485	PIF1
positive regulation of sequence-specific DNA binding transcription factor activity (GO:0051091)	8/215	0.670426	0.905695	0	0	0.893838	0.357394	FOXA1;KDM1A;IRAK1;ZIC2;WNT5A;TNFRSF11A;TCF3;HSPA1B
negative regulation of transforming growth factor beta receptor signaling pathway (GO:0030512)	2/55	0.670508	0.905695	0	0	0.873452	0.349136	NKX2-1;LTBP1
fat cell differentiation (GO:0045444)	2/55	0.670508	0.905695	0	0	0.873452	0.349136	IL11;WNT5B
positive regulation of peptidyl-serine phosphorylation (GO:0033138)	3/83	0.673519	0.905695	0	0	0.867818	0.342996	IL11;CSF3;PDCD10
positive regulation of homeostatic process (GO:0032846)	3/83	0.673519	0.905695	0	0	0.867818	0.342996	HMGB2;HSPA1B;GNL3
muscle contraction (GO:0006936)	5/137	0.674714	0.905695	0	0	0.876321	0.344803	MYBPC1;DES;TPM4;CAV3;TNNC2
regulation of programmed cell death (GO:0043067)	10/268	0.675969	0.905695	0	0	0.896211	0.350963	STEAP3;CHEK2;STK26;TNFRSF18;BIRC5;TNFRSF11A;TRIAP1;SKP2;BCL2L14;TP73
regulation of transcription, DNA-templated (GO:0006355)	63/1598	0.679268	0.905695	0	0	0.946227	0.365944	FOXA1;SUV39H2;FOXE3;NUP107;KDM1A;GMNN;HMGB2;YEATS4;HMGB1;GLI1;CKS1B;ZIC2;YWHAQ;CHEK2;RUVBL1;MYBL2;FBXO5;ZNF200;TEAD3;OSR2;EED;ACTL6A;WNT5A;SOX14;ILF2;SFPQ;TFDP1;ELF5;DEPDC1;TIMELESS;BIRC5;MDFI;ZNF670;HDAC2;PCNA;HDAC1;HOXD13;LIN9;ASCL2;GTF2E1;ARNTL2;CDC45;MED30;IRAK1;ORC1;NUP85;RAD21;NKX2-1;RRM2;CDX2;CDX1;CDC6;DEK;TBX4;ID1;SP6;SP8;TCF3;SP9;SIM2;RAN;EZH2;TP73
regulation of BMP signaling pathway (GO:0030510)	2/56	0.680131	0.905695	0	0	0.857233	0.330438	GREM1;SFRP4
ATP metabolic process (GO:0046034)	2/56	0.680131	0.905695	0	0	0.857233	0.330438	OLA1;HSPA1B
protein oligomerization (GO:0051259)	8/217	0.680408	0.905695	0	0	0.885191	0.340854	SPAST;PNPT1;RAD51;IRAK1;TRA2B;LY6G6D;OLFM4;ECT2
response to cytokine (GO:0034097)	5/138	0.6809	0.905695	0	0	0.869686	0.334255	CSF3;IRAK1;CASP3;ISG15;TNFRSF11A
phosphatidylcholine acyl-chain remodeling (GO:0036151)	1/27	0.680933	0.905695	0	0	0.890429	0.342184	PLA2G2A
regulation of cilium assembly (GO:1902017)	1/27	0.680933	0.905695	0	0	0.890429	0.342184	ATG5
positive regulation of lipid kinase activity (GO:0090218)	1/27	0.680933	0.905695	0	0	0.890429	0.342184	PDGFRA
peptidyl-glutamic acid modification (GO:0018200)	1/27	0.680933	0.905695	0	0	0.890429	0.342184	VKORC1L1
negative regulation of small GTPase mediated signal transduction (GO:0051058)	1/27	0.680933	0.905695	0	0	0.890429	0.342184	EPHB2
modulation by host of viral transcription (GO:0043921)	1/27	0.680933	0.905695	0	0	0.890429	0.342184	HDAC1
regulation of extrinsic apoptotic signaling pathway in absence of ligand (GO:2001239)	1/27	0.680933	0.905695	0	0	0.890429	0.342184	HSPA1B
negative regulation of osteoblast differentiation (GO:0045668)	1/27	0.680933	0.905695	0	0	0.890429	0.342184	GREM1
phosphatidylserine metabolic process (GO:0006658)	1/27	0.680933	0.905695	0	0	0.890429	0.342184	PLA2G2A
regulation of neurotransmitter secretion (GO:0046928)	1/27	0.680933	0.905695	0	0	0.890429	0.342184	SNCAIP
positive regulation of substrate adhesion-dependent cell spreading (GO:1900026)	1/27	0.680933	0.905695	0	0	0.890429	0.342184	OLFM4
regulation of protein targeting to membrane (GO:0090313)	1/27	0.680933	0.905695	0	0	0.890429	0.342184	CEMIP
protein targeting to vacuole (GO:0006623)	1/27	0.680933	0.905695	0	0	0.890429	0.342184	AP4M1
regulation of vascular endothelial growth factor production (GO:0010574)	1/27	0.680933	0.905695	0	0	0.890429	0.342184	PTGS2
negative regulation of organelle assembly (GO:1902116)	1/27	0.680933	0.905695	0	0	0.890429	0.342184	CAV3
muscle fiber development (GO:0048747)	1/27	0.680933	0.905695	0	0	0.890429	0.342184	CXADR
regulation of autophagy of mitochondrion (GO:1903146)	1/27	0.680933	0.905695	0	0	0.890429	0.342184	RUVBL1
regulation of protein localization to cell surface (GO:2000008)	1/27	0.680933	0.905695	0	0	0.890429	0.342184	CAV3
cellular response to topologically incorrect protein (GO:0035967)	1/27	0.680933	0.905695	0	0	0.890429	0.342184	HSPA1B
cellular response to glucose stimulus (GO:0071333)	1/27	0.680933	0.905695	0	0	0.890429	0.342184	TRA2B
protein modification process (GO:0036211)	3/84	0.681393	0.905788	0	0	0.857059	0.328781	SERP1;RPN1;STK38
regulation of transcription from RNA polymerase II promoter (GO:0006357)	58/1478	0.68692	0.909711	0	0	0.941665	0.35363	FOXA1;SUV39H2;FOXE3;CSF3;KDM1A;IL26;HMGB2;YEATS4;TRIAP1;HMGB1;GLI1;RUVBL1;MYBL2;TEAD3;IL11;OSR2;EED;ACTL6A;WNT5A;CKAP2;SOX14;SIRT7;DCN;MMP12;GREM1;SFRP4;SFPQ;RIPPLY3;TFDP1;ELF5;MDFI;HDAC2;UHRF1;HDAC1;HOXD13;LIN9;HOXB13;ASCL2;GTF2E1;ARNTL2;AURKB;RAD21;NKX2-1;RPRD1B;OTX1;CDX2;CDX1;PLK1;DEK;GTF2H3;SP6;SP8;HDGF;TCF3;SP9;SIM2;EZH2;TP73
regulation of type I interferon production (GO:0032479)	3/85	0.689126	0.909711	0	0	0.846563	0.315202	IRAK1;ISG15;POLR2H
epidermal growth factor receptor signaling pathway (GO:0007173)	2/57	0.689522	0.909711	0	0	0.841602	0.312871	NRAS;STYK1
protein homotetramerization (GO:0051289)	2/57	0.689522	0.909711	0	0	0.841602	0.312871	TDO2;TK1
regulation of vasculature development (GO:1901342)	1/28	0.69416	0.909711	0	0	0.857405	0.312998	VASH2
neuron projection extension (GO:1990138)	1/28	0.69416	0.909711	0	0	0.857405	0.312998	SEMA3A
negative regulation of intracellular steroid hormone receptor signaling pathway (GO:0033144)	1/28	0.69416	0.909711	0	0	0.857405	0.312998	HDAC1
RNA phosphodiester bond hydrolysis (GO:0090501)	1/28	0.69416	0.909711	0	0	0.857405	0.312998	CSTF3
regulation of mRNA processing (GO:0050684)	1/28	0.69416	0.909711	0	0	0.857405	0.312998	SRSF3
aerobic respiration (GO:0009060)	1/28	0.69416	0.909711	0	0	0.857405	0.312998	MTFR2
organelle fission (GO:0048285)	1/28	0.69416	0.909711	0	0	0.857405	0.312998	MTFR2
regulation of transmembrane receptor protein serine/threonine kinase signaling pathway (GO:0090092)	1/28	0.69416	0.909711	0	0	0.857405	0.312998	SFRP4
positive regulation of phospholipid metabolic process (GO:1903727)	1/28	0.69416	0.909711	0	0	0.857405	0.312998	PDGFRA
regulation of NIK/NF-kappaB signaling (GO:1901222)	1/28	0.69416	0.909711	0	0	0.857405	0.312998	TMSB4X
negative regulation of JNK cascade (GO:0046329)	1/28	0.69416	0.909711	0	0	0.857405	0.312998	TP73
cardiac muscle cell action potential involved in contraction (GO:0086002)	1/28	0.69416	0.909711	0	0	0.857405	0.312998	CAV3
production of miRNAs involved in gene silencing by miRNA (GO:0035196)	1/28	0.69416	0.909711	0	0	0.857405	0.312998	HNRNPA2B1
neural crest cell migration (GO:0001755)	1/28	0.69416	0.909711	0	0	0.857405	0.312998	SEMA3A
dopamine receptor signaling pathway (GO:0007212)	1/28	0.69416	0.909711	0	0	0.857405	0.312998	GNAI3
nucleotide-binding oligomerization domain containing signaling pathway (GO:0070423)	1/28	0.69416	0.909711	0	0	0.857405	0.312998	IRAK1
regulation of adenylate cyclase activity (GO:0045761)	1/28	0.69416	0.909711	0	0	0.857405	0.312998	GNAI3
protein K63-linked deubiquitination (GO:0070536)	1/28	0.69416	0.909711	0	0	0.857405	0.312998	PSMD14
regulation of cell morphogenesis (GO:0022604)	1/28	0.69416	0.909711	0	0	0.857405	0.312998	PDPN
primary neural tube formation (GO:0014020)	1/28	0.69416	0.909711	0	0	0.857405	0.312998	STIL
bicellular tight junction assembly (GO:0070830)	1/28	0.69416	0.909711	0	0	0.857405	0.312998	ECT2
toll-like receptor signaling pathway (GO:0002224)	3/86	0.696717	0.91203	0	0	0.83632	0.302226	SFTPA2;IRAK1;HMGB1
regulation of peptidyl-serine phosphorylation (GO:0033135)	3/86	0.696717	0.91203	0	0	0.83632	0.302226	IL11;CSF3;PDCD10
receptor metabolic process (GO:0043112)	2/58	0.698686	0.912545	0	0	0.826531	0.296356	CXCL8;TFRC
cholesterol homeostasis (GO:0042632)	2/58	0.698686	0.912545	0	0	0.826531	0.296356	CAV3;PCSK9
sterol homeostasis (GO:0055092)	2/58	0.698686	0.912545	0	0	0.826531	0.296356	CAV3;PCSK9
post-Golgi vesicle-mediated transport (GO:0006892)	2/58	0.698686	0.912545	0	0	0.826531	0.296356	AP4M1;CHIC2
transmembrane transport (GO:0055085)	14/378	0.703066	0.912827	0	0	0.888679	0.313086	STOML3;PSMD12;PSMD14;PSMD13;EIF2S2;EIF2S1;PSMA7;PSMA5;PSMD7;PSMA4;PSMD2;PSMB1;GABRE;CLCA4
mitochondrial translational elongation (GO:0070125)	3/87	0.704166	0.912827	0	0	0.82632	0.289824	MRPL3;MRPL36;MRPL13
regulation of striated muscle contraction (GO:0006942)	1/29	0.706839	0.912827	0	0	0.82674	0.286839	CAV3
nucleotide-excision repair, preincision complex assembly (GO:0006294)	1/29	0.706839	0.912827	0	0	0.82674	0.286839	GTF2H3
regulation of macrophage derived foam cell differentiation (GO:0010743)	1/29	0.706839	0.912827	0	0	0.82674	0.286839	PLA2G2A
tube closure (GO:0060606)	1/29	0.706839	0.912827	0	0	0.82674	0.286839	STIL
determination of bilateral symmetry (GO:0009855)	1/29	0.706839	0.912827	0	0	0.82674	0.286839	STIL
vacuolar transport (GO:0007034)	1/29	0.706839	0.912827	0	0	0.82674	0.286839	PCSK9
cortical cytoskeleton organization (GO:0030865)	1/29	0.706839	0.912827	0	0	0.82674	0.286839	RTKN2
positive regulation of histone modification (GO:0031058)	1/29	0.706839	0.912827	0	0	0.82674	0.286839	KDM1A
negative regulation of Notch signaling pathway (GO:0045746)	1/29	0.706839	0.912827	0	0	0.82674	0.286839	LFNG
negative regulation of lymphocyte proliferation (GO:0050672)	1/29	0.706839	0.912827	0	0	0.82674	0.286839	GLMN
coenzyme biosynthetic process (GO:0009108)	1/29	0.706839	0.912827	0	0	0.82674	0.286839	MMADHC
positive regulation of epidermal growth factor receptor signaling pathway (GO:0045742)	1/29	0.706839	0.912827	0	0	0.82674	0.286839	MMP9
MyD88-dependent toll-like receptor signaling pathway (GO:0002755)	1/29	0.706839	0.912827	0	0	0.82674	0.286839	IRAK1
semaphorin-plexin signaling pathway (GO:0071526)	1/29	0.706839	0.912827	0	0	0.82674	0.286839	SEMA3A
striated muscle tissue development (GO:0014706)	1/29	0.706839	0.912827	0	0	0.82674	0.286839	POLR2D
regulation of pathway-restricted SMAD protein phosphorylation (GO:0060393)	2/59	0.707624	0.912827	0	0	0.811988	0.28082	GREM1;TTK
keratinocyte differentiation (GO:0030216)	2/59	0.707624	0.912827	0	0	0.811988	0.28082	CASP3;WNT5A
cell morphogenesis (GO:0000902)	2/59	0.707624	0.912827	0	0	0.811988	0.28082	GREM1;PDPN
peptidyl-serine modification (GO:0018209)	6/170	0.710657	0.912827	0	0	0.846003	0.288966	CHEK2;GALNT1;STK38;PLK1;CDK1;VRK1
positive regulation of macromolecule metabolic process (GO:0010604)	10/276	0.710725	0.912827	0	0	0.86889	0.2967	GREM1;SFRP4;OSR2;PDCD10;WNT5A;NKX2-1;HMGB2;PCSK9;EPHB2;HSPA1B
regulation of proteasomal ubiquitin-dependent protein catabolic process (GO:0032434)	3/88	0.711475	0.912827	0	0	0.816556	0.277968	GLMN;PLK1;HSPA1B
negative regulation of translation (GO:0017148)	3/88	0.711475	0.912827	0	0	0.816556	0.277968	SYNCRIP;EIF4A3;MEX3D
regulation of protein targeting to mitochondrion (GO:1903214)	3/88	0.711475	0.912827	0	0	0.816556	0.277968	MYBPC1;RUVBL1;UBE2J2
positive regulation of peptidyl-tyrosine phosphorylation (GO:0050731)	4/116	0.712693	0.912827	0	0	0.82611	0.279808	GREM1;IL11;CSF3;TNFRSF18
cellular response to interferon-gamma (GO:0071346)	4/116	0.712693	0.912827	0	0	0.82611	0.279808	SYNCRIP;CCL11;CCL7;WNT5A
cell chemotaxis (GO:0060326)	2/60	0.716339	0.912827	0	0	0.797946	0.266196	PDGFRA;HMGB2
mitochondrial translational termination (GO:0070126)	3/89	0.718644	0.912827	0	0	0.807019	0.26663	MRPL3;MRPL36;MRPL13
negative regulation of cellular protein metabolic process (GO:0032269)	3/89	0.718644	0.912827	0	0	0.807019	0.26663	SYNCRIP;EIF4A3;MEX3D
activation of MAPK activity (GO:0000187)	4/117	0.71897	0.912827	0	0	0.818756	0.270136	IRAK1;ADORA2B;WNT5A;CDK1
negative regulation of endothelial cell proliferation (GO:0001937)	1/30	0.718994	0.912827	0	0	0.79819	0.263325	PDCD10
positive regulation of cyclin-dependent protein serine/threonine kinase activity (GO:0045737)	1/30	0.718994	0.912827	0	0	0.79819	0.263325	CKS1B
cellular response to drug (GO:0035690)	1/30	0.718994	0.912827	0	0	0.79819	0.263325	TFRC
negative regulation of transferase activity (GO:0051348)	1/30	0.718994	0.912827	0	0	0.79819	0.263325	PIF1
negative regulation of secretion by cell (GO:1903531)	1/30	0.718994	0.912827	0	0	0.79819	0.263325	IL11
activation of protein kinase B activity (GO:0032148)	1/30	0.718994	0.912827	0	0	0.79819	0.263325	WNT5A
negative regulation of DNA biosynthetic process (GO:2000279)	1/30	0.718994	0.912827	0	0	0.79819	0.263325	PIF1
multivesicular body assembly (GO:0036258)	1/30	0.718994	0.912827	0	0	0.79819	0.263325	VTA1
activation of JUN kinase activity (GO:0007257)	1/30	0.718994	0.912827	0	0	0.79819	0.263325	WNT5A
regulation of cation transmembrane transport (GO:1904062)	1/30	0.718994	0.912827	0	0	0.79819	0.263325	BPIFA1
regulation of intracellular estrogen receptor signaling pathway (GO:0033146)	1/30	0.718994	0.912827	0	0	0.79819	0.263325	FOXA1
protein localization to lysosome (GO:0061462)	1/30	0.718994	0.912827	0	0	0.79819	0.263325	AP4M1
positive regulation of phospholipase C activity (GO:0010863)	1/30	0.718994	0.912827	0	0	0.79819	0.263325	PDGFRA
aminoglycan metabolic process (GO:0006022)	1/30	0.718994	0.912827	0	0	0.79819	0.263325	DCN
response to estradiol (GO:0032355)	1/30	0.718994	0.912827	0	0	0.79819	0.263325	FOXA1
positive regulation of B cell proliferation (GO:0030890)	1/30	0.718994	0.912827	0	0	0.79819	0.263325	TFRC
bile acid metabolic process (GO:0008206)	1/30	0.718994	0.912827	0	0	0.79819	0.263325	CH25H
negative regulation of cell morphogenesis involved in differentiation (GO:0010771)	1/30	0.718994	0.912827	0	0	0.79819	0.263325	FBLN1
chondroitin sulfate metabolic process (GO:0030204)	1/30	0.718994	0.912827	0	0	0.79819	0.263325	DCN
positive regulation of reactive oxygen species biosynthetic process (GO:1903428)	1/30	0.718994	0.912827	0	0	0.79819	0.263325	PTGS2
positive regulation of protein kinase activity (GO:0045860)	6/172	0.721104	0.915005	0	0	0.835722	0.273257	TPX2;CENPE;PDCD10;STK26;ECT2;EZH2
peptidyl-serine phosphorylation (GO:0018105)	5/145	0.721973	0.915605	0	0	0.825898	0.269051	CHEK2;STK38;PLK1;CDK1;VRK1
striated muscle contraction (GO:0006941)	2/61	0.724835	0.916684	0	0	0.784381	0.252422	MYBPC1;TNNC2
protein tetramerization (GO:0051262)	3/90	0.725674	0.916684	0	0	0.797701	0.255787	TDO2;RCC1;TK1
skeletal system development (GO:0001501)	5/146	0.72752	0.916684	0	0	0.819998	0.260853	DLX6;WNT5A;POLR2D;PITX1;TBX4
positive regulation of gene expression (GO:0010628)	29/771	0.730578	0.916684	0	0	0.901514	0.283002	HDAC2;HDAC1;EIF4A3;HMGB2;YEATS4;GLI1;ARNTL2;CKS1B;MED30;IRAK1;ZIC2;NUP85;PDCD10;CHEK2;TAF1A;NKX2-1;MYBL2;RIOK1;POLR2H;EPHB2;OSR2;WNT5A;DEK;ILF2;SFRP4;TCF3;RAN;HSPA1B;TP73
alpha-amino acid metabolic process (GO:1901605)	1/31	0.730645	0.916684	0	0	0.771544	0.242132	CKM
secondary alcohol metabolic process (GO:1902652)	1/31	0.730645	0.916684	0	0	0.771544	0.242132	CH25H
zinc ion homeostasis (GO:0055069)	1/31	0.730645	0.916684	0	0	0.771544	0.242132	MT4
multivesicular body organization (GO:0036257)	1/31	0.730645	0.916684	0	0	0.771544	0.242132	VTA1
cofactor biosynthetic process (GO:0051188)	1/31	0.730645	0.916684	0	0	0.771544	0.242132	MMADHC
positive regulation of interleukin-1 beta production (GO:0032731)	1/31	0.730645	0.916684	0	0	0.771544	0.242132	WNT5A
cellular zinc ion homeostasis (GO:0006882)	1/31	0.730645	0.916684	0	0	0.771544	0.242132	MT4
positive regulation of insulin secretion (GO:0032024)	1/31	0.730645	0.916684	0	0	0.771544	0.242132	POLR2D
sarcomere organization (GO:0045214)	1/31	0.730645	0.916684	0	0	0.771544	0.242132	MYBPC1
liver development (GO:0001889)	1/31	0.730645	0.916684	0	0	0.771544	0.242132	PCSK9
protein destabilization (GO:0031648)	1/31	0.730645	0.916684	0	0	0.771544	0.242132	PLK1
gene silencing by miRNA (GO:0035195)	1/31	0.730645	0.916684	0	0	0.771544	0.242132	RAN
vesicle-mediated transport to the plasma membrane (GO:0098876)	1/31	0.730645	0.916684	0	0	0.771544	0.242132	CHIC2
regulation of neuron projection development (GO:0010975)	4/119	0.731221	0.916684	0	0	0.804432	0.25182	HDAC2;SEMA3A;WNT5A;EPHB3
positive regulation of type I interferon production (GO:0032481)	2/62	0.733115	0.916684	0	0	0.771267	0.239442	IRAK1;POLR2H
diterpenoid metabolic process (GO:0016101)	2/62	0.733115	0.916684	0	0	0.771267	0.239442	RDH10;POLR2D
regulation of actin filament-based process (GO:0032970)	2/62	0.733115	0.916684	0	0	0.771267	0.239442	CNN2;ABRACL
negative regulation of intrinsic apoptotic signaling pathway (GO:2001243)	2/62	0.733115	0.916684	0	0	0.771267	0.239442	DDIAS;MMP9
cellular protein catabolic process (GO:0044257)	2/62	0.733115	0.916684	0	0	0.771267	0.239442	CHEK2;PCSK9
stress-activated MAPK cascade (GO:0051403)	2/62	0.733115	0.916684	0	0	0.771267	0.239442	IRAK1;ADORA2B
regulation of T cell proliferation (GO:0042129)	2/62	0.733115	0.916684	0	0	0.771267	0.239442	TFRC;GLMN
enzyme linked receptor protein signaling pathway (GO:0007167)	4/120	0.737194	0.916684	0	0	0.797456	0.243148	IRAK1;STYK1;PTPRF;MPZL1
macromolecular complex assembly (GO:0065003)	4/120	0.737194	0.916684	0	0	0.797456	0.243148	NIFK;ZW10;PPIH;KPNA3
negative regulation of protein modification process (GO:0031400)	2/63	0.741182	0.916684	0	0	0.758584	0.227203	FBLN1;EPHB2
oligosaccharide metabolic process (GO:0009311)	2/63	0.741182	0.916684	0	0	0.758584	0.227203	ST6GALNAC1;GALNT1
carbohydrate homeostasis (GO:0033500)	2/63	0.741182	0.916684	0	0	0.758584	0.227203	CAV3;POLR2D
adenylate cyclase-inhibiting G-protein coupled receptor signaling pathway (GO:0007193)	2/63	0.741182	0.916684	0	0	0.758584	0.227203	HTR1D;GNAI3
regulation of proteolysis (GO:0030162)	2/63	0.741182	0.916684	0	0	0.758584	0.227203	HDAC2;PLK1
positive regulation of programmed cell death (GO:0043068)	9/257	0.741562	0.916684	0	0	0.838532	0.250719	NET1;TOP2A;FOXA1;SFRP4;MELK;UTP11;PAWR;HMGB1;ECT2
response to zinc ion (GO:0010043)	1/32	0.741813	0.916684	0	0	0.746616	0.222982	MT4
phosphatidylcholine biosynthetic process (GO:0006656)	1/32	0.741813	0.916684	0	0	0.746616	0.222982	MFSD2A
central nervous system neuron differentiation (GO:0021953)	1/32	0.741813	0.916684	0	0	0.746616	0.222982	RYK
ceramide biosynthetic process (GO:0046513)	1/32	0.741813	0.916684	0	0	0.746616	0.222982	ST6GALNAC1
protein trimerization (GO:0070206)	1/32	0.741813	0.916684	0	0	0.746616	0.222982	PNPT1
negative regulation of BMP signaling pathway (GO:0030514)	1/32	0.741813	0.916684	0	0	0.746616	0.222982	GREM1
regulation of potassium ion transmembrane transport (GO:1901379)	1/32	0.741813	0.916684	0	0	0.746616	0.222982	CAV3
activation of adenylate cyclase activity (GO:0007190)	1/32	0.741813	0.916684	0	0	0.746616	0.222982	ADORA2B
regulation of cell-cell adhesion (GO:0022407)	1/32	0.741813	0.916684	0	0	0.746616	0.222982	EPHB3
substrate adhesion-dependent cell spreading (GO:0034446)	1/32	0.741813	0.916684	0	0	0.746616	0.222982	EPHB3
negative regulation of fat cell differentiation (GO:0045599)	1/32	0.741813	0.916684	0	0	0.746616	0.222982	WNT5A
positive regulation of transcription factor import into nucleus (GO:0042993)	1/32	0.741813	0.916684	0	0	0.746616	0.222982	CSF3
regulation of nitric oxide biosynthetic process (GO:0045428)	1/32	0.741813	0.916684	0	0	0.746616	0.222982	PTGS2
vasculogenesis (GO:0001570)	1/32	0.741813	0.916684	0	0	0.746616	0.222982	GLMN
global genome nucleotide-excision repair (GO:0070911)	1/32	0.741813	0.916684	0	0	0.746616	0.222982	GTF2H3
Golgi organization (GO:0007030)	4/121	0.743066	0.917742	0	0	0.790598	0.234784	PDCD10;ZW10;CDK1;VRK1
positive regulation of JAK-STAT cascade (GO:0046427)	2/64	0.749039	0.919614	0	0	0.746309	0.215657	IL26;TNFRSF18
positive regulation of cell adhesion (GO:0045785)	2/64	0.749039	0.919614	0	0	0.746309	0.215657	TNFRSF18;ALOX15
translation (GO:0006412)	8/232	0.749134	0.919614	0	0	0.825261	0.238366	RARS2;MRPL3;MRTO4;MRPL36;ABCE1;MRPL13;FTSJ1;ZC3H15
skin development (GO:0043588)	3/94	0.752423	0.919614	0	0	0.762478	0.216892	CASP3;WNT5A;COL5A2
positive regulation of adenylate cyclase activity (GO:0045762)	1/33	0.752519	0.919614	0	0	0.723247	0.20564	ADORA2B
positive regulation of cell-cell adhesion (GO:0022409)	1/33	0.752519	0.919614	0	0	0.723247	0.20564	FOXA1
chemical synaptic transmission, postsynaptic (GO:0099565)	1/33	0.752519	0.919614	0	0	0.723247	0.20564	GABRE
regulation of T cell differentiation (GO:0045580)	1/33	0.752519	0.919614	0	0	0.723247	0.20564	TNFRSF18
oligosaccharide biosynthetic process (GO:0009312)	1/33	0.752519	0.919614	0	0	0.723247	0.20564	GALNT1
negative regulation of mitochondrion organization (GO:0010823)	1/33	0.752519	0.919614	0	0	0.723247	0.20564	TRIAP1
neural tube closure (GO:0001843)	1/33	0.752519	0.919614	0	0	0.723247	0.20564	STIL
intra-Golgi vesicle-mediated transport (GO:0006891)	1/33	0.752519	0.919614	0	0	0.723247	0.20564	COPB2
platelet aggregation (GO:0070527)	1/33	0.752519	0.919614	0	0	0.723247	0.20564	PDGFRA
positive regulation of intrinsic apoptotic signaling pathway (GO:2001244)	1/33	0.752519	0.919614	0	0	0.723247	0.20564	SFPQ
regulation of postsynaptic membrane potential (GO:0060078)	1/33	0.752519	0.919614	0	0	0.723247	0.20564	GABRE
regulation of phosphatidylinositol 3-kinase activity (GO:0043551)	1/33	0.752519	0.919614	0	0	0.723247	0.20564	PDGFRA
positive regulation of Notch signaling pathway (GO:0045747)	1/33	0.752519	0.919614	0	0	0.723247	0.20564	PDCD10
cellular glucose homeostasis (GO:0001678)	1/33	0.752519	0.919614	0	0	0.723247	0.20564	TRA2B
regulation of intracellular protein transport (GO:0033157)	1/33	0.752519	0.919614	0	0	0.723247	0.20564	PDCD10
regulation of interleukin-12 production (GO:0032655)	1/33	0.752519	0.919614	0	0	0.723247	0.20564	HMGB1
cellular response to type I interferon (GO:0071357)	2/65	0.75669	0.921309	0	0	0.734425	0.204758	IRAK1;ISG15
chromatin assembly (GO:0031497)	2/65	0.75669	0.921309	0	0	0.734425	0.204758	HMGB2;CENPA
positive regulation of protein modification by small protein conjugation or removal (GO:1903322)	2/65	0.75669	0.921309	0	0	0.734425	0.204758	CENPX;GNL3
regulation of JAK-STAT cascade (GO:0046425)	2/65	0.75669	0.921309	0	0	0.734425	0.204758	IL26;DCN
negative regulation of apoptotic signaling pathway (GO:2001234)	2/65	0.75669	0.921309	0	0	0.734425	0.204758	TRIAP1;MMP9
type I interferon signaling pathway (GO:0060337)	2/65	0.75669	0.921309	0	0	0.734425	0.204758	IRAK1;ISG15
negative regulation of cell adhesion (GO:0007162)	2/65	0.75669	0.921309	0	0	0.734425	0.204758	FBLN1;TGFBI
positive regulation of phosphorylation (GO:0042327)	7/208	0.762564	0.924355	0	0	0.804728	0.218137	PDGFRA;RYK;PTGES3;GLMN;EPHB2;MMP9;EPHB3
regulation of interleukin-8 production (GO:0032677)	1/34	0.762782	0.924355	0	0	0.701293	0.189898	HSPA1B
negative regulation of cellular metabolic process (GO:0031324)	1/34	0.762782	0.924355	0	0	0.701293	0.189898	PCSK9
positive regulation of muscle cell differentiation (GO:0051149)	1/34	0.762782	0.924355	0	0	0.701293	0.189898	TCF3
regulation of alcohol biosynthetic process (GO:1902930)	1/34	0.762782	0.924355	0	0	0.701293	0.189898	RAN
negative regulation of T cell activation (GO:0050868)	1/34	0.762782	0.924355	0	0	0.701293	0.189898	GLMN
regulation of axon extension (GO:0030516)	1/34	0.762782	0.924355	0	0	0.701293	0.189898	SEMA3A
positive regulation of chemokine production (GO:0032722)	1/34	0.762782	0.924355	0	0	0.701293	0.189898	WNT5A
regulation of interleukin-1 beta secretion (GO:0050706)	1/34	0.762782	0.924355	0	0	0.701293	0.189898	WNT5A
intracellular steroid hormone receptor signaling pathway (GO:0030518)	2/66	0.764139	0.925515	0	0	0.722912	0.194467	MED30;RAN
regulation of cell death (GO:0010941)	3/96	0.764991	0.926062	0	0	0.746002	0.199848	HSPA1B;RAD18;ATG5
negative regulation of multicellular organismal process (GO:0051241)	4/125	0.765559	0.926266	0	0	0.764302	0.204183	FOXA1;GREM1;FOXE3;NKX2-1
negative regulation of cell motility (GO:2000146)	3/97	0.771078	0.927544	0	0	0.738027	0.191862	STK26;NKX2-1;FBLN1
positive regulation of autophagy (GO:0010508)	2/67	0.77139	0.927544	0	0	0.711753	0.184744	GNAI3;DCN
positive regulation of NIK/NF-kappaB signaling (GO:1901224)	1/35	0.77262	0.927544	0	0	0.680632	0.175582	IRAK1
negative regulation of cell-substrate adhesion (GO:0010812)	1/35	0.77262	0.927544	0	0	0.680632	0.175582	FBLN1
regulation of microtubule polymerization (GO:0031113)	1/35	0.77262	0.927544	0	0	0.680632	0.175582	CAV3
erythrocyte differentiation (GO:0030218)	1/35	0.77262	0.927544	0	0	0.680632	0.175582	CASP3
endothelial cell migration (GO:0043542)	1/35	0.77262	0.927544	0	0	0.680632	0.175582	ID1
negative regulation of epithelial cell migration (GO:0010633)	1/35	0.77262	0.927544	0	0	0.680632	0.175582	DCN
apical junction assembly (GO:0043297)	1/35	0.77262	0.927544	0	0	0.680632	0.175582	ECT2
cholesterol biosynthetic process (GO:0006695)	1/35	0.77262	0.927544	0	0	0.680632	0.175582	ACAT2
regulation of sodium ion transport (GO:0002028)	1/35	0.77262	0.927544	0	0	0.680632	0.175582	BPIFA1
regulation of mitochondrial membrane potential (GO:0051881)	1/35	0.77262	0.927544	0	0	0.680632	0.175582	PYCR1
regulation of cardiac muscle contraction (GO:0055117)	1/35	0.77262	0.927544	0	0	0.680632	0.175582	CAV3
neural crest cell development (GO:0014032)	1/35	0.77262	0.927544	0	0	0.680632	0.175582	SEMA3A
actin filament bundle organization (GO:0061572)	1/35	0.77262	0.927544	0	0	0.680632	0.175582	PAWR
negative regulation of response to stimulus (GO:0048585)	4/127	0.776215	0.931145	0	0	0.751796	0.19045	PDGFRA;RYK;EPHB2;EPHB3
monocarboxylic acid biosynthetic process (GO:0072330)	2/68	0.778445	0.931145	0	0	0.700932	0.175554	CH25H;DCN
cholesterol metabolic process (GO:0008203)	2/68	0.778445	0.931145	0	0	0.700932	0.175554	CH25H;ACAT2
positive regulation of NF-kappaB transcription factor activity (GO:0051092)	4/128	0.781397	0.931145	0	0	0.745694	0.183941	IRAK1;WNT5A;TNFRSF11A;HSPA1B
carbohydrate biosynthetic process (GO:0016051)	1/36	0.78205	0.931145	0	0	0.66115	0.162535	GALNT1
regulation of smoothened signaling pathway (GO:0008589)	1/36	0.78205	0.931145	0	0	0.66115	0.162535	GLI1
regulation of muscle cell differentiation (GO:0051147)	1/36	0.78205	0.931145	0	0	0.66115	0.162535	TCF3
regulation of nitric-oxide synthase activity (GO:0050999)	1/36	0.78205	0.931145	0	0	0.66115	0.162535	CAV3
regulation of response to DNA damage stimulus (GO:2001020)	1/36	0.78205	0.931145	0	0	0.66115	0.162535	USP1
heart looping (GO:0001947)	1/36	0.78205	0.931145	0	0	0.66115	0.162535	STIL
epithelial cell migration (GO:0010631)	1/36	0.78205	0.931145	0	0	0.66115	0.162535	FERMT1
Wnt signaling pathway, calcium modulating pathway (GO:0007223)	1/36	0.78205	0.931145	0	0	0.66115	0.162535	WNT5A
acylglycerol metabolic process (GO:0006639)	1/36	0.78205	0.931145	0	0	0.66115	0.162535	CAV3
negative regulation of blood coagulation (GO:0030195)	1/36	0.78205	0.931145	0	0	0.66115	0.162535	PDGFRA
cardiac muscle tissue development (GO:0048738)	1/36	0.78205	0.931145	0	0	0.66115	0.162535	POLR2D
secondary alcohol biosynthetic process (GO:1902653)	1/36	0.78205	0.931145	0	0	0.66115	0.162535	ACAT2
regulation of endothelial cell migration (GO:0010594)	2/69	0.785308	0.934545	0	0	0.690434	0.166864	WNT5A;DCN
cellular response to transforming growth factor beta stimulus (GO:0071560)	3/100	0.788568	0.937572	0	0	0.715089	0.16986	FNTA;WNT5A;ID1
cellular protein metabolic process (GO:0044267)	17/484	0.78997	0.937572	0	0	0.839593	0.197943	SFTPA2;RPN1;IGFBP2;PCSK9;MRPL36;SNCAIP;MRPL13;PDIA6;LTBP1;CKAP4;MRPL3;SERP1;DMBT1;ADORA2B;CHEK2;STK38;TGFBI
protein peptidyl-prolyl isomerization (GO:0000413)	1/37	0.791089	0.937572	0	0	0.642752	0.150626	PPIH
positive regulation of smooth muscle cell proliferation (GO:0048661)	1/37	0.791089	0.937572	0	0	0.642752	0.150626	MMP9
phospholipid biosynthetic process (GO:0008654)	1/37	0.791089	0.937572	0	0	0.642752	0.150626	DOLPP1
negative regulation of Ras protein signal transduction (GO:0046580)	1/37	0.791089	0.937572	0	0	0.642752	0.150626	EPHB2
actin filament bundle assembly (GO:0051017)	1/37	0.791089	0.937572	0	0	0.642752	0.150626	PAWR
organic cyclic compound biosynthetic process (GO:1901362)	1/37	0.791089	0.937572	0	0	0.642752	0.150626	PYCR1
regulation of Notch signaling pathway (GO:0008593)	2/70	0.791984	0.937673	0	0	0.680245	0.158643	LFNG;PDCD10
positive regulation of proteasomal ubiquitin-dependent protein catabolic process (GO:0032436)	2/70	0.791984	0.937673	0	0	0.680245	0.158643	PLK1;HSPA1B
cellular divalent inorganic cation homeostasis (GO:0072503)	3/101	0.794146	0.939273	0	0	0.707755	0.163129	CCL11;CCL7;MT4
regulation of protein ubiquitination (GO:0031396)	3/101	0.794146	0.939273	0	0	0.707755	0.163129	CENPX;ISG15;HSPA1B
regulation of cell communication (GO:0010646)	2/71	0.798476	0.941102	0	0	0.670351	0.150863	CXADR;BIRC5
phosphatidylcholine metabolic process (GO:0046470)	2/71	0.798476	0.941102	0	0	0.670351	0.150863	PLA2G2A;MFSD2A
regulation of cation channel activity (GO:2001257)	2/71	0.798476	0.941102	0	0	0.670351	0.150863	JPH1;MMP9
protein complex assembly (GO:0006461)	6/189	0.799277	0.941102	0	0	0.757409	0.169696	CDC123;IRAK1;HDAC1;TRA2B;COL7A1;RUVBL1
T cell differentiation (GO:0030217)	1/38	0.799754	0.941102	0	0	0.625347	0.139735	LFNG
mitochondrion disassembly (GO:0061726)	1/38	0.799754	0.941102	0	0	0.625347	0.139735	ATG5
regulation of cellular amide metabolic process (GO:0034248)	1/38	0.799754	0.941102	0	0	0.625347	0.139735	CDC123
homotypic cell-cell adhesion (GO:0034109)	1/38	0.799754	0.941102	0	0	0.625347	0.139735	PDGFRA
positive regulation of innate immune response (GO:0045089)	1/38	0.799754	0.941102	0	0	0.625347	0.139735	WNT5A
regulation of ossification (GO:0030278)	1/38	0.799754	0.941102	0	0	0.625347	0.139735	WNT5A
lysosomal transport (GO:0007041)	2/72	0.804788	0.942122	0	0	0.66074	0.143498	AP4M1;PCSK9
Rho protein signal transduction (GO:0007266)	2/72	0.804788	0.942122	0	0	0.66074	0.143498	PDPN;CDC42EP2
regulation of epithelial cell proliferation (GO:0050678)	2/72	0.804788	0.942122	0	0	0.66074	0.143498	OSR2;IL26
positive regulation of angiogenesis (GO:0045766)	3/103	0.804934	0.942122	0	0	0.693527	0.150492	CXCL8;WNT5A;VASH2
positive regulation of cytosolic calcium ion concentration (GO:0007204)	4/133	0.805894	0.942122	0	0	0.716603	0.154645	PDGFRA;CAV3;HMGB1;JPH1
signal transduction by p53 class mediator (GO:0072331)	1/39	0.80806	0.942122	0	0	0.608859	0.12976	TRIAP1
negative regulation of protein catabolic process (GO:0042177)	1/39	0.80806	0.942122	0	0	0.608859	0.12976	MAD2L1
positive regulation of phagocytosis (GO:0050766)	1/39	0.80806	0.942122	0	0	0.608859	0.12976	SFTPA2
ERBB2 signaling pathway (GO:0038128)	1/39	0.80806	0.942122	0	0	0.608859	0.12976	NRAS
positive regulation of peptide hormone secretion (GO:0090277)	1/39	0.80806	0.942122	0	0	0.608859	0.12976	POLR2D
positive regulation of fat cell differentiation (GO:0045600)	1/39	0.80806	0.942122	0	0	0.608859	0.12976	PTGS2
inositol lipid-mediated signaling (GO:0048017)	1/39	0.80806	0.942122	0	0	0.608859	0.12976	PDGFRA
regulation of plasma membrane bounded cell projection assembly (GO:0120032)	1/39	0.80806	0.942122	0	0	0.608859	0.12976	ATG5
Golgi to plasma membrane transport (GO:0006893)	1/39	0.80806	0.942122	0	0	0.608859	0.12976	CHIC2
alpha-amino acid catabolic process (GO:1901606)	1/39	0.80806	0.942122	0	0	0.608859	0.12976	TDO2
cellular response to amino acid starvation (GO:0034198)	1/39	0.80806	0.942122	0	0	0.608859	0.12976	EIF2S1
positive regulation of vasculature development (GO:1904018)	3/104	0.810147	0.942122	0	0	0.686625	0.144561	CXCL8;WNT5A;VASH2
positive regulation of inflammatory response (GO:0050729)	2/73	0.810923	0.942122	0	0	0.6514	0.136522	WNT5A;PLA2G2A
B cell activation (GO:0042113)	2/73	0.810923	0.942122	0	0	0.6514	0.136522	IL11;TCF3
canonical Wnt signaling pathway (GO:0060070)	2/73	0.810923	0.942122	0	0	0.6514	0.136522	SFRP4;RYK
positive regulation of proteasomal protein catabolic process (GO:1901800)	2/73	0.810923	0.942122	0	0	0.6514	0.136522	PLK1;HSPA1B
positive regulation of protein phosphorylation (GO:0001934)	14/412	0.811128	0.942122	0	0	0.811292	0.169827	IL11;PDGFRA;CSF3;CEMIP;RYK;PLK1;TTK;TNFRSF11A;HMGB1;MMP9;CENPE;PDCD10;EPHB2;EPHB3
cellular response to organic cyclic compound (GO:0071407)	4/135	0.815048	0.942122	0	0	0.705588	0.144299	CASP7;RAD51;CASP3;SPIDR
translational elongation (GO:0006414)	3/105	0.815243	0.942122	0	0	0.679857	0.138874	MRPL3;MRPL36;MRPL13
embryonic heart tube morphogenesis (GO:0003143)	1/40	0.816021	0.942122	0	0	0.593216	0.12061	STIL
autophagy of mitochondrion (GO:0000422)	1/40	0.816021	0.942122	0	0	0.593216	0.12061	ATG5
ameboidal-type cell migration (GO:0001667)	1/40	0.816021	0.942122	0	0	0.593216	0.12061	SEMA3A
tRNA aminoacylation (GO:0043039)	1/40	0.816021	0.942122	0	0	0.593216	0.12061	RARS2
negative regulation of cytokine secretion (GO:0050710)	1/40	0.816021	0.942122	0	0	0.593216	0.12061	TMSB4X
peptidyl-proline modification (GO:0018208)	1/40	0.816021	0.942122	0	0	0.593216	0.12061	PPIH
[truncated: 318 more rows]

## Sheet: FDR0.05_KEGG_2021_Human
Term	Overlap	P.value	Adjusted.P.value	Old.P.value	Old.Adjusted.P.value	Odds.Ratio	Combined.Score	Genes
Cell cycle	31/124	3.13625e-16	7.77789e-14	0	0	7.97951	284.855	HDAC2;PCNA;MCM7;HDAC1;BUB1B;TTK;CDC20;ORC5;CCNB2;CCNB1;ORC6;CDC45;ORC1;YWHAQ;CHEK2;RAD21;CHEK1;SKP2;PLK1;CDC6;CDC25C;CDC25A;CDC25B;CCNA2;DBF4;TFDP1;CCNE2;CDK1;MCM6;MCM2;MAD2L1
Spliceosome	26/150	5.35194e-10	6.63641e-08	0	0	4.97997	106.314	RNVU1-4;EIF4A3;DDX23;SRSF1;USP39;SNRPD1;TRA2B;DHX15;HNRNPA3;NCBP2;ALYREF;LSM5;CRNKL1;PRPF4;HNRNPM;LSM7;SNRNP40;LSM6;SNRPG;SRSF2;SRSF3;PPIH;SNRPA1;SRSF7;HSPA1B;SRSF9
DNA replication	13/36	9.12827e-10	7.54604e-08	0	0	13.2802	276.42	RFC5;PRIM2;PCNA;RFC4;MCM7;RFC2;PRIM1;POLA2;POLE2;POLE3;DNA2;MCM6;MCM2
Proteasome	9/46	9.49061e-05	0.00588418	0	0	5.6831	52.6404	PSMA5;PSMD12;PSMD7;PSMA4;PSMD14;PSMD13;PSMD2;PSMB1;PSMA7
p53 signaling pathway	11/73	0.00019521	0.00968241	0	0	4.14992	35.4463	CCNB2;STEAP3;CCNB1;COP1;RRM2;CCNE2;CASP3;CHEK2;CHEK1;CDK1;TP73
RNA transport	19/186	0.00027087	0.0111959	0	0	2.67274	21.9535	NDC1;RNVU1-4;NUP107;NXT1;NCBP2;GEMIN2;ALYREF;EIF4A3;EIF2S2;EIF2S1;NUP85;EIF3J;TACC3;NUP54;NUP43;SMN1;RAN;PAIP1;NUP37
IL-17 signaling pathway	12/94	0.000494591	0.0175227	0	0	3.4236	26.0597	CSF3;CXCL8;MMP13;CCL11;CCL7;CASP3;MMP3;SRSF1;CXCL1;CXCL3;PTGS2;MMP9
Base excision repair	6/33	0.00210079	0.0581445	0	0	5.17572	31.9106	NEIL3;PCNA;TDG;POLE2;POLE3;HMGB1
Cellular senescence	15/156	0.00211008	0.0581445	0	0	2.49025	15.3425	CXCL8;CALML6;LIN9;CDC25A;CCNA2;PPP1CC;CCNB2;CCNB1;NRAS;CCNE2;CHEK2;CHEK1;CDK1;MYBL2;RAD1
Nucleotide excision repair	7/47	0.00301223	0.0747034	0	0	4.07808	23.6735	RFC5;PCNA;RFC4;RFC2;POLE2;POLE3;GTF2H3
Alcoholism	16/186	0.00466027	0.0976695	0	0	2.20249	11.8245	H2AX;H2BC9;HDAC2;H2BC7;CALML6;HDAC1;H2AC4;GNAI3;MACROH2A1;H2BC17;PPP1CC;NRAS;H3-5;ADORA2B;HAT1;H3C12
Viral carcinogenesis	17/203	0.00472595	0.0976695	0	0	2.13968	11.4573	H2BC9;RANBP1;H2BC7;HDAC2;HDAC1;GTF2H3;GTF2E1;H2BC17;CDC20;CCNA2;NRAS;CCNE2;YWHAQ;CASP3;CHEK1;CDK1;SKP2
Oocyte meiosis	12/129	0.00731493	0.139546	0	0	2.39505	11.7785	CDC20;PPP1CC;CCNB2;CCNB1;CCNE2;YWHAQ;CALML6;PLK1;CDK1;FBXO5;CDC25C;MAD2L1
Pyrimidine metabolism	7/56	0.00806683	0.139583	0	0	3.32748	16.0384	DTYMK;RRM1;CANT1;RRM2;TK1;UMPS;DCTPP1
Progesterone-mediated oocyte maturation	10/100	0.00844249	0.139583	0	0	2.59196	12.3752	CCNA2;CCNB2;CCNB1;PLK1;CDK1;GNAI3;CDC25C;CDC25A;CDC25B;MAD2L1
Mismatch repair	4/23	0.0137783	0.213564	0	0	4.89346	20.9668	RFC5;PCNA;RFC4;RFC2
Amyotrophic lateral sclerosis	24/364	0.0172496	0.251641	0	0	1.65338	6.71267	NDC1;PSMD12;HNRNPA3;NUP107;NXT1;PSMD14;PSMD13;ALYREF;COX6B2;EIF2S1;PSMA7;PSMA5;PSMD7;PSMA4;NUP85;PSMD2;CASP3;PSMB1;HNRNPA2B1;SRSF3;NUP54;NUP43;SRSF7;NUP37
Legionellosis	6/57	0.0299224	0.412264	0	0	2.73665	9.60333	CASP7;CXCL8;CASP3;CXCL1;CXCL3;HSPA1B
Pertussis	7/76	0.0376714	0.491711	0	0	2.36052	7.73979	CASP7;CXCL8;SFTPA2;IRAK1;CALML6;CASP3;GNAI3
RNA degradation	7/79	0.0450038	0.558047	0	0	2.26181	7.01388	LSM7;PNPT1;LSM6;EXOSC8;EXOSC3;LSM5;EXOSC2
mRNA surveillance pathway	8/98	0.0503342	0.594423	0	0	2.06851	6.18292	PPP1CC;NXT1;NCBP2;CSTF3;ALYREF;EIF4A3;CSTF2;PPP2R2A
Systemic lupus erythematosus	10/135	0.0539796	0.595125	0	0	1.86279	5.43775	H2AX;H2BC9;H2BC7;H3-5;SSB;SNRPD1;H2AC4;H3C12;MACROH2A1;H2BC17
Parkinson disease	16/249	0.055193	0.595125	0	0	1.60164	4.63982	PSMD12;PSMD14;CALML6;PSMD13;GNAI3;UBE2J2;SNCAIP;COX6B2;EIF2S1;PSMA7;PSMA5;PSMD7;PSMA4;PSMD2;CASP3;PSMB1
Fanconi anemia pathway	5/54	0.0719635	0.743622	0	0	2.37099	6.2395	RAD51;CENPX;FANCD2;UBE2T;USP1
Epstein-Barr virus infection	13/202	0.0774466	0.756803	0	0	1.6021	4.09843	PSMD12;HDAC2;PSMD14;PSMD13;HDAC1;ISG15;CCNA2;PSMD7;CCNE2;IRAK1;PSMD2;CASP3;SKP2
Ribosome biogenesis in eukaryotes	8/108	0.0793422	0.756803	0	0	1.86068	4.71494	NOP58;UTP6;NXT1;DKC1;RIOK1;GNL2;RAN;GNL3
Glutathione metabolism	5/57	0.086342	0.7833	0	0	2.23385	5.47169	RRM1;RRM2;ODC1;CHAC2;PGD
Ferroptosis	4/41	0.0884371	0.7833	0	0	2.5105	6.08912	STEAP3;TFRC;ALOX15;ATG5
Neutrophil extracellular trap formation	12/189	0.0941347	0.805014	0	0	1.57818	3.72929	H2AX;H2BC9;HDAC2;H2BC7;H3-5;HDAC1;H2AC4;HAT1;H3C12;HMGB1;MACROH2A1;H2BC17
Transcriptional misregulation in cancer	12/192	0.102641	0.8485	0	0	1.55163	3.53232	CCNA2;HDAC2;H3-5;CXCL8;DEFA6;PAX7;HDAC1;MMP3;H3C12;NSD2;TCF3;MMP9
Hepatitis B	10/162	0.135663	0.999996	0	0	1.52973	3.05575	CCNA2;NRAS;CXCL8;PCNA;CCNE2;IRAK1;YWHAQ;CASP3;BIRC5;MMP9
Spinocerebellar ataxia	9/143	0.139413	0.999996	0	0	1.56126	3.07617	PSMA5;PSMD12;PSMD7;PSMA4;PSMD14;PSMD13;PSMD2;PSMB1;PSMA7
Glycosaminoglycan biosynthesis	4/53	0.175873	0.999996	0	0	1.89449	3.29261	HS3ST3B1;HS3ST3A1;HS6ST2;B4GALT4
Lipid and atherosclerosis	12/215	0.182135	0.999996	0	0	1.37417	2.34021	NRAS;CASP7;CXCL8;IRAK1;CALML6;CASP3;MMP3;CXCL1;CXCL3;EIF2S1;MMP9;HSPA1B
TNF signaling pathway	7/112	0.182425	0.999996	0	0	1.54827	2.63426	CASP7;CASP3;MMP3;CXCL1;CXCL3;PTGS2;MMP9
Rheumatoid arthritis	6/93	0.187791	0.999996	0	0	1.60122	2.67793	IL11;CXCL8;MMP3;CXCL1;TNFRSF11A;CXCL3
Serotonergic synapse	7/113	0.188071	0.999996	0	0	1.53359	2.56253	NRAS;CYP4X1;CASP3;ALOX15;HTR1D;GNAI3;PTGS2
Alzheimer disease	19/369	0.19433	0.999996	0	0	1.263	2.06904	PSMD12;WNT5B;PSMD14;CALML6;PSMD13;WNT5A;PTGS2;COX6B2;EIF2S1;DKK2;PSMA7;PSMA5;NRAS;CASP7;PSMD7;PSMA4;PSMD2;CASP3;PSMB1
Human T-cell leukemia virus 1 infection	12/219	0.198349	0.999996	0	0	1.34733	2.17961	CDC20;CCNA2;RANBP1;CCNB2;NRAS;CCNE2;CHEK2;CHEK1;BUB1B;TCF3;RAN;MAD2L1
Axon guidance	10/182	0.223164	0.999996	0	0	1.35043	2.02544	EFNB1;NRAS;WNT5B;RYK;SEMA3A;WNT5A;GNAI3;EPHB2;EFNA4;EPHB3
Notch signaling pathway	4/59	0.227485	0.999996	0	0	1.68729	2.49832	LFNG;HDAC2;HDAC1;DTX2
Terpenoid backbone biosynthesis	2/22	0.230686	0.999996	0	0	2.31864	3.40075	FNTA;ACAT2
Viral protein interaction with cytokine and cytokine receptor	6/100	0.233754	0.999996	0	0	1.48144	2.15326	CXCL11;CXCL8;CCL11;CCL7;CXCL1;CXCL3
Hippo signaling pathway	9/163	0.234684	0.999996	0	0	1.35707	1.96709	PPP1CC;WNT5B;YWHAQ;WNT5A;ID1;BIRC5;PPP2R2A;TP73;TEAD3
Bladder cancer	3/41	0.240243	0.999996	0	0	1.831	2.61121	NRAS;CXCL8;MMP9
Prion disease	14/273	0.242703	0.999996	0	0	1.25593	1.77829	PSMD12;PSMD14;CAV3;PSMD13;COX6B2;EIF2S1;PSMA7;PSMA5;PSMD7;PSMA4;PSMD2;CASP3;PSMB1;HSPA1B
Arachidonic acid metabolism	4/61	0.245478	0.999996	0	0	1.62792	2.28649	PTGES3;ALOX15;PLA2G2A;PTGS2
Protein export	2/23	0.246211	0.999996	0	0	2.20812	3.09483	SEC61G;SRPRB
NF-kappa B signaling pathway	6/104	0.261447	0.999996	0	0	1.42068	1.90587	CXCL8;IRAK1;CXCL1;TNFRSF11A;CXCL3;PTGS2
Lysine degradation	4/63	0.26377	0.999996	0	0	1.57257	2.09573	SUV39H2;NSD2;ACAT2;EZH2
Huntington disease	15/306	0.287592	0.999996	0	0	1.19711	1.49185	PSMD12;HDAC2;PSMD14;PSMD13;HDAC1;COX6B2;PSMA7;PSMA5;PSMD7;PSMA4;PSMD2;CASP3;PSMB1;POLR2D;POLR2H
Amphetamine addiction	4/69	0.319885	0.999996	0	0	1.42696	1.62644	PPP1CC;HDAC2;CALML6;HDAC1
Epithelial cell signaling in Helicobacter pylori infection	4/70	0.329349	0.999996	0	0	1.40527	1.56074	CXCL8;CASP3;CXCL1;CXCL3
Small cell lung cancer	5/92	0.332934	0.999996	0	0	1.33273	1.46575	CCNE2;CASP3;SKP2;PTGS2;CKS1B
Linoleic acid metabolism	2/29	0.339134	0.999996	0	0	1.71689	1.85657	ALOX15;PLA2G2A
Estrogen signaling pathway	7/137	0.339793	0.999996	0	0	1.24889	1.34807	NRAS;KRT39;CALML6;KRT38;GNAI3;MMP9;HSPA1B
Arginine and proline metabolism	3/50	0.342637	0.999996	0	0	1.47969	1.58487	CKM;ODC1;PYCR1
Synthesis and degradation of ketone bodies	1/10	0.344863	0.999996	0	0	2.57463	2.74098	ACAT2
TGF-beta signaling pathway	5/94	0.349442	0.999996	0	0	1.30265	1.36963	GREM1;TFDP1;ID1;LTBP1;DCN
RNA polymerase	2/31	0.369461	0.999996	0	0	1.59831	1.59146	POLR2D;POLR2H
Ubiquinone and other terpenoid-quinone biosynthesis	1/11	0.371999	0.999996	0	0	2.31705	2.29125	VKORC1L1
Apoptosis	7/142	0.373701	0.999996	0	0	1.20232	1.18344	CASP7;NRAS;CASP3;BIRC5;EIF2S1;LMNB2;LMNB1
Prostate cancer	5/97	0.374273	0.999996	0	0	1.25997	1.23826	PDGFRA;NRAS;CCNE2;MMP3;MMP9
Human immunodeficiency virus 1 infection	10/212	0.382372	0.999996	0	0	1.14805	1.10369	CCNB2;NRAS;CCNB1;IRAK1;CALML6;CASP3;CHEK1;GNAI3;CDK1;CDC25C
Melanogenesis	5/101	0.40735	0.999996	0	0	1.20722	1.08418	NRAS;WNT5B;CALML6;WNT5A;GNAI3
MicroRNAs in cancer	14/310	0.40812	0.999996	0	0	1.09679	0.982934	PDGFRA;HDAC2;HDAC1;CDCA5;PTGS2;CDC25C;EFNA4;MMP9;CDC25A;CDC25B;NRAS;CCNE2;CASP3;EZH2
Pathways of neurodegeneration	21/475	0.410111	0.999996	0	0	1.07288	0.956284	PSMD12;WNT5B;PSMD14;CALML6;PSMD13;WNT5A;PTGS2;SNCAIP;UBE2J2;COX6B2;EIF2S1;DKK2;PSMA7;PSMA5;NRAS;CASP7;PSMD7;PSMA4;PSMD2;CASP3;PSMB1
Longevity regulating pathway	5/102	0.415591	0.999996	0	0	1.19471	1.04902	HDAC2;NRAS;HDAC1;HSPA1B;ATG5
Mucin type O-glycan biosynthesis	2/36	0.442569	0.999996	0	0	1.36291	1.11099	ST6GALNAC1;GALNT1
Proteoglycans in cancer	9/205	0.476839	0.999996	0	0	1.06392	0.78791	PPP1CC;NRAS;WNT5B;CAV3;LUM;CASP3;WNT5A;MMP9;DCN
Basal cell carcinoma	3/63	0.487075	0.999996	0	0	1.1583	0.83321	WNT5B;WNT5A;GLI1
Gap junction	4/88	0.497081	0.999996	0	0	1.1031	0.771068	PDGFRA;NRAS;GNAI3;CDK1
Homologous recombination	2/41	0.510744	0.999996	0	0	1.18787	0.798112	RAD51;RAD54L
Primary bile acid biosynthesis	1/17	0.512798	0.999996	0	0	1.4477	0.966882	CH25H
Measles	6/139	0.517227	0.999996	0	0	1.04489	0.688871	CCNE2;IRAK1;CASP3;EIF2S1;HSPA1B;TP73
Tryptophan metabolism	2/42	0.52371	0.999996	0	0	1.15811	0.749087	TDO2;ACAT2
Ubiquitin mediated proteolysis	6/140	0.524262	0.999996	0	0	1.03704	0.669683	CDC20;COP1;UBE2C;UBE2A;SKP2;UBE2J2
Long-term potentiation	3/67	0.52851	0.999996	0	0	1.08568	0.692333	PPP1CC;NRAS;CALML6
Wnt signaling pathway	7/166	0.534445	0.999996	0	0	1.01955	0.638776	SFRP4;WNT5B;RYK;RUVBL1;WNT5A;LGR6;DKK2
Fat digestion and absorption	2/43	0.536442	0.999996	0	0	1.12981	0.70364	PLA2G2A;ACAT2
Chemokine signaling pathway	8/192	0.543321	0.999996	0	0	1.00679	0.614196	CXCL11;NRAS;CXCL8;CCL11;CCL7;GNAI3;CXCL1;CXCL3
Signaling pathways regulating pluripotency of stem cells	6/143	0.545113	0.999996	0	0	1.01417	0.615361	NRAS;WNT5B;WNT5A;ID1;OTX1;TCF3
Renin secretion	3/69	0.548515	0.999996	0	0	1.05267	0.632173	CALML6;GNAI3;CLCA4
Central carbon metabolism in cancer	3/70	0.558328	0.999996	0	0	1.03691	0.604317	PDGFRA;NRAS;SLC1A5
Prolactin signaling pathway	3/70	0.558328	0.999996	0	0	1.03691	0.604317	NRAS;ELF5;TNFRSF11A
RIG-I-like receptor signaling pathway	3/70	0.558328	0.999996	0	0	1.03691	0.604317	CXCL8;ISG15;ATG5
Basal transcription factors	2/45	0.561194	0.999996	0	0	1.07714	0.622254	GTF2H3;GTF2E1
Thyroid hormone signaling pathway	5/121	0.565424	0.999996	0	0	0.998031	0.569056	HDAC2;NRAS;MED30;HDAC1;DIO3
Protein processing in endoplasmic reticulum	7/171	0.56609	0.999996	0	0	0.988206	0.562291	SEC61G;RPN1;UBE2J2;PDIA6;EIF2S1;CKAP4;HSPA1B
Salmonella infection	10/249	0.584369	0.999996	0	0	0.96843	0.520263	ACTR3;CASP7;CXCL8;IRAK1;CASP5;DYNLT1;CSE1L;CASP3;ARPC5;KPNA3
Other types of O-glycan biosynthesis	2/47	0.584986	0.999996	0	0	1.02916	0.551804	LFNG;GALNT1
AGE-RAGE signaling pathway in diabetic complications	4/100	0.598466	0.999996	0	0	0.964604	0.495213	NRAS;CXCL8;CASP3;F3
Glioma	3/75	0.605411	0.999996	0	0	0.964646	0.484106	PDGFRA;NRAS;CALML6
Arginine biosynthesis	1/22	0.605718	0.999996	0	0	1.10272	0.552841	GPT2
Amoebiasis	4/102	0.614134	0.999996	0	0	0.944819	0.46064	CXCL8;CASP3;CXCL1;CXCL3
Chagas disease	4/102	0.614134	0.999996	0	0	0.944819	0.46064	CXCL8;IRAK1;GNAI3;PPP2R2A
Chronic myeloid leukemia	3/76	0.614418	0.999996	0	0	0.951382	0.4634	HDAC2;NRAS;HDAC1
Malaria	2/50	0.618859	0.999996	0	0	0.964689	0.462934	CSF3;CXCL8
N-Glycan biosynthesis	2/50	0.618859	0.999996	0	0	0.964689	0.462934	DOLPP1;RPN1
Bacterial invasion of epithelial cells	3/77	0.623285	0.999996	0	0	0.938477	0.443666	ACTR3;CAV3;ARPC5
FoxO signaling pathway	5/131	0.635953	0.999996	0	0	0.91834	0.415669	CCNB2;CCNB1;NRAS;PLK1;SKP2
alpha-Linolenic acid metabolism	1/25	0.65274	0.999996	0	0	0.964732	0.411532	PLA2G2A
Drug metabolism	4/108	0.658795	0.999996	0	0	0.89003	0.371448	RRM1;RRM2;TK1;UMPS
Chemical carcinogenesis	9/239	0.661108	0.999996	0	0	0.905017	0.37453	NRAS;PTGES3;GNAI3;BIRC5;CDC6;PTGS2;KPNA2;KPNA3;CDC25A
Folate biosynthesis	1/26	0.667134	0.999996	0	0	0.926094	0.37485	GGH
Regulation of lipolysis in adipocytes	2/55	0.670508	0.999996	0	0	0.873452	0.349136	GNAI3;PTGS2
Cytokine-cytokine receptor interaction	11/295	0.681095	0.999996	0	0	0.895444	0.343898	IL11;CSF3;CXCL11;CCL11;CXCL8;CCL7;IL26;TNFRSF18;CXCL1;TNFRSF11A;CXCL3
Regulation of actin cytoskeleton	8/218	0.685329	0.999996	0	0	0.880929	0.332865	ACTR3;PPP1CC;PDGFRA;NRAS;DIAPH3;TMSB4X;ARPC5;ITGAE
Toxoplasmosis	4/112	0.68656	0.999996	0	0	0.856886	0.322242	IRAK1;CASP3;GNAI3;HSPA1B
Kaposi sarcoma-associated herpesvirus infection	7/193	0.691762	0.999996	0	0	0.870313	0.320722	NRAS;CXCL8;CALML6;CASP3;CXCL1;PTGS2;CXCL3
Butanoate metabolism	1/28	0.69416	0.999996	0	0	0.857405	0.312998	ACAT2
Phototransduction	1/28	0.69416	0.999996	0	0	0.857405	0.312998	CALML6
Colorectal cancer	3/86	0.696717	0.999996	0	0	0.83632	0.302226	NRAS;CASP3;BIRC5
Pathways in cancer	20/531	0.700383	0.999996	0	0	0.903926	0.321913	PDGFRA;HDAC2;CXCL8;WNT5B;HDAC1;CALML6;WNT5A;GNAI3;GLI1;PTGS2;MMP9;CKS1B;CCNA2;NRAS;CASP7;RAD51;CCNE2;CASP3;BIRC5;SKP2
VEGF signaling pathway	2/59	0.707624	0.999996	0	0	0.811988	0.28082	NRAS;PTGS2
Long-term depression	2/60	0.716339	0.999996	0	0	0.797946	0.266196	NRAS;GNAI3
Viral myocarditis	2/60	0.716339	0.999996	0	0	0.797946	0.266196	CXADR;CASP3
Glyoxylate and dicarboxylate metabolism	1/30	0.718994	0.999996	0	0	0.79819	0.263325	ACAT2
Pentose phosphate pathway	1/30	0.718994	0.999996	0	0	0.79819	0.263325	PGD
Human papillomavirus infection	12/331	0.721303	0.999996	0	0	0.869122	0.283938	LFNG;CCNA2;NRAS;HDAC2;WNT5B;CCNE2;HDAC1;CASP3;WNT5A;PPP2R2A;ISG15;PTGS2
Asthma	1/31	0.730645	0.999996	0	0	0.771544	0.242132	CCL11
Neurotrophin signaling pathway	4/119	0.731221	0.999996	0	0	0.804432	0.25182	NRAS;IRAK1;CALML6;TP73
Gastric cancer	5/149	0.74368	0.999996	0	0	0.802788	0.237742	NRAS;WNT5B;CCNE2;CDX2;WNT5A
Adrenergic signaling in cardiomyocytes	5/150	0.748907	0.999996	0	0	0.79721	0.230506	PPP1CC;TPM4;CALML6;GNAI3;PPP2R2A
GnRH secretion	2/64	0.749039	0.999996	0	0	0.746309	0.215657	KISS1;NRAS
Staphylococcus aureus infection	3/95	0.758773	0.999996	0	0	0.75415	0.208185	KRT39;DEFA6;KRT38
Propanoate metabolism	1/34	0.762782	0.999996	0	0	0.701293	0.189898	ACAT2
Aminoacyl-tRNA biosynthesis	2/66	0.764139	0.999996	0	0	0.722912	0.194467	RARS2;TARS1
NOD-like receptor signaling pathway	6/181	0.764843	0.999996	0	0	0.792367	0.212421	CXCL8;DEFA6;CASP5;CXCL1;CXCL3;ATG5
Oxytocin signaling pathway	5/154	0.769024	0.999996	0	0	0.775645	0.20371	PPP1CC;NRAS;CALML6;GNAI3;PTGS2
Rap1 signaling pathway	7/210	0.771046	0.999996	0	0	0.796716	0.207152	PDGFRA;NRAS;CALML6;ADORA2B;ID1;GNAI3;EFNA4
Acute myeloid leukemia	2/67	0.77139	0.999996	0	0	0.711753	0.184744	CCNA2;NRAS
Nicotinate and nicotinamide metabolism	1/35	0.77262	0.999996	0	0	0.680632	0.175582	SIRT7
Cushing syndrome	5/155	0.773856	0.999996	0	0	0.770433	0.197515	WNT5B;CCNE2;WNT5A;WDR5;GNAI3
Non-alcoholic fatty liver disease	5/155	0.773856	0.999996	0	0	0.770433	0.197515	CASP7;CXCL8;CASP3;COX6B2;EIF2S1
Mitophagy	2/68	0.778445	0.999996	0	0	0.700932	0.175554	NRAS;ATG5
Hematopoietic cell lineage	3/99	0.782865	0.999996	0	0	0.722576	0.176883	IL11;CSF3;TFRC
Hepatitis C	5/157	0.78329	0.999996	0	0	0.760216	0.185685	NRAS;YWHAQ;CASP3;PPP2R2A;EIF2S1
Relaxin signaling pathway	4/129	0.786485	0.999996	0	0	0.739689	0.17766	NRAS;MMP13;GNAI3;MMP9
Alanine, aspartate and glutamate metabolism	1/37	0.791089	0.999996	0	0	0.642752	0.150626	GPT2
Thyroid cancer	1/37	0.791089	0.999996	0	0	0.642752	0.150626	NRAS
Necroptosis	5/159	0.792416	0.999996	0	0	0.750264	0.174563	H2AX;H2AC4;ALOX15;HMGB1;MACROH2A1
Dopaminergic synapse	4/132	0.801181	0.999996	0	0	0.722239	0.160098	PPP1CC;CALML6;GNAI3;PPP2R2A
Melanoma	2/72	0.804788	0.999996	0	0	0.66074	0.143498	PDGFRA;NRAS
Protein digestion and absorption	3/103	0.804934	0.999996	0	0	0.693527	0.150492	COL7A1;COL5A2;SLC1A5
Vascular smooth muscle contraction	4/133	0.805894	0.999996	0	0	0.716603	0.154645	PPP1CC;CALML6;ADORA2B;PLA2G2A
Various types of N-glycan biosynthesis	1/39	0.80806	0.999996	0	0	0.608859	0.12976	RPN1
C-type lectin receptor signaling pathway	3/104	0.810147	0.999996	0	0	0.686625	0.144561	NRAS;CALML6;PTGS2
Toll-like receptor signaling pathway	3/104	0.810147	0.999996	0	0	0.686625	0.144561	CXCL11;CXCL8;IRAK1
Nicotine addiction	1/40	0.816021	0.999996	0	0	0.593216	0.12061	GABRE
Autophagy	4/137	0.823844	0.999996	0	0	0.694905	0.134654	NRAS;HMGB1;EIF2S1;ATG5
Insulin signaling pathway	4/137	0.823844	0.999996	0	0	0.694905	0.134654	PPP1CC;NRAS;CALML6;PTPRF
Yersinia infection	4/137	0.823844	0.999996	0	0	0.694905	0.134654	ACTR3;CXCL8;IRAK1;ARPC5
Human cytomegalovirus infection	7/225	0.82764	0.999996	0	0	0.741309	0.140239	PDGFRA;NRAS;CXCL8;CALML6;CASP3;GNAI3;PTGS2
Gastric acid secretion	2/76	0.828308	0.999996	0	0	0.624894	0.117711	CALML6;GNAI3
Pathogenic Escherichia coli infection	6/197	0.829683	0.999996	0	0	0.725379	0.135437	ACTR3;CASP7;CXCL8;IRAK1;CASP3;ARPC5
Leishmaniasis	2/77	0.833775	0.999996	0	0	0.616529	0.11208	IRAK1;PTGS2
Fatty acid degradation	1/43	0.837982	0.999996	0	0	0.550757	0.0973514	ACAT2
Influenza A	5/172	0.844568	0.999996	0	0	0.691388	0.116796	CXCL8;NXT1;CASP3;KPNA2;EIF2S1
Glycosphingolipid biosynthesis	1/45	0.851147	0.999996	0	0	0.525668	0.0847222	B4GALT4
Pyruvate metabolism	1/47	0.863244	0.999996	0	0	0.50276	0.0739351	ACAT2
Amino sugar and nucleotide sugar metabolism	1/48	0.868919	0.999996	0	0	0.492037	0.0691341	PGM3
Valine, leucine and isoleucine degradation	1/48	0.868919	0.999996	0	0	0.492037	0.0691341	ACAT2
Cocaine addiction	1/49	0.874358	0.999996	0	0	0.481761	0.0646837	GNAI3
Ether lipid metabolism	1/49	0.874358	0.999996	0	0	0.481761	0.0646837	PLA2G2A
Sphingolipid signaling pathway	3/119	0.875165	0.999996	0	0	0.597367	0.0796547	NRAS;GNAI3;PPP2R2A
Taste transduction	2/86	0.876316	0.999996	0	0	0.550213	0.0726437	HTR1D;TAS2R38
Cholesterol metabolism	1/50	0.879573	0.999996	0	0	0.471905	0.0605544	PCSK9
Vibrio cholerae infection	1/50	0.879573	0.999996	0	0	0.471905	0.0605544	SEC61G
Cardiac muscle contraction	2/87	0.880367	0.999996	0	0	0.543712	0.0692779	TPM4;COX6B2
Ovarian steroidogenesis	1/51	0.884571	0.999996	0	0	0.462443	0.0567199	PTGS2
mTOR signaling pathway	4/154	0.885425	0.999996	0	0	0.615599	0.0749105	NRAS;WNT5B;WNT5A;SKP2
Shigellosis	7/246	0.88767	0.999996	0	0	0.675424	0.0804804	ACTR3;H3-5;CXCL8;H3C12;GLMN;ARPC5;ATG5
GABAergic synapse	2/89	0.888103	0.999996	0	0	0.531157	0.0630314	GNAI3;GABRE
Hypertrophic cardiomyopathy	2/90	0.891794	0.999996	0	0	0.525094	0.0601337	DES;TPM4
Morphine addiction	2/91	0.895372	0.999996	0	0	0.519166	0.0573761	GNAI3;GABRE
Endocytosis	7/252	0.901203	0.999996	0	0	0.658674	0.0685184	ACTR3;PDGFRA;TFRC;CAV3;VTA1;ARPC5;HSPA1B
GnRH signaling pathway	2/93	0.9022	0.999996	0	0	0.507703	0.052252	NRAS;CALML6
Salivary secretion	2/93	0.9022	0.999996	0	0	0.507703	0.052252	DMBT1;CALML6
Hedgehog signaling pathway	1/56	0.90662	0.999996	0	0	0.420292	0.0412022	GLI1
Purine metabolism	3/129	0.906732	0.999996	0	0	0.549668	0.0538171	RRM1;CANT1;RRM2
Dilated cardiomyopathy	2/96	0.911667	0.999996	0	0	0.491422	0.0454471	DES;TPM4
Endometrial cancer	1/58	0.914212	0.999996	0	0	0.405503	0.0363705	NRAS
Circadian entrainment	2/97	0.914627	0.999996	0	0	0.486224	0.0433904	CALML6;GNAI3
Fc gamma R-mediated phagocytosis	2/97	0.914627	0.999996	0	0	0.486224	0.0433904	ACTR3;ARPC5
Choline metabolism in cancer	2/98	0.917493	0.999996	0	0	0.481134	0.0414306	PDGFRA;NRAS
Inflammatory mediator regulation of TRP channels	2/98	0.917493	0.999996	0	0	0.481134	0.0414306	PPP1CC;CALML6
Hepatocellular carcinoma	4/168	0.921133	0.999996	0	0	0.562633	0.0462205	NRAS;WNT5B;WNT5A;ACTL6A
Mineral absorption	1/60	0.921188	0.999996	0	0	0.391716	0.0321563	STEAP1
Tight junction	4/169	0.923256	0.999996	0	0	0.559194	0.0446512	ACTR3;PCNA;PPP2R2A;ARPC5
Apelin signaling pathway	3/137	0.926577	0.999996	0	0	0.516635	0.0393974	NRAS;CALML6;GNAI3
Pancreatic secretion	2/102	0.928078	0.999996	0	0	0.461792	0.0344679	PLA2G2A;CLCA4
Cytosolic DNA-sensing pathway	1/63	0.930604	0.999996	0	0	0.372704	0.0268052	POLR2H
Fluid shear stress and atherosclerosis	3/139	0.930894	0.999996	0	0	0.508984	0.0364485	CAV3;CALML6;MMP9
Parathyroid hormone synthesis, secretion and action	2/106	0.937371	0.999996	0	0	0.443937	0.0287121	MMP13;GNAI3
Glucagon signaling pathway	2/107	0.93951	0.999996	0	0	0.439686	0.0274351	PPP4C;CALML6
Insulin resistance	2/108	0.941579	0.999996	0	0	0.435516	0.0262166	PPP1CC;PTPRF
Fc epsilon RI signaling pathway	1/68	0.943867	0.999996	0	0	0.3448	0.019919	NRAS
Retinol metabolism	1/68	0.943867	0.999996	0	0	0.3448	0.019919	RDH10
Breast cancer	3/147	0.945922	0.999996	0	0	0.480505	0.0267135	NRAS;WNT5B;WNT5A
Renal cell carcinoma	1/69	0.946199	0.999996	0	0	0.339711	0.0187868	NRAS
cAMP signaling pathway	5/216	0.947521	0.999996	0	0	0.545945	0.0294299	PPP1CC;CALML6;HTR1D;GNAI3;GLI1
Phospholipase D signaling pathway	3/148	0.947571	0.999996	0	0	0.477166	0.0256968	PDGFRA;NRAS;CXCL8
Retrograde endocannabinoid signaling	3/148	0.947571	0.999996	0	0	0.477166	0.0256968	GNAI3;PTGS2;GABRE
Adherens junction	1/71	0.950576	0.999996	0	0	0.329971	0.0167252	PTPRF
Cholinergic synapse	2/113	0.950955	0.999996	0	0	0.415789	0.0209096	NRAS;GNAI3
Non-small cell lung cancer	1/72	0.95263	0.999996	0	0	0.325306	0.0157868	NRAS
Leukocyte transendothelial migration	2/114	0.952649	0.999996	0	0	0.412055	0.0199883	GNAI3;MMP9
Phagosome	3/152	0.95371	0.999996	0	0	0.464259	0.0220038	TFRC;SFTPA2;SEC61G
PPAR signaling pathway	1/74	0.956484	0.999996	0	0	0.316361	0.0140752	FABP5
Pancreatic cancer	1/76	0.960025	0.999996	0	0	0.307892	0.0125606	RAD51
Growth hormone synthesis, secretion and action	2/119	0.960314	0.999996	0	0	0.394342	0.0159688	NRAS;GNAI3
Ribosome	3/158	0.96167	0.999996	0	0	0.446147	0.017437	MRPL3;MRPL36;MRPL13
Arrhythmogenic right ventricular cardiomyopathy	1/77	0.961687	0.999996	0	0	0.303825	0.0118694	DES
AMPK signaling pathway	2/120	0.961697	0.999996	0	0	0.39098	0.0152699	CCNA2;PPP2R2A
MAPK signaling pathway	7/294	0.962353	0.999996	0	0	0.561035	0.0215292	PDGFRA;NRAS;IRAK1;CASP3;EFNA4;HSPA1B;CDC25B
Antigen processing and presentation	1/78	0.963279	0.999996	0	0	0.299863	0.0112186	HSPA1B
Synaptic vesicle cycle	1/78	0.963279	0.999996	0	0	0.299863	0.0112186	SLC6A9
Coronavirus disease	5/232	0.965817	0.999996	0	0	0.507036	0.0176352	CSF3;CXCL8;IRAK1;MMP3;ISG15
Ras signaling pathway	5/232	0.965817	0.999996	0	0	0.507036	0.0176352	PDGFRA;NRAS;CALML6;PLA2G2A;EFNA4
Thermogenesis	5/232	0.965817	0.999996	0	0	0.507036	0.0176352	NRAS;KDM1A;ACTL6A;COX6B2;COA6
JAK-STAT signaling pathway	3/162	0.966242	0.999996	0	0	0.434831	0.0149324	PDGFRA;IL11;CSF3
Platelet activation	2/124	0.966781	0.999996	0	0	0.378081	0.0127727	PPP1CC;GNAI3
B cell receptor signaling pathway	1/81	0.96767	0.999996	0	0	0.288573	0.00948381	NRAS
cGMP-PKG signaling pathway	3/167	0.971236	0.999996	0	0	0.421463	0.0123009	PPP1CC;CALML6;GNAI3
Complement and coagulation cascades	1/85	0.972719	0.999996	0	0	0.274774	0.00760016	F3
ErbB signaling pathway	1/85	0.972719	0.999996	0	0	0.274774	0.00760016	NRAS
Natural killer cell mediated cytotoxicity	2/131	0.974156	0.999996	0	0	0.357434	0.00935884	NRAS;CASP3
ECM-receptor interaction	1/88	0.975982	0.999996	0	0	0.265257	0.00644859	HMMR
PD-L1 expression and PD-1 checkpoint pathway in cancer	1/89	0.976981	0.999996	0	0	0.262229	0.0061068	NRAS
Tuberculosis	3/180	0.981147	0.999996	0	0	0.390241	0.00742747	IRAK1;CALML6;CASP3
Phosphatidylinositol signaling system	1/97	0.983613	0.999996	0	0	0.240276	0.00397008	CALML6
Aldosterone synthesis and secretion	1/98	0.984294	0.999996	0	0	0.237787	0.00376422	CALML6
Glycerophospholipid metabolism	1/98	0.984294	0.999996	0	0	0.237787	0.00376422	PLA2G2A
Cell adhesion molecules	2/148	0.986075	0.999996	0	0	0.315533	0.00442482	PTPRF;MPZL1
Herpes simplex virus 1 infection	12/498	0.986737	0.999996	0	0	0.56542	0.00754927	PPP1CC;ZNF670;IRAK1;ALYREF;CASP3;SRSF1;SRSF2;SRSF3;SRSF7;EIF2S1;ZNF200;SRSF9
T cell receptor signaling pathway	1/104	0.987829	0.999996	0	0	0.223864	0.0027414	NRAS
HIF-1 signaling pathway	1/109	0.990159	0.999996	0	0	0.213444	0.00211091	TFRC
Calcium signaling pathway	4/240	0.99058	0.999996	0	0	0.389501	0.00368636	PDGFRA;CALML6;ADORA2B;TNNC2
Focal adhesion	3/201	0.990633	0.999996	0	0	0.348466	0.0032795	PPP1CC;PDGFRA;CAV3
Diabetic cardiomyopathy	3/203	0.991245	0.999996	0	0	0.344945	0.00303322	PPP1CC;COX6B2;MMP9
PI3K-Akt signaling pathway	7/354	0.991967	0.999996	0	0	0.462552	0.00373047	PDGFRA;NRAS;CSF3;CCNE2;YWHAQ;PPP2R2A;EFNA4
Glutamatergic synapse	1/114	0.992043	0.999996	0	0	0.203946	0.00162922	GNAI3
Osteoclast differentiation	1/127	0.995422	0.999996	0	0	0.18278	0.000838642	TNFRSF11A
Lysosome	1/128	0.995613	0.999996	0	0	0.181331	0.000797275	AP4M1
Oxidative phosphorylation	1/133	0.996453	0.999996	0	0	0.174416	0.000619697	COX6B2
Neuroactive ligand-receptor interaction	5/341	0.998677	0.999996	0	0	0.34058	0.00045095	KISS1;UCN2;ADORA2B;HTR1D;GABRE
Olfactory transduction	2/440	0.999996	0.999996	0	0	0.103563	4.35336e-07	CALML6;OR2J3
